# Supplementary material for: Evolution, composition and functions of cullin E3 ubiquitin ligases in trypanosomes
Source: Sci Rep. 2025 Dec 18;16:2285. doi: 10.1038/s41598-025-32077-9 (PMC12816148; doi:10.1038/s41598-025-32077-9)
Supplement: Supplementary file 3 — Supplementary Information 3. [file 41598_2025_32077_MOESM3_ESM.xlsx]

## Sheet: Legend
	Sheet name	Contains
	CULA	Label-free quantification (LFQ) data for TbCul-A immunoisolation
	CULE	LFQ data for TbCul-E immunoisolation
	CULD	LFQ data for TbCul-D immunoisolation
	CULG	LFQ data for TbCul-G immunoisolation
	CULF	LFQ data for TbCul-F immunoisolation
	CULC	LFQ data for TbCul-C immunoisolation
	ALL IPs	combined LFQ data for TbCul-A, TbCul-D,TbCul-E,TbCul-F, TbCul-G immunoisolations
	Deposition
	All proteomics data have been deposited at the ProteomeXchange Consortium via the PRIDE partner repository (Perez-Riverol et al, 2019; https://www.ebi.ac.uk/pride) with the dataset identifier with accession number: PXD042022.
	Description
	Trypanosomes have seven cullin paralogs, the majority lineage-specific. Six of those cullins (TbCul-A, TbCul-C, TbCul-D TbCul-E, TbCul-F and TbCul-G) were endogenously 3xHA-epitope tagged at the C-terminus.
	We used affinity capture/mass spectrometry to determine the composition of these cullin complexes.
	Significance intervals
	Significant Class A	SigA	FDR=0.01, s0=0.1
	Significant Class B	SigB	FDR=0.05, s0=1		used for statistical plots in Figure 4

## Sheet: CULA
Cul-A Significant Class A	Cul-A Significant Class B	Cul-A -Log(P-value)	Cul-A Difference	Product Description	Protein IDs	Majority protein IDs	Fasta headers	Computed GO Component IDs	Computed GO Components	Computed GO Function IDs	Computed GO Functions	Curated GO Component IDs	Curated GO Components	Curated GO Function IDs	Curated GO Functions	Transmembrane Domains	Fold-change Pcf/Bsf (PMID: 22574199)	Log2 Fold-change (PMID: 22574199)	Fold-change Pcf/Bsf Variability [%] (PMID: 22574199)	Peptides	Razor + unique peptides	Unique peptides	Sequence coverage [%]	Unique + razor sequence coverage [%]	Unique sequence coverage [%]	Mol. weight [kDa]	PEP	Intensity	MS/MS Count	CULA_1 LFQ intensity	CULA_2 LFQ intensity	CULA_3 LFQ intensity	CULD_1 LFQ intensity	CULD_2 LFQ intensity	CULD_3 LFQ intensity	CULE_1 LFQ intensity	CULE_2 LFQ intensity	CULE_3 LFQ intensity	CULF_1 LFQ intensity	CULF_2 LFQ intensity	CULF_3 LFQ intensity	CULG_1 LFQ intensity	CULG_2 LFQ intensity	CULG_3 LFQ intensity	WT_1 LFQ intensity	WT_2 LFQ intensity	WT_3 LFQ intensity	WT_4 LFQ intensity	WT_5 LFQ intensity
+	+	6.17935	18.8499	Cullin 5, putative	Tb927.8.5970	Tb927.8.5970	>Tb927.8.5970 | organism=Trypanosoma_brucei_TREU927 | product=cullin, putative | location=Tb927_08_v5.1:1748496-1750724(+) | length=742 | sequence_SO=chromosome | SO=protein_coding	N/A	N/A	GO:0031625	ubiquitin protein ligase binding	GO:0097014;GO:0031461;GO:0005737	ciliary plasm;cullin-RING ubiquitin ligase complex;cytoplasm	N/A	N/A	0	0.56644	-0.820005	32.6	8	8	8	11.6	11.6	11.6	94.102	7.32e-47	84800000	27	1057800000	2233499904	1780700032	0	0	234	1010.6	0	0	1515	0	206.18	872.51	757.2	588.33	3395.2	0	0	995.92	2283.1
+	+	5.37461	10.0429	F-box-like, putative	Tb927.5.700	Tb927.5.700	>Tb927.5.700 | organism=Trypanosoma_brucei_TREU927 | product=hypothetical protein, conserved | location=Tb927_05_v5.1:302669-304732(+) | length=687 | sequence_SO=chromosome | SO=protein_coding	N/A	N/A	GO:0005515	protein binding	N/A	N/A	N/A	N/A	0	0.89296	-0.163333	20.6	2	2	2	3.1	3.1	3.1	95.764	4.91e-11	8137900	5	54263000	124100000	67720000	0	0	0	0	0	0	0	0	0	0	0	0	0	0	0	0	0
+	+	5.09471	9.52088	RING-H2 zinc finger, putative	Tb927.10.1810	Tb927.10.1810	>Tb927.10.1810 | organism=Trypanosoma_brucei_TREU927 | product=hypothetical protein, conserved | location=Tb927_10_v5.1:477290-477610(+) | length=106 | sequence_SO=chromosome | SO=protein_coding	N/A	N/A	GO:0008270	zinc ion binding	GO:0005737	cytoplasm	N/A	N/A	0	0.74103	-0.432396	41.9	20	20	20	39.2	39.2	39.2	68.313	6.91e-286	122080000	50	65862000	25291000	63109000	85089000	96793000	39811000	31972000	36835000	34743000	9858500	3876500	9187500	0	0	0	0	0	0	333840	0
+	+	4.36575	8.21386	F-box domain containing protein, putative	Tb927.7.4300;REV__Tb927.11.15110	Tb927.7.4300	>Tb927.7.4300 | organism=Trypanosoma_brucei_TREU927 | product=hypothetical protein, conserved | location=Tb927_07_v5.1:1140954-1142558(-) | length=534 | sequence_SO=chromosome | SO=protein_coding	N/A	N/A	GO:0005515	protein binding	N/A	N/A	N/A	N/A	0	0.44974	-1.15284	44.3	5	5	5	37.6	37.6	37.6	21.771	4.86e-28	113640000	22	1942700	33619000	22549000	0	0	0	18785	0	0	0	0	0	0	0	0	0	0	0	0	0
+	+	4.33499	7.85439	SKP1-like protein	Tb927.11.6130	Tb927.11.6130	>Tb927.11.6130 | organism=Trypanosoma_brucei_TREU927 | product=S-phase kinase-associated protein, putative,Skp1 family protein, putative,Cyclin A/CDK2-associated protein,Cyclin A/CDK2- associated protein | location=Tb927_11_v5.1:1729404-1729952(-) | length	N/A	N/A	N/A	N/A	GO:0005930;GO:0097014;GO:0005737;GO:0031981	axoneme;ciliary plasm;cytoplasm;nuclear lumen	N/A	N/A	0	0.35946	-1.4761	93.7	2	2	2	6.8	6.8	6.8	55.321	8.25e-13	13094000	3	2252300	12508000	37042000	0	0	0	0	0	0	87696	0	0	115380	0	0	0	0	0	0	0
+	+	4.26476	7.71344	hypothetical protein, conserved	Tb927.10.11830	Tb927.10.11830	>Tb927.10.11830 | organism=Trypanosoma_brucei_TREU927 | product=hypothetical protein, conserved | location=Tb927_10_v5.1:2889509-2890555(+) | length=348 | sequence_SO=chromosome | SO=protein_coding	N/A	N/A	N/A	N/A	GO:0005737	cytoplasm	N/A	N/A	0	0.55439	-0.851027	52.7	12	12	12	25.9	25.9	25.9	71.37	1.05e-284	209470000	49	6079400	7091600	7820900	0	0	0	0	0	0	0	0	0	0	0	0	0	0	0	0	0
+	+	4.95929	7.57159	hypothetical protein, conserved	Tb927.4.3000;Tb11.v5.0967	Tb927.4.3000;Tb11.v5.0967	>Tb927.4.3000 | organism=Trypanosoma_brucei_TREU927 | product=hypothetical protein, conserved | location=Tb927_04_v5.1:795639-796943(+) | length=434 | sequence_SO=chromosome | SO=protein_coding;>Tb11.v5.0967 | organism=Trypanosoma_brucei_TREU927 | product=	N/A	N/A	GO:0005515	protein binding	GO:0097014;GO:0005737	ciliary plasm;cytoplasm	N/A	N/A	0	0.66137	-0.59647	62.4	6	6	6	19.2	19.2	19.2	47.23	1.03e-20	46424000	15	7873600	6002200	7519100	0	0	0	0	0	0	0	0	0	0	0	0	0	0	0	0	0
+	+	3.97304	7.51922	hypothetical protein, conserved	Tb927.10.12060	Tb927.10.12060	>Tb927.10.12060 | organism=Trypanosoma_brucei_TREU927 | product=hypothetical protein, conserved | location=Tb927_10_v5.1:2936306-2940787(+) | length=1493 | sequence_SO=chromosome | SO=protein_coding	N/A	N/A	GO:0005515	protein binding	GO:0097014;GO:0005737;GO:0005654	ciliary plasm;cytoplasm;nucleoplasm	N/A	N/A	0	1.6624	0.733268	28.3	19	19	19	36.4	36.4	36.4	68.786	9.29e-137	397950000	122	9914000	13439000	10248000	0	0	0	0	0	0	0	0	0	0	0	0	0	0	0	0	0
+	+	3.91934	7.18997	ornithine decarboxylase	Tb927.11.13730	Tb927.11.13730	>Tb927.11.13730 | organism=Trypanosoma_brucei_TREU927 | product=ornithine decarboxylase (ODC) | location=Tb927_11_v5.1:3655883-3657154(+) | length=423 | sequence_SO=chromosome | SO=protein_coding	N/A	N/A	GO:0003824	catalytic activity	N/A	N/A	GO:0004586	ornithine decarboxylase activity	0	0.89223	-0.164512	42.7	7	7	7	35.1	35.1	35.1	40.864	2.43e-48	165500000	39	1380000	10945000	9989200	0	0	19644	25576	0	0	0	0	0	24200	21186	0	0	0	34787	0	20127
+	+	2.28035	6.71363	trans-sialidase, putative	Tb927.5.440;Tb11.v5.0223	Tb927.5.440;Tb11.v5.0223	>Tb927.5.440 | organism=Trypanosoma_brucei_TREU927 | product=trans-sialidase, putative | location=Tb927_05_v5.1:191779-194106(-) | length=775 | sequence_SO=chromosome | SO=protein_coding;>Tb11.v5.0223 | organism=Trypanosoma_brucei_TREU927 | product=hypothe	N/A	N/A	N/A	N/A	GO:0060170;GO:0020016;GO:0005737	ciliary membrane;ciliary pocket;cytoplasm	N/A	N/A					6	1	1	8.4	2	2	62.718	3.34e-50	44340000	14	475510	47152000	29285000	184070	232350	423480	14560	0	0	216450	40742	0	19533	25246	0	0	48781	22278	673920	191750
+	+	2.77954	6.60576	hypothetical protein, conserved	Tb927.9.6660	Tb927.9.6660	>Tb927.9.6660 | organism=Trypanosoma_brucei_TREU927 | product=hypothetical protein, conserved | location=Tb927_09_v5.1:1090567-1092225(+) | length=552 | sequence_SO=chromosome | SO=protein_coding	N/A	N/A	N/A	N/A	N/A	N/A	N/A	N/A	0	2.6966	1.43114	49.6	7	7	7	13.3	13.3	13.3	63.851	2.01e-49	71014000	34	1180300	26653000	18632000	0	0	0	0	0	0	0	0	0	0	0	0	0	0	0	0	0
+	+	4.36285	5.6979	procyclic-enriched flagellar receptor adenylate cyclase 5;expression site-associated gene 4 (ESAG4), degenerate;receptor-type adenylate cyclase GRESAG 4, putative	Tb927.11.13740;Tb11.v5.0546;Tb927.6.190;Tb927.2.1260	Tb927.11.13740	>Tb927.11.13740 | organism=Trypanosoma_brucei_TREU927 | product=receptor-type adenylate cyclase GRESAG 4, putative | location=Tb927_11_v5.1:3660173-3663817(+) | length=1214 | sequence_SO=chromosome | SO=protein_coding	N/A;N/A;N/A	N/A;N/A;N/A	GO:0016849;GO:0016849;GO:0016849	phosphorus-oxygen lyase activity;phosphorus-oxygen lyase activity;phosphorus-oxygen lyase activity	GO:0016021;N/A;GO:0016021	integral component of membrane;N/A;integral component of membrane	GO:0004016;GO:0042803;N/A;GO:0004016	adenylate cyclase activity;protein homodimerization activity;N/A;adenylate cyclase activity	0	4.895	2.29131	37.8	1	1	1	3.5	3.5	3.5	40.222	1.11e-07	4236500	2	1360900	8631500	5944000	0	0	55191	48489	0	0	71261	0	0	45137	40348	21240	0	0	33203	82447	84823
+	+	3.29809	5.69661	receptor-type adenylate cyclase GRESAG 4, putative;receptor-type adenylate cyclase GRESAG 4, putative (fragment)	Tb927.11.1480;Tb11.v5.0784;Tb927.11.1490	Tb927.11.1480	>Tb927.11.1480 | organism=Trypanosoma_brucei_TREU927 | product=receptor-type adenylate cyclase GRESAG 4, putative | location=Tb927_11_v5.1:439928-443844(+) | length=1238 | sequence_SO=chromosome | SO=protein_coding	N/A;N/A	N/A;N/A	GO:0016849;N/A	phosphorus-oxygen lyase activity;N/A	GO:0016021;N/A	integral component of membrane;N/A	GO:0004016;N/A	adenylate cyclase activity;N/A	1	3.2	1.67807	37.6	10	10	10	43.1	43.1	43.1	32.215	1.51e-99	307720000	56	0	9269400	6113300	0	0	0	23226	0	0	48224	0	0	0	0	0	0	0	0	65172	39821
+	+	4.01364	5.5732	glycosyl hydrolase-like protein	Tb927.11.10370	Tb927.11.10370	>Tb927.11.10370 | organism=Trypanosoma_brucei_TREU927 | product=glycosyl hydrolase-like protein | location=Tb927_11_v5.1:2764624-2767791(+) | length=1055 | sequence_SO=chromosome | SO=protein_coding	N/A	N/A	GO:0004553	hydrolase activity, hydrolyzing O-glycosyl compounds	N/A	N/A	GO:0004553	hydrolase activity, hydrolyzing O-glycosyl compounds	0	0.50381	-0.989048	46.7	16	16	4	90.3	90.3	39.8	561.21	6.05e-170	5936800000	286	1108800	10318000	5122700	75449	120160	71156	86130	88988	124970	333240	414510	66520	221510	105340	64309	0	62260	0	88518	166110
	+	1.87909	5.07805	expression site-associated gene 4 (ESAG4) protein, putative;procyclic-enriched flagellar receptor adenylate cyclase 2;receptor-type adenylate cyclase GRESAG 4, putative;receptor-type adenylate cyclase GRESAG 4, putative;receptor-type adenylate cyclase GRESAG 4, putative;receptor-type adenylate cyclase GRESAG 4, putative;receptor-type adenylate cyclase GRESAG 4, putative	Tb927.11.5940;Tb11.v5.0484;Tb927.4.3870;Tb927.4.3860;Tb927.4.3880;Tb927.10.16000;Tb927.10.16190;Tb927.4.3750	Tb927.11.5940	>Tb927.11.5940 | organism=Trypanosoma_brucei_TREU927 | product=receptor-type adenylate cyclase GRESAG 4, putative | location=Tb927_11_v5.1:1684728-1689569(-) | length=1244 | sequence_SO=chromosome | SO=protein_coding	N/A;N/A;N/A;N/A;N/A;N/A;N/A	N/A;N/A;N/A;N/A;N/A;N/A;N/A	GO:0016849;GO:0016849;GO:0016849;GO:0016849;GO:0016849;GO:0016849;GO:0016849	phosphorus-oxygen lyase activity;phosphorus-oxygen lyase activity;phosphorus-oxygen lyase activity;phosphorus-oxygen lyase activity;phosphorus-oxygen lyase activity;phosphorus-oxygen lyase activity;phosphorus-oxygen lyase activity	GO:0005739;GO:0005737;GO:0016021;GO:0016021;GO:0016021;GO:0005737;GO:0016021;GO:0016021;GO:0016021	mitochondrion;cytoplasm;integral component of membrane;integral component of membrane;integral component of membrane;cytoplasm;integral component of membrane;integral component of membrane;integral component of membrane	GO:0004016;GO:0004016;GO:0042803;GO:0004016;GO:0004016;GO:0004016;GO:0004016;GO:0004016	adenylate cyclase activity;adenylate cyclase activity;protein homodimerization activity;adenylate cyclase activity;adenylate cyclase activity;adenylate cyclase activity;adenylate cyclase activity;adenylate cyclase activity					1	1	1	1.9	1.9	1.9	57.895	1.6e-05	968830000	27	70161	11538000	7429700	0	0	13888	27515	10813	0	33232	0	0	31539	0	0	0	0	39057	18749	60179
	+	2.5797	5.00691	membrane-bound acid phosphatase 1 precursor	Tb927.11.13130	Tb927.11.13130	>Tb927.11.13130 | organism=Trypanosoma_brucei_TREU927 | product=membrane-bound acid phosphatase 1 precursor (MBAP1) | location=Tb927_11_v5.1:3516306-3517880(-) | length=524 | sequence_SO=chromosome | SO=protein_coding	N/A	N/A	N/A	N/A	GO:0016021;GO:0005765	integral component of membrane;lysosomal membrane	N/A	N/A	0;0	15.78	3.98003	78.9	8	8	8	25.9	25.9	25.9	40.128	3.86e-100	202370000	53	0	18525000	10753000	37368	13459	113520	75947	16397	15317	80953	28694	17157	84311	55628	14795	0	62684	94666	426120	271300
	+	2.53183	4.964	PQ loop repeat, putative	Tb927.9.2260	Tb927.9.2260	>Tb927.9.2260 | organism=Trypanosoma_brucei_TREU927 | product=hypothetical protein, conserved | location=Tb927_09_v5.1:504122-505333(-) | length=399 | sequence_SO=chromosome | SO=protein_coding	N/A	N/A	N/A	N/A	N/A	N/A	N/A	N/A	0				66	66	66	54.4	54.4	54.4	128.12	0	8146500000	297	0	2737100	1797800	0	0	0	0	0	0	0	0	0	0	0	0	0	0	0	0	0
	+	2.74393	4.87423	Neural precursor cell-expressed, developmently downregulated 8	Tb927.4.2540	Tb927.4.2540	>Tb927.4.2540 | organism=Trypanosoma_brucei_TREU927 | product=ubiquitin, putative | location=Tb927_04_v5.1:670241-670477(+) | length=78 | sequence_SO=chromosome | SO=protein_coding	N/A	N/A	GO:0005515	protein binding	GO:0097014;GO:0005737;GO:0005829;GO:0031981;GO:0005634	ciliary plasm;cytoplasm;cytosol;nuclear lumen;nucleus	N/A	N/A	0				6	6	6	56.2	56.2	56.2	70.128	5.25e-190	1159200000	139	0	2170300	3394200	6915700	16654000	4611700	10286000	15639000	19565000	0	0	0	266480	210700	0	0	0	0	0	0
	+	1.9309	4.69024	hypothetical protein, conserved	Tb927.11.910	Tb927.11.910	>Tb927.11.910 | organism=Trypanosoma_brucei_TREU927 | product=hypothetical protein, conserved | location=Tb927_11_v5.1:233015-236677(+) | length=1220 | sequence_SO=chromosome | SO=protein_coding	N/A	N/A	GO:0005488	binding	GO:0097014;GO:0005737	ciliary plasm;cytoplasm	N/A	N/A		11.647	3.54189	86.7	12	12	12	54.1	54.1	54.1	39.464	2.39e-189	411160000	86	0	5949800	2980600	0	0	0	0	0	0	19518	0	0	0	0	34582	0	0	0	0	38676
	+	2.88242	4.66013	adenylyl cyclase;adenylyl cyclase;adenylyl cyclase;adenylyl cyclase;adenylyl cyclase;adenylyl cyclase;receptor-type adenylate cyclase GRESAG 4, putative;receptor-type adenylate cyclase GRESAG 4, putative;receptor-type adenylate cyclase GRESAG 4, putative;receptor-type adenylate cyclase GRESAG 4, putative;receptor-type adenylate cyclase GRESAG 4, putative;receptor-type adenylate cyclase GRESAG 4, …	Tb927.7.7470;Tb927.7.6080;Tb927.7.7530;Tb927.7.7520;Tb927.4.4450;Tb927.4.4430;Tb927.4.4410;Tb927.4.4440;Tb927.5.650;Tb927.7.6070;Tb927.7.6040;Tb927.7.6050;Tb927.7.6060;Tb927.4.4470;Tb927.4.4460	Tb927.7.7470	>Tb927.7.7470 | organism=Trypanosoma_brucei_TREU927 | product=receptor-type adenylate cyclase GRESAG 4, putative | location=Tb927_07_v5.1:2147676-2151293(-) | length=1205 | sequence_SO=chromosome | SO=protein_coding	N/A;N/A;N/A;N/A;N/A;N/A;N/A;N/A;N/A;N/A;N/A;N/A;N/A;N/A;N/A	N/A;N/A;N/A;N/A;N/A;N/A;N/A;N/A;N/A;N/A;N/A;N/A;N/A;N/A;N/A	GO:0016849;GO:0016849;GO:0016849;GO:0016849;GO:0016849;GO:0016849;GO:0016849;GO:0016849;GO:0016849;GO:0016849;GO:0016849;GO:0016849;GO:0016849;GO:0016849;GO:0016849	phosphorus-oxygen lyase activity;phosphorus-oxygen lyase activity;phosphorus-oxygen lyase activity;phosphorus-oxygen lyase activity;phosphorus-oxygen lyase activity;phosphorus-oxygen lyase activity;phosphorus-oxygen lyase activity;phosphorus-oxygen lyase activity;phosphorus-oxygen lyase activity;phosphorus-oxygen lyase activity;phosphorus-oxygen lyase activity;phosphorus-oxygen lyase activity;pho…	GO:0016021;GO:0016021;GO:0016021;GO:0016021;GO:0016021;GO:0016021;GO:0016021;GO:0016021;GO:0016021;GO:0016021;GO:0016021;GO:0016021;GO:0016021;GO:0016021;GO:0016021	integral component of membrane;integral component of membrane;integral component of membrane;integral component of membrane;integral component of membrane;integral component of membrane;integral component of membrane;integral component of membrane;integral component of membrane;integral component of membrane;integral component of membrane;integral component of membrane;integral component of membr…	GO:0005524;GO:0004016;GO:0005524;GO:0004016;GO:0005524;GO:0004016;GO:0005524;GO:0004016;GO:0005524;GO:0004016;GO:0005524;GO:0004016;GO:0004016;GO:0004016;GO:0004016;GO:0004016;GO:0004016;GO:0004016;GO:0004016;GO:0042803;N/A;GO:0004016	ATP binding;adenylate cyclase activity;ATP binding;adenylate cyclase activity;ATP binding;adenylate cyclase activity;ATP binding;adenylate cyclase activity;ATP binding;adenylate cyclase activity;ATP binding;adenylate cyclase activity;adenylate cyclase activity;adenylate cyclase activity;adenylate cyclase activity;adenylate cyclase activity;adenylate cyclase activity;adenylate cyclase activity;ade…	1	0.5189	-0.946472	62.5	18	18	18	32.8	32.8	32.8	69.959	1.61e-89	242210000	69	0	4660400	1852500	0	0	0	53266	43976	0	64263	0	0	50009	0	0	0	0	0	0	62523
	+	2.03924	4.60521	phospholipid-translocating ATPase, putative	Tb927.4.1510	Tb927.4.1510	>Tb927.4.1510 | organism=Trypanosoma_brucei_TREU927 | product=phospholipid-translocating ATPase, putative | location=Tb927_04_v5.1:388967-392209(-) | length=1080 | sequence_SO=chromosome | SO=protein_coding	GO:0016021	integral component of membrane	GO:0005524;GO:0000287;GO:0000166;GO:0004012	ATP binding;magnesium ion binding;nucleotide binding;phospholipid-translocating ATPase activity	GO:0020016;GO:0005737	ciliary pocket;cytoplasm	N/A	N/A	0	1.321	0.40163	24.5	13	13	13	73.6	73.6	73.6	15.513	4.19e-169	5975500000	405	98653	9960200	3647700	0	0	33107	32383	0	0	55141	22533	0	96613	26744	26620	0	0	24952	147900	111640
	+	2.1852	4.583	vacuolar protein sorting-associated protein 45, putative	Tb927.10.6780	Tb927.10.6780	>Tb927.10.6780 | organism=Trypanosoma_brucei_TREU927 | product=vacuolar protein sorting-associated protein 45, putative (VPS45) | location=Tb927_10_v5.1:1707275-1709044(+) | length=589 | sequence_SO=chromosome | SO=protein_coding	N/A	N/A	N/A	N/A	N/A	N/A	GO:0000149	SNARE binding	0				2	2	2	4.6	4.6	4.6	51.665	4.62e-05	958560	2	0	10609000	6649100	0	53759	0	76434	69160	0	61733	54226	84745	65075	135320	0	0	0	0	36029	134960
	+	3.10023	4.54692	UDP-Gal or UDP-GlcNAc-dependent glycosyltransferase, putative	Tb927.4.5240	Tb927.4.5240	>Tb927.4.5240 | organism=Trypanosoma_brucei_TREU927 | product=UDP-Gal or UDP-GlcNAc-dependent glycosyltransferase, putative | location=Tb927_04_v5.1:1423884-1425032(-) | length=382 | sequence_SO=chromosome | SO=protein_coding	GO:0016020	membrane	GO:0008378	galactosyltransferase activity	GO:0016021	integral component of membrane	GO:0008194	UDP-glycosyltransferase activity	1				6	6	6	29.9	29.9	29.9	27.701	3.53e-124	266320000	54	0	2690900	1469200	0	0	0	141500	328220	104210	173680	174430	0	215920	302000	123440	0	0	0	0	62316
	+	2.161	4.2618	hypothetical protein, conserved	Tb927.11.13520	Tb927.11.13520	>Tb927.11.13520 | organism=Trypanosoma_brucei_TREU927 | product=hypothetical protein, conserved | location=Tb927_11_v5.1:3614758-3617607(-) | length=949 | sequence_SO=chromosome | SO=protein_coding	N/A	N/A	N/A	N/A	GO:0097014;GO:0005737;GO:0005783;GO:0005635;GO:0031981	ciliary plasm;cytoplasm;endoplasmic reticulum;nuclear envelope;nuclear lumen	N/A	N/A	0				3	3	3	3.5	3.5	3.5	106.17	4.27e-08	3470000	2	0	3891800	1941800	0	0	0	68554	146920	0	143830	127180	97461	95483	91985	0	0	0	0	0	101320
	+	2.21455	4.12357	SCAMP family, putative	Tb927.11.710;Tb11.0850	Tb927.11.710;Tb11.0850	>Tb927.11.710 | organism=Trypanosoma_brucei_TREU927 | product=hypothetical protein, conserved | location=Tb927_11_v5.1:172346-173551(-) | length=401 | sequence_SO=chromosome | SO=protein_coding;>Tb11.0850 | organism=Trypanosoma_brucei_TREU927 | product=hyp	GO:0016021	integral component of membrane	N/A	N/A	N/A	N/A	N/A	N/A	0				2	2	2	14.6	14.6	14.6	29.807	1.25e-57	107990000	47	0	10070000	2496000	0	100100	65678	49513	0	0	70396	62399	0	53362	0	48859	0	0	97820	453590	67325
	+	2.719	4.1153	UDP-Gal or UDP-GlcNAc-dependent glycosyltransferase, putative	Tb927.10.12290	Tb927.10.12290	>Tb927.10.12290 | organism=Trypanosoma_brucei_TREU927 | product=UDP-Gal or UDP-GlcNAc-dependent glycosyltransferase, putative | location=Tb927_10_v5.1:2984647-2985762(-) | length=371 | sequence_SO=chromosome | SO=protein_coding	N/A	N/A	N/A	N/A	N/A	N/A	GO:0008194	UDP-glycosyltransferase activity	0				4	4	4	27.8	27.8	27.8	10.429	1.25e-26	186700000	28	0	2751500	1982200	0	0	0	60058	0	138100	66960	0	0	61598	102400	147610	0	0	0	87653	60582
		1.96839	4.102	syntaxin, putative	Tb927.10.1830	Tb927.10.1830	>Tb927.10.1830 | organism=Trypanosoma_brucei_TREU927 | product=syntaxin, putative | location=Tb927_10_v5.1:480135-480827(+) | length=230 | sequence_SO=chromosome | SO=protein_coding	N/A	N/A	N/A	N/A	N/A	N/A	N/A	N/A	0;0				15	15	15	62.3	62.3	62.3	18.015	7.49e-128	14105000000	419	0	1148500	2012700	84692	0	0	0	146820	113110	91573	0	132100	80718	113140	97052	0	0	0	104050	0
	+	2.2453	4.09317	Nicastrin, putative	Tb927.5.4060	Tb927.5.4060	>Tb927.5.4060 | organism=Trypanosoma_brucei_TREU927 | product=hypothetical protein, conserved | location=Tb927_05_v5.1:1304363-1306516(-) | length=717 | sequence_SO=chromosome | SO=protein_coding	GO:0016021	integral component of membrane	N/A	N/A	GO:0005783;GO:0005635	endoplasmic reticulum;nuclear envelope	N/A	N/A	0	0.56467	-0.82452	44.7	14	14	14	34.2	34.2	34.2	57.813	5.94e-94	197180000	55	0	3232000	1451700	0	0	0	34005	0	0	27628	0	0	38429	0	0	0	0	0	0	33670
	+	2.08384	4.08649	expression site associated gene (ESAG) 4 protein, putative;receptor-type adenylate cyclase GRESAG 4, putative;receptor-type adenylate cyclase GRESAG 4, putative	Tb927.5.285b;Tb11.v5.0209;Tb927.5.320;Tb927.5.330;Tb11.v5.0281;Tb11.v5.0217	Tb927.5.285b;Tb11.v5.0209;Tb927.5.320;Tb927.5.330;Tb11.v5.0281	>Tb927.5.285b | organism=Trypanosoma_brucei_TREU927 | product=receptor-type adenylate cyclase, putative,expression site associated gene (ESAG) 4 protein, putative | location=Tb927_05_v5.1:78456-82166(-) | length=1236 | sequence_SO=chromosome | SO=protein_c	N/A;N/A;N/A	N/A;N/A;N/A	GO:0016849;GO:0016849;GO:0016849	phosphorus-oxygen lyase activity;phosphorus-oxygen lyase activity;phosphorus-oxygen lyase activity	N/A;GO:0016021;GO:0016021	N/A;integral component of membrane;integral component of membrane	N/A;GO:0004016;GO:0004016	N/A;adenylate cyclase activity;adenylate cyclase activity	0				2	2	2	5	5	5	50.917	1.53e-05	1183800000	21	0	7470400	2863500	0	0	0	101820	0	118090	33973	0	110790	98363	46448	55033	0	0	70721	43770	165830
		1.89214	4.0237	FG-GAP repeat protein, putative	Tb927.11.11720	Tb927.11.11720	>Tb927.11.11720 | organism=Trypanosoma_brucei_TREU927 | product=FG-GAP repeat protein, putative | location=Tb927_11_v5.1:3143024-3144892(+) | length=622 | sequence_SO=chromosome | SO=protein_coding	N/A	N/A	N/A	N/A	GO:0016021;GO:0008305	integral component of membrane;integrin complex	N/A	N/A	0				15	15	15	37.1	37.1	37.1	45.633	0	366970000	111	0	5902900	4500700	0	0	63749	40370	0	0	38570	0	0	55202	91947	0	0	0	64060	104940	116030
		1.7494	4.01881	UDP-Gal or UDP-GlcNAc-dependent glycosyltransferase, putative;UDP-Gal or UDP-GlcNAc-dependent glycosyltransferase, putative;UDP-Gal or UDP-GlcNAc-dependent glycosyltransferase, putative;UDP-Gal or UDP-GlcNAc-dependent glycosyltransferase, putative;UDP-Gal or UDP-GlcNAc-dependent glycosyltransferase, putative;UDP-Gal or UDP-GlcNAc-dependent glycosyltransferase (pseudogene), putative	Tb927.8.7160;Tb927.8.7150;Tb927.8.7140;Tb927.4.4270;Tb927.4.4250;Tb927.4.4290	Tb927.8.7160;Tb927.8.7150;Tb927.8.7140	>Tb927.8.7160 | organism=Trypanosoma_brucei_TREU927 | product=UDP-Gal or UDP-GlcNAc-dependent glycosyltransferase (pseudogene), putative | location=Tb927_08_v5.1:2060877-2061902(+) | length=341 | sequence_SO=chromosome | SO=protein_coding;>Tb927.8.7150 | o	N/A;N/A;N/A;GO:0016020;GO:0016020;GO:0016020	N/A;N/A;N/A;membrane;membrane;membrane	N/A;N/A;N/A;GO:0008378;GO:0008378;GO:0008378	N/A;N/A;N/A;galactosyltransferase activity;galactosyltransferase activity;galactosyltransferase activity	GO:0005737;GO:0016021;GO:0016021;GO:0016021;GO:0005737;GO:0016021;GO:0005737;GO:0016021;N/A	cytoplasm;integral component of membrane;integral component of membrane;integral component of membrane;cytoplasm;integral component of membrane;cytoplasm;integral component of membrane;N/A	GO:0008194;GO:0008194;GO:0008194;GO:0008194;GO:0008194;GO:0008194	UDP-glycosyltransferase activity;UDP-glycosyltransferase activity;UDP-glycosyltransferase activity;UDP-glycosyltransferase activity;UDP-glycosyltransferase activity;UDP-glycosyltransferase activity	6				7	7	7	16.3	16.3	16.3	62.035	2.28e-91	112140000	37	0	1641800	1379500	0	0	0	44884	0	0	65817	92672	81634	49050	60899	53079	0	0	0	0	45744
		1.9227	4.00588	hypothetical protein, conserved;UDP-Gal or UDP-GlcNAc-dependent glycosyltransferase, putative	Tb927.2.3370;Tb927.11.18780;Tb11.1160	Tb927.2.3370	>Tb927.2.3370 | organism=Trypanosoma_brucei_TREU927 | product=UDP-Gal or UDP-GlcNAc-dependent glycosyltransferase, putative | location=Tb927_02_v5.1:622508-624384(-) | length=377 | sequence_SO=chromosome | SO=protein_coding	N/A;N/A	N/A;N/A	N/A;N/A	N/A;N/A	N/A;GO:0005737;GO:0016021	N/A;cytoplasm;integral component of membrane	N/A;GO:0008194	N/A;UDP-glycosyltransferase activity					1	1	1	4.4	4.4	4.4	28.512	0.002217	64210000	12	0	4706600	7507100	0	0	0	457600	362000	532690	210820	283820	0	280950	260380	224990	0	263640	0	214960	117420
		1.76562	4.00437	hypothetical protein, conserved;hypothetical protein, conserved	Tb927.7.1280;Tb927.7.1260	Tb927.7.1280;Tb927.7.1260	>Tb927.7.1280 | organism=Trypanosoma_brucei_TREU927 | product=hypothetical protein, conserved | location=Tb927_07_v5.1:331746-332447(+) | length=233 | sequence_SO=chromosome | SO=protein_coding;>Tb927.7.1260 | organism=Trypanosoma_brucei_TREU927 | product=	N/A;N/A	N/A;N/A	N/A;N/A	N/A;N/A	GO:0020016;GO:0005737;GO:0097014;GO:0005737;GO:0031981	ciliary pocket;cytoplasm;ciliary plasm;cytoplasm;nuclear lumen	N/A;N/A	N/A;N/A					11	9	9	17.7	13.9	13.9	65.556	8.89e-297	471130000	88	0	1450000	1408000	0	0	0	0	0	0	0	0	0	228470	0	0	0	0	0	361530	0
	+	2.84689	3.9475		Tb11.v5.1016	Tb11.v5.1016	>Tb11.v5.1016 | organism=Trypanosoma_brucei_TREU927 | product=receptor-type adenylate cyclase GRESAG 4 (pseudogene), putative | location=Tb927_11_bin_v5.1:5328981-5331246(+) | length=754 | sequence_SO=random_sequence | SO=protein_coding													15	7	2	24.6	12.6	3	64.461	1.74e-119	504790000	72	0	844980	1088000	0	0	0	0	0	0	0	0	0	0	0	0	0	0	0	0	0
		2.1591	3.91272	amino acid tansporter, putative	Tb927.10.5780	Tb927.10.5780	>Tb927.10.5780 | organism=Trypanosoma_brucei_TREU927 | product=amino acid tansporter, putative | location=Tb927_10_v5.1:1434869-1436599(-) | length=576 | sequence_SO=chromosome | SO=protein_coding	N/A	N/A	N/A	N/A	GO:0097014;GO:0005737;GO:0031981	ciliary plasm;cytoplasm;nuclear lumen	N/A	N/A	0	0.38672	-1.37064	21.6	3	3	3	4.6	4.6	4.6	77.7	9.9e-46	11761000	12	0	1998100	1353100	0	0	0	0	0	0	97279	0	0	88173	0	0	0	0	0	111540	78374
		2.0091	3.8948	TerD domain containing protein, putative;TerD domain containing protein, putative	Tb927.8.7420;Tb927.4.5000;Tb11.v5.0696	Tb927.8.7420;Tb927.4.5000	>Tb927.8.7420 | organism=Trypanosoma_brucei_TREU927 | product=hypothetical protein, conserved | location=Tb927_08_v5.1:2137644-2140223(+) | length=859 | sequence_SO=chromosome | SO=protein_coding;>Tb927.4.5000 | organism=Trypanosoma_brucei_TREU927 | produc	N/A;N/A	N/A;N/A	N/A;N/A	N/A;N/A	GO:0097542;N/A	ciliary tip;N/A	N/A;N/A	N/A;N/A	1	0.87543	-0.191936	26.1	1	1	1	4.1	4.1	4.1	53.378	0.0011145	4041600	2	0	1244800	741650	0	0	0	0	0	0	166990	0	0	146190	0	0	0	0	0	0	162000
	+	2.78256	3.83664	STE/STE11 serine/threonine-protein kinase, putative	Tb927.9.3120	Tb927.9.3120	>Tb927.9.3120 | organism=Trypanosoma_brucei_TREU927 | product=protein kinase, putative | location=Tb927_09_v5.1:678328-681399(-) | length=1023 | sequence_SO=chromosome | SO=protein_coding	N/A	N/A	GO:0005524;GO:0004672	ATP binding;protein kinase activity	GO:0016021	integral component of membrane	GO:0005524;GO:0004674	ATP binding;protein serine/threonine kinase activity	0	1.0341	0.0483757	26.4	3	3	3	13.6	13.6	13.6	28.691	1.47e-20	34347000	10	0	1441200	1105900	0	0	0	0	0	0	0	0	0	0	0	0	0	0	0	0	0
	+	2.77765	3.83022	phospholipid-transporting ATPase 1-like protein, putative	Tb927.11.3350	Tb927.11.3350	>Tb927.11.3350 | organism=Trypanosoma_brucei_TREU927 | product=phospholipid-transporting ATPase 1-like protein, putative | location=Tb927_11_v5.1:979783-983169(+) | length=1128 | sequence_SO=chromosome | SO=protein_coding	GO:0016021	integral component of membrane	GO:0005524;GO:0000287;GO:0000166;GO:0004012	ATP binding;magnesium ion binding;nucleotide binding;phospholipid-translocating ATPase activity	GO:0005737;GO:0016021	cytoplasm;integral component of membrane	GO:0015662	ATPase activity, coupled to transmembrane movement of ions, phosphorylative mechanism	0	1.5732	0.653702	22.9	9	9	9	10.6	10.6	10.6	158.67	1.41e-63	102710000	30	0	535960	406660	0	0	0	0	0	0	0	0	0	0	0	0	0	0	0	0	0
	+	2.41059	3.77441	Golgi/lysosome glycoprotein 1	Tb927.8.1870	Tb927.8.1870	>Tb927.8.1870 | organism=Trypanosoma_brucei_TREU927 | product=Golgi/lysosome glycoprotein 1 (tGLP1) | location=Tb927_08_v5.1:610606-612456(-) | length=616 | sequence_SO=chromosome | SO=protein_coding	N/A	N/A	N/A	N/A	GO:0005765	lysosomal membrane	N/A	N/A	0	0.59018	-0.760773	20.9	8	8	8	29.3	29.3	29.3	40.483	5e-62	100620000	25	17006000	121390000	99940000	3845700	3211200	4617900	3954800	3906200	5756500	6022300	5112800	4645900	5236000	5476000	5809700	700890	4370900	4005500	9413200	10930000
		1.56658	3.62249	vacuolar ATP synthase, putative	Tb927.10.200	Tb927.10.200	>Tb927.10.200 | organism=Trypanosoma_brucei_TREU927 | product=vacuolar ATP synthase, putative | location=Tb927_10_v5.1:74522-75097(+) | length=191 | sequence_SO=chromosome | SO=protein_coding	GO:0033179;GO:0033177	proton-transporting V-type ATPase, V0 domain;proton-transporting two-sector ATPase complex, proton-transporting domain	GO:0015078	proton transmembrane transporter activity	GO:0016471	vacuolar proton-transporting V-type ATPase complex	GO:0008553	proton-exporting ATPase activity, phosphorylative mechanism	1	8.6331	3.10988	53.8	1	1	1	3.5	3.5	3.5	45.186	0.00052742	7015300	1	3848500	1093800	3092000	322330	0	404710	324610	0	0	762430	0	0	0	0	0	318790	351570	326530	1354500	0
		1.93221	3.61025	receptor-type adenylate cyclase GRESAG 4, putative;receptor-type adenylate cyclase GRESAG 4, putative;receptor-type adenylate cyclase GRESAG 4, putative;receptor-type adenylate cyclase GRESAG 4, putative	Tb927.6.200;Tb11.v5.0431;Tb11.v5.0425;Tb927.6.280;Tb927.6.310;Tb927.6.300	Tb927.6.200;Tb11.v5.0431;Tb11.v5.0425;Tb927.6.280;Tb927.6.310;Tb927.6.300	>Tb927.6.200 | organism=Trypanosoma_brucei_TREU927 | product=receptor-type adenylate cyclase GRESAG 4, putative | location=Tb927_06_v5.1:83827-89469(+) | length=1254 | sequence_SO=chromosome | SO=protein_coding;>Tb11.v5.0431 | organism=Trypanosoma_brucei_T	N/A;N/A;N/A;N/A	N/A;N/A;N/A;N/A	GO:0016849;GO:0016849;GO:0016849;GO:0016849	phosphorus-oxygen lyase activity;phosphorus-oxygen lyase activity;phosphorus-oxygen lyase activity;phosphorus-oxygen lyase activity	GO:0016021;GO:0016021;GO:0016021;GO:0016021	integral component of membrane;integral component of membrane;integral component of membrane;integral component of membrane	GO:0004016;GO:0004016;GO:0004016;GO:0004016	adenylate cyclase activity;adenylate cyclase activity;adenylate cyclase activity;adenylate cyclase activity	0;0	1.2802	0.356369	28.5	9	9	9	22.3	22.3	22.3	29.408	7.04e-52	1347100000	68	0	1436500	1002100	0	0	0	0	0	0	0	0	0	0	0	0	0	0	0	285350	0
	+	3.26369	3.5651	hypothetical protein, conserved	Tb927.10.410	Tb927.10.410	>Tb927.10.410 | organism=Trypanosoma_brucei_TREU927 | product=hypothetical protein, conserved | location=Tb927_10_v5.1:108290-109723(+) | length=477 | sequence_SO=chromosome | SO=protein_coding	N/A	N/A	GO:0005515	protein binding	GO:0005737	cytoplasm	N/A	N/A	0				2	2	2	6.7	6.7	6.7	39.565	4.29e-05	11063000	2	0	659940	936860	0	0	0	0	0	0	0	0	0	0	0	0	0	0	0	0	0
		2.17069	3.5351	RING-variant domain containing protein, putative	Tb927.4.4880	Tb927.4.4880	>Tb927.4.4880 | organism=Trypanosoma_brucei_TREU927 | product=hypothetical protein, conserved | location=Tb927_04_v5.1:1333284-1335866(-) | length=860 | sequence_SO=chromosome | SO=protein_coding	N/A	N/A	GO:0008270	zinc ion binding	GO:0016021	integral component of membrane	GO:0008270	zinc ion binding	0	0.605	-0.724993	23	2	2	2	3.7	3.7	3.7	105.21	4.73e-08	6959000	3	0	982760	751340	0	0	0	0	0	0	0	0	0	0	0	0	0	0	0	0	0
	+	3.31462	3.50749	Enriched in surface-labeled proteome protein 9	Tb927.9.11480	Tb927.9.11480	>Tb927.9.11480 | organism=Trypanosoma_brucei_TREU927 | product=hypothetical protein, conserved | location=Tb927_09_v5.1:1790459-1792144(+) | length=561 | sequence_SO=chromosome | SO=protein_coding	N/A	N/A	N/A	N/A	GO:0005768;GO:0020023;GO:0005739	endosome;kinetoplast;mitochondrion	N/A	N/A	0;0;0	1.3165	0.396708	41.6	10	10	10	23.3	23.3	23.3	54.749	4.51e-77	116550000	39	0	867390	533170	0	0	0	0	0	0	0	0	0	0	0	0	0	0	0	73108	48609
		1.26746	3.49886	amino acid transporter, putative;amino acid transporter, putative;amino acid transporter, putative;amino acid transporter, putative;amino acid transporter 1, putative;amino acid transporter 1, putative;amino acid transporter, putative;amino acid transporter, putative	Tb927.8.7670;Tb927.8.7650;Tb927.8.7630;Tb927.8.7620;Tb927.4.4020;Tb927.4.4010;Tb927.4.4000;Tb927.4.3990	Tb927.8.7670;Tb927.8.7650;Tb927.8.7630;Tb927.8.7620	>Tb927.8.7670 | organism=Trypanosoma_brucei_TREU927 | product=amino acid transporter, putative | location=Tb927_08_v5.1:2209946-2211797(+) | length=466 | sequence_SO=chromosome | SO=protein_coding;>Tb927.8.7650 | organism=Trypanosoma_brucei_TREU927 | produ	N/A;N/A;N/A;N/A;N/A;N/A;N/A;N/A	N/A;N/A;N/A;N/A;N/A;N/A;N/A;N/A	N/A;N/A;N/A;N/A;N/A;N/A;N/A;N/A	N/A;N/A;N/A;N/A;N/A;N/A;N/A;N/A	GO:0005737;GO:0005737;GO:0005737;GO:0097014;GO:0005737;GO:0016021;N/A;N/A;GO:0005783;N/A	cytoplasm;cytoplasm;cytoplasm;ciliary plasm;cytoplasm;integral component of membrane;N/A;N/A;endoplasmic reticulum;N/A	GO:0005275;GO:0005275;GO:0005275;GO:0005275;GO:0005275;GO:0005275;GO:0005275;GO:0005275	amine transmembrane transporter activity;amine transmembrane transporter activity;amine transmembrane transporter activity;amine transmembrane transporter activity;amine transmembrane transporter activity;amine transmembrane transporter activity;amine transmembrane transporter activity;amine transmembrane transporter activity	0	0.59074	-0.759405	36.8	19	19	19	49.4	49.4	49.4	50.768	2.12e-171	188690000	79	1831200	2262500	1679300	0	0	0	0	888240	569400	1234400	1321400	865520	1501100	931670	1169200	0	0	0	911460	781930
		1.59484	3.45132	Autophagy-related protein 27, putative	Tb927.6.3940	Tb927.6.3940	>Tb927.6.3940 | organism=Trypanosoma_brucei_TREU927 | product=hypothetical protein, conserved | location=Tb927_06_v5.1:1158505-1159602(-) | length=364 | sequence_SO=chromosome | SO=protein_coding	N/A	N/A	N/A	N/A	N/A	N/A	N/A	N/A	0	0.98791	-0.0175485	23.3	7	7	7	44	44	44	29.335	4.77e-51	111100000	29	0	2382100	4957200	350880	406920	203980	255040	253470	0	176550	547890	583280	330650	315300	0	0	202130	0	243370	0
		2.57422	3.42878	Vesicle transport v-SNARE protein N-terminus, putative	Tb927.8.3470	Tb927.8.3470	>Tb927.8.3470 | organism=Trypanosoma_brucei_TREU927 | product=hypothetical protein, conserved | location=Tb927_08_v5.1:1032469-1033173(+) | length=234 | sequence_SO=chromosome | SO=protein_coding	GO:0005794;GO:0016020	Golgi apparatus;membrane	GO:0005484	SNAP receptor activity	GO:0005737	cytoplasm	N/A	N/A	0	1.7499	0.807272	17.8	6	6	5	58.2	58.2	52.1	21.836	6.35e-109	70478000	26	0	1153000	1727900	0	0	66875	0	0	0	66664	0	82043	51077	72116	0	0	0	0	88040	0
		1.85569	3.32458	endosomal integral membrane protein, putative	Tb927.8.1940	Tb927.8.1940	>Tb927.8.1940 | organism=Trypanosoma_brucei_TREU927 | product=endosomal integral membrane protein, putative | location=Tb927_08_v5.1:622047-623933(-) | length=628 | sequence_SO=chromosome | SO=protein_coding	GO:0016021	integral component of membrane	N/A	N/A	GO:0016021	integral component of membrane	N/A	N/A	0	1.0174	0.024887	27.6	3	3	3	12.3	12.3	12.3	34.416	1.42e-08	26574000	6	0	3589900	3623700	0	0	326340	354670	609880	0	385750	417460	278820	542020	294730	190450	0	0	0	235160	136470
		1.40373	3.29697	vesicle-associated membrane protein, putative	Tb927.10.790	Tb927.10.790	>Tb927.10.790 | organism=Trypanosoma_brucei_TREU927 | product=vesicle-associated membrane protein, putative,synaptobrevin, putative (VAMP) | location=Tb927_10_v5.1:203928-204647(+) | length=239 | sequence_SO=chromosome | SO=protein_coding	GO:0016021	integral component of membrane	N/A	N/A	GO:0005737;GO:0016021	cytoplasm;integral component of membrane	GO:0005484	SNAP receptor activity	1;1;1	6.1153	2.61242	4.6	16	13	13	18.4	16.4	16.4	136.49	6.61e-65	80343000	28	0	608740	2151700	0	58551	52244	41246	0	0	0	0	0	0	0	0	0	0	0	110440	50990
		1.87972	3.2864	QA-SNARE protein putative	Tb927.9.13030	Tb927.9.13030	>Tb927.9.13030 | organism=Trypanosoma_brucei_TREU927 | product=QA-SNARE protein putative | location=Tb927_09_v5.1:2058793-2059710(+) | length=305 | sequence_SO=chromosome | SO=protein_coding	GO:0016020	membrane	N/A	N/A	GO:0016021	integral component of membrane	GO:0005484	SNAP receptor activity	0				14	14	5	21.8	21.8	6.9	95.127	1.56e-145	489340000	116	0	625470	2370100	0	0	0	0	101020	0	0	81705	0	64214	129950	0	0	0	0	0	81475
		2.1975	3.28095	pteridine transporter, putative	Tb927.10.9080	Tb927.10.9080	>Tb927.10.9080 | organism=Trypanosoma_brucei_TREU927 | product=pteridine transporter, putative | location=Tb927_10_v5.1:2250745-2252667(+) | length=640 | sequence_SO=chromosome | SO=protein_coding	GO:0016021	integral component of membrane	N/A	N/A	GO:0005737	cytoplasm	GO:0015224	biopterin transmembrane transporter activity	1	6.5978	2.72199	87.7	37	37	37	60.6	60.6	60.6	84.562	0	463270000	86	0	1333600	1098500	149970	142410	497640	51730	0	0	130060	175320	114060	132850	327530	0	0	0	0	0	105030
		1.37476	3.27089	vesicle-associated membrane protein, putative	Tb927.5.3560	Tb927.5.3560	>Tb927.5.3560 | organism=Trypanosoma_brucei_TREU927 | product=vesicle-associated membrane protein, putative,synaptobrevin, putative (VAMP) | location=Tb927_05_v5.1:1174257-1174907(+) | length=216 | sequence_SO=chromosome | SO=protein_coding	GO:0016021	integral component of membrane	N/A	N/A	N/A	N/A	N/A	N/A	1;1;1;2;1	0.14212;0.14905	-2.814818501;-2.74613172	127.5;203	1	1	1	1.9	1.9	1.9	58.467	4.27e-06	1158100	2	0	2762100	6093200	221680	185660	0	0	0	0	113500	0	91859	97787	72021	0	0	336710	257420	563600	46724
		1.0498	3.25502	V-type proton ATPase subunit D, putative	Tb927.5.550	Tb927.5.550	>Tb927.5.550 | organism=Trypanosoma_brucei_TREU927 | product=vacuolar ATP synthase, putative | location=Tb927_05_v5.1:228588-229739(-) | length=383 | sequence_SO=chromosome | SO=protein_coding	GO:0033179	proton-transporting V-type ATPase, V0 domain	GO:0015078	proton transmembrane transporter activity	GO:0005737	cytoplasm	N/A	N/A	0	15.409	3.9457	39.7	1	1	1	2.7	2.7	2.7	51.172	2.8e-05	12369000	2	0	838030	2659000	0	0	580540	0	0	0	0	0	0	0	0	0	0	0	0	1494100	0
		2.42959	3.20129	Voltage-dependent calcium channel subunit, putative	Tb927.10.2880	Tb927.10.2880	>Tb927.10.2880 | organism=Trypanosoma_brucei_TREU927 | product=calcium channel protein, putative | location=Tb927_10_v5.1:737081-745162(+) | length=2693 | sequence_SO=chromosome | SO=protein_coding	GO:0016020	membrane	GO:0005216	ion channel activity	GO:0097014;GO:0000331;GO:0005737;GO:0031981	ciliary plasm;contractile vacuole;cytoplasm;nuclear lumen	GO:0005216	ion channel activity	0				1	1	1	1.8	1.8	1.8	107.2	0.011454	98734000	2	0	1721700	708800	0	0	127070	0	0	161290	166700	0	0	99782	0	0	0	0	0	125190	163620
		2.13683	3.16508	transporter, putative	Tb927.9.12960	Tb927.9.12960	>Tb927.9.12960 | organism=Trypanosoma_brucei_TREU927 | product=transporter, putative | location=Tb927_09_v5.1:2043569-2045344(+) | length=591 | sequence_SO=chromosome | SO=protein_coding	GO:0016021	integral component of membrane	N/A	N/A	GO:0005737	cytoplasm	N/A	N/A	0	0.69172	-0.53174	24	3	2	2	1.5	1	1	395.23	3.45e-10	5929700	2	0	541220	468630	0	0	0	0	0	0	0	0	0	0	0	0	0	0	0	0	0
		3.235	3.08939	sec1 family transport protein, putative	Tb927.9.1780	Tb927.9.1780	>Tb927.9.1780 | organism=Trypanosoma_brucei_TREU927 | product=sec1 family transport protein, putative (SLY1) | location=Tb927_09_v5.1:422317-424200(-) | length=627 | sequence_SO=chromosome | SO=protein_coding	N/A	N/A	N/A	N/A	GO:0005739	mitochondrion	N/A	N/A	0;0	1.1397	0.188654	25.1	19	19	19	68	68	68	17.51	0	40546000000	883	0	272400	351390	0	0	0	0	0	0	0	0	0	0	0	0	0	0	0	0	0
		1.04489	3.0893	fatty acyl CoA synthetase 3	Tb927.9.4210;Tb11.v5.0561	Tb927.9.4210	>Tb927.9.4210 | organism=Trypanosoma_brucei_TREU927 | product=fatty acyl CoA synthetase 3 (ACS3) | location=Tb927_09_v5.1:797487-800028(+) | length=702 | sequence_SO=chromosome | SO=protein_coding	N/A	N/A	GO:0003824	catalytic activity	GO:0097014;GO:0005737;GO:0005654	ciliary plasm;cytoplasm;nucleoplasm	GO:0004321	fatty-acyl-CoA synthase activity	0	1.7571	0.813196	34.6	2	2	2	12.9	12.9	12.9	26.925	8.84e-33	46123000	5	0	878250	605850	0	785240	637180	0	0	415510	0	726760	660110	0	906010	0	0	0	0	0	618760
		1.3788	3.06089	FLA1-binding protein;FLA1-binding protein	Tb927.8.4100;Tb927.8.4050	Tb927.8.4100;Tb927.8.4050	>Tb927.8.4100 | organism=Trypanosoma_brucei_TREU927 | product=hypothetical protein, conserved | location=Tb927_08_v5.1:1212394-1214646(-) | length=750 | sequence_SO=chromosome | SO=protein_coding;>Tb927.8.4050 | organism=Trypanosoma_brucei_TREU927 | produc	N/A;N/A	N/A;N/A	N/A;N/A	N/A;N/A	GO:0005737;GO:0016021;GO:0097014;GO:0005737;GO:0016021;GO:0031981	cytoplasm;integral component of membrane;ciliary plasm;cytoplasm;integral component of membrane;nuclear lumen	GO:0005515;GO:0005515	protein binding;protein binding	0				2	2	2	1.9	1.9	1.9	162.1	1.73e-08	2539900	3	0	2417600	2091300	0	0	251550	126430	142660	218860	176590	119790	0	149880	89031	163640	0	0	0	121470	508800
		1.68355	2.97915	CRAL/TRIO domain containing protein, putative	Tb927.4.3920	Tb927.4.3920	>Tb927.4.3920 | organism=Trypanosoma_brucei_TREU927 | product=hypothetical protein, conserved | location=Tb927_04_v5.1:1033540-1036779(-) | length=1079 | sequence_SO=chromosome | SO=protein_coding	N/A	N/A	N/A	N/A	N/A	N/A	N/A	N/A	0				2	2	2	12.2	12.2	12.2	22.484	4.33e-06	7022900	3	0	658730	582470	0	0	0	0	0	0	0	0	0	0	0	0	0	0	0	0	161520
		2.10651	2.93396	ER degradation-enhancing alpha-mannosidase-like protein 1, putative;ER degradation-enhancing alpha-mannosidase-like protein 2, putative;ER degradation-enhancing alpha-mannosidase-like protein 3, putative;ER degradation-enhancing alpha-mannosidase-like protein 4, putative	Tb927.8.2940;Tb927.8.2930;Tb927.8.2920;Tb927.8.2910	Tb927.8.2940;Tb927.8.2930;Tb927.8.2920;Tb927.8.2910	>Tb927.8.2940 | organism=Trypanosoma_brucei_TREU927 | product=mannosyl-oligosaccharide 1,2-alpha-mannosidase IB, putative | location=Tb927_08_v5.1:888750-890063(+) | length=437 | sequence_SO=chromosome | SO=protein_coding;>Tb927.8.2930 | organism=Trypanoso	GO:0016020;GO:0016020;GO:0016020;GO:0016020	membrane;membrane;membrane;membrane	GO:0005509;GO:0004571;GO:0005509;GO:0004571;GO:0005509;GO:0004571;GO:0005509;GO:0004571	calcium ion binding;mannosyl-oligosaccharide 1,2-alpha-mannosidase activity;calcium ion binding;mannosyl-oligosaccharide 1,2-alpha-mannosidase activity;calcium ion binding;mannosyl-oligosaccharide 1,2-alpha-mannosidase activity;calcium ion binding;mannosyl-oligosaccharide 1,2-alpha-mannosidase activity	GO:0005783;GO:0005783;GO:0005783;GO:0005783	endoplasmic reticulum;endoplasmic reticulum;endoplasmic reticulum;endoplasmic reticulum	GO:0005509;GO:0004571;GO:0005509;GO:0004571;GO:0005509;GO:0004571;GO:0004571	calcium ion binding;mannosyl-oligosaccharide 1,2-alpha-mannosidase activity;calcium ion binding;mannosyl-oligosaccharide 1,2-alpha-mannosidase activity;calcium ion binding;mannosyl-oligosaccharide 1,2-alpha-mannosidase activity;mannosyl-oligosaccharide 1,2-alpha-mannosidase activity	0				11	11	11	19.9	19.9	19.9	58.672	6.43e-43	43713000	24	0	281230	432780	0	0	0	0	0	0	0	0	0	0	0	0	0	0	0	0	0
		3.60504	2.90247	cation transporter, putative	Tb927.11.8990	Tb927.11.8990	>Tb927.11.8990 | organism=Trypanosoma_brucei_TREU927 | product=cation transporter, putative | location=Tb927_11_v5.1:2467063-2468238(+) | length=391 | sequence_SO=chromosome | SO=protein_coding	GO:0016020	membrane	GO:0046873	metal ion transmembrane transporter activity	GO:0005783;GO:0031966	endoplasmic reticulum;mitochondrial membrane	N/A	N/A	0	0.2316	-2.11029	25.4	2	2	2	5.3	5.3	5.3	58.428	1.16e-15	10340000	7	0	619250	1120700	0	0	0	0	0	0	0	0	0	0	0	0	0	0	0	132780	74766
		1.40969	2.84191	ubiquitin carboxyl-terminal hydrolase, putative	Tb927.9.5520	Tb927.9.5520	>Tb927.9.5520 | organism=Trypanosoma_brucei_TREU927 | product=ubiquitin carboxyl-terminal hydrolase, putative,cysteine peptidase, Clan CA, family C19, putative | location=Tb927_09_v5.1:954383-958411(+) | length=1342 | sequence_SO=chromosome | SO=protein_co	N/A	N/A	GO:0036459	thiol-dependent ubiquitinyl hydrolase activity	GO:0097014;GO:0005737;GO:0031981	ciliary plasm;cytoplasm;nuclear lumen	GO:0004197	cysteine-type endopeptidase activity	0	0.54694	-0.870546	21.9	5	5	5	30.3	30.3	30.3	22.315	7.08e-90	120850000	29	0	667630	415140	0	0	330220	280840	552530	369700	688510	357390	1029600	466230	515100	0	0	0	0	0	320460
		1.54258	2.80739	V-type proton ATPase subunit a, putative	Tb927.5.1300	Tb927.5.1300	>Tb927.5.1300 | organism=Trypanosoma_brucei_TREU927 | product=vacuolar proton translocating ATPase subunit A, putative | location=Tb927_05_v5.1:481692-484043(+) | length=783 | sequence_SO=chromosome | SO=protein_coding	GO:0033179;GO:0000220	proton-transporting V-type ATPase, V0 domain;vacuolar proton-transporting V-type ATPase, V0 domain	GO:0015078	proton transmembrane transporter activity	N/A	N/A	N/A	N/A	0	1.3065	0.385707	31.3	8	8	8	26.3	26.3	26.3	39.39	1.63e-91	82028000	28	0	5678300	2938500	0	0	100180	215510	0	216280	271590	199860	0	287920	139650	290820	0	264650	85379	246020	702140
		2.64691	2.79944	procyclic form surface phosphoprotein	Tb927.10.11220	Tb927.10.11220	>Tb927.10.11220 | organism=Trypanosoma_brucei_TREU927 | product=procyclic form surface phosphoprotein (PSSA-2) | location=Tb927_10_v5.1:2744761-2746038(-) | length=425 | sequence_SO=chromosome | SO=protein_coding	N/A	N/A	GO:0005199	structural constituent of cell wall	GO:0009986;GO:0020016;GO:0005737	cell surface;ciliary pocket;cytoplasm	N/A	N/A	0	0.61103	-0.710685	18.3	7	7	7	19.2	19.2	19.2	53.923	2.33e-37	54678000	26	6986500	23746000	10562000	1147600	955000	3001200	3096800	3016700	2606400	2799800	2482000	2384200	3944600	4066100	2780500	752640	926950	1033600	2156500	2902900
		1.34781	2.79172	p-glycoprotein	Tb927.8.2160	Tb927.8.2160	>Tb927.8.2160 | organism=Trypanosoma_brucei_TREU927 | product=multidrug resistance protein A,p-glycoprotein (PGPA) | location=Tb927_08_v5.1:667841-672586(+) | length=1581 | sequence_SO=chromosome | SO=protein_coding	GO:0016021	integral component of membrane	GO:0005524;GO:0016887;GO:0042626	ATP binding;ATPase activity;ATPase activity, coupled to transmembrane movement of substances	GO:0043190;GO:0016021	ATP-binding cassette (ABC) transporter complex;integral component of membrane	GO:0005524;GO:0042626	ATP binding;ATPase activity, coupled to transmembrane movement of substances	0	1.9798	0.985355	110.9	17	17	17	35.4	35.4	35.4	68.143	9.96e-152	403040000	94	1696600	2010400	2076500	466290	447720	562520	747550	756700	511930	1210800	1017900	1170300	812490	677970	898390	0	0	0	366590	1761500
		1.38647	2.75883	endosomal integral membrane protein, putative	Tb927.3.4190	Tb927.3.4190	>Tb927.3.4190 | organism=Trypanosoma_brucei_TREU927 | product=endosomal integral membrane protein, putative | location=Tb927_03_v5.1:1176273-1178212(-) | length=645 | sequence_SO=chromosome | SO=protein_coding	GO:0016021	integral component of membrane	N/A	N/A	N/A	N/A	N/A	N/A	0	0.69981	-0.514965	23.3	5	5	5	8	8	8	96.198	3.29e-144	31575000	18	0	2052400	1708400	0	0	146450	121000	398560	257560	187700	424750	95093	288850	274300	181330	0	0	0	198540	363880
		1.90925	2.75882	RNA-binding protein, putative	Tb927.11.16020	Tb927.11.16020	>Tb927.11.16020 | organism=Trypanosoma_brucei_TREU927 | product=RNA-binding protein, putative (DRBD10) | location=Tb927_11_v5.1:4243246-4244547(-) | length=433 | sequence_SO=chromosome | SO=protein_coding	N/A	N/A	GO:0003676	nucleic acid binding	N/A	N/A	GO:0003723	RNA binding	1;1;1;1;1				2	2	2	7.4	7.4	7.4	39.314	1.15e-05	8156700	5	0	796070	1212600	165690	188080	157820	104130	0	0	0	0	0	0	0	0	0	0	122040	106360	29751
		2.46212	2.7374	Got1/Sft2-like family, putative	Tb927.7.7060	Tb927.7.7060	>Tb927.7.7060 | organism=Trypanosoma_brucei_TREU927 | product=hypothetical protein, conserved | location=Tb927_07_v5.1:2018566-2019066(-) | length=166 | sequence_SO=chromosome | SO=protein_coding	N/A	N/A	N/A	N/A	N/A	N/A	N/A	N/A	12	10.878	3.44334	48.3	1	1	1	2.5	2.5	2.5	56.558	4.8e-21	169760000	18	0	480290	208280	0	0	0	0	0	0	90911	0	0	55384	0	0	0	0	0	0	0
		1.83557	2.68341	procyclic-enriched flagellar receptor adenylate cyclase 4	Tb927.10.13040	Tb927.10.13040	>Tb927.10.13040 | organism=Trypanosoma_brucei_TREU927 | product=receptor-type adenylate cyclase GRESAG 4, putative,ESAG 4 (expression site-associated gene 4) protein, putative | location=Tb927_10_v5.1:3172254-3175883(+) | length=1209 | sequence_SO=chromoso	N/A	N/A	GO:0016849	phosphorus-oxygen lyase activity	N/A	N/A	GO:0004016;GO:0042803	adenylate cyclase activity;protein homodimerization activity					11	2	2	36.3	6.2	6.2	36.986	5.34e-125	17540000	7	0	563760	234420	0	0	97574	0	67330	0	0	76934	61669	69052	68596	0	0	0	0	0	232780
		1.74634	2.68268	hypothetical protein, conserved	Tb927.8.1380	Tb927.8.1380	>Tb927.8.1380 | organism=Trypanosoma_brucei_TREU927 | product=hypothetical protein, conserved | location=Tb927_08_v5.1:446031-447095(+) | length=354 | sequence_SO=chromosome | SO=protein_coding	N/A	N/A	GO:0005515	protein binding	N/A	N/A	N/A	N/A					6	1	1	25.5	4	4	34.883	1.05e-81	8031800	1	0	479170	291270	0	0	0	0	0	0	0	0	0	0	0	0	0	0	0	0	0
		1.66556	2.67409	endosomal trafficking protein RME-8, putative	Tb927.6.3500	Tb927.6.3500	>Tb927.6.3500 | organism=Trypanosoma_brucei_TREU927 | product=endosomal trafficking protein RME-8, putative | location=Tb927_06_v5.1:1037807-1044517(-) | length=2236 | sequence_SO=chromosome | SO=protein_coding	N/A	N/A	GO:0005488	binding	N/A	N/A	N/A	N/A	12;12;12;12;12;12;12;12;12	18.673	4.22288	138	10	10	10	16.8	16.8	16.8	56.926	8.83e-142	1538100000	161	0	344900	256760	136670	106250	237350	150910	177970	115250	236250	0	0	161770	207760	189530	0	0	0	0	168580
		3.01279	2.63741	chaperone protein DnaJ, putative	Tb927.9.8160	Tb927.9.8160	>Tb927.9.8160 | organism=Trypanosoma_brucei_TREU927 | product=chaperone protein DNAj, putative | location=Tb927_09_v5.1:1338797-1340089(-) | length=430 | sequence_SO=chromosome | SO=protein_coding	N/A	N/A	N/A	N/A	GO:0020016;GO:0016021	ciliary pocket;integral component of membrane	GO:0051082	unfolded protein binding	0	2.4622	1.29995	47.3	20	20	20	38.9	38.9	38.9	65.212	0	683540000	178	1896800	2674500	3218600	0	140550	633520	624820	522380	450460	631120	861350	765200	539230	627470	355450	0	416940	393550	1030400	386950
		1.12048	2.60825	Enriched in surface-labeled proteome protein 1	Tb927.2.5280	Tb927.2.5280	>Tb927.2.5280 | organism=Trypanosoma_brucei_TREU927 | product=trans-sialidase, putative | location=Tb927_02_v5.1:938833-941299(+) | length=702 | sequence_SO=chromosome | SO=protein_coding	N/A	N/A	N/A	N/A	GO:0020016	ciliary pocket	N/A	N/A					15	6	6	23.1	14.2	14.2	120.58	5.11e-101	107330000	23	0	690460	358900	0	0	0	0	0	0	0	0	0	0	0	0	0	0	206270	276190	185540
		2.14343	2.56892	transporter, putative	Tb927.8.5570	Tb927.8.5570	>Tb927.8.5570 | organism=Trypanosoma_brucei_TREU927 | product=transporter, putative | location=Tb927_08_v5.1:1640987-1642936(+) | length=649 | sequence_SO=chromosome | SO=protein_coding	GO:0016021	integral component of membrane	N/A	N/A	GO:0005737;GO:0016021	cytoplasm;integral component of membrane	N/A	N/A	0	2.2476	1.16839	22.1	5	5	5	17.1	17.1	17.1	37.06	2.87e-74	59472000	33	0	351970	254690	0	0	0	0	0	0	0	0	0	0	0	0	0	0	0	0	0
		2.04518	2.54354	terbinafine resistance locus protein (yip1), putative	Tb927.8.2200	Tb927.8.2200	>Tb927.8.2200 | organism=Trypanosoma_brucei_TREU927 | product=terbinafine resistance locus protein (yip1), putative | location=Tb927_08_v5.1:676674-677243(+) | length=189 | sequence_SO=chromosome | SO=protein_coding	GO:0016020	membrane	N/A	N/A	GO:0016021	integral component of membrane	N/A	N/A	0	1.3339	0.415651	52.7	4	4	4	6.9	6.9	6.9	75.103	1.1e-32	20329000	11	0	411220	350190	0	0	0	0	0	0	0	0	0	0	0	0	0	0	0	0	86967
		2.36258	2.5288	palmitoyl acyltransferase 1, putative	Tb927.9.7700	Tb927.9.7700	>Tb927.9.7700 | organism=Trypanosoma_brucei_TREU927 | product=palmitoyl acyltransferase 1, putative | location=Tb927_09_v5.1:1260439-1262901(-) | length=820 | sequence_SO=chromosome | SO=protein_coding	N/A	N/A	GO:0005515	protein binding	GO:0016021	integral component of membrane	N/A	N/A	0	0.92293	-0.115707	38.2	13	13	13	26.6	26.6	26.6	183.78	3.15e-283	440000000	120	0	172990	208410	0	0	0	0	0	0	0	0	0	0	0	0	0	0	0	0	0
		2.26952	2.47892	amino acid transporter, putative	Tb927.8.8300	Tb927.8.8300	>Tb927.8.8300 | organism=Trypanosoma_brucei_TREU927 | product=amino acid transporter, putative | location=Tb927_08_v5.1:2454958-2458032(+) | length=471 | sequence_SO=chromosome | SO=protein_coding	N/A	N/A	N/A	N/A	GO:0020016;GO:0016021;GO:0005886	ciliary pocket;integral component of membrane;plasma membrane	GO:0005275	amine transmembrane transporter activity	1	1.8886	0.917317	43.7	1	1	1	2.6	2.6	2.6	62.779	1.18e-48	4720000	7	1656300	816960	652770	351360	526810	783890	283070	402660	279360	499550	523540	247370	607100	238010	376740	0	0	0	230670	265390
		1.24135	2.47819	acetyl-CoA carboxylase	Tb927.8.7100	Tb927.8.7100	>Tb927.8.7100 | organism=Trypanosoma_brucei_TREU927 | product=acetyl-CoA carboxylase | location=Tb927_08_v5.1:2041100-2047645(+) | length=2181 | sequence_SO=chromosome | SO=protein_coding	N/A	N/A	GO:0005524;GO:0003989;GO:0016874;GO:0046872	ATP binding;acetyl-CoA carboxylase activity;ligase activity;metal ion binding	GO:0009343;GO:0005737;GO:0020015;GO:0005739	biotin carboxylase complex;cytoplasm;glycosome;mitochondrion	GO:0005524;GO:0003989;GO:0004075	ATP binding;acetyl-CoA carboxylase activity;biotin carboxylase activity					12	1	1	74.6	12.5	12.5	200.51	0	5349300	3	5664700	5576200	3606000	897150	1085700	1955200	2366700	1742600	2187100	1668200	1874600	1096500	2285700	3225700	3980800	334980	249550	144310	1652600	3330200
		1.00738	2.37983	dynamin-1-like protein;dynamin-1-like protein	Tb927.3.4760;Tb927.3.4720	Tb927.3.4760;Tb927.3.4720	>Tb927.3.4760 | organism=Trypanosoma_brucei_TREU927 | product=dynamin, putative,vacuolar sortin protein 1, putative | location=Tb927_03_v5.1:1342547-1344529(-) | length=660 | sequence_SO=chromosome | SO=protein_coding;>Tb927.3.4720 | organism=Trypanosoma_b	N/A;N/A	N/A;N/A	GO:0005525;GO:0003924;GO:0005525;GO:0003924	GTP binding;GTPase activity;GTP binding;GTPase activity	N/A;N/A	N/A;N/A	N/A;N/A	N/A;N/A	0	0.49698	-1.00874	27.2	17	17	17	52.6	52.6	52.6	46.24	3.24e-177	500100000	91	0	1203700	665880	0	0	0	948610	1203200	677690	851480	903090	1389800	894240	1500500	1738600	0	0	0	0	386660
		1.0123	2.37301	hypothetical protein, conserved	Tb927.11.4840	Tb927.11.4840	>Tb927.11.4840 | organism=Trypanosoma_brucei_TREU927 | product=hypothetical protein, conserved | location=Tb927_11_v5.1:1389568-1390728(+) | length=386 | sequence_SO=chromosome | SO=protein_coding	N/A	N/A	N/A	N/A	N/A	N/A	N/A	N/A	0	1.1257	0.170822	16.4	2	2	2	9.1	9.1	9.1	43.172	4.34e-12	30576000	11	0	675520	712040	0	73283	144150	0	0	0	0	0	0	0	0	0	0	180380	358620	524360	115360
		2.36355	2.36557	palmitoyl acyltransferase 4, putative	Tb927.11.9070	Tb927.11.9070	>Tb927.11.9070 | organism=Trypanosoma_brucei_TREU927 | product=palmitoyl acyltransferase 4, putative | location=Tb927_11_v5.1:2483415-2484824(+) | length=469 | sequence_SO=chromosome | SO=protein_coding	N/A	N/A	N/A	N/A	GO:0016021	integral component of membrane	GO:0016746	transferase activity, transferring acyl groups	0	1.0141	0.0201999	35.3	5	4	4	6.7	5.7	5.7	123.56	1.24e-22	17956000	6	0	197520	174110	0	0	0	0	0	0	0	0	0	0	0	0	0	0	0	0	0
		1.04348	2.33593	kinetoplast-associated protein 4 isoform 1;kinetoplast-associated protein 4 isoform 2	Tb927.10.8950;Tb927.10.8970	Tb927.10.8950;Tb927.10.8970	>Tb927.10.8950 | organism=Trypanosoma_brucei_TREU927 | product=kinetoplast DNA-associated protein, putative | location=Tb927_10_v5.1:2223104-2223484(+) | length=126 | sequence_SO=chromosome | SO=protein_coding;>Tb927.10.8970 | organism=Trypanosoma_brucei_T	N/A;N/A	N/A;N/A	N/A;N/A	N/A;N/A	GO:0005737;GO:0020023;GO:0005654;GO:0020023;GO:0005739;GO:0031981	cytoplasm;kinetoplast;nucleoplasm;kinetoplast;mitochondrion;nuclear lumen	GO:0003677;GO:0042301;GO:0003677	DNA binding;phosphate ion binding;DNA binding	0				2	2	2	6.8	6.8	6.8	39.353	1.65e-20	16720000	4	0	358180	423170	0	0	0	324090	0	0	330820	0	0	226080	0	0	0	0	0	0	234770
		0.467887	2.33255	Nucleolar protein 91	Tb927.10.1560	Tb927.10.1560	>Tb927.10.1560 | organism=Trypanosoma_brucei_TREU927 | product=hypothetical protein, conserved | location=Tb927_10_v5.1:428456-430939(-) | length=827 | sequence_SO=chromosome | SO=protein_coding	N/A	N/A	N/A	N/A	GO:0005739;GO:0005634;GO:0005819	mitochondrion;nucleus;spindle	N/A	N/A	0	0.32087	-1.63994	29.6	2	1	1	3	1.4	1.4	79.953	4.02e-09	3529400	3	0	3120800	6490300	0	0	0	4848200	4342700	0	4605300	5023000	4025500	4358200	7036700	4503300	0	0	0	0	7129200
		1.4431	2.28912	phosphatidic acid phosphatase, putative;phosphatidic acid phosphatase protein, putative	Tb927.10.13930;Tb927.8.480;Tb08.27P2.110	Tb927.10.13930;Tb927.8.480;Tb08.27P2.110	>Tb927.10.13930 | organism=Trypanosoma_brucei_TREU927 | product=phosphatidic acid phosphatase, putative | location=Tb927_10_v5.1:3397015-3398013(-) | length=332 | sequence_SO=chromosome | SO=protein_coding;>Tb927.8.480 | organism=Trypanosoma_brucei_TREU927	N/A;N/A	N/A;N/A	N/A;N/A	N/A;N/A	GO:0020016;GO:0005768;GO:0016021	ciliary pocket;endosome;integral component of membrane	GO:0008195;GO:0008195	phosphatidate phosphatase activity;phosphatidate phosphatase activity	0;0;0;0;0	0.92359	-0.114676	47.6	35	35	35	78.7	78.7	78.7	49.704	0	221610000000	3421	0	159870	142920	0	0	0	0	0	0	0	0	0	0	0	0	0	0	0	0	0
		1.01938	2.28455	Mitochondrial SSU ribosomal protein, putative	Tb927.6.4560	Tb927.6.4560	>Tb927.6.4560 | organism=Trypanosoma_brucei_TREU927 | product=hypothetical protein, conserved | location=Tb927_06_v5.1:1275532-1276755(-) | length=407 | sequence_SO=chromosome | SO=protein_coding	N/A	N/A	N/A	N/A	GO:0005763;GO:0005739	mitochondrial small ribosomal subunit;mitochondrion	N/A	N/A	0	1.6905	0.75745	43.6	24	24	24	62	62	62	37.329	7.15e-211	3040800000	303	0	168090	228060	0	0	0	274000	0	0	166920	877660	243500	0	712950	0	0	0	0	0	221360
		2.71966	2.27385	Plasma-membrane choline transporter, putative;Plasma-membrane choline transporter, putative;Plasma-membrane choline transporter, putative	Tb927.10.6730;Tb927.10.6720;Tb11.v5.0578;Tb927.10.6740	Tb927.10.6730;Tb927.10.6720;Tb11.v5.0578;Tb927.10.6740	>Tb927.10.6730 | organism=Trypanosoma_brucei_TREU927 | product=hypothetical protein, conserved | location=Tb927_10_v5.1:1696774-1698246(+) | length=490 | sequence_SO=chromosome | SO=protein_coding;>Tb927.10.6720 | organism=Trypanosoma_brucei_TREU927 | prod	N/A;N/A;N/A	N/A;N/A;N/A	N/A;N/A;N/A	N/A;N/A;N/A	GO:0005737;GO:0020016;N/A	cytoplasm;ciliary pocket;N/A	N/A;N/A;N/A	N/A;N/A;N/A					25	1	1	39.3	4	4	65.818	9.44e-264	32481000	9	10043000	17799000	18452000	1380200	1338400	3001000	3968800	2825500	2752000	5755700	2728500	2493700	6658500	3286300	3723000	1607500	2675100	2969300	9628900	2490400
		1.45149	2.265	Aph-1 protein, putative	Tb927.6.1170	Tb927.6.1170	>Tb927.6.1170 | organism=Trypanosoma_brucei_TREU927 | product=hypothetical protein, conserved | location=Tb927_06_v5.1:450494-451783(-) | length=429 | sequence_SO=chromosome | SO=protein_coding	GO:0016021	integral component of membrane	N/A	N/A	GO:0005737	cytoplasm	N/A	N/A	0	5.0808	2.34506	69.7	4	4	4	17.5	17.5	17.5	46.369	8.01e-44	58100000	20	0	590150	81374	0	0	0	0	0	0	0	0	0	0	0	0	0	0	0	0	53852
		1.09154	2.2642	membrane- trafficking protein, putative	Tb927.9.9750	Tb927.9.9750	>Tb927.9.9750 | organism=Trypanosoma_brucei_TREU927 | product=membrane- trafficking protein, putative | location=Tb927_09_v5.1:1553645-1555058(-) | length=227 | sequence_SO=chromosome | SO=protein_coding	GO:0016021	integral component of membrane	N/A	N/A	N/A	N/A	N/A	N/A	0;0	1.1627	0.217479	7.9	24	24	24	66.8	66.8	66.8	29.422	0	14315000000	645	0	0	964120	0	0	0	0	0	0	0	0	0	0	0	0	0	0	0	0	0
		1.90376	2.25738	multidrug resistance protein E	Tb927.4.4490	Tb927.4.4490	>Tb927.4.4490 | organism=Trypanosoma_brucei_TREU927 | product=multidrug resistance protein E,p-glycoprotein (MRPE) | location=Tb927_04_v5.1:1207210-1212969(-) | length=1759 | sequence_SO=chromosome | SO=protein_coding	GO:0016021	integral component of membrane	GO:0005524;GO:0016887;GO:0042626	ATP binding;ATPase activity;ATPase activity, coupled to transmembrane movement of substances	GO:0043190;GO:0016021	ATP-binding cassette (ABC) transporter complex;integral component of membrane	GO:0005524;GO:0042626	ATP binding;ATPase activity, coupled to transmembrane movement of substances	0	0.32137	-1.63769	28.4	9	7	7	29.9	25.4	25.4	35.61	2.43e-116	277690000	65	1019600	1647600	1944400	356010	338550	497160	413190	460190	446070	1308700	435990	480320	879290	662800	541250	0	467780	213150	199130	1163300
		1.20951	2.24891	cytosolic coat protein, putative	Tb927.11.15230	Tb927.11.15230	>Tb927.11.15230 | organism=Trypanosoma_brucei_TREU927 | product=cytosolic coat protein, putative | location=Tb927_11_v5.1:4043487-4044173(-) | length=228 | sequence_SO=chromosome | SO=protein_coding	N/A	N/A	N/A	N/A	GO:0005783;GO:0005635	endoplasmic reticulum;nuclear envelope	GO:0008320	protein transmembrane transporter activity	0	0.9221	-0.117005	24.9	3	3	3	8.3	8.3	8.3	42.99	3.95e-23	13075000	7	0	493840	738790	425790	0	0	258300	780320	454280	667490	547010	0	254260	467070	0	0	0	0	0	77239
		1.13884	2.24807	LMBR1-like membrane protein, putative	Tb927.6.1980	Tb927.6.1980	>Tb927.6.1980 | organism=Trypanosoma_brucei_TREU927 | product=hypothetical protein, conserved | location=Tb927_06_v5.1:647471-649222(-) | length=583 | sequence_SO=chromosome | SO=protein_coding	N/A	N/A	N/A	N/A	N/A	N/A	N/A	N/A	0	0.13034	-2.93965	61.2	29	29	29	63.4	63.4	63.4	41.071	0	4572900000	425	0	0	379340	0	0	0	0	0	0	0	0	0	0	0	0	0	0	0	0	0
		1.31993	2.22887	hypothetical protein, conserved	Tb927.2.1760	Tb927.2.1760	>Tb927.2.1760 | organism=Trypanosoma_brucei_TREU927 | product=hypothetical protein, conserved | location=Tb927_02_v5.1:325391-327799(+) | length=802 | sequence_SO=chromosome | SO=protein_coding	N/A	N/A	N/A	N/A	GO:0097014;GO:0005737;GO:0031981	ciliary plasm;cytoplasm;nuclear lumen	N/A	N/A	0;0;0;0;0	0.55555	-0.848011	28.1	54	52	52	77.3	74.7	74.7	69.596	0	4887600000	614	0	418950	63484	0	0	0	0	0	0	0	0	0	0	0	0	0	0	0	0	22824
		1.46087	2.16875	Voltage-gated Chloride channel Like 1	Tb927.9.8540	Tb927.9.8540	>Tb927.9.8540 | organism=Trypanosoma_brucei_TREU927 | product=chloride channel protein, putative | location=Tb927_09_v5.1:1383347-1386163(-) | length=938 | sequence_SO=chromosome | SO=protein_coding	GO:0016020	membrane	GO:0005247	voltage-gated chloride channel activity	N/A	N/A	GO:0005247	voltage-gated chloride channel activity	0				1	1	1	3.5	3.5	3.5	93.651	5.43e-27	1164000	1	0	450310	873790	0	0	0	0	0	0	0	0	0	0	0	0	0	0	0	0	115180
		0.887736	2.15702	mannose-specific lectin, putative	Tb927.11.4200	Tb927.11.4200	>Tb927.11.4200 | organism=Trypanosoma_brucei_TREU927 | product=lectin, putative,mannose-specific lectin, putative | location=Tb927_11_v5.1:1227471-1229108(-) | length=545 | sequence_SO=chromosome | SO=protein_coding	GO:0016020	membrane	N/A	N/A	GO:0097014;GO:0005737;GO:0016021;GO:0031981	ciliary plasm;cytoplasm;integral component of membrane;nuclear lumen	GO:0005537	mannose binding	0	1.7417	0.800496	3.5	1	1	1	1.5	1.5	1.5	102.91	3.79e-15	3852100	2	0	1184000	661040	0	0	0	400550	305420	0	252570	0	0	382690	373570	289430	0	0	0	0	258480
		0.739416	2.14707	nascent polypeptide associated complex subunit, putative;nascent polypeptide associated complex subunit, putative	Tb927.9.8130;Tb927.9.8100	Tb927.9.8130;Tb927.9.8100	>Tb927.9.8130 | organism=Trypanosoma_brucei_TREU927 | product=nascent polypeptide associated complex subunit, putative | location=Tb927_09_v5.1:1337494-1338060(-) | length=188 | sequence_SO=chromosome | SO=protein_coding;>Tb927.9.8100 | organism=Trypanosom	GO:0005854;GO:0005854	nascent polypeptide-associated complex;nascent polypeptide-associated complex	N/A;N/A	N/A;N/A	GO:0005737;GO:0005854;GO:0005737;GO:0005854	cytoplasm;nascent polypeptide-associated complex;cytoplasm;nascent polypeptide-associated complex	GO:0003713;GO:0003713	transcription coactivator activity;transcription coactivator activity	3	5.6124	2.48862	129.7	6	6	6	21.4	21.4	21.4	47.965	7.06e-98	124910000	38	0	616040	935230	0	0	0	1492300	1065100	1633800	1021900	1492000	3769100	1477600	4117000	1371500	0	0	0	0	0
		1.71625	2.1435	ubiquitin-protein ligase, putative	Tb927.8.6510	Tb927.8.6510	>Tb927.8.6510 | organism=Trypanosoma_brucei_TREU927 | product=ubiquitin-conjugating enzyme E2, putative,ubiquitin-protein ligase, putative,ubiquitin carrier protein, putative | location=Tb927_08_v5.1:1883490-1884086(+) | length=198 | sequence_SO=chromosome	N/A	N/A	N/A	N/A	GO:0097014;GO:0005737;GO:0005829;GO:0031981;GO:0005634	ciliary plasm;cytoplasm;cytosol;nuclear lumen;nucleus	GO:0005515;GO:0004842	protein binding;ubiquitin-protein transferase activity	0	1.0514	0.0723116	35.1	7	7	7	37.8	37.8	37.8	61.073	1.26e-185	138590000	40	0	0	418480	0	0	0	0	0	0	4929200	1154500	1323700	0	0	0	0	0	0	0	0
		1.32461	2.13617	folate transporter, putative;folate transporter, putative;folate transporter, putative	Tb927.8.3650;Tb927.8.3630;Tb927.8.3620;Tb11.v5.0766	Tb927.8.3650;Tb927.8.3630;Tb927.8.3620;Tb11.v5.0766	>Tb927.8.3650 | organism=Trypanosoma_brucei_TREU927 | product=folate transporter, putative,expression site-associated gene 10 (ESAG10) protein, putative | location=Tb927_08_v5.1:1093742-1095640(-) | length=632 | sequence_SO=chromosome | SO=protein_coding;>	GO:0016021;GO:0016021;GO:0016021	integral component of membrane;integral component of membrane;integral component of membrane	N/A;N/A;N/A	N/A;N/A;N/A	GO:0016021;GO:0005886;GO:0005737;GO:0016021;GO:0016021	integral component of membrane;plasma membrane;cytoplasm;integral component of membrane;integral component of membrane	GO:0015224;GO:0015224;GO:0015224	biopterin transmembrane transporter activity;biopterin transmembrane transporter activity;biopterin transmembrane transporter activity	0				5	5	5	16	16	16	56.734	4.02e-68	32254000	13	0	233400	176100	0	0	0	123880	0	0	0	0	0	0	0	0	0	0	0	0	172230
		1.14465	2.11861	3-keto-dihydrosphingosine reductase	Tb927.10.4040	Tb927.10.4040	>Tb927.10.4040 | organism=Trypanosoma_brucei_TREU927 | product=3-keto-dihydrosphingosine reductase | location=Tb927_10_v5.1:1063662-1064708(-) | length=348 | sequence_SO=chromosome | SO=protein_coding	N/A	N/A	N/A	N/A	GO:0005783;GO:0005789;GO:0005635	endoplasmic reticulum;endoplasmic reticulum membrane;nuclear envelope	GO:0047560	3-dehydrosphinganine reductase activity	0				22	1	1	41.5	3.3	3.3	68.785	0	11668000	5	0	153730	176660	0	0	0	144420	0	0	200060	0	0	204400	0	0	0	0	0	0	0
		0.887857	2.07142	hypothetical protein, conserved	Tb927.2.2270	Tb927.2.2270	>Tb927.2.2270 | organism=Trypanosoma_brucei_TREU927 | product=hypothetical protein, conserved | location=Tb927_02_v5.1:447296-447985(-) | length=229 | sequence_SO=chromosome | SO=protein_coding	N/A	N/A	N/A	N/A	GO:0005634	nucleus	N/A	N/A	0				5	5	5	12.4	12.4	12.4	53.51	2.26e-31	18088000	13	0	945590	0	0	0	0	0	0	0	0	0	0	0	0	0	0	0	0	0	0
		0.420566	2.05467	damage-specific DNA binding protein, putative	Tb927.6.5110	Tb927.6.5110	>Tb927.6.5110 | organism=Trypanosoma_brucei_TREU927 | product=damage-specific DNA binding protein, putative | location=Tb927_06_v5.1:1397764-1401576(+) | length=1270 | sequence_SO=chromosome | SO=protein_coding	GO:0005634	nucleus	GO:0003676	nucleic acid binding	GO:0031461;GO:0005737;GO:0005654;GO:0005634	cullin-RING ubiquitin ligase complex;cytoplasm;nucleoplasm;nucleus	N/A	N/A	0;0;0;0	3.9159	1.96934	59	10	10	10	35.4	35.4	35.4	59.905	8.54e-216	133390000	36	0	1643.9	0	1293500032	1307200000	752780032	1359.1	0	571.04	2255.3	5206.2	2472.4	5672.1	1176	0	0	0	4014.3	1973.8	2447
		1.2441	2.04132	hypothetical protein, conserved	Tb927.11.2340	Tb927.11.2340	>Tb927.11.2340 | organism=Trypanosoma_brucei_TREU927 | product=hypothetical protein, conserved | location=Tb927_11_v5.1:669889-671475(+) | length=528 | sequence_SO=chromosome | SO=protein_coding	N/A	N/A	N/A	N/A	GO:0005634	nucleus	N/A	N/A	0	1.3535	0.436695	41.2	14	14	14	41.6	41.6	41.6	52.545	2.77e-235	377950000	110	0	141620	121070	0	0	0	0	0	0	0	0	0	0	0	0	0	0	0	0	106460
		0.851104	2.03812	trans-sialidase, putative;trans-sialidase, putative	Tb927.8.7350;Tb927.8.7340	Tb927.8.7350;Tb927.8.7340	>Tb927.8.7350 | organism=Trypanosoma_brucei_TREU927 | product=trans-sialidase, putative,neuraminidase, putative | location=Tb927_08_v5.1:2109830-2112076(-) | length=748 | sequence_SO=chromosome | SO=protein_coding;>Tb927.8.7340 | organism=Trypanosoma_bruce	N/A;N/A	N/A;N/A	N/A;N/A	N/A;N/A	N/A;N/A	N/A;N/A	GO:0004308;GO:0004308	exo-alpha-sialidase activity;exo-alpha-sialidase activity	0	0.42919	-1.22031	48	5	5	5	12.9	12.9	12.9	49.45	1.94e-25	23902000	20	0	149420	0	0	0	0	0	0	0	0	0	0	87043	221810	0	0	0	0	0	250190
		1.98355	2.03329	Glycosyl hydrolase family 65 central catalytic domain/Haloacid dehalogenase-like hydrolase, putative	Tb927.4.2410	Tb927.4.2410	>Tb927.4.2410 | organism=Trypanosoma_brucei_TREU927 | product=hypothetical protein, conserved | location=Tb927_04_v5.1:624605-628051(+) | length=1148 | sequence_SO=chromosome | SO=protein_coding	N/A	N/A	GO:0003824	catalytic activity	GO:0005737	cytoplasm	N/A	N/A	0	1.1299	0.176195	32	2	2	2	3.7	3.7	3.7	76.144	7.73e-81	5101700	8	0	104090	0	0	0	0	0	0	0	167010	0	0	111050	178780	0	0	0	0	0	0
		0.949576	2.03034	syntaxin binding protein 1, putative	Tb927.9.1970	Tb927.9.1970	>Tb927.9.1970 | organism=Trypanosoma_brucei_TREU927 | product=syntaxin binding protein 1, putative | location=Tb927_09_v5.1:445805-447733(-) | length=642 | sequence_SO=chromosome | SO=protein_coding	N/A	N/A	N/A	N/A	GO:0020016	ciliary pocket	GO:0000149	SNARE binding					22	14	2	40.8	28.9	5.3	62.492	0	1334000000	245	0	436310	0	0	0	0	0	0	0	0	0	0	0	0	0	0	0	0	0	70428
		0.696567	2.02904	hypothetical protein, conserved	Tb927.11.16620;Tb11.v5.0815	Tb927.11.16620	>Tb927.11.16620 | organism=Trypanosoma_brucei_TREU927 | product=hypothetical protein, conserved | location=Tb927_11_v5.1:4411709-4413532(-) | length=607 | sequence_SO=chromosome | SO=protein_coding	N/A	N/A	N/A	N/A	GO:0005737	cytoplasm	N/A	N/A	0;0;1	0.39616;1.9631	-1.335844875;0.973133665	171;214.9	2	2	2	10.4	10.4	10.4	51.565	9.31e-43	17686000	9	0	420290	0	950060	673350	0	208440	0	0	0	0	0	0	0	0	0	0	0	0	591670
		1.04402	2.0158	structural maintenance of chromosome 3 , putative	Tb927.5.3510	Tb927.5.3510	>Tb927.5.3510 | organism=Trypanosoma_brucei_TREU927 | product=structural maintenance of chromosome 3 , putative (SMC3) | location=Tb927_05_v5.1:1159531-1163130(+) | length=1199 | sequence_SO=chromosome | SO=protein_coding	GO:0005694	chromosome	GO:0005524;GO:0005515	ATP binding;protein binding	GO:0005654;GO:0005634	nucleoplasm;nucleus	N/A	N/A	0	0.65372	-0.613255	17.3	3	3	3	6.4	6.4	6.4	58.564	4.52e-08	14533000	2	0	207940	161450	184760	168340	203310	0	0	0	245240	406110	0	142310	132230	279690	0	0	0	0	268930
		2.56051	2.01396	transporter, putative	Tb927.10.14090	Tb927.10.14090	>Tb927.10.14090 | organism=Trypanosoma_brucei_TREU927 | product=transporter, putative | location=Tb927_10_v5.1:3428017-3429597(-) | length=526 | sequence_SO=chromosome | SO=protein_coding	GO:0016021	integral component of membrane	N/A	N/A	GO:0005737	cytoplasm	N/A	N/A	0	0.64382	-0.635271	31.8	32	32	32	74.4	74.4	74.4	46.592	0	4357900000	424	1956700	4187300	2681700	678410	340040	679050	996730	396910	675610	1001200	536810	357840	1195300	758010	919420	426790	385490	837390	552070	1461700
		1.85213	2.01199	hypothetical protein, conserved	Tb927.9.13580	Tb927.9.13580	>Tb927.9.13580 | organism=Trypanosoma_brucei_TREU927 | product=hypothetical protein, conserved | location=Tb927_09_v5.1:2154410-2155678(-) | length=422 | sequence_SO=chromosome | SO=protein_coding	N/A	N/A	N/A	N/A	GO:0005739	mitochondrion	N/A	N/A	0	1.8004	0.848317	37.4	20	12	11	54.3	38.6	35.5	40.504	0	584350000	76	0	364030	339910	185930	221140	0	162330	120600	211520	184480	191390	239040	162740	151160	185020	0	0	225520	0	0
		1.20016	1.99801	hypothetical protein, conserved;hypothetical protein, conserved	Tb927.10.14740;Tb927.10.14620;Tb11.v5.1063	Tb927.10.14740;Tb927.10.14620;Tb11.v5.1063	>Tb927.10.14740 | organism=Trypanosoma_brucei_TREU927 | product=hypothetical protein, conserved | location=Tb927_10_v5.1:3596415-3597572(-) | length=385 | sequence_SO=chromosome | SO=protein_coding;>Tb927.10.14620 | organism=Trypanosoma_brucei_TREU927 | pr	N/A;N/A	N/A;N/A	N/A;N/A	N/A;N/A	N/A;N/A	N/A;N/A	N/A;N/A	N/A;N/A	0	0.64521	-0.632159	24.2	1	1	1	2.6	2.6	2.6	67.546	1.08e-21	4660500	3	0	409140	542360	0	0	500380	224650	371310	251490	220960	308490	229970	278290	263800	0	0	0	0	267700	113880
		1.1181	1.98023	trypanothione/tryparedoxin dependent peroxidase 1, cytosolic;trypanothione/tryparedoxin dependent peroxidase 2;trypanothione/tryparedoxin dependent peroxidase 3	Tb927.7.1130;Tb927.7.1120;Tb927.7.1140	Tb927.7.1130;Tb927.7.1120;Tb927.7.1140	>Tb927.7.1130 | organism=Trypanosoma_brucei_TREU927 | product=trypanothione/tryparedoxin dependent peroxidase 2,glutathione peroxidase-like 2 (TDPX2) | location=Tb927_07_v5.1:291056-291738(+) | length=169 | sequence_SO=chromosome | SO=protein_coding;>Tb927	N/A;N/A;N/A	N/A;N/A;N/A	GO:0004602;GO:0004602;GO:0004602	glutathione peroxidase activity;glutathione peroxidase activity;glutathione peroxidase activity	GO:0097014;GO:0005737;GO:0031981;GO:0005654;GO:0020015;GO:0097014;GO:0005737;GO:0020015;GO:0031981	ciliary plasm;cytoplasm;nuclear lumen;nucleoplasm;glycosome;ciliary plasm;cytoplasm;glycosome;nuclear lumen	N/A;N/A;N/A	N/A;N/A;N/A	0	0.096764	-3.36939	71.8	8	8	8	18.9	18.9	18.9	55.579	5.35e-94	209370000	52	0	105160	178990	0	0	252090	356090	0	0	304710	114190	0	232120	0	0	0	0	0	0	0
		0.629936	1.97716	trans-sialidase	Tb927.7.6850	Tb927.7.6850	>Tb927.7.6850 | organism=Trypanosoma_brucei_TREU927 | product=trans-sialidase (TbTS) | location=Tb927_07_v5.1:1916100-1920195(-) | length=771 | sequence_SO=chromosome | SO=protein_coding	N/A	N/A	N/A	N/A	GO:0009986	cell surface	GO:0004308;GO:0008373	exo-alpha-sialidase activity;sialyltransferase activity	0	2.9448	1.55817	41.4	8	8	8	27	27	27	42.945	2.09e-70	158390000	56	0	5321600	3491100	770420	593000	902110	573490	647950	555650	1599600	1306400	390510	1774300	1070900	1630500	0	320440	0	309760	2281800
		0.883311	1.93426	lysosomal/endosomal membrane protein p67;lysosomal/endosomal membrane protein p67	Tb927.5.1810;Tb927.5.1830	Tb927.5.1810;Tb927.5.1830	>Tb927.5.1810 | organism=Trypanosoma_brucei_TREU927 | product=lysosomal/endosomal membrane protein p67 (p67) | location=Tb927_05_v5.1:618123-620102(+) | length=659 | sequence_SO=chromosome | SO=protein_coding;>Tb927.5.1830 | organism=Trypanosoma_brucei_TRE	N/A;N/A	N/A;N/A	N/A;N/A	N/A;N/A	N/A;N/A	N/A;N/A	N/A;N/A	N/A;N/A	0	0.6455	-0.631511	31.7	10	10	10	42	42	42	40.32	7.42e-236	241990000	41	0	1209700	1274300	0	0	243610	720480	575240	395860	1040100	612780	837870	1612700	861960	1081100	0	0	0	287820	719880
		1.03104	1.91806	hypothetical protein, conserved	Tb927.3.3950	Tb927.3.3950	>Tb927.3.3950 | organism=Trypanosoma_brucei_TREU927 | product=hypothetical protein, conserved | location=Tb927_03_v5.1:1107571-1109223(+) | length=550 | sequence_SO=chromosome | SO=protein_coding	N/A	N/A	N/A	N/A	N/A	N/A	N/A	N/A	0;0	0.53377	-0.90571	34.9	6	6	6	31.5	31.5	31.5	31.661	1.72e-22	78790000	28	0	231450	82646	0	0	33845	0	0	0	0	0	0	0	0	0	0	0	0	0	306510
		0.929317	1.86393	hypothetical protein, conserved	Tb927.11.210	Tb927.11.210	>Tb927.11.210 | organism=Trypanosoma_brucei_TREU927 | product=hypothetical protein, conserved | location=Tb927_11_v5.1:46066-48264(-) | length=732 | sequence_SO=chromosome | SO=protein_coding	N/A	N/A	N/A	N/A	GO:0097014;GO:0005737;GO:0031981	ciliary plasm;cytoplasm;nuclear lumen	N/A	N/A	0				5	5	5	9.5	9.5	9.5	64.261	1.52e-22	34669000	13	0	332420	0	0	0	0	0	0	0	188820	0	0	253240	0	0	0	0	0	0	0
		1.02594	1.86365	hypothetical protein, conserved	Tb927.9.13130	Tb927.9.13130	>Tb927.9.13130 | organism=Trypanosoma_brucei_TREU927 | product=hypothetical protein, conserved | location=Tb927_09_v5.1:2075074-2076894(+) | length=606 | sequence_SO=chromosome | SO=protein_coding	N/A	N/A	GO:0003723;GO:0009982	RNA binding;pseudouridine synthase activity	N/A	N/A	N/A	N/A	0	0.39813	-1.32869	20.9	2	2	2	6.2	6.2	6.2	52.901	1.79e-22	18196000	4	0	291640	166930	0	150950	0	72048	92489	0	104040	107050	0	88589	0	0	0	0	0	0	421800
		1.45314	1.86187	nucleobase/nucleoside transporter 8.1;nucleobase/nucleoside transporter 8.2;nucleobase/nucleoside transporter 8.3	Tb927.11.3620;Tb11.v5.1052;Tb11.v5.1051;Tb11.v5.1049;Tb927.11.3610;Tb11.v5.1044;Tb11.v5.1043;Tb927.11.3630	Tb927.11.3620;Tb11.v5.1052;Tb11.v5.1051;Tb11.v5.1049;Tb927.11.3610;Tb11.v5.1044;Tb11.v5.1043;Tb927.11.3630	>Tb927.11.3620 | organism=Trypanosoma_brucei_TREU927 | product=nucleobase/nucleoside transporter 8.1 (NT8.1) | location=Tb927_11_v5.1:1067100-1068784(+) | length=435 | sequence_SO=chromosome | SO=protein_coding;>Tb11.v5.1052 | organism=Trypanosoma_brucei_T	GO:0016021;GO:0016021;GO:0016021	integral component of membrane;integral component of membrane;integral component of membrane	GO:0005337;GO:0005337;GO:0005337	nucleoside transmembrane transporter activity;nucleoside transmembrane transporter activity;nucleoside transmembrane transporter activity	GO:0005737;GO:0009897;GO:0009897;GO:0016021;GO:0016021;GO:0005739	cytoplasm;external side of plasma membrane;external side of plasma membrane;integral component of membrane;integral component of membrane;mitochondrion	GO:0015205;GO:0015205;GO:0015205	nucleobase transmembrane transporter activity;nucleobase transmembrane transporter activity;nucleobase transmembrane transporter activity	0				4	4	4	16.3	16.3	16.3	110.57	6.74e-16	35541000	7	0	146760	191850	0	0	0	117070	117400	0	105540	0	0	213020	152330	0	0	0	0	0	0
		1.74909	1.85144	amino acid transporter, putative;amino acid transporter, putative	Tb927.11.15950;Tb927.11.15960	Tb927.11.15950;Tb927.11.15960	>Tb927.11.15950 | organism=Trypanosoma_brucei_TREU927 | product=amino acid transporter, putative | location=Tb927_11_v5.1:4218130-4219617(-) | length=495 | sequence_SO=chromosome | SO=protein_coding;>Tb927.11.15960 | organism=Trypanosoma_brucei_TREU927 | p	N/A;N/A	N/A;N/A	N/A;N/A	N/A;N/A	GO:0005783;GO:0016021;GO:0005635;GO:0005783;GO:0016021	endoplasmic reticulum;integral component of membrane;nuclear envelope;endoplasmic reticulum;integral component of membrane	GO:0005275;GO:0005275	amine transmembrane transporter activity;amine transmembrane transporter activity					1	1	1	2.7	2.7	2.7	38.117	0.0014354	51611000	5	0	461720	778740	0	0	0	227500	0	0	359020	0	0	375030	0	0	0	0	0	120310	243680
		1.05885	1.82737	LEM3 (ligand-effect modulator 3) family / CDC50 family, putative	Tb927.11.13770	Tb927.11.13770	>Tb927.11.13770 | organism=Trypanosoma_brucei_TREU927 | product=hypothetical protein, conserved | location=Tb927_11_v5.1:3671442-3672540(+) | length=357 | sequence_SO=chromosome | SO=protein_coding	GO:0016020	membrane	N/A	N/A	GO:0005737	cytoplasm	N/A	N/A	0				15	15	15	49.5	49.5	49.5	48.573	9.02e-174	90391000	37	0	319190	0	0	0	0	0	0	0	0	0	0	0	0	0	0	0	0	0	0
		0.814941	1.81823	RING-variant domain containing protein, putative	Tb927.3.710	Tb927.3.710	>Tb927.3.710 | organism=Trypanosoma_brucei_TREU927 | product=hypothetical protein, conserved | location=Tb927_03_v5.1:173078-175075(-) | length=665 | sequence_SO=chromosome | SO=protein_coding	N/A	N/A	GO:0008270	zinc ion binding	GO:0016021	integral component of membrane	GO:0008270	zinc ion binding					12	2	2	25.5	7.7	7.7	83.908	2.53e-126	12295000	3	0	0	104670	0	0	0	0	0	0	0	0	0	0	0	0	0	0	0	0	0
		0.928538	1.81518	signal recognition particle receptor alpha subunit, putative	Tb927.11.9890	Tb927.11.9890	>Tb927.11.9890 | organism=Trypanosoma_brucei_TREU927 | product=signal recognition particle receptor alpha subunit, putative | location=Tb927_11_v5.1:2668628-2670376(+) | length=582 | sequence_SO=chromosome | SO=protein_coding	N/A	N/A	GO:0005525	GTP binding	GO:0005783;GO:0005635;GO:0005785	endoplasmic reticulum;nuclear envelope;signal recognition particle receptor complex	GO:0005047	signal recognition particle binding					6	2	2	9.7	3.2	3.2	62.306	2.38e-70	58481000	28	0	227150	196700	0	0	0	219880	350340	438630	197170	0	0	177840	0	318970	0	0	0	0	155290
		1.48496	1.79778	ATP-binding cassette protein subfamily G	Tb927.10.7700	Tb927.10.7700	>Tb927.10.7700 | organism=Trypanosoma_brucei_TREU927 | product=ABC transporter, putative | location=Tb927_10_v5.1:1938606-1940612(-) | length=668 | sequence_SO=chromosome | SO=protein_coding	GO:0016020	membrane	GO:0005524;GO:0016887	ATP binding;ATPase activity	GO:0009898;GO:0016021;GO:0005886	cytoplasmic side of plasma membrane;integral component of membrane;plasma membrane	GO:0005524;GO:0042626;GO:0090556	ATP binding;ATPase activity, coupled to transmembrane movement of substances;phosphatidylserine-translocating ATPase activity	0;0;0				7	7	7	59.9	59.9	59.9	125.63	1.87e-19	207740000	29	2702900	4397700	2470900	553690	476390	1142700	1133100	1234500	1500700	1786600	1571700	987450	1563500	1491300	2336700	701240	326620	333450	885750	2356200
		1.13241	1.78476	Enriched in surface-labeled proteome protein 14	Tb927.7.470	Tb927.7.470	>Tb927.7.470 | organism=Trypanosoma_brucei_TREU927 | product=hypothetical protein | location=Tb927_07_v5.1:85318-86211(-) | length=297 | sequence_SO=chromosome | SO=protein_coding	N/A	N/A	N/A	N/A	GO:0020016;GO:0005768	ciliary pocket;endosome	N/A	N/A	0;0;0;0;0	0.55151	-0.858541	36.6	55	55	52	76.2	76.2	73.5	68.682	0	6041500000	663	0	180450	341530	0	0	0	0	0	0	0	0	0	0	0	0	0	0	0	86767	0
		0.837023	1.78433	hypothetical protein, conserved	Tb927.11.13270	Tb927.11.13270	>Tb927.11.13270 | organism=Trypanosoma_brucei_TREU927 | product=hypothetical protein, conserved | location=Tb927_11_v5.1:3559065-3559877(-) | length=270 | sequence_SO=chromosome | SO=protein_coding	N/A	N/A	N/A	N/A	N/A	N/A	N/A	N/A	0;0;0				29	29	29	74	74	74	30.644	0	18741000000	846	0	603320	461520	0	390200	0	258900	256500	0	352770	489780	304650	300440	288490	414820	0	0	424250	0	163190
		1.38711	1.78182	transmembrane protein, putative	Tb927.1.860	Tb927.1.860	>Tb927.1.860 | organism=Trypanosoma_brucei_TREU927 | product=hypothetical protein, conserved | location=Tb927_01_v5.1:261392-262198(-) | length=268 | sequence_SO=chromosome | SO=protein_coding	N/A	N/A	N/A	N/A	N/A	N/A	N/A	N/A	0	1.8976	0.924176	38.9	2	2	2	7.6	7.6	7.6	43.95	1.38e-05	8669800	3	0	0	216210	0	0	0	162560	192750	163460	0	315410	240360	180190	229620	0	0	0	0	0	0
		0.627009	1.75979	beta prime COP protein	Tb927.2.6050	Tb927.2.6050	>Tb927.2.6050 | organism=Trypanosoma_brucei_TREU927 | product=beta prime COP protein | location=Tb927_02_v5.1:1092946-1095501(+) | length=851 | sequence_SO=chromosome | SO=protein_coding	GO:0030117	membrane coat	GO:0005515;GO:0005198	protein binding;structural molecule activity	GO:0030126	COPI vesicle coat	N/A	N/A	0	1.1109	0.151729	32.4	39	39	8	44.6	44.6	12.5	98.024	0	5850300000	598	0	197240	157290	180240	0	247440	215040	138280	220460	0	210730	0	268020	323740	199510	0	0	177900	177930	253030
		1.20208	1.74793	transmembrane emp24 domain-containing protein	Tb927.10.6640	Tb927.10.6640	>Tb927.10.6640 | organism=Trypanosoma_brucei_TREU927 | product=COP-coated vesicle membrane protein erv25 precursor, putative,ER--golgi transport protein erv25 precursor, putative | location=Tb927_10_v5.1:1681023-1681784(+) | length=253 | sequence_SO=chromo	N/A	N/A	N/A	N/A	N/A	N/A	N/A	N/A	0	0.88079	-0.18313	24.5	10	10	10	11.8	11.8	11.8	120.87	1.27e-59	88233000	34	1502600	1348500	1556100	812180	583210	903700	1007200	1717300	1292300	1783300	1402700	1456500	1308800	1400600	1119000	0	368220	436050	639920	193320
		0.586043	1.74605	hypothetical protein, conserved	Tb927.10.10000	Tb927.10.10000	>Tb927.10.10000 | organism=Trypanosoma_brucei_TREU927 | product=hypothetical protein, conserved | location=Tb927_10_v5.1:2466368-2467591(+) | length=407 | sequence_SO=chromosome | SO=protein_coding	N/A	N/A	N/A	N/A	GO:0005737;GO:0005654	cytoplasm;nucleoplasm	N/A	N/A	0	2.7405	1.45444	27.2	2	2	2	7.1	7.1	7.1	75.065	1.47e-06	7647900	2	0	666310	451420	450560	236150	0	0	0	0	0	0	0	0	0	0	0	715140	392510	0	322620
		1.10448	1.73466	TPR repeat, putative	Tb927.7.6260	Tb927.7.6260	>Tb927.7.6260 | organism=Trypanosoma_brucei_TREU927 | product=hypothetical protein, conserved | location=Tb927_07_v5.1:1694680-1695648(-) | length=322 | sequence_SO=chromosome | SO=protein_coding	N/A	N/A	GO:0005515	protein binding	GO:0005783	endoplasmic reticulum	N/A	N/A	0	4.8534	2.279	117.4	4	4	4	2.9	2.9	2.9	324.21	7.64e-30	11653000	5	0	306340	478390	0	258360	273550	323190	0	0	333350	329790	0	400690	341910	234470	0	0	0	0	171620
		0.926188	1.72382	Elongation factor G1, mitochondrial, putative	Tb927.10.5010	Tb927.10.5010	>Tb927.10.5010 | organism=Trypanosoma_brucei_TREU927 | product=Mitochondrial elongation factor G, putative | location=Tb927_10_v5.1:1240921-1243161(+) | length=746 | sequence_SO=chromosome | SO=protein_coding	GO:0005622	intracellular	GO:0005525;GO:0003924;GO:0003746	GTP binding;GTPase activity;translation elongation factor activity	GO:0005737;GO:0005739	cytoplasm;mitochondrion	N/A	N/A	0	0.81755	-0.290621	16.1	2	2	2	4.1	4.1	4.1	82.62	8.8e-07	13959000	5	0	61295	0	0	0	0	83469	181500	0	94429	180760	111440	122550	219460	0	0	0	0	0	87659
		0.888568	1.72119	hypothetical protein, conserved	Tb927.2.5970	Tb927.2.5970	>Tb927.2.5970 | organism=Trypanosoma_brucei_TREU927 | product=hypothetical protein, conserved | location=Tb927_02_v5.1:1082354-1083616(+) | length=420 | sequence_SO=chromosome | SO=protein_coding	N/A	N/A	N/A	N/A	N/A	N/A	N/A	N/A	0	2.0709	1.05026	13.6	5	2	2	37.4	16.3	16.3	13.535	5.2e-53	117130000	22	0	1369200	1000800	0	305640	299660	192970	169020	0	344310	0	0	330050	0	0	0	462160	627600	971690	481380
		0.665208	1.71847	peroxisomal targeting signal 2 receptor, putative	Tb927.3.3610	Tb927.3.3610	>Tb927.3.3610 | organism=Trypanosoma_brucei_TREU927 | product=peroxisomal targeting signal type 2 receptor, putative,peroxin 7 (PEX7) | location=Tb927_03_v5.1:1014846-1015931(+) | length=361 | sequence_SO=chromosome | SO=protein_coding	N/A	N/A	GO:0005515	protein binding	GO:0005737;GO:0020015	cytoplasm;glycosome	GO:0005053	peroxisome matrix targeting signal-2 binding	0	1.8101	0.856069	21.5	6	6	3	43.4	43.4	23.3	14.03	3.29e-55	427410000	68	0	236110	0	0	0	0	419220	0	350790	506760	236350	0	312280	315530	353150	0	0	0	0	0
		0.996042	1.71572	conserved hypothetical protein, putative	Tb927.6.2390	Tb927.6.2390	>Tb927.6.2390 | organism=Trypanosoma_brucei_TREU927 | product=hypothetical protein, conserved | location=Tb927_06_v5.1:736625-738343(+) | length=572 | sequence_SO=chromosome | SO=protein_coding	N/A	N/A	N/A	N/A	GO:0005737;GO:0005739	cytoplasm;mitochondrion	N/A	N/A	0;0;0;0				36	36	13	79.2	79.2	33.5	49.787	0	153320000000	2753	0	223400	195580	0	0	266040	271580	180380	252050	270720	250560	279360	433440	308870	295420	0	0	0	0	215290
		1.1227	1.70744	Protein of unknown function (DUF1663), putative	Tb927.7.2330	Tb927.7.2330	>Tb927.7.2330 | organism=Trypanosoma_brucei_TREU927 | product=hypothetical protein, conserved | location=Tb927_07_v5.1:599448-602747(-) | length=1099 | sequence_SO=chromosome | SO=protein_coding	N/A	N/A	N/A	N/A	GO:0005634	nucleus	N/A	N/A	0	0.65336	-0.61405	29.7	18	18	18	25.1	25.1	25.1	110.05	1.11e-272	187710000	79	0	232530	0	0	0	0	208680	0	0	217800	0	0	138260	0	0	0	0	0	0	0
		0.451091	1.68499	NADPH--cytochrome P450 reductase, putative	Tb11.02.5420b;Tb11.02.5420;Tb927.11.8380	Tb11.02.5420b;Tb11.02.5420;Tb927.11.8380	>Tb11.02.5420b | organism=Trypanosoma_brucei_TREU927 | product=NADPH-cytochrome p450 reductase, putative | location=Tb927_11_bin_v5.1:661542-663437(-) | length=631 | sequence_SO=random_sequence | SO=protein_coding;>Tb11.02.5420 | organism=Trypanosoma_bruce	N/A	N/A	GO:0010181;GO:0016491	FMN binding;oxidoreductase activity	GO:0005783;GO:0016021	endoplasmic reticulum;integral component of membrane	GO:0016491	oxidoreductase activity	0				2	1	1	1.9	1.1	1.1	102.65	0.00014851	13393000	8	0	2028000	1260200	0	0	941960	1566800	1546000	1808700	1578800	1667500	1300800	1276000	1401300	2219200	0	0	0	0	2324000
		1.76979	1.68016	hypothetical protein, conserved	Tb927.10.9330	Tb927.10.9330	>Tb927.10.9330 | organism=Trypanosoma_brucei_TREU927 | product=hypothetical protein, conserved | location=Tb927_10_v5.1:2309655-2311466(+) | length=603 | sequence_SO=chromosome | SO=protein_coding	N/A	N/A	N/A	N/A	N/A	N/A	GO:0003729	mRNA binding	0	2.9547	1.56301	47.2	5	5	5	21.8	21.8	21.8	44.99	8.9e-31	32430000	20	0	147400	0	0	0	0	0	0	0	0	0	0	0	0	0	0	0	0	0	0
		0.595074	1.67794	Mitochondrial ribosomal protein L14	Tb927.4.930	Tb927.4.930	>Tb927.4.930 | organism=Trypanosoma_brucei_TREU927 | product=50S ribosomal protein L14, putative | location=Tb927_04_v5.1:260416-260985(-) | length=189 | sequence_SO=chromosome | SO=protein_coding	GO:0005840	ribosome	GO:0003735	structural constituent of ribosome	GO:0005737;GO:0005762	cytoplasm;mitochondrial large ribosomal subunit	N/A	N/A	0	1.1697	0.226139	24.6	16	16	2	56.9	56.9	12.1	20.059	1.67e-204	12300000000	442	0	196520	0	793660	703930	482350	0	0	0	118160	0	0	0	0	0	0	0	692110	0	0
		0.767436	1.6751	peroxin 14, putative	Tb927.10.240	Tb927.10.240	>Tb927.10.240 | organism=Trypanosoma_brucei_TREU927 | product=peroxin 14, putative (PEX14) | location=Tb927_10_v5.1:78627-79727(+) | length=366 | sequence_SO=chromosome | SO=protein_coding	N/A	N/A	N/A	N/A	GO:0020015;GO:0046860	glycosome;glycosome membrane	N/A	N/A	0				2	2	2	2.4	2.4	2.4	107.32	2.07e-06	5551500	2	0	164590	171290	195590	247590	194490	291160	497630	913240	214820	1291900	0	470570	683310	446780	0	0	0	0	131000
		1.2682	1.64375	tryparedoxin 2, putative	Tb927.3.5090	Tb927.3.5090	>Tb927.3.5090 | organism=Trypanosoma_brucei_TREU927 | product=tryparedoxin, putative | location=Tb927_03_v5.1:1429044-1429640(+) | length=198 | sequence_SO=chromosome | SO=protein_coding	N/A	N/A	N/A	N/A	GO:0005737;GO:0020015	cytoplasm;glycosome	N/A	N/A	0				5	5	5	8.6	8.6	8.6	99.782	1.45e-55	24101000	21	0	144650	202320	0	0	0	189890	272110	0	193060	261010	0	119200	379140	0	0	0	0	0	0
		0.629353	1.64227	hypothetical protein, conserved	Tb927.11.11310	Tb927.11.11310	>Tb927.11.11310 | organism=Trypanosoma_brucei_TREU927 | product=hypothetical protein, conserved | location=Tb927_11_v5.1:3024219-3025715(+) | length=498 | sequence_SO=chromosome | SO=protein_coding	N/A	N/A	N/A	N/A	N/A	N/A	N/A	N/A	0	0.19638	-2.34828	42.2	4	4	4	9.5	9.5	9.5	55.704	2.71e-33	26888000	9	0	1041600	717110	625730	480420	0	137490	0	230710	127170	150610	91070	125410	0	0	0	964970	754500	0	429460
		1.51944	1.61847	emp24/gp25L/p24 family/GOLD, putative	Tb927.4.4350	Tb927.4.4350	>Tb927.4.4350 | organism=Trypanosoma_brucei_TREU927 | product=hypothetical protein, conserved | location=Tb927_04_v5.1:1146269-1146880(-) | length=203 | sequence_SO=chromosome | SO=protein_coding	N/A	N/A	N/A	N/A	GO:0005783	endoplasmic reticulum	N/A	N/A	0				10	1	0	16.5	1.7	0	64.931	1.04e-116	19393000	4	0	554340	1080900	0	211200	214130	490230	243310	277470	388310	292390	253440	390240	382750	243760	0	138510	0	153330	159150
		1.45307	1.59471	small GTP-binding protein RAB6, putative	Tb927.2.2130	Tb927.2.2130	>Tb927.2.2130 | organism=Trypanosoma_brucei_TREU927 | product=small GTP-binding protein RAB6, putative | location=Tb927_02_v5.1:407204-407896(-) | length=230 | sequence_SO=chromosome | SO=protein_coding	N/A	N/A	GO:0005525;GO:0003924	GTP binding;GTPase activity	GO:0005886	plasma membrane	GO:0003924	GTPase activity	0	0.53912	-0.891322	38.8	45	45	45	34.9	34.9	34.9	183.76	0	884180000	186	0	71686	94729	0	0	0	77014	0	0	0	0	0	82050	0	0	0	0	0	0	0
		0.751998	1.59011	Cation efflux family, putative	Tb927.11.15050	Tb927.11.15050	>Tb927.11.15050 | organism=Trypanosoma_brucei_TREU927 | product=hypothetical protein, conserved | location=Tb927_11_v5.1:4002508-4003938(-) | length=476 | sequence_SO=chromosome | SO=protein_coding	N/A	N/A	N/A	N/A	GO:0005739	mitochondrion	N/A	N/A	0	0.53419	-0.904575	58.1	4	4	4	8.2	8.2	8.2	77.649	1.06e-19	29559000	10	0	419040	0	0	0	0	0	0	0	0	0	0	0	0	0	0	0	0	0	0
		1.50024	1.58211		Tb927.11.840.1;Tb927.11.840.2	Tb927.11.840.1;Tb927.11.840.2	>Tb927.11.840.1 | organism=Trypanosoma_brucei_TREU927 | product=unspecified product | location=Tb927_11_v5.1:212576-216517(+) | length=759 | sequence_SO=chromosome | SO=protein_coding;>Tb927.11.840.2 | organism=Trypanosoma_brucei_TREU927 | product=unspecif									0	4.1802	2.06357	31.4	12	12	12	16.3	16.3	16.3	104.68	5.29e-58	128760000	39	0	210100	0	0	0	0	0	0	0	0	0	0	0	0	145080	0	0	0	0	0
		0.149283	1.5778	phenylalanyl-tRNA synthetase (beta subunit), putative	Tb927.11.2360	Tb927.11.2360	>Tb927.11.2360 | organism=Trypanosoma_brucei_TREU927 | product=phenylalanyl-tRNA synthetase (beta subunit), putative | location=Tb927_11_v5.1:676961-678835(+) | length=624 | sequence_SO=chromosome | SO=protein_coding	GO:0005737	cytoplasm	GO:0005524;GO:0003723;GO:0000287;GO:0000166;GO:0004826	ATP binding;RNA binding;magnesium ion binding;nucleotide binding;phenylalanine-tRNA ligase activity	GO:0005737;GO:0009328	cytoplasm;phenylalanine-tRNA ligase complex	GO:0004826	phenylalanine-tRNA ligase activity	0	1.496	0.58111	48.2	17	4	2	8.2	2.3	1.7	229.01	0	187260000	41	0	105800000	6777300	0	0	114590000	126940000	182190000	127870000	39057000	116890000	59898000	65297000	108270000	134310000	0	0	0	19809000	65209000
		0.670708	1.57393	hypothetical protein, conserved	Tb927.11.1830;Tb11.1390	Tb927.11.1830;Tb11.1390	>Tb927.11.1830 | organism=Trypanosoma_brucei_TREU927 | product=hypothetical protein, conserved | location=Tb927_11_v5.1:545352-547064(-) | length=570 | sequence_SO=chromosome | SO=protein_coding;>Tb11.1390 | organism=Trypanosoma_brucei_TREU927 | product=hy	N/A	N/A	N/A	N/A	GO:0060170;GO:0005737	ciliary membrane;cytoplasm	N/A	N/A	0	1.0716	0.0997665	28	3	3	3	12.1	12.1	12.1	37.287	1.2e-10	14052000	5	0	628350	468460	0	382650	382690	366280	683180	630120	477490	697280	618810	403080	576560	920960	0	0	0	0	306820
		0.657331	1.57377	retrotransposon hot spot protein 4 (RHS4), putative	Tb927.2.1210	Tb927.2.1210	>Tb927.2.1210 | organism=Trypanosoma_brucei_TREU927 | product=retrotransposon hot spot protein 4 (RHS4), putative | location=Tb927_02_v5.1:219959-222484(-) | length=841 | sequence_SO=chromosome | SO=protein_coding	N/A	N/A	N/A	N/A	GO:0005654;GO:0005634	nucleoplasm;nucleus	N/A	N/A	0	2.3539	1.23505	60.2	3	3	3	12.5	12.5	12.5	39.206	1.19e-27	37172000	6	0	424480	309280	0	0	271930	237820	878880	0	182730	296080	295150	201330	270980	0	0	0	338170	0	464900
		1.04142	1.50965	hypothetical protein, conserved	Tb927.8.2820	Tb927.8.2820	>Tb927.8.2820 | organism=Trypanosoma_brucei_TREU927 | product=hypothetical protein, conserved | location=Tb927_08_v5.1:842913-846791(+) | length=1292 | sequence_SO=chromosome | SO=protein_coding	N/A	N/A	N/A	N/A	N/A	N/A	N/A	N/A	0	1.2295	0.298072	60.5	10	1	1	18.9	4.2	4.2	67.289	2.99e-258	7594900	1	0	150960	135230	118440	113990	108200	100350	0	0	175810	0	0	99407	0	0	0	0	0	0	202070
		0.859979	1.50698	GPI transamidase subunit 16, putative	Tb927.4.1920	Tb927.4.1920	>Tb927.4.1920 | organism=Trypanosoma_brucei_TREU927 | product=GPI transamidase, putative (TbGPI16) | location=Tb927_04_v5.1:487062-489796(-) | length=686 | sequence_SO=chromosome | SO=protein_coding	N/A	N/A	N/A	N/A	GO:0042765;GO:0005737	GPI-anchor transamidase complex;cytoplasm	GO:0003923	GPI-anchor transamidase activity	0	0.70953	-0.495064	30.1	4	4	4	14.7	14.7	14.7	42.207	1.22e-42	12380000	8	0	336590	157730	0	0	218760	221780	302520	0	256800	0	0	161760	0	0	0	0	0	0	251410
		0.42795	1.50653	Metallocarboxypeptidase 1	Tb927.11.2500	Tb927.11.2500	>Tb927.11.2500 | organism=Trypanosoma_brucei_TREU927 | product=carboxypeptidase, putative,metallo-peptidase, Clan MA(E) Family M32 | location=Tb927_11_v5.1:735908-737419(-) | length=503 | sequence_SO=chromosome | SO=protein_coding	N/A	N/A	GO:0004181	metallocarboxypeptidase activity	GO:0036064;GO:0097014;GO:0005737;GO:0005829;GO:0031981	ciliary basal body;ciliary plasm;cytoplasm;cytosol;nuclear lumen	GO:0004181	metallocarboxypeptidase activity	0				4	4	4	11.5	11.5	11.5	44.084	3.93e-37	27656000	15	0	456050	378990	300690	0	291480	1375200	1029700	1040900	433080	2016200	1253200	1149600	1092400	1367400	0	0	0	161710	744750
		0.568627	1.48498	predicted zinc finger protein	Tb927.10.12940	Tb927.10.12940	>Tb927.10.12940 | organism=Trypanosoma_brucei_TREU927 | product=predicted zinc finger protein | location=Tb927_10_v5.1:3145041-3146015(-) | length=324 | sequence_SO=chromosome | SO=protein_coding	N/A	N/A	N/A	N/A	GO:0005737	cytoplasm	GO:0008270	zinc ion binding	0	1.1209	0.164658	19.3	8	8	8	23.4	23.4	23.4	53.156	2.52e-54	142190000	34	0	357100	2196400	0	0	0	264200	153680	362420	147390	543270	152260	171140	258340	333320	0	0	0	700310	267760
		0.744812	1.47713	2,3-bisphosphoglycerate-independent phosphoglycerate mutase	Tb927.10.7930	Tb927.10.7930	>Tb927.10.7930 | organism=Trypanosoma_brucei_TREU927 | product=2,3-bisphosphoglycerate-independent phosphoglycerate mutase (PGAM) | location=Tb927_10_v5.1:1980455-1982110(-) | length=551 | sequence_SO=chromosome | SO=protein_coding	GO:0005737	cytoplasm	GO:0003824;GO:0030145;GO:0046872;GO:0004619	catalytic activity;manganese ion binding;metal ion binding;phosphoglycerate mutase activity	GO:0097014;GO:0005737;GO:0005829;GO:0005654	ciliary plasm;cytoplasm;cytosol;nucleoplasm	GO:0046537	2,3-bisphosphoglycerate-independent phosphoglycerate mutase activity	6	1.8367	0.877116	25.1	5	5	5	24.5	24.5	24.5	25.449	5.24e-192	142370000	36	0	352810	173860	0	0	0	410270	189250	336320	185250	408220	0	432330	226020	303220	0	0	0	0	378620
		0.666425	1.47146	hypothetical protein, conserved	Tb927.6.650;REV__Tb927.8.4960	Tb927.6.650	>Tb927.6.650 | organism=Trypanosoma_brucei_TREU927 | product=hypothetical protein, conserved | location=Tb927_06_v5.1:271278-275783(-) | length=1501 | sequence_SO=chromosome | SO=protein_coding	N/A	N/A	N/A	N/A	N/A	N/A	N/A	N/A	0	1.1296	0.175812	61.8	1	1	1	0.9	0.9	0.9	166.05	1.45e-05	164620000	19	0	387450	0	135060000	121110000	26800000	0	0	0	0	0	0	0	0	0	0	0	0	0	0
		1.21558	1.46716	syntaxin, putative	Tb927.10.14690	Tb927.10.14690	>Tb927.10.14690 | organism=Trypanosoma_brucei_TREU927 | product=syntaxin, putative | location=Tb927_10_v5.1:3589119-3590090(-) | length=323 | sequence_SO=chromosome | SO=protein_coding	N/A	N/A	N/A	N/A	GO:0097014;GO:0005737;GO:0031981	ciliary plasm;cytoplasm;nuclear lumen	N/A	N/A	0	2.0902	1.06364	20.7	4	4	4	18.4	18.4	18.4	32.404	4.7e-64	45478000	16	0	169660	329440	0	0	0	0	0	0	0	0	0	0	0	0	0	0	0	84293	0
		0.395409	1.46247	ABC transporter, putative	Tb927.9.6310	Tb927.9.6310	>Tb927.9.6310 | organism=Trypanosoma_brucei_TREU927 | product=ABC transporter, putative | location=Tb927_09_v5.1:1035596-1037536(+) | length=646 | sequence_SO=chromosome | SO=protein_coding	GO:0016020	membrane	GO:0005524;GO:0016887	ATP binding;ATPase activity	GO:0009898;GO:0016021;GO:0005635	cytoplasmic side of plasma membrane;integral component of membrane;nuclear envelope	GO:0005524;GO:0042626	ATP binding;ATPase activity, coupled to transmembrane movement of substances	0	0.77099	-0.375216	43.6	13	13	13	16.8	16.8	16.8	99.184	1.96e-67	149270000	39	0	2259000	1637700	493640	159900	518210	861600	532660	624480	790040	798770	633020	843520	943830	713330	0	0	0	955750	1414100
		0.733644	1.45046	RNA binding protein, putative	Tb927.10.15870	Tb927.10.15870	>Tb927.10.15870 | organism=Trypanosoma_brucei_TREU927 | product=RNA binding protein, putative | location=Tb927_10_v5.1:3914983-3915708(+) | length=241 | sequence_SO=chromosome | SO=protein_coding	N/A	N/A	GO:0003723	RNA binding	GO:0005654;GO:0005634	nucleoplasm;nucleus	GO:0003723	RNA binding	0	1.601	0.678973	18.1	2	2	2	4.1	4.1	4.1	77.697	2.7e-09	19822000	5	0	249260	382880	0	0	0	321670	651090	479700	187260	245840	0	190400	213660	327150	0	0	0	0	0
		0.686701	1.43999	hypothetical protein, conserved	Tb927.11.14170	Tb927.11.14170	>Tb927.11.14170 | organism=Trypanosoma_brucei_TREU927 | product=hypothetical protein, conserved | location=Tb927_11_v5.1:3755632-3757488(+) | length=618 | sequence_SO=chromosome | SO=protein_coding	N/A	N/A	N/A	N/A	GO:0005783;GO:0005635	endoplasmic reticulum;nuclear envelope	N/A	N/A	0	1.8715	0.904195	133.3	2	2	2	5	5	5	83.425	1.19e-18	9319200	3	0	206070	112400	0	70814	90417	82408	65700	75647	111490	0	0	102560	0	0	0	0	0	0	405540
		0.593062	1.43917	retrotransposon hot spot protein 2 (RHS2), putative	Tb927.2.400;Tb11.v5.0533	Tb927.2.400	>Tb927.2.400 | organism=Trypanosoma_brucei_TREU927 | product=retrotransposon hot spot protein 2 (RHS2), putative | location=Tb927_02_v5.1:66766-69135(-) | length=789 | sequence_SO=chromosome | SO=protein_coding	N/A	N/A	N/A	N/A	GO:0005737;GO:0005634	cytoplasm;nucleus	N/A	N/A	0	1.6872	0.754631	67.2	4	4	4	10.4	10.4	10.4	50.464	2.2e-20	43224000	14	0	1292300	504940	0	187240	0	212730	0	0	295390	0	0	0	117920	0	0	501530	347500	0	1065500
		0.761295	1.42711	hypothetical protein, conserved	Tb927.9.11150	Tb927.9.11150	>Tb927.9.11150 | organism=Trypanosoma_brucei_TREU927 | product=hypothetical protein, conserved | location=Tb927_09_v5.1:1766157-1768580(-) | length=807 | sequence_SO=chromosome | SO=protein_coding	N/A	N/A	N/A	N/A	GO:0097014;GO:0005737;GO:0031981;GO:0005634	ciliary plasm;cytoplasm;nuclear lumen;nucleus	N/A	N/A	0	0.3691	-1.43792	21.2	4	4	4	14	14	14	46.366	1.04e-20	12087000	7	0	119090	114930	0	0	0	94398	0	0	0	0	0	87857	81648	0	0	0	0	0	308830
		0.405039	1.4266		Tb11.v5.0366;Tb11.v5.0365	Tb11.v5.0366;Tb11.v5.0365	>Tb11.v5.0366 | organism=Trypanosoma_brucei_TREU927 | product=hypothetical protein, conserved | location=Tb927_11_bin_v5.1:1226272-1229520(-) | length=1082 | sequence_SO=random_sequence | SO=protein_coding;>Tb11.v5.0365 | organism=Trypanosoma_brucei_TREU92									0	1.273	0.348232	18.3	14	14	14	57.8	57.8	57.8	21.185	0	4220100000	247	0	603060	372900	0	0	0	496260	0	0	1817100	0	0	1476900	0	0	0	0	0	0	1341400
		0.610607	1.40811	hypothetical protein, conserved	Tb927.4.620	Tb927.4.620	>Tb927.4.620 | organism=Trypanosoma_brucei_TREU927 | product=hypothetical protein, conserved | location=Tb927_04_v5.1:175623-183134(-) | length=2503 | sequence_SO=chromosome | SO=protein_coding	N/A	N/A	N/A	N/A	GO:0005737	cytoplasm	N/A	N/A	0				1	1	1	4.1	4.1	4.1	68.402	3.5e-10	4027900	1	0	167330	0	0	0	0	0	0	0	0	0	0	0	0	0	0	0	0	0	0
		0.563598	1.39382	intraflagellar transport protein 52	Tb927.10.14980	Tb927.10.14980	>Tb927.10.14980 | organism=Trypanosoma_brucei_TREU927 | product=intraflagellar transport protein IFT52, putative (IFT52) | location=Tb927_10_v5.1:3658942-3660909(+) | length=655 | sequence_SO=chromosome | SO=protein_coding	N/A	N/A	N/A	N/A	GO:0036064;GO:0030990;GO:0030992;GO:0031514	ciliary basal body;intraciliary transport particle;intraciliary transport particle B;motile cilium	N/A	N/A	0	1.0861	0.119157	13.7	20	20	20	58.8	58.8	58.8	44.436	0	1571500000	281	0	318070	197940	347560	0	394900	302850	728300	376250	623600	415990	369230	565290	847020	762710	0	0	0	0	280170
		0.874418	1.38413	Associated kinase of Tb14-3-3	Tb927.10.14770	Tb927.10.14770	>Tb927.10.14770 | organism=Trypanosoma_brucei_TREU927 | product=protein kinase, putative | location=Tb927_10_v5.1:3600652-3602574(-) | length=640 | sequence_SO=chromosome | SO=protein_coding	N/A	N/A	GO:0005524;GO:0004672	ATP binding;protein kinase activity	N/A	N/A	GO:0005524;GO:0008017;GO:0042803;GO:0004672;GO:0004674	ATP binding;microtubule binding;protein homodimerization activity;protein kinase activity;protein serine/threonine kinase activity	0				1	1	1	2.4	2.4	2.4	83.078	1.49e-11	5200800	8	0	103360	100390	114700	0	134770	0	0	0	0	0	0	90222	0	0	0	0	0	0	207500
		0.548832	1.38335	hypothetical protein, conserved	Tb927.7.6610	Tb927.7.6610	>Tb927.7.6610 | organism=Trypanosoma_brucei_TREU927 | product=hypothetical protein, conserved | location=Tb927_07_v5.1:1805183-1807876(-) | length=897 | sequence_SO=chromosome | SO=protein_coding	N/A	N/A	GO:0005515	protein binding	N/A	N/A	N/A	N/A	0	1.9744	0.981414	18.4	14	14	14	25.9	25.9	25.9	93.062	0	441620000	128	0	112030	0	0	0	0	93553	0	0	94493	0	0	92541	0	0	0	0	0	0	168850
		0.617668	1.37946	hypothetical protein, conserved	Tb927.3.5370	Tb927.3.5370	>Tb927.3.5370 | organism=Trypanosoma_brucei_TREU927 | product=hypothetical protein, conserved | location=Tb927_03_v5.1:1503347-1505067(+) | length=313 | sequence_SO=chromosome | SO=protein_coding	N/A	N/A	N/A	N/A	GO:0020023;GO:0031981;GO:0005643;GO:0005634	kinetoplast;nuclear lumen;nuclear pore;nucleus	N/A	N/A	0				14	14	14	51.4	51.4	51.4	39.885	1.21e-123	100970000	40	0	511140	447700	0	0	0	361980	99884	133680	405820	44285	103670	258290	71311	69161	0	0	0	0	109220
		1.14793	1.37629	Kinetochore interacting protein 6	Tb927.1.4680	Tb927.1.4680	>Tb927.1.4680 | organism=Trypanosoma_brucei_TREU927 | product=hypothetical protein, conserved | location=Tb927_01_v5.1:962750-963745(+) | length=331 | sequence_SO=chromosome | SO=protein_coding	N/A	N/A	N/A	N/A	GO:0000776;GO:0005654;GO:0005634	kinetochore;nucleoplasm;nucleus	N/A	N/A	0	2.8376	1.50467	31.1	1	1	1	3.2	3.2	3.2	34.683	0.0018581	2476600	2	0	115290	153060	144300	0	151620	103810	0	0	0	0	0	0	0	0	0	0	0	0	73949
		0.692677	1.36645	U3 small nucleolar ribonucleoprotein protein MPP10, putative	Tb927.3.3590	Tb927.3.3590	>Tb927.3.3590 | organism=Trypanosoma_brucei_TREU927 | product=U3 small nucleolar ribonucleoprotein protein MPP10, putative | location=Tb927_03_v5.1:1010115-1012133(+) | length=672 | sequence_SO=chromosome | SO=protein_coding	GO:0034457;GO:0005634;GO:0005732	Mpp10 complex;nucleus;small nucleolar ribonucleoprotein complex	N/A	N/A	GO:0005737;GO:0005634	cytoplasm;nucleus	N/A	N/A	0	2.2399	1.16343	32.1	1	1	1	7.4	7.4	7.4	23.952	0.00020524	12031000	1	0	228550	0	0	0	0	0	0	0	0	0	0	0	0	0	0	0	0	0	183650
		1.14339	1.36214	40S ribosomal protein S5, putative	Tb927.11.6300	Tb927.11.6300	>Tb927.11.6300 | organism=Trypanosoma_brucei_TREU927 | product=40S ribosomal protein S5, putative | location=Tb927_11_v5.1:1772246-1772818(-) | length=190 | sequence_SO=chromosome | SO=protein_coding	GO:0015935	small ribosomal subunit	GO:0003735	structural constituent of ribosome	GO:0005737	cytoplasm	GO:0003729;GO:0003735	mRNA binding;structural constituent of ribosome	0	2.4184	1.27405	34.4	3	3	3	33.3	33.3	33.3	11.772	5.53e-64	119350000	43	61836000	58801000	110700000	25699000	20927000	7322000	88626000	108050000	95171000	72451000	33808000	100030000	52231000	61229000	48457000	41601000	29695000	29405000	9272500	12975000
		0.907908	1.34751	p21-C-terminal region-binding protein, putative	Tb927.11.9050	Tb927.11.9050	>Tb927.11.9050 | organism=Trypanosoma_brucei_TREU927 | product=hypothetical protein, conserved | location=Tb927_11_v5.1:2480142-2481335(+) | length=397 | sequence_SO=chromosome | SO=protein_coding	N/A	N/A	N/A	N/A	GO:0005654;GO:0005634	nucleoplasm;nucleus	N/A	N/A	0	1.3464	0.429107	11.3	1	1	1	12.1	12.1	12.1	13.272	0.00037593	5810000	1	0	93900	95769	0	0	0	109270	0	0	81970	0	0	83005	0	0	0	0	0	0	108930
		0.507028	1.3411	Flagellum attachment zone protein 11	Tb927.4.5340	Tb927.4.5340	>Tb927.4.5340 | organism=Trypanosoma_brucei_TREU927 | product=hypothetical protein, conserved | location=Tb927_04_v5.1:1451680-1454187(-) | length=835 | sequence_SO=chromosome | SO=protein_coding	N/A	N/A	N/A	N/A	GO:0051286;GO:0097542;GO:0043234	cell tip;ciliary tip;protein complex	GO:0032403	protein complex binding	1	3.1189	1.64104	37.1	8	8	8	37.9	37.9	37.9	36.075	5.51e-105	250140000	37	0	158600	114600	0	0	0	140550	115240	194470	371090	132590	95427	264460	104880	143750	0	0	0	134330	470320
		0.496043	1.33516	MSP-B, putative;MSP-B, putative;MSP-B, putative;MSP-B, putative	Tb927.8.1640;Tb927.8.1630;Tb927.8.1620;Tb927.8.1610;Tb11.v5.0601	Tb927.8.1640;Tb927.8.1630;Tb927.8.1620;Tb927.8.1610;Tb11.v5.0601	>Tb927.8.1640 | organism=Trypanosoma_brucei_TREU927 | product=MSP-B, putative | location=Tb927_08_v5.1:543721-545385(+) | length=554 | sequence_SO=chromosome | SO=protein_coding;>Tb927.8.1630 | organism=Trypanosoma_brucei_TREU927 | product=MSP-B, putative	GO:0016020;GO:0016020;GO:0016020;GO:0016020	membrane;membrane;membrane;membrane	GO:0004222;GO:0004222;GO:0004222;GO:0004222	metalloendopeptidase activity;metalloendopeptidase activity;metalloendopeptidase activity;metalloendopeptidase activity	GO:0097014;GO:0005737;GO:0031981;N/A;N/A;N/A	ciliary plasm;cytoplasm;nuclear lumen;N/A;N/A;N/A	GO:0004222;GO:0004222;GO:0004222;GO:0004222	metalloendopeptidase activity;metalloendopeptidase activity;metalloendopeptidase activity;metalloendopeptidase activity	0	0.81315	-0.298407	7.8	1	1	1	6.6	6.6	6.6	29.658	2.07e-41	5385100	3	0	1202100	870960	0	510580	706700	427160	834120	862730	367820	541770	706550	600140	565530	912650	0	0	0	321740	1077700
		0.958421	1.33358	Present in the outer mitochondrial membrane proteome 39-1;Present in the outer mitochondrial membrane proteome 39-2;Present in the outer mitochondrial membrane proteome 39-3;Present in the outer mitochondrial membrane proteome 39-4	Tb927.8.2280;Tb927.8.2270;Tb927.8.2260;Tb927.8.2070	Tb927.8.2280;Tb927.8.2270;Tb927.8.2260;Tb927.8.2070	>Tb927.8.2280 | organism=Trypanosoma_brucei_TREU927 | product=hypothetical protein, conserved | location=Tb927_08_v5.1:695485-696084(+) | length=199 | sequence_SO=chromosome | SO=protein_coding;>Tb927.8.2270 | organism=Trypanosoma_brucei_TREU927 | product=	N/A;N/A;N/A;N/A	N/A;N/A;N/A;N/A	N/A;N/A;N/A;N/A	N/A;N/A;N/A;N/A	GO:0060170;GO:0020016;GO:0005737;GO:0005741;GO:0005886;GO:0005741;GO:0005741;GO:0005930;GO:0005737;GO:0005741	ciliary membrane;ciliary pocket;cytoplasm;mitochondrial outer membrane;plasma membrane;mitochondrial outer membrane;mitochondrial outer membrane;axoneme;cytoplasm;mitochondrial outer membrane	N/A;N/A;N/A;N/A	N/A;N/A;N/A;N/A	0	0.62065	-0.688148	27.7	3	3	3	18.9	18.9	18.9	24.659	2.4e-17	32681000	8	0	0	300190	0	0	0	0	0	0	0	0	0	0	0	0	0	0	0	0	0
		1.02788	1.32606	Amastin surface glycoprotein, putative	Tb927.11.8450	Tb927.11.8450	>Tb927.11.8450 | organism=Trypanosoma_brucei_TREU927 | product=hypothetical protein, conserved | location=Tb927_11_v5.1:2365369-2366819(+) | length=299 | sequence_SO=chromosome | SO=protein_coding	N/A	N/A	N/A	N/A	GO:0020016	ciliary pocket	N/A	N/A	7	8.6152	3.10688	67.2	36	36	11	47	47	13.8	100.23	0	2795700000	378	0	1035200	1443600	237380	186180	169130	168880	226910	159600	265730	0	0	166910	0	0	0	252980	220310	790860	118660
		0.733108	1.32495	CCR4-NOT transcription complex subunit 11	Tb927.8.1960	Tb927.8.1960	>Tb927.8.1960 | organism=Trypanosoma_brucei_TREU927 | product=hypothetical protein, conserved | location=Tb927_08_v5.1:629740-631044(+) | length=434 | sequence_SO=chromosome | SO=protein_coding	N/A	N/A	N/A	N/A	GO:0030014;GO:0005737;GO:0005634	CCR4-NOT complex;cytoplasm;nucleus	N/A	N/A	7	0.18006	-2.47345	174.8	29	4	4	36.8	3.9	3.9	100.63	0	114880000	41	0	324440	325010	411420	349220	430500	918590	483460	1756200	466710	1566800	462630	1118600	907820	1739400	0	0	0	123400	116310
		0.625338	1.3101	proteasome activator protein PA26	Tb927.10.3710;Tb11.v5.0761	Tb927.10.3710;Tb11.v5.0761	>Tb927.10.3710 | organism=Trypanosoma_brucei_TREU927 | product=proteasome activator protein PA26 | location=Tb927_10_v5.1:966040-966735(-) | length=231 | sequence_SO=chromosome | SO=protein_coding;>Tb11.v5.0761 | organism=Trypanosoma_brucei_TREU927 | produ	GO:0008537	proteasome activator complex	N/A	N/A	GO:0008537	proteasome activator complex	N/A	N/A	0	0.49598	-1.01165	36.1	30	30	30	42.5	42.5	42.5	90.863	0	756890000	156	0	186890	255660	0	0	0	773070	781180	809420	409300	1466600	1242900	489290	1471500	855030	0	0	0	0	102010
		0.648532	1.30711	Present in the outer mitochondrial membrane proteome 17	Tb927.11.12880	Tb927.11.12880	>Tb927.11.12880 | organism=Trypanosoma_brucei_TREU927 | product=hypothetical protein, conserved | location=Tb927_11_v5.1:3457056-3460328(-) | length=1090 | sequence_SO=chromosome | SO=protein_coding	N/A	N/A	N/A	N/A	GO:0005737;GO:0005741	cytoplasm;mitochondrial outer membrane	GO:0003729	mRNA binding	0	1.0655	0.0915306	75.3	20	20	20	30.3	30.3	30.3	118.83	1.83e-148	116110000	72	789600	419930	283620	208120	412860	0	489470	472060	485100	1415500	531920	628770	692350	725890	829520	0	0	0	165810	821050
		0.525605	1.30099	Leucine-rich repeat, ribonuclease inhibitor subtype domain-containing protein	Tb927.6.1550	Tb927.6.1550	>Tb927.6.1550 | organism=Trypanosoma_brucei_TREU927 | product=leucine-rich repeat protein (LRRP), putative | location=Tb927_06_v5.1:538593-539654(-) | length=353 | sequence_SO=chromosome | SO=protein_coding	N/A	N/A	GO:0005515	protein binding	GO:0005737;GO:0005741;GO:0005739	cytoplasm;mitochondrial outer membrane;mitochondrion	N/A	N/A	0	0.27348	-1.87049	26.3	7	7	7	45.2	45.2	45.2	24.484	2.39e-33	190620000	21	0	304580	569010	0	441250	0	382520	200100	0	260190	0	159460	363950	707800	0	0	459570	0	235190	151060
		0.563576	1.29891	membrane-bound acid phosphatase, putative;membrane-bound acid phosphatase, putative	Tb927.11.11750;Tb927.11.11740	Tb927.11.11750;Tb927.11.11740	>Tb927.11.11750 | organism=Trypanosoma_brucei_TREU927 | product=membrane-bound acid phosphatase, putative | location=Tb927_11_v5.1:3150565-3152052(+) | length=495 | sequence_SO=chromosome | SO=protein_coding;>Tb927.11.11740 | organism=Trypanosoma_brucei_TR	N/A;N/A	N/A;N/A	N/A;N/A	N/A;N/A	GO:0005737;GO:0031981;N/A	cytoplasm;nuclear lumen;N/A	N/A;N/A	N/A;N/A	0	1.9693	0.977683	18.9	4	4	4	24.7	24.7	24.7	32.826	1.49e-28	51590000	10	0	363580	0	0	0	0	0	0	0	0	0	0	0	0	0	0	0	0	0	27380
		0.949878	1.29823	RNA-binding protein, putative	Tb927.5.1080	Tb927.5.1080	>Tb927.5.1080 | organism=Trypanosoma_brucei_TREU927 | product=RNA-binding protein, putative (RBP22) | location=Tb927_05_v5.1:408066-408779(+) | length=237 | sequence_SO=chromosome | SO=protein_coding	N/A	N/A	GO:0003676	nucleic acid binding	GO:0005634	nucleus	GO:0003723	RNA binding	1	10.037	3.32726	90.4	7	6	6	9.8	8.9	8.9	133.33	2.3e-84	16763000	13	0	433130	554640	253820	135730	136960	370480	0	0	230860	0	0	290910	54414	42832	0	221890	205520	156570	173720
		0.879152	1.29641		Tb11.02.5390b;Tb11.02.5390	Tb11.02.5390b;Tb11.02.5390	>Tb11.02.5390b | organism=Trypanosoma_brucei_TREU927 | product=mRNA processing protein, putative | location=Tb927_11_bin_v5.1:653545-656808(+) | length=1087 | sequence_SO=random_sequence | SO=protein_coding;>Tb11.02.5390 | organism=Trypanosoma_brucei_TREU9									0	0.68993	-0.535478	26.6	1	1	1	12.7	12.7	12.7	12.826	2.93e-24	10704000	7	0	137530	122170	0	0	87952	109630	0	97232	407100	99245	187500	140410	185000	0	0	0	0	0	156590
		0.599148	1.29479	presenilin-like aspartic peptidase, putative	Tb927.9.4940	Tb927.9.4940	>Tb927.9.4940 | organism=Trypanosoma_brucei_TREU927 | product=presenilin-like aspartic peptidase, putative,presenilin-like aspartic peptidase, clan AD, family A22A, putative | location=Tb927_09_v5.1:896158-897255(+) | length=365 | sequence_SO=chromosome |	GO:0016021	integral component of membrane	GO:0004190	aspartic-type endopeptidase activity	GO:0005737	cytoplasm	N/A	N/A	0	1.902	0.927517	54.5	8	8	8	9.2	9.2	9.2	136.67	3.86e-29	280570000	15	0	0	195260	0	0	0	0	0	0	0	0	0	0	0	0	0	0	0	0	0
		0.361387	1.29404	histone H2A variant Z	Tb927.7.6360	Tb927.7.6360	>Tb927.7.6360 | organism=Trypanosoma_brucei_TREU927 | product=histone H2A variant (h2aZ) | location=Tb927_07_v5.1:1727247-1727786(-) | length=179 | sequence_SO=chromosome | SO=protein_coding	GO:0000786;GO:0005634	nucleosome;nucleus	GO:0003677;GO:0046982	DNA binding;protein heterodimerization activity	GO:0005654;GO:0005634	nucleoplasm;nucleus	N/A	N/A	0	1.2444	0.31545	40.7	11	11	11	5.9	5.9	5.9	286.2	1.77e-98	67806000	44	0	182170	716900	1478900	982420	0	0	1426500	317000	342650	318570	0	316110	301800	221010	0	909890	598680	0	160290
		1.17278	1.29363	LSU ribosomal protein, mitochondrial, putative	Tb927.7.3510	Tb927.7.3510	>Tb927.7.3510 | organism=Trypanosoma_brucei_TREU927 | product=hypothetical protein, conserved | location=Tb927_07_v5.1:907225-908673(-) | length=482 | sequence_SO=chromosome | SO=protein_coding	N/A	N/A	N/A	N/A	GO:0005762;GO:0005739	mitochondrial large ribosomal subunit;mitochondrion	N/A	N/A	0	1.0907	0.125254	0.9	1	1	1	5.7	5.7	5.7	33.82	0.00078117	5157300	1	0	1125100	520580	165040	152020	0	192970	0	105600	0	0	0	139890	0	0	0	267370	225470	125040	614150
		0.617023	1.292	40S ribosomal protein S33, putative;40S ribosomal protein S33, putative	Tb927.7.240;Tb927.7.230	Tb927.7.240;Tb927.7.230	>Tb927.7.240 | organism=Trypanosoma_brucei_TREU927 | product=40S ribosomal protein S33, putative | location=Tb927_07_v5.1:43919-44230(+) | length=103 | sequence_SO=chromosome | SO=protein_coding;>Tb927.7.230 | organism=Trypanosoma_brucei_TREU927 | product=	GO:0005622;GO:0005840;GO:0005622;GO:0005840	intracellular;ribosome;intracellular;ribosome	GO:0003735;GO:0003735	structural constituent of ribosome;structural constituent of ribosome	GO:0005737;N/A	cytoplasm;N/A	GO:0003735;GO:0003735	structural constituent of ribosome;structural constituent of ribosome	0				1	1	1	1.1	1.1	1.1	148.05	1.67e-07	1802600	1	0	0	313530	0	0	0	138120	239840	222940	0	145800	249920	224950	0	0	0	0	0	0	174710
		1.11075	1.27847	Protein Associated with Differentiation	Tb927.7.5940	Tb927.7.5940	>Tb927.7.5940 | organism=Trypanosoma_brucei_TREU927 | product=Protein Associated with Differentiation (TbPAD2) | location=Tb927_07_v5.1:1592980-1594797(+) | length=605 | sequence_SO=chromosome | SO=protein_coding	GO:0016021	integral component of membrane	N/A	N/A	GO:0020016;GO:0005886	ciliary pocket;plasma membrane	N/A	N/A	0;0				15	15	15	62.1	62.1	62.1	24.597	4.22e-226	1677000000	135	9768700	17262000	18092000	2561800	2835000	6335100	9226400	7363100	8738900	11199000	10028000	5758700	16299000	11021000	13747000	3685700	2653500	2592300	6636300	11949000
		0.594503	1.27576	pre-rrna-processing protein tsr1 homolog	Tb927.8.1410;Tb11.v5.0588	Tb927.8.1410;Tb11.v5.0588	>Tb927.8.1410 | organism=Trypanosoma_brucei_TREU927 | product=hypothetical protein, conserved | location=Tb927_08_v5.1:464033-466366(+) | length=777 | sequence_SO=chromosome | SO=protein_coding;>Tb11.v5.0588 | organism=Trypanosoma_brucei_TREU927 | product=	GO:0005634	nucleus	N/A	N/A	GO:0005737	cytoplasm	N/A	N/A	0	0.44771	-1.15936	22.8	2	2	2	4.3	4.3	4.3	91.488	1.38e-13	14971000	5	0	165450	159140	0	0	0	205900	0	0	110220	121480	0	115320	122530	0	0	0	0	0	466340
		0.740475	1.25508	trans-sialidase, putative	Tb927.7.6830	Tb927.7.6830	>Tb927.7.6830 | organism=Trypanosoma_brucei_TREU927 | product=trans-sialidase, putative | location=Tb927_07_v5.1:1896128-1897411(-) | length=427 | sequence_SO=chromosome | SO=protein_coding	N/A	N/A	N/A	N/A	GO:0005737	cytoplasm	N/A	N/A	0	0.3302	-1.59859	38.1	1	1	1	7.8	7.8	7.8	36.798	5.3e-07	22772000	5	0	296380	0	0	0	0	110440	146550	0	93527	135980	0	105460	327880	0	0	0	0	0	0
		0.606779	1.2456	retrotransposon hot spot protein 3 (RHS3), interrupted;vacuolar transport protein 4A, putative	Tb927.2.1140;Tb927.4.1400	Tb927.2.1140	>Tb927.2.1140 | organism=Trypanosoma_brucei_TREU927 | product=retrotransposon hot spot protein (RHS, pseudogene), putative,retrotransposon hot spot protein 3 (RHS3), interrupted | location=Tb927_02_v5.1:197595-198614(-) | length=340 | sequence_SO=chromosom	N/A;N/A	N/A;N/A	N/A;GO:0005524	N/A;ATP binding	N/A;GO:0005737	N/A;cytoplasm	N/A;N/A	N/A;N/A	0	0.51242	-0.964601	23.8	2	2	2	4.1	4.1	4.1	65.568	2.81e-05	5772300	3	0	3986000	1433800	332230	345820	112070	1182900	731160	550290	1930200	397830	791940	770130	647290	941760	0	628960	446230	184280	3444800
		0.638836	1.24472	AP-1 adapter complex gamma subunit, putative	Tb927.4.760	Tb927.4.760	>Tb927.4.760 | organism=Trypanosoma_brucei_TREU927 | product=gamma-adaptin 1, putative,AP-1 adapter complex gamma subunit, putative | location=Tb927_04_v5.1:208118-210523(-) | length=801 | sequence_SO=chromosome | SO=protein_coding	GO:0030121;GO:0005794;GO:0030131;GO:0030117	AP-1 adaptor complex;Golgi apparatus;clathrin adaptor complex;membrane coat	GO:0005488	binding	N/A	N/A	N/A	N/A	0	4.8044	2.26436	61.2	34	34	34	52.7	52.7	52.7	98.314	0	782820000	217	0	84925	73818	0	0	0	93100	0	0	74915	0	0	71055	110300	0	0	0	0	0	0
		1.12038	1.23905	enoyl-CoA hydratase/isomerase family protein, putative	Tb927.11.16480	Tb927.11.16480	>Tb927.11.16480 | organism=Trypanosoma_brucei_TREU927 | product=enoyl-CoA hydratase/isomerase family protein, putative | location=Tb927_11_v5.1:4368188-4369276(-) | length=362 | sequence_SO=chromosome | SO=protein_coding	N/A	N/A	GO:0003860	3-hydroxyisobutyryl-CoA hydrolase activity	GO:0097014;GO:0005737;GO:0020023;GO:0005739;GO:0031981	ciliary plasm;cytoplasm;kinetoplast;mitochondrion;nuclear lumen	GO:0003824	catalytic activity	0	0.31326	-1.67457	26.3	2	2	2	5.8	5.8	5.8	50.474	4.34e-05	4374800	4	0	251130	191660	0	0	0	241170	618960	276820	149240	656690	491450	486390	695500	578200	0	0	0	0	111200
		0.562292	1.23877	E3 ubiquitin-protein ligase HEL2, putative	Tb927.6.2710	Tb927.6.2710	>Tb927.6.2710 | organism=Trypanosoma_brucei_TREU927 | product=hypothetical protein, conserved | location=Tb927_06_v5.1:812991-815276(+) | length=761 | sequence_SO=chromosome | SO=protein_coding	N/A	N/A	GO:0003676	nucleic acid binding	GO:0097014;GO:0005737;GO:0016021;GO:0031981	ciliary plasm;cytoplasm;integral component of membrane;nuclear lumen	GO:0008270	zinc ion binding	0	0.61175	-0.708986	24.2	2	2	2	6.1	6.1	6.1	43.414	6.95e-05	98538000	3	0	106960	116450	0	0	0	59350	0	0	0	0	0	0	0	0	0	0	0	0	190490
		0.806874	1.22549	hypothetical protein	Tb927.11.7650;Tb11.0350	Tb927.11.7650;Tb11.0350	>Tb927.11.7650 | organism=Trypanosoma_brucei_TREU927 | product=hypothetical protein | location=Tb927_11_v5.1:2167840-2169282(-) | length=480 | sequence_SO=chromosome | SO=protein_coding;>Tb11.0350 | organism=Trypanosoma_brucei_TREU927 | product=hypothetica	N/A	N/A	N/A	N/A	N/A	N/A	N/A	N/A	0	0.4276	-1.22567	36.3	1	1	1	2.9	2.9	2.9	55.311	6.55e-12	8170100	7	0	104830	71877	0	0	0	0	0	0	0	0	0	0	0	0	0	0	0	0	0
		0.810209	1.22509	leucine-rich repeat protein (LRRP), putative	Tb927.6.1940	Tb927.6.1940	>Tb927.6.1940 | organism=Trypanosoma_brucei_TREU927 | product=leucine-rich repeat protein (LRRP), putative | location=Tb927_06_v5.1:638825-640837(-) | length=670 | sequence_SO=chromosome | SO=protein_coding	N/A	N/A	N/A	N/A	GO:0005930;GO:0005737	axoneme;cytoplasm	N/A	N/A	0	0.91207	-0.132784	77.7	12	12	12	46.8	46.8	46.8	41.675	9.44e-149	403470000	121	0	0	102750	0	0	0	0	0	0	0	0	0	47092	0	0	0	0	0	0	101340
		0.722417	1.22106	hypothetical protein, conserved;hypothetical protein, conserved	Tb927.11.5960;Tb927.11.5950	Tb927.11.5960;Tb927.11.5950	>Tb927.11.5960 | organism=Trypanosoma_brucei_TREU927 | product=hypothetical protein, conserved | location=Tb927_11_v5.1:1691983-1692306(-) | length=107 | sequence_SO=chromosome | SO=protein_coding;>Tb927.11.5950 | organism=Trypanosoma_brucei_TREU927 | prod	N/A;N/A	N/A;N/A	N/A;N/A	N/A;N/A	GO:0020016;GO:0005635;N/A	ciliary pocket;nuclear envelope;N/A	N/A;N/A	N/A;N/A	0				12	12	12	47.8	47.8	47.8	37.718	4.56e-166	310850000	35	0	185500	167820	107930	96820	206800	106520	168920	211640	255930	262620	112670	185150	215140	320440	0	0	0	113170	154340
		0.764765	1.20162	Uncharacterised protein family (UPF0172), putative	Tb927.8.1570	Tb927.8.1570	>Tb927.8.1570 | organism=Trypanosoma_brucei_TREU927 | product=hypothetical protein, conserved | location=Tb927_08_v5.1:511166-511984(+) | length=272 | sequence_SO=chromosome | SO=protein_coding	N/A	N/A	N/A	N/A	GO:0005783;GO:0005654	endoplasmic reticulum;nucleoplasm	N/A	N/A	0;0				9	9	9	46.4	46.4	46.4	19.105	8.37e-300	4607900000	371	0	428350	409880	389300	319430	509080	765160	792160	1150600	867460	654890	964760	869270	746730	879560	0	0	0	301780	162320
		0.836326	1.1933	cytochrome P450, putative	Tb927.3.680	Tb927.3.680	>Tb927.3.680 | organism=Trypanosoma_brucei_TREU927 | product=cytochrome P450, putative | location=Tb927_03_v5.1:166238-167992(-) | length=584 | sequence_SO=chromosome | SO=protein_coding	N/A	N/A	GO:0020037;GO:0005506;GO:0016705	heme binding;iron ion binding;oxidoreductase activity, acting on paired donors, with incorporation or reduction of molecular oxygen	GO:0005737	cytoplasm	N/A	N/A	0	2.0633	1.04495	63.8	3	3	3	12.1	12.1	12.1	35.673	5.01e-10	17273000	6	0	229720	182990	0	0	0	0	0	233050	130490	394140	0	159780	208320	0	0	0	0	0	221710
		0.490603	1.17445	major vault protein, putative	Tb927.5.4460;Tb05.5K5.110;Tb11.v5.0866	Tb927.5.4460;Tb05.5K5.110;Tb11.v5.0866	>Tb927.5.4460 | organism=Trypanosoma_brucei_TREU927 | product=major vault protein, putative (MVP) | location=Tb927_05_v5.1:1374493-1377380(-) | length=838 | sequence_SO=chromosome | SO=protein_coding;>Tb05.5K5.110 | organism=Trypanosoma_brucei_TREU927 | pr	N/A	N/A	N/A	N/A	GO:0005737	cytoplasm	N/A	N/A	0	2.9024	1.53725	24.8	11	11	11	44.2	44.2	44.2	46.194	3.21e-171	199030000	65	0	239690	259890	0	178220	0	473410	361400	471620	598810	570580	258830	556920	404110	480120	0	0	0	0	260840
		0.45281	1.17428	hypothetical protein, conserved	Tb927.5.1780	Tb927.5.1780	>Tb927.5.1780 | organism=Trypanosoma_brucei_TREU927 | product=hypothetical protein, conserved | location=Tb927_05_v5.1:612455-613858(+) | length=467 | sequence_SO=chromosome | SO=protein_coding	N/A	N/A	N/A	N/A	GO:0005737	cytoplasm	N/A	N/A	0	0.41742	-1.26043	34.1	7	7	7	17.6	17.6	17.6	72.377	2.56e-40	100280000	18	0	2382200	1347700	301260	0	851160	966260	854360	1275000	882180	800100	493540	2216800	1335100	1581500	0	0	160420	443430	1062800
		0.929036	1.17324	p25-alpha, putative	Tb927.4.2740	Tb927.4.2740	>Tb927.4.2740 | organism=Trypanosoma_brucei_TREU927 | product=hypothetical protein, conserved | location=Tb927_04_v5.1:723054-723506(+) | length=150 | sequence_SO=chromosome | SO=protein_coding	N/A	N/A	N/A	N/A	GO:0005737	cytoplasm	N/A	N/A	0	0.31012	-1.6891	30	8	8	8	17.6	17.6	17.6	86.676	7e-58	71144000	18	0	242400	204330	0	0	0	494600	284340	390590	246540	526250	471860	416000	570300	219930	0	0	0	0	206640
		0.518312	1.16159	Protein of unknown function (DUF3808), putative	Tb927.6.5080	Tb927.6.5080	>Tb927.6.5080 | organism=Trypanosoma_brucei_TREU927 | product=hypothetical protein, conserved | location=Tb927_06_v5.1:1386635-1388335(+) | length=566 | sequence_SO=chromosome | SO=protein_coding	N/A	N/A	GO:0005515	protein binding	GO:0005783	endoplasmic reticulum	N/A	N/A	0	2.1614	1.11197	25.5	10	10	10	19.3	19.3	19.3	86.91	2.4e-92	118380000	43	0	334470	258480	267530	263150	286450	277650	541980	742670	262750	1746400	528700	310070	288940	361990	0	0	0	277810	292290
		0.297891	1.15501	Leucine-rich repeat domain containing protein	Tb927.10.10190	Tb927.10.10190	>Tb927.10.10190 | organism=Trypanosoma_brucei_TREU927 | product=hypothetical protein, conserved | location=Tb927_10_v5.1:2505242-2507782(+) | length=846 | sequence_SO=chromosome | SO=protein_coding	N/A	N/A	GO:0005515	protein binding	GO:0005737	cytoplasm	N/A	N/A	0	2.5793	1.36698	30.6	7	7	7	21.9	21.9	21.9	41.302	2.13e-45	190810000	63	0	3827.4	4933	2510.5	2496.3	4245.5	4056.8	3112.1	3296.2	3314.6	6341.4	3165.4	535449984	409700000	501920000	0	2173	3472.2	5831.3	5096.4
		0.395786	1.15117	cation-transporting ATPase, putative	Tb927.8.650	Tb927.8.650	>Tb927.8.650 | organism=Trypanosoma_brucei_TREU927 | product=cation-transporting ATPase, putative | location=Tb927_08_v5.1:179630-183415(-) | length=1261 | sequence_SO=chromosome | SO=protein_coding	GO:0016021	integral component of membrane	GO:0016887;GO:0000166	ATPase activity;nucleotide binding	GO:0005737;GO:0005783;GO:0016021	cytoplasm;endoplasmic reticulum;integral component of membrane	GO:0015662;GO:0016787	ATPase activity, coupled to transmembrane movement of ions, phosphorylative mechanism;hydrolase activity	0	1.1033	0.141825	26	1	1	1	0.9	0.9	0.9	178.49	2.55e-05	4044900	3	0	1113800	714840	1115300	0	0	590540	642660	599540	1186400	861450	661100	763150	1283000	936980	0	0	0	0	1373800
		0.486772	1.14794	Glucose-6-phosphate 1-epimerase, putative	Tb927.4.1360	Tb927.4.1360	>Tb927.4.1360 | organism=Trypanosoma_brucei_TREU927 | product=hypothetical protein, conserved | location=Tb927_04_v5.1:356336-357217(-) | length=293 | sequence_SO=chromosome | SO=protein_coding	N/A	N/A	GO:0030246;GO:0003824;GO:0016853	carbohydrate binding;catalytic activity;isomerase activity	GO:0020015	glycosome	N/A	N/A	0				1	1	1	3.3	3.3	3.3	47.654	0.0013612	1532700	1	0	387230	323490	729200	0	636220	602640	515710	468710	536220	712340	702710	451510	473330	411220	0	0	0	524200	240290
		0.511595	1.13999	protein associated with differentiation 5, putative;protein associated with differentiation 7, putative	Tb927.7.5990;Tb927.7.5970	Tb927.7.5990;Tb927.7.5970	>Tb927.7.5990 | organism=Trypanosoma_brucei_TREU927 | product=protein associated with differentiation 7, putative | location=Tb927_07_v5.1:1611542-1613807(+) | length=585 | sequence_SO=chromosome | SO=protein_coding;>Tb927.7.5970 | organism=Trypanosoma_bru	GO:0016021;GO:0016021	integral component of membrane;integral component of membrane	N/A;N/A	N/A;N/A	N/A;N/A	N/A;N/A	N/A;N/A	N/A;N/A	0	1.0285	0.0405418	38.9	5	5	5	9.6	9.6	9.6	76.262	3.5e-26	43931000	21	0	256720	0	0	0	0	0	0	0	0	0	0	0	0	0	0	0	0	0	209900
		0.320562	1.13797	calreticulin, putative;calreticulin, putative	Tb927.8.7410;Tb927.4.5010	Tb927.8.7410;Tb927.4.5010	>Tb927.8.7410 | organism=Trypanosoma_brucei_TREU927 | product=calreticulin, putative | location=Tb927_08_v5.1:2134955-2136142(+) | length=395 | sequence_SO=chromosome | SO=protein_coding;>Tb927.4.5010 | organism=Trypanosoma_brucei_TREU927 | product=calreti	GO:0005783;GO:0005783	endoplasmic reticulum;endoplasmic reticulum	GO:0005509;GO:0005515;GO:0051082;GO:0005509;GO:0005515;GO:0051082	calcium ion binding;protein binding;unfolded protein binding;calcium ion binding;protein binding;unfolded protein binding	GO:0005783;GO:0005783;GO:0016021	endoplasmic reticulum;endoplasmic reticulum;integral component of membrane	N/A;GO:0030246;GO:0015926;GO:0016757	N/A;carbohydrate binding;glucosidase activity;transferase activity, transferring glycosyl groups	0	1.8316	0.873104	115.9	5	5	5	6.7	6.7	6.7	91.596	7.35e-22	1316700000	20	0	365790	204850	0	216970	0	1364200	1152800	1089300	399580	1173100	681650	906380	1393100	637140	0	0	0	0	521440
		0.594286	1.13632	Present in the outer mitochondrial membrane proteome 37	Tb927.7.7210	Tb927.7.7210	>Tb927.7.7210 | organism=Trypanosoma_brucei_TREU927 | product=hypothetical protein, conserved | location=Tb927_07_v5.1:2077046-2079136(-) | length=696 | sequence_SO=chromosome | SO=protein_coding	N/A	N/A	N/A	N/A	GO:0030863;GO:0005741	cortical cytoskeleton;mitochondrial outer membrane	N/A	N/A	0	0.8194	-0.28736	127.8	2	2	2	4.7	4.7	4.7	85.608	2.45e-70	6145300	7	0	161540	166940	237420	193160	447410	208740	260700	188300	282950	197790	0	259500	234920	233750	0	0	0	112220	138450
		0.721174	1.13623	Cactus-binding C-terminus of cactin protein, putative	Tb927.11.11610	Tb927.11.11610	>Tb927.11.11610 | organism=Trypanosoma_brucei_TREU927 | product=hypothetical protein, conserved | location=Tb927_11_v5.1:3117475-3119193(+) | length=572 | sequence_SO=chromosome | SO=protein_coding	N/A	N/A	GO:0005515	protein binding	GO:0005635;GO:0005654;GO:0005634	nuclear envelope;nucleoplasm;nucleus	N/A	N/A	0	0.93224	-0.101227	21.7	10	10	10	33.3	33.3	33.3	45.989	1.05e-30	103080000	32	0	1471500	812750	302150	261430	156510	238000	123360	0	298450	0	0	252960	89231	142730	0	732310	821670	170850	677270
		0.470223	1.13556	hypothetical protein, conserved	Tb927.4.3060	Tb927.4.3060	>Tb927.4.3060 | organism=Trypanosoma_brucei_TREU927 | product=hypothetical protein, conserved | location=Tb927_04_v5.1:810076-810522(+) | length=148 | sequence_SO=chromosome | SO=protein_coding	N/A	N/A	N/A	N/A	N/A	N/A	N/A	N/A	0	0.7301	-0.453834	88.1	20	20	20	74	74	74	36.411	0	1273800000	190	1456300	2585600	4845200	3836100	3094300	175360	2181500	300580	229170	970080	329650	344560	291520	0	177090	1738200	4748400	3715000	513130	402980
		0.543828	1.12885	cAMP response protein 3	Tb927.7.5340	Tb927.7.5340	>Tb927.7.5340 | organism=Trypanosoma_brucei_TREU927 | product=hypothetical protein, conserved | location=Tb927_07_v5.1:1419326-1420822(+) | length=498 | sequence_SO=chromosome | SO=protein_coding	N/A	N/A	N/A	N/A	GO:0005737	cytoplasm	N/A	N/A	0	0.23848	-2.06806	40.1	6	6	6	24.5	24.5	24.5	47.604	3.93e-60	71764000	11	0	253820	242170	0	0	0	446290	0	0	228370	204960	0	245830	294490	0	0	0	0	0	282900
		0.471026	1.12272	serine-palmitoyl-CoA transferase, putative	Tb927.4.1020	Tb927.4.1020	>Tb927.4.1020 | organism=Trypanosoma_brucei_TREU927 | product=serine-palmitoyl-CoA transferase, putative | location=Tb927_04_v5.1:276772-278291(-) | length=490 | sequence_SO=chromosome | SO=protein_coding	N/A	N/A	GO:0030170	pyridoxal phosphate binding	GO:0005737;GO:0005783;GO:0005635	cytoplasm;endoplasmic reticulum;nuclear envelope	N/A	N/A	0	0.45711	-1.12939	29.4	17	17	17	55.9	55.9	55.9	48.481	2.39e-224	340990000	93	0	958040	658390	703590	476730	550320	717420	963970	502430	786980	966810	641770	744330	665450	1021300	0	0	0	403490	493800
		0.515651	1.12038	hypothetical protein, conserved	Tb927.5.1720	Tb927.5.1720	>Tb927.5.1720 | organism=Trypanosoma_brucei_TREU927 | product=hypothetical protein, conserved | location=Tb927_05_v5.1:600108-601997(+) | length=629 | sequence_SO=chromosome | SO=protein_coding	N/A	N/A	N/A	N/A	GO:0020023;GO:0005739	kinetoplast;mitochondrion	N/A	N/A	0	2.8198	1.49559	66.3	11	11	11	21.3	21.3	21.3	66.419	2.35e-46	99744000	43	0	169100	0	0	0	0	0	0	0	67327	0	0	38465	0	0	0	0	0	0	428190
		0.736768	1.11445	copper-transporting ATPase-like protein, putative	Tb927.11.1260	Tb927.11.1260	>Tb927.11.1260 | organism=Trypanosoma_brucei_TREU927 | product=copper-transporting ATPase-like protein, putative | location=Tb927_11_v5.1:367105-370038(+) | length=961 | sequence_SO=chromosome | SO=protein_coding	GO:0016021	integral component of membrane	GO:0019829;GO:0046872	cation-transporting ATPase activity;metal ion binding	GO:0020022	acidocalcisome	GO:0005375;GO:0004008	copper ion transmembrane transporter activity;copper-exporting ATPase activity	0	1.5243	0.608147	23.2	8	8	8	70.8	70.8	70.8	12.18	0	4890700000	184	0	277090	225520	0	0	0	136770	88776	0	0	0	0	173720	0	112560	0	0	0	337040	132190
		0.432004	1.10778	hypothetical protein, conserved	Tb927.10.13450	Tb927.10.13450	>Tb927.10.13450 | organism=Trypanosoma_brucei_TREU927 | product=hypothetical protein, conserved,hypothetical protein | location=Tb927_10_v5.1:3281746-3283548(-) | length=600 | sequence_SO=chromosome | SO=protein_coding	N/A	N/A	GO:0005488	binding	N/A	N/A	N/A	N/A	0	1.2126	0.278104	31.8	17	17	7	42.4	42.4	23.2	28.44	1.03e-298	10393000000	360	0	191700	0	0	0	0	180330	156880	124140	133130	227410	0	231380	206540	0	0	0	0	0	156550
		0.871799	1.09888	hypothetical protein, conserved	Tb927.9.3130	Tb927.9.3130	>Tb927.9.3130 | organism=Trypanosoma_brucei_TREU927 | product=hypothetical protein, conserved | location=Tb927_09_v5.1:681495-683195(-) | length=566 | sequence_SO=chromosome | SO=protein_coding	N/A	N/A	N/A	N/A	GO:0005737	cytoplasm	N/A	N/A	0	0.20149	-2.31122	67.4	25	25	1	59.4	59.4	3.8	51.295	0	1600700000	223	0	248240	246600	866810	0	1238900	106450	0	0	172860	0	0	0	0	0	0	231660	240650	276260	203070
		0.862749	1.08438	Flabarin, putative	Tb927.11.2410	Tb927.11.2410	>Tb927.11.2410 | organism=Trypanosoma_brucei_TREU927 | product=hypothetical protein, conserved | location=Tb927_11_v5.1:700927-701595(-) | length=222 | sequence_SO=chromosome | SO=protein_coding	N/A	N/A	N/A	N/A	GO:0060170;GO:0020016;GO:0005737;GO:0005886	ciliary membrane;ciliary pocket;cytoplasm;plasma membrane	N/A	N/A	0	1.8234	0.866631	33.2	16	16	16	54.8	54.8	54.8	46.795	6.29e-162	627020000	98	9565500	3094800	7605600	2421700	3013000	3710800	4565200	8485500	9153700	6427700	10668000	7086600	6495200	5413600	10477000	2331000	1273300	1687300	8341900	1829000
		0.7531	1.08049	cytosolic coat protein, putative	Tb927.9.15090	Tb927.9.15090	>Tb927.9.15090 | organism=Trypanosoma_brucei_TREU927 | product=cytosolic coat protein, putative | location=Tb927_09_v5.1:2356154-2356813(+) | length=219 | sequence_SO=chromosome | SO=protein_coding	N/A	N/A	N/A	N/A	GO:0005783	endoplasmic reticulum	GO:0008320	protein transmembrane transporter activity	0	2.9377	1.55469	40.2	2	2	2	11.2	11.2	11.2	27.335	8.17e-43	8134100	4	0	565170	1431900	395050	349020	310950	332860	416920	387270	540340	508530	559390	557120	415220	414400	0	343490	0	331200	226970
		0.353281	1.07789	Nop53 (60S ribosomal biogenesis), putative	Tb927.9.13340	Tb927.9.13340	>Tb927.9.13340 | organism=Trypanosoma_brucei_TREU927 | product=hypothetical protein, conserved | location=Tb927_09_v5.1:2105779-2106714(-) | length=311 | sequence_SO=chromosome | SO=protein_coding	N/A	N/A	N/A	N/A	GO:0005634	nucleus	N/A	N/A	0	1.0412	0.0582472	38.6	5	5	5	17.8	17.8	17.8	39.937	1.01e-44	91075000	19	0	0	248220	0	0	0	0	0	0	0	0	0	0	0	0	0	0	0	0	0
		0.313037	1.07197	ribosome assembly protein RRB1, putative	Tb927.11.3070	Tb927.11.3070	>Tb927.11.3070 | organism=Trypanosoma_brucei_TREU927 | product=hypothetical protein, conserved | location=Tb927_11_v5.1:879958-881688(-) | length=576 | sequence_SO=chromosome | SO=protein_coding	N/A	N/A	GO:0005515	protein binding	GO:0005634	nucleus	N/A	N/A	0				6	6	6	28.9	28.9	28.9	33.249	2.12e-81	218560000	59	0	859320	643510	570800	634470	613210	414040	442020	104400	331740	408730	437090	232510	191620	0	0	0	385030	231780	1731300
		0.329185	1.0703	Outer dynein arm docking complex protein 2, putative	Tb927.7.5660	Tb927.7.5660	>Tb927.7.5660 | organism=Trypanosoma_brucei_TREU927 | product=hypothetical protein, conserved | location=Tb927_07_v5.1:1530317-1532044(+) | length=575 | sequence_SO=chromosome | SO=protein_coding	N/A	N/A	N/A	N/A	GO:0005930	axoneme	N/A	N/A	0	0.3989	-1.3259	26.2	9	9	9	18	18	18	84.645	1.69e-42	112890000	19	0	0	162870	155440	138360	202130	152790	0	0	104710	72895	0	120770	67738	109680	0	0	0	173740	396220
		1.453	1.04642	fructose-1,6-bisphosphatase	Tb927.9.8720	Tb927.9.8720	>Tb927.9.8720 | organism=Trypanosoma_brucei_TREU927 | product=fructose-1,6-bisphosphatase (FBPase) | location=Tb927_09_v5.1:1405055-1406107(-) | length=350 | sequence_SO=chromosome | SO=protein_coding	N/A	N/A	GO:0042132;GO:0016791	fructose 1,6-bisphosphate 1-phosphatase activity;phosphatase activity	GO:0005737;GO:0020015	cytoplasm;glycosome	GO:0042132;GO:0042301	fructose 1,6-bisphosphate 1-phosphatase activity;phosphate ion binding	22	0.5109	-0.968887	41.5	13	13	13	5.9	5.9	5.9	303.77	2.75e-33	37776000	21	10740000	21230000	24323000	9276700	10687000	9656700	14823000	9099500	5199500	11644000	9361800	13427000	9582600	6709500	4442100	11870000	7543500	8164500	15465000	6594200
		0.672062	1.04375	hypothetical protein, conserved	Tb927.10.14700	Tb927.10.14700	>Tb927.10.14700 | organism=Trypanosoma_brucei_TREU927 | product=hypothetical protein, conserved | location=Tb927_10_v5.1:3590505-3591533(-) | length=342 | sequence_SO=chromosome | SO=protein_coding	N/A	N/A	N/A	N/A	GO:0005737;GO:0031981;GO:0005654	cytoplasm;nuclear lumen;nucleoplasm	GO:0003729	mRNA binding	0	1.0682	0.0951818	27.3	3	3	3	17.3	17.3	17.3	25.354	1.42e-13	9003400	3	0	190170	167620	0	0	0	285990	495740	289290	317270	0	595100	303040	250880	328320	0	0	0	210490	0
		0.531935	1.01316	expression site-associated gene 3 (ESAG3), degenerate;lanosterol synthase	Tb927.7.5230;REV__Tb927.11.5510;Tb927.5.210	Tb927.7.5230	>Tb927.7.5230 | organism=Trypanosoma_brucei_TREU927 | product=lanosterol synthase | location=Tb927_07_v5.1:1382167-1384887(+) | length=906 | sequence_SO=chromosome | SO=protein_coding	N/A;N/A	N/A;N/A	N/A;GO:0003824;GO:0016866	N/A;catalytic activity;intramolecular transferase activity	N/A;GO:0005737;GO:0016021	N/A;cytoplasm;integral component of membrane	N/A;GO:0000250	N/A;lanosterol synthase activity	0				6	6	6	7.7	7.7	7.7	87.066	1.4e-22	19092000	14	0	188420	191000	0	0	0	184800	264110	0	222190	1096200	816410	217050	269380	315370	0	0	0	0	294430
		0.452911	1.0119	hypothetical protein, conserved	Tb927.3.5010	Tb927.3.5010	>Tb927.3.5010 | organism=Trypanosoma_brucei_TREU927 | product=hypothetical protein, conserved | location=Tb927_03_v5.1:1406292-1406873(+) | length=193 | sequence_SO=chromosome | SO=protein_coding	N/A	N/A	N/A	N/A	GO:0005634	nucleus	N/A	N/A	0	0.44173	-1.17876	21.9	25	24	24	39.5	38.7	38.7	78.983	3.47e-266	538140000	161	0	186170	134250	183250	149260	126140	133050	0	0	203790	0	0	110120	0	0	0	267690	193390	206950	0
		0.536469	1.0077	myotubularin-associated protein, putative	Tb927.10.3130	Tb927.10.3130	>Tb927.10.3130 | organism=Trypanosoma_brucei_TREU927 | product=hypothetical protein, conserved | location=Tb927_10_v5.1:816824-819178(+) | length=784 | sequence_SO=chromosome | SO=protein_coding	N/A	N/A	N/A	N/A	N/A	N/A	N/A	N/A	0;0	1.1681	0.224164	18.3	4	4	4	26.8	26.8	26.8	9.5664	3.92e-32	545370000	88	0	212420	237700	0	0	264760	0	0	0	0	0	0	162040	0	0	0	0	0	270010	274250
		0.242325	0.997534	Flagellar Member 2	Tb927.10.7290	Tb927.10.7290	>Tb927.10.7290 | organism=Trypanosoma_brucei_TREU927 | product=hypothetical protein, conserved | location=Tb927_10_v5.1:1837342-1840809(-) | length=1155 | sequence_SO=chromosome | SO=protein_coding	N/A	N/A	N/A	N/A	GO:0005930;GO:0005737;GO:0031514	axoneme;cytoplasm;motile cilium	N/A	N/A	0	2.0787	1.05568	43.6	2	2	2	3	3	3	99.416	1.63e-12	5949800	5	0	123010	108250	70141	36246	61569	125830	140190	63306	665590	67405	72255	157360000	67465000	60695000	0	8698.2	4889	162760	1098500
		0.324318	0.994381	aldehyde dehydrogenase, putative	Tb927.6.4210	Tb927.6.4210	>Tb927.6.4210 | organism=Trypanosoma_brucei_TREU927 | product=aldehyde dehydrogenase, putative (ALDH) | location=Tb927_06_v5.1:1206332-1208119(-) | length=595 | sequence_SO=chromosome | SO=protein_coding	N/A	N/A	GO:0016491	oxidoreductase activity	GO:0005783;GO:0005743;GO:0005635	endoplasmic reticulum;mitochondrial inner membrane;nuclear envelope	N/A	N/A	0	6.3192	2.65974	56.4	3	1	1	3.1	1.7	1.7	133.53	5.89e-08	73690000	5	0	786980	601390	538180	444230	477870	734700	825770	946250	933970	740470	721590	968540	938400	1199200	0	0	0	0	789370
		0.47441	0.989699	glycosomal membrane protein	Tb927.9.11600	Tb927.9.11600	>Tb927.9.11600 | organism=Trypanosoma_brucei_TREU927 | product=unspecified product (gim5B) | location=Tb927_09_v5.1:1806052-1808712(+) | length=241 | sequence_SO=chromosome | SO=protein_coding	GO:0005779	integral component of peroxisomal membrane	N/A	N/A	GO:0020015;GO:0046860	glycosome;glycosome membrane	N/A	N/A	0	0.86099	-0.215932	71.2	7	7	7	42.4	42.4	42.4	25.258	7.38e-52	141680000	23	0	180620	409670	0	0	0	488450	0	0	0	0	0	0	0	0	0	0	0	0	406840
		0.469041	0.987536	acidocalcisomal pyrophosphatase;acidocalcisomal pyrophosphatase	Tb927.11.7060;Tb927.11.7080	Tb927.11.7060;Tb927.11.7080	>Tb927.11.7060 | organism=Trypanosoma_brucei_TREU927 | product=acidocalcisomal pyrophosphatase | location=Tb927_11_v5.1:1982959-1984203(-) | length=414 | sequence_SO=chromosome | SO=protein_coding;>Tb927.11.7080 | organism=Trypanosoma_brucei_TREU927 | prod	GO:0005737;GO:0005737	cytoplasm;cytoplasm	GO:0004427;GO:0000287;GO:0004427;GO:0000287	inorganic diphosphatase activity;magnesium ion binding;inorganic diphosphatase activity;magnesium ion binding	GO:0005737;GO:0020022;GO:0005737	cytoplasm;acidocalcisome;cytoplasm	GO:0016462;GO:0005509;GO:0004427;GO:0016462;GO:0008270	pyrophosphatase activity;calcium ion binding;inorganic diphosphatase activity;pyrophosphatase activity;zinc ion binding	0;0				11	11	11	54.2	54.2	54.2	20.904	6.07e-212	3556400000	247	0	184700	218170	0	0	0	847840	322210	288900	470470	341770	239050	643640	352150	309350	0	0	0	0	136830
		0.544363	0.98723	ubiquitin-like protein, putative	Tb927.11.4130	Tb927.11.4130	>Tb927.11.4130 | organism=Trypanosoma_brucei_TREU927 | product=ubiquitin-like protein, putative | location=Tb927_11_v5.1:1207386-1209283(-) | length=620 | sequence_SO=chromosome | SO=protein_coding	N/A	N/A	GO:0005515	protein binding	GO:0005737	cytoplasm	N/A	N/A	0	0.92795	-0.107881	39.9	25	25	25	70.4	70.4	70.4	46.468	0	2367700000	313	0	135130	113390	0	0	0	209100	245180	176770	332580	197190	245820	316610	237800	292150	0	0	0	0	251670
		0.574414	0.977747	hypothetical protein, conserved	Tb927.11.6440	Tb927.11.6440	>Tb927.11.6440 | organism=Trypanosoma_brucei_TREU927 | product=hypothetical protein, conserved | location=Tb927_11_v5.1:1820426-1821751(-) | length=441 | sequence_SO=chromosome | SO=protein_coding	N/A	N/A	N/A	N/A	GO:0005737	cytoplasm	GO:0003729	mRNA binding	0	3.5699	1.83588	148.2	4	4	4	13.9	13.9	13.9	127.1	3.04e-16	51969000	14	0	425660	210480	374400	0	0	392620	300960	458720	273670	314870	366430	548770	420340	0	0	0	0	0	284060
		0.479881	0.975929	Nodulin-like, putative	Tb927.11.6040	Tb927.11.6040	>Tb927.11.6040 | organism=Trypanosoma_brucei_TREU927 | product=hypothetical protein, conserved | location=Tb927_11_v5.1:1705213-1707144(-) | length=643 | sequence_SO=chromosome | SO=protein_coding	N/A	N/A	N/A	N/A	GO:0097014;GO:0005737;GO:0016021;GO:0031981	ciliary plasm;cytoplasm;integral component of membrane;nuclear lumen	N/A	N/A	8				5	5	5	10.3	10.3	10.3	54.83	1.23e-22	8982700	7	0	959660	975540	528380	525550	1055800	1218000	1255100	1327300	2251300	1756000	1633700	1950200	1224600	2197600	0	0	0	481720	969660
		1.03007	0.975391	Mitochondrial ribosomal protein L3	Tb927.3.5610	Tb927.3.5610	>Tb927.3.5610 | organism=Trypanosoma_brucei_TREU927 | product=ribosomal protein L3 mitochondrial, putative | location=Tb927_03_v5.1:1567002-1568423(+) | length=473 | sequence_SO=chromosome | SO=protein_coding	GO:0005622;GO:0005840	intracellular;ribosome	GO:0003735	structural constituent of ribosome	GO:0005737;GO:0005762;GO:0005739	cytoplasm;mitochondrial large ribosomal subunit;mitochondrion	N/A	N/A	0;0;0	1.1464	0.197111	20.4	10	10	10	74.3	74.3	74.3	11.512	5.09e-170	1975500000	211	0	945840	789240	336680	414520	301870	351520	176560	278180	391870	341660	346630	263580	180080	308260	0	379740	378310	319230	574510
		0.414898	0.963836	GTP binding protein, putative	Tb927.2.5060	Tb927.2.5060	>Tb927.2.5060 | organism=Trypanosoma_brucei_TREU927 | product=GTP binding protein, putative | location=Tb927_02_v5.1:895305-896489(-) | length=394 | sequence_SO=chromosome | SO=protein_coding	N/A	N/A	GO:0005525	GTP binding	N/A	N/A	N/A	N/A	0	1.5061	0.590818	23.4	11	11	11	33.2	33.2	33.2	55.649	4.65e-234	305610000	59	0	333160	231120	0	0	0	375430	417600	689580	234930	284480	0	334280	264740	347270	0	0	0	0	207430
		0.509384	0.959232	mitochondrial carrier protein	Tb927.11.5290	Tb927.11.5290	>Tb927.11.5290 | organism=Trypanosoma_brucei_TREU927 | product=mitochondrial carrier protein (MCP9) | location=Tb927_11_v5.1:1508940-1509788(+) | length=282 | sequence_SO=chromosome | SO=protein_coding	N/A	N/A	N/A	N/A	GO:0016021;GO:0005743;GO:0005739	integral component of membrane;mitochondrial inner membrane;mitochondrion	N/A	N/A	0				11	11	11	44	44	44	38.391	1.1e-39	24060000	13	0	54786	144570	0	0	0	174570	1183200	132450	300440	1099000	137610	327400	205100	476740	0	0	0	0	124420
		0.418876	0.959182	mitochondrial RNA binding complex 1 subunit MRB4150;RNA editing mediator complex protein 4	Tb927.8.8180;Tb927.4.4150	Tb927.8.8180;Tb927.4.4150	>Tb927.8.8180 | organism=Trypanosoma_brucei_TREU927 | product=mitochondrial RNA binding complex 1 subunit (MRB8180) | location=Tb927_08_v5.1:2419530-2422334(+) | length=934 | sequence_SO=chromosome | SO=protein_coding;>Tb927.4.4150 | organism=Trypanosoma_b	N/A;N/A	N/A;N/A	N/A;N/A	N/A;N/A	GO:0005737;GO:0020023;GO:0031019;GO:0005739;GO:0005737;GO:0031019;GO:0005739	cytoplasm;kinetoplast;mitochondrial mRNA editing complex;mitochondrion;cytoplasm;mitochondrial mRNA editing complex;mitochondrion	GO:0003723;GO:0003729;GO:0003723	RNA binding;mRNA binding;RNA binding	0	1.3678	0.451857	39.2	3	3	3	6.1	6.1	6.1	51.34	3.33e-06	3203100	3	0	459270	206930	0	0	0	402160	0	0	873730	371600	619400	375380	338150	255900	0	0	0	0	798560
		0.668596	0.958296	serine/arginine-rich protein specific kinase SRPK, putative	Tb927.6.4970	Tb927.6.4970	>Tb927.6.4970 | organism=Trypanosoma_brucei_TREU927 | product=serine/arginine-rich protein specific kinase SRPK, putative,protein kinase, putative | location=Tb927_06_v5.1:1367566-1369737(+) | length=723 | sequence_SO=chromosome | SO=protein_coding	N/A	N/A	GO:0005524;GO:0004672	ATP binding;protein kinase activity	GO:0005737	cytoplasm	GO:0005524;GO:0004674	ATP binding;protein serine/threonine kinase activity	0	9.5416	3.25423	58.8	2	2	2	11.6	11.6	11.6	25.965	6.31e-06	35664000	8	0	165780	140540	132500	0	154200	123870	102270	96608	0	96764	77694	136510	112550	115330	0	144600	0	0	336310
		0.713764	0.957179	Present in the outer mitochondrial membrane proteome 19	Tb927.10.510;Tb11.v5.0374	Tb927.10.510;Tb11.v5.0374	>Tb927.10.510 | organism=Trypanosoma_brucei_TREU927 | product=hypothetical protein, conserved | location=Tb927_10_v5.1:132214-133218(+) | length=334 | sequence_SO=chromosome | SO=protein_coding;>Tb11.v5.0374 | organism=Trypanosoma_brucei_TREU927 | product=	N/A	N/A	N/A	N/A	GO:0005737;GO:0005741;GO:0005739	cytoplasm;mitochondrial outer membrane;mitochondrion	N/A	N/A	0	0.97696	-0.0336286	21.1	1	1	1	5	5	5	32.186	0.00010697	6123200	2	0	173340	238830	0	92322	161640	321200	279570	239730	436100	180120	190060	522230	283940	279700	0	0	0	98607	168530
		0.444142	0.952129	mismatch repair protein PMS1, putative	Tb927.9.14330	Tb927.9.14330	>Tb927.9.14330 | organism=Trypanosoma_brucei_TREU927 | product=mismatch repair protein PMS1, putative,mismatch repair protein | location=Tb927_09_v5.1:2245644-2248010(-) | length=788 | sequence_SO=chromosome | SO=protein_coding	N/A	N/A	GO:0005524;GO:0030983	ATP binding;mismatched DNA binding	GO:0005634	nucleus	GO:0016887	ATPase activity	0	0.78966	-0.340696	39	3	3	3	3.3	3.3	3.3	125.06	1.97e-05	29811000	6	0	528770	273600	459110	171400	224200	245650	0	0	610980	0	0	203780	0	0	0	268780	423340	0	766020
		0.586349	0.950675	tubulin gamma chain	Tb927.3.910	Tb927.3.910	>Tb927.3.910 | organism=Trypanosoma_brucei_TREU927 | product=gamma-tubulin,tubulin gamma chain | location=Tb927_03_v5.1:211340-212683(+) | length=447 | sequence_SO=chromosome | SO=protein_coding	N/A	N/A	GO:0003924	GTPase activity	GO:0036064;GO:0005737;GO:0005815;GO:0000922	ciliary basal body;cytoplasm;microtubule organizing center;spindle pole	GO:0008017	microtubule binding	3	0.74694	-0.420936	27.9	1	1	1	4.2	4.2	4.2	63.396	1.66e-10	11431000	9	0	256970	260040	350780	358810	322590	452420	355550	693270	670790	653670	652550	660780	728330	883250	0	0	194060	207450	159390
		0.514516	0.94886	Mak10 subunit, NatC N(alpha)-terminal acetyltransferase, putative	Tb927.5.2320	Tb927.5.2320	>Tb927.5.2320 | organism=Trypanosoma_brucei_TREU927 | product=hypothetical protein, conserved | location=Tb927_05_v5.1:781880-784171(+) | length=736 | sequence_SO=chromosome | SO=protein_coding	N/A	N/A	N/A	N/A	GO:0005737	cytoplasm	N/A	N/A	0	1.1863	0.246469	34.3	2	2	2	7.7	7.7	7.7	36.138	1.36e-06	9912200	2	0	86321	102340	0	0	0	111400	83262	0	0	0	0	99840	0	0	0	0	0	0	175110
		0.368314	0.945214	hypothetical protein, conserved	Tb927.11.8960	Tb927.11.8960	>Tb927.11.8960 | organism=Trypanosoma_brucei_TREU927 | product=hypothetical protein, conserved | location=Tb927_11_v5.1:2457007-2460744(+) | length=1245 | sequence_SO=chromosome | SO=protein_coding	N/A	N/A	N/A	N/A	GO:0005737	cytoplasm	N/A	N/A	0	7.0323	2.814	42.4	2	2	2	12.6	12.6	12.6	24.31	1.43e-18	22266000	5	0	69153	0	193790000	135050000	799150	0	0	0	0	0	0	0	8187.3	0	0	0	0	0	13744
		0.27884	0.942359	ATP- dependent RNA helicase, putative	Tb927.11.13810	Tb927.11.13810	>Tb927.11.13810 | organism=Trypanosoma_brucei_TREU927 | product=ATP-dependent DEAD/H RNA helicase, putative,ATP- dependent RNA helicase, putative | location=Tb927_11_v5.1:3676371-3678041(+) | length=556 | sequence_SO=chromosome | SO=protein_coding	N/A	N/A	GO:0005524;GO:0003676	ATP binding;nucleic acid binding	N/A	N/A	GO:0005524;GO:0008026	ATP binding;ATP-dependent helicase activity	0	0.18271	-2.45237	60.5	9	9	9	24.5	24.5	24.5	48.257	6.6e-71	119200000	37	0	877400	699360	749830	169160	852640	505460	358720	230140	283810	264920	519850	266140	679180	513650	0	736180	1008200	1155600	1499400
		0.441306	0.938643	Kinesin-13 5, putative;Kinesin-13 1	Tb927.11.3280;Tb927.9.3650	Tb927.11.3280	>Tb927.11.3280 | organism=Trypanosoma_brucei_TREU927 | product=kinesin, putative,MCAK-like kinesin, putative (Kif13-5) | location=Tb927_11_v5.1:951904-954063(+) | length=719 | sequence_SO=chromosome | SO=protein_coding	N/A;N/A	N/A;N/A	GO:0005524;GO:0008017;GO:0003777;GO:0005515;GO:0005524;GO:0008017;GO:0003777	ATP binding;microtubule binding;microtubule motor activity;protein binding;ATP binding;microtubule binding;microtubule motor activity	GO:0051286;GO:0036064;GO:0005875;GO:0005875;GO:0005654;GO:0005634;GO:0005819;GO:0000922	cell tip;ciliary basal body;microtubule associated complex;microtubule associated complex;nucleoplasm;nucleus;spindle;spindle pole	GO:0005524;GO:0003774;GO:0005524;GO:0003774	ATP binding;motor activity;ATP binding;motor activity	0	0.19389	-2.36669	48.6	54	54	54	41.7	41.7	41.7	190.62	0	1244400000	326	0	437450	198600	296520	324030	0	144080	0	0	148900	0	0	101560	0	0	0	0	0	0	806000
		0.318387	0.934116	chaperone protein DnaJ, putative	Tb927.7.990	Tb927.7.990	>Tb927.7.990 | organism=Trypanosoma_brucei_TREU927 | product=chaperone protein DNAj, putative | location=Tb927_07_v5.1:256228-259513(+) | length=778 | sequence_SO=chromosome | SO=protein_coding	N/A	N/A	N/A	N/A	GO:0005741	mitochondrial outer membrane	GO:0051082	unfolded protein binding	0	2.5393	1.34443	37.7	6	6	6	17.1	17.1	17.1	68.678	1.23e-24	41024000	10	0	357730	218850	0	299320	320460	444160	376910	419660	729420	250220	495250	642340	506960	513340	0	0	0	0	853700
		0.49484	0.933174	tRNA import complex component, putative	Tb927.9.11220	Tb927.9.11220	>Tb927.9.11220 | organism=Trypanosoma_brucei_TREU927 | product=hypothetical protein, conserved | location=Tb927_09_v5.1:1774954-1776024(+) | length=356 | sequence_SO=chromosome | SO=protein_coding	N/A	N/A	N/A	N/A	GO:0005744;GO:0005737;GO:0031966;GO:0005739	TIM23 mitochondrial import inner membrane translocase complex;cytoplasm;mitochondrial membrane;mitochondrion	GO:0005515	protein binding	0				5	5	5	12.6	12.6	12.6	74.172	3.19e-46	24482000	10	0	195790	143680	0	0	253280	222200	260640	0	149730	230160	207090	182620	204390	0	0	0	0	199650	200700
		0.396867	0.930918	Nucleoporin NUP225	Tb927.4.2880	Tb927.4.2880	>Tb927.4.2880 | organism=Trypanosoma_brucei_TREU927 | product=Nucleoporin (TbNup225) | location=Tb927_04_v5.1:758292-764504(+) | length=2070 | sequence_SO=chromosome | SO=protein_coding	N/A	N/A	N/A	N/A	GO:0005643;GO:0044611;GO:0005634	nuclear pore;nuclear pore inner ring;nucleus	N/A	N/A	0				1	1	1	2.4	2.4	2.4	86.74	0.0019414	1200700	1	0	81040	0	0	0	0	116320	72561	0	132070	0	0	87911	143430	0	0	0	0	0	304440
		0.797202	0.922805	Fatty acid elongase	Tb927.7.4180	Tb927.7.4180	>Tb927.7.4180 | organism=Trypanosoma_brucei_TREU927 | product=fatty acid elongase, putative | location=Tb927_07_v5.1:1114698-1115615(+) | length=305 | sequence_SO=chromosome | SO=protein_coding	GO:0016021	integral component of membrane	N/A	N/A	GO:0005737;GO:0005783;GO:0030176;GO:0005635;GO:0005634	cytoplasm;endoplasmic reticulum;integral component of endoplasmic reticulum membrane;nuclear envelope;nucleus	GO:0009922	fatty acid elongase activity	0	3.6757	1.87802	76.3	13	13	13	28.2	28.2	28.2	64.082	6.14e-88	47779000	25	1523500	1417300	2698200	1281800	925810	1948100	2379100	1860100	2593700	2828000	1583200	2266200	2639500	2090100	2342500	530140	440980	513480	956030	1883400
		0.489458	0.921419	kinetoplast ribosomal PPR-repeat containing protein 9	Tb927.8.3170	Tb927.8.3170	>Tb927.8.3170 | organism=Trypanosoma_brucei_TREU927 | product=hypothetical protein, conserved | location=Tb927_08_v5.1:942936-945326(+) | length=796 | sequence_SO=chromosome | SO=protein_coding	N/A	N/A	N/A	N/A	GO:0005762;GO:0005739	mitochondrial large ribosomal subunit;mitochondrion	N/A	N/A	2	0.95822	-0.0615712	20.8	8	8	8	43.5	43.5	43.5	28.188	1.31e-265	277540000	63	0	281900	225970	0	0	0	132920	0	0	100310	0	91951	100820	93832	0	0	260700	0	0	354810
		0.410885	0.920565	hypothetical protein, conserved	Tb927.7.900	Tb927.7.900	>Tb927.7.900 | organism=Trypanosoma_brucei_TREU927 | product=hypothetical protein, conserved | location=Tb927_07_v5.1:210635-212489(-) | length=595 | sequence_SO=chromosome | SO=protein_coding	N/A	N/A	N/A	N/A	GO:0005783;GO:0005635	endoplasmic reticulum;nuclear envelope	N/A	N/A	0				1	1	1	3.8	3.8	3.8	43.696	0.0032386	204620	1	0	737220	457570	0	267140	388210	580470	477840	857120	737360	701750	621110	582540	611950	757110	0	0	0	0	855950
		0.34741	0.920307	hypothetical protein, conserved	Tb927.9.10400	Tb927.9.10400	>Tb927.9.10400 | organism=Trypanosoma_brucei_TREU927 | product=hypothetical protein, conserved | location=Tb927_09_v5.1:1628849-1630255(-) | length=468 | sequence_SO=chromosome | SO=protein_coding	N/A	N/A	GO:0005515	protein binding	GO:0005634	nucleus	GO:0003729	mRNA binding	11;11;11	6.5539	2.71235	80.4	13	13	7	23.7	23.7	15.9	53.553	4.51e-98	1104900000	157	0	0	150340	0	0	0	363500	196660	0	146650	0	0	464660	220430	0	0	0	0	0	266150
		0.469809	0.920005	Phosphoenolpyruvate carboxykinase, related	Tb927.11.6980	Tb927.11.6980	>Tb927.11.6980 | organism=Trypanosoma_brucei_TREU927 | product=hypothetical protein, conserved | location=Tb927_11_v5.1:1963957-1965780(-) | length=607 | sequence_SO=chromosome | SO=protein_coding	N/A	N/A	GO:0004611;GO:0017076	phosphoenolpyruvate carboxykinase activity;purine nucleotide binding	GO:0030964;GO:0020023;GO:0005739	NADH dehydrogenase complex;kinetoplast;mitochondrion	N/A	N/A	0	0.6418	-0.639804	28.1	20	20	20	47.5	47.5	47.5	64.974	1.46e-146	123830000	40	0	194360	479700	222390	279720	427930	198450	186150	184350	247630	297700	286090	254780	417390	216860	0	238330	0	446650	245720
		0.37562	0.919655	Calpain-like protein CALP1.3	Tb927.1.2120	Tb927.1.2120	>Tb927.1.2120 | organism=Trypanosoma_brucei_TREU927 | product=calpain, putative,cysteine peptidase, Clan CA, family C2, putative | location=Tb927_01_v5.1:540718-542916(+) | length=732 | sequence_SO=chromosome | SO=protein_coding	GO:0005622	intracellular	GO:0004198	calcium-dependent cysteine-type endopeptidase activity	GO:0060170;GO:0097542;GO:0005737	ciliary membrane;ciliary tip;cytoplasm	N/A	N/A	0	0.66581	-0.586818	26.1	4	4	4	14.1	14.1	14.1	41.267	2.5e-24	29185000	7	0	98041	0	0	0	0	85593	0	0	0	0	0	71587	0	0	0	0	0	0	160900
		0.257658	0.912246	General negative regulator of transcription subunit 5	Tb927.3.1920;REV__Tb927.6.3030	Tb927.3.1920	>Tb927.3.1920 | organism=Trypanosoma_brucei_TREU927 | product=NOT5 protein (NOT5) | location=Tb927_03_v5.1:505299-507113(-) | length=604 | sequence_SO=chromosome | SO=protein_coding	GO:0030015;GO:0005634	CCR4-NOT core complex;nucleus	N/A	N/A	GO:0005737;GO:0010494	cytoplasm;cytoplasmic stress granule	N/A	N/A	1	0.025961	-5.26751	96.4	1	1	1	4	4	4	37.59	5.86e-17	6239200	6	0	568130	0	544080	416270	440390	774430	674420	909470	1083900	825750	604710	824430	711120	909970	0	0	0	206270	748630
		1.1039	0.909073	short-chain dehydrogenase, putative	Tb927.5.1210	Tb927.5.1210	>Tb927.5.1210 | organism=Trypanosoma_brucei_TREU927 | product=short-chain dehydrogenase, putative | location=Tb927_05_v5.1:462078-463013(+) | length=311 | sequence_SO=chromosome | SO=protein_coding	N/A	N/A	N/A	N/A	GO:0005737;GO:0005783;GO:0020015;GO:0005743;GO:0005739	cytoplasm;endoplasmic reticulum;glycosome;mitochondrial inner membrane;mitochondrion	N/A	N/A	0	5.9883	2.58215	38.6	46	46	46	39.5	39.5	39.5	129.88	0	5535500000	196	7784100	5123000	7061800	4434200	3608300	5863700	5510600	7318300	6142900	5600000	6979900	5415400	7423400	4902800	7808700	3286800	1938200	2122800	2726400	3817300
		0.386994	0.906062	hypothetical protein, conserved	Tb927.6.2210	Tb927.6.2210	>Tb927.6.2210 | organism=Trypanosoma_brucei_TREU927 | product=hypothetical protein, conserved | location=Tb927_06_v5.1:699807-703193(+) | length=1128 | sequence_SO=chromosome | SO=protein_coding	N/A	N/A	GO:0005488;GO:0005515	binding;protein binding	GO:0097014;GO:0005737;GO:0031981	ciliary plasm;cytoplasm;nuclear lumen	GO:0003729	mRNA binding	0;0	1.2346	0.304044	23.7	7	7	7	43.8	43.8	43.8	15.683	2.68e-196	3212300000	167	0	233110	148280	322010	321540	293910	454140	365670	473460	581730	491760	464130	515100	691840	594180	0	0	0	0	371290
		0.301131	0.903253	fumarate hydratase, class I	Tb927.11.5050	Tb927.11.5050	>Tb927.11.5050 | organism=Trypanosoma_brucei_TREU927 | product=fumarate hydratase, class I (FHm) | location=Tb927_11_v5.1:1441804-1443471(+) | length=555 | sequence_SO=chromosome | SO=protein_coding	N/A	N/A	GO:0004333;GO:0016836;GO:0016829	fumarate hydratase activity;hydro-lyase activity;lyase activity	GO:0005737;GO:0020023;GO:0005739	cytoplasm;kinetoplast;mitochondrion	GO:0004333	fumarate hydratase activity	0	1.3463	0.429	56.1	5	5	5	24.7	24.7	24.7	31.643	1.59e-59	136090000	26	0	363090	250300	442660	252530	493590	579010	1404600	819850	288590	1047500	578940	534040	515270	745880	0	0	0	278390	849380
		0.358127	0.900932	Flagellum adhesion protein 1;Flagellum adhesion protein 3, putative	Tb927.8.4010;Tb927.8.4110	Tb927.8.4010	>Tb927.8.4010 | organism=Trypanosoma_brucei_TREU927 | product=flagellum-adhesion glycoprotein (fla1) | location=Tb927_08_v5.1:1195614-1197254(-) | length=546 | sequence_SO=chromosome | SO=protein_coding	N/A;N/A	N/A;N/A	N/A;GO:0005515	N/A;protein binding	GO:0020016;GO:0005737;GO:0016021;GO:0020016;GO:0016021;GO:0031514	ciliary pocket;cytoplasm;integral component of membrane;ciliary pocket;integral component of membrane;motile cilium	GO:0005515;N/A	protein binding;N/A	0	2.2377	1.16202	33.5	11	11	11	34.8	34.8	34.8	48.107	0	393520000	78	0	396560	457880	0	0	0	288910	307840	0	394010	281760	547460	274460	0	381230	0	0	0	640970	544430
		0.333119	0.898225	hypothetical protein, conserved	Tb927.10.4080	Tb927.10.4080	>Tb927.10.4080 | organism=Trypanosoma_brucei_TREU927 | product=hypothetical protein, conserved | location=Tb927_10_v5.1:1074581-1078132(-) | length=1183 | sequence_SO=chromosome | SO=protein_coding	N/A	N/A	N/A	N/A	GO:0020023;GO:0005739	kinetoplast;mitochondrion	N/A	N/A	0				1	1	1	5.5	5.5	5.5	29.887	3.21e-05	3924800	1	0	198920	262990	0	0	161520	366470	127240	217330	707330	138600	182760	271130	244460	210600	0	0	0	0	450880
		0.285017	0.897879	proteasome regulatory non-ATPase subunit 11;proteasome regulatory non-ATPase subunit 11	Tb927.10.3030;Tb927.10.2980	Tb927.10.3030;Tb927.10.2980	>Tb927.10.3030 | organism=Trypanosoma_brucei_TREU927 | product=proteasome regulatory non-ATPase subunit 11,19S proteasome regulatory subunit, Metallo-peptidase, Clan MP, Family M67 (RPN11) | location=Tb927_10_v5.1:794511-795428(+) | length=305 | sequence_S	N/A;N/A	N/A;N/A	GO:0005515;GO:0005515	protein binding;protein binding	GO:0005838;GO:0097014;GO:0005737;GO:0005654;GO:0005838	proteasome regulatory particle;ciliary plasm;cytoplasm;nucleoplasm;proteasome regulatory particle	N/A;GO:0004175	N/A;endopeptidase activity	0				4	4	4	14.2	14.2	14.2	41.02	2.11e-24	19272000	9	681580	294800	422590	655620	743530	1539500	1103400	2123900	1517100	913480	1992400	1860500	1002700	2065400	2446700	0	0	0	653740	175830
		0.387792	0.893526	Eukaryotic translation initiation factor 4E-1	Tb927.11.2260	Tb927.11.2260	>Tb927.11.2260 | organism=Trypanosoma_brucei_TREU927 | product=eukaryotic translation initiation factor 4e, putative (eIF4E) | location=Tb927_11_v5.1:640550-641251(+) | length=233 | sequence_SO=chromosome | SO=protein_coding	GO:0005737	cytoplasm	GO:0003723;GO:0003743	RNA binding;translation initiation factor activity	GO:0000932;GO:0005737;GO:0010494;GO:0097165;GO:0005654	P-body;cytoplasm;cytoplasmic stress granule;nuclear stress granule;nucleoplasm	GO:0000340;GO:0003723;GO:0000342;GO:0003743	RNA 7-methylguanosine cap binding;RNA binding;RNA cap 4 binding;translation initiation factor activity	0				2	2	2	11.6	11.6	11.6	27.443	8.41e-05	55698000	3	0	0	155600	124340	179350	0	142860	153610	251820	126980	155390	188640	245470	227570	0	0	0	0	120900	99056
		0.522936	0.893284	Protein of unknown function (DUF2817), putative	Tb927.6.4320	Tb927.6.4320	>Tb927.6.4320 | organism=Trypanosoma_brucei_TREU927 | product=hypothetical protein, conserved | location=Tb927_06_v5.1:1223763-1224962(-) | length=399 | sequence_SO=chromosome | SO=protein_coding	N/A	N/A	N/A	N/A	GO:0005737;GO:0005783;GO:0005635	cytoplasm;endoplasmic reticulum;nuclear envelope	N/A	N/A	0	1.0809	0.112233	75.2	5	5	5	11.5	11.5	11.5	60.165	6.49e-43	23622000	17	0	745330	505130	0	343580	347590	573830	511400	436480	405230	967280	817550	443230	415600	579570	0	0	0	310110	449250
		0.411929	0.890117	glutamyl-tRNA synthetase, putative;glutamyl-tRNA synthetase, putative	Tb927.6.4590;Tb11.v5.0810	Tb927.6.4590;Tb11.v5.0810	>Tb927.6.4590 | organism=Trypanosoma_brucei_TREU927 | product=glutamyl-tRNA synthetase, putative | location=Tb927_06_v5.1:1285581-1287404(+) | length=607 | sequence_SO=chromosome | SO=protein_coding;>Tb11.v5.0810 | organism=Trypanosoma_brucei_TREU927 | pro	GO:0005737;GO:0005737	cytoplasm;cytoplasm	GO:0005524;GO:0004812;GO:0004818;GO:0000166;GO:0005524;GO:0004812;GO:0004818;GO:0000166	ATP binding;aminoacyl-tRNA ligase activity;glutamate-tRNA ligase activity;nucleotide binding;ATP binding;aminoacyl-tRNA ligase activity;glutamate-tRNA ligase activity;nucleotide binding	GO:0097014;GO:0005737;GO:0097014;GO:0005737	ciliary plasm;cytoplasm;ciliary plasm;cytoplasm	N/A;N/A	N/A;N/A	0	0.652	-0.617056	27.9	11	11	11	17.7	17.7	17.7	82.837	1.94e-54	52360000	26	0	393180	195710	0	0	169720	587260	498670	500980	426880	469930	373750	617250	681350	836160	0	0	0	0	474340
		0.3799	0.888888	Archaic Translocase of outer membrane 19 kDa subunit	Tb927.9.10560	Tb927.9.10560	>Tb927.9.10560 | organism=Trypanosoma_brucei_TREU927 | product=hypothetical protein, conserved | location=Tb927_09_v5.1:1660453-1660959(-) | length=168 | sequence_SO=chromosome | SO=protein_coding	N/A	N/A	N/A	N/A	GO:0000331;GO:0005741;GO:0005739	contractile vacuole;mitochondrial outer membrane;mitochondrion	N/A	N/A	0	3.6974	1.88651	72.5	3	3	3	5.7	5.7	5.7	69.121	5.12e-10	11816000	6	356580	0	0	0	0	0	0	0	0	0	0	0	0	0	0	0	0	0	0	0
		0.271961	0.881507	pre-mRNA splicing factor ATP-dependent RNA helicase, putative	Tb927.10.7280	Tb927.10.7280	>Tb927.10.7280 | organism=Trypanosoma_brucei_TREU927 | product=pre-mRNA splicing factor ATP-dependent RNA helicase, putative,RNA helicase, putative | location=Tb927_10_v5.1:1833351-1836539(-) | length=1062 | sequence_SO=chromosome | SO=protein_coding	N/A	N/A	GO:0005524;GO:0004386;GO:0003676	ATP binding;helicase activity;nucleic acid binding	GO:0097014;GO:0005737;GO:0005654;GO:0005634;GO:0005681	ciliary plasm;cytoplasm;nucleoplasm;nucleus;spliceosomal complex	GO:0004004	ATP-dependent RNA helicase activity	0				5	5	5	19.6	19.6	19.6	29.838	5.46e-16	16907000	5	0	1778200	989800	752990	974330	0	870960	213750	0	627060	0	156820	292240	256340	109250	0	885520	1450600	0	953200
		0.34619	0.87495	SNARE associated Golgi protein, putative	Tb927.11.8060	Tb927.11.8060	>Tb927.11.8060 | organism=Trypanosoma_brucei_TREU927 | product=hypothetical protein, conserved | location=Tb927_11_v5.1:2262466-2264187(+) | length=573 | sequence_SO=chromosome | SO=protein_coding	N/A	N/A	GO:0005509	calcium ion binding	GO:0016021;GO:0005635;GO:0005634	integral component of membrane;nuclear envelope;nucleus	N/A	N/A	0	1.2022	0.265677	37.8	3	3	3	5.2	5.2	5.2	80.305	1.15e-30	18209000	8	0	90349	0	0	0	0	73426	0	0	75122	0	0	0	0	0	0	0	0	0	170420
		0.173129	0.872504	Nucleolar protein 60	Tb927.11.1080	Tb927.11.1080	>Tb927.11.1080 | organism=Trypanosoma_brucei_TREU927 | product=hypothetical protein, conserved | location=Tb927_11_v5.1:276135-278811(+) | length=545 | sequence_SO=chromosome | SO=protein_coding	N/A	N/A	N/A	N/A	GO:0005634;GO:0005819	nucleus;spindle	N/A	N/A	0				5	5	5	26.5	26.5	26.5	26.008	3.74e-48	37126000	11	0	2206.1	0	282649984	293500000	159580000	0	0	0	0	0	0	1530.4	5503.9	0	0	2879.7	0	0	6597.5
		0.446536	0.871073	60S ribosomal protein L28, putative;60S ribosomal protein L28, putative	Tb927.11.6200;Tb927.11.6180	Tb927.11.6200;Tb927.11.6180	>Tb927.11.6200 | organism=Trypanosoma_brucei_TREU927 | product=60S ribosomal protein L28, putative | location=Tb927_11_v5.1:1743969-1744409(-) | length=146 | sequence_SO=chromosome | SO=protein_coding;>Tb927.11.6180 | organism=Trypanosoma_brucei_TREU927 |	N/A;N/A	N/A;N/A	N/A;N/A	N/A;N/A	GO:0005737;GO:0005840;GO:0005737;GO:0005840	cytoplasm;ribosome;cytoplasm;ribosome	GO:0003729;GO:0003735;GO:0003729;GO:0003735	mRNA binding;structural constituent of ribosome;mRNA binding;structural constituent of ribosome	0	1.8075	0.853996	28.1	16	16	16	32.2	32.2	32.2	77.624	1.8e-208	224160000	61	11482000	24890000	41592000	18668000	15341000	2826900	28087000	17813000	11082000	14076000	12550000	15524000	13081000	9333800	7579700	5760300	38417000	35038000	4233400	9598100
		0.593112	0.869834	60S ribosomal protein L8, putative;60S ribosomal protein L8, putative	Tb927.5.1110;Tb927.11.16280	Tb927.5.1110;Tb927.11.16280	>Tb927.5.1110 | organism=Trypanosoma_brucei_TREU927 | product=60S ribosomal protein L2, putative,60S ribosomal protein L8, putative | location=Tb927_05_v5.1:419367-420149(+) | length=260 | sequence_SO=chromosome | SO=protein_coding;>Tb927.11.16280 | organi	GO:0005622;GO:0005840;GO:0005622;GO:0005840	intracellular;ribosome;intracellular;ribosome	GO:0003735;GO:0003735	structural constituent of ribosome;structural constituent of ribosome	GO:0005840;GO:0005840	ribosome;ribosome	GO:0003735;GO:0032403;GO:0003735	structural constituent of ribosome;protein complex binding;structural constituent of ribosome	0	4.964	2.3115	89.9	10	10	10	43.5	43.5	43.5	28.834	2.24e-70	281820000	31	106610000	46733000	84730000	46367000	87539000	21941000	15831000	17700000	13824000	35805000	10593000	24049000	27325000	20609000	17335000	46721000	115560000	93772000	52713000	21040000
		0.599264	0.869408	hypothetical protein, conserved	Tb927.7.7320	Tb927.7.7320	>Tb927.7.7320 | organism=Trypanosoma_brucei_TREU927 | product=hypothetical protein, conserved | location=Tb927_07_v5.1:2112038-2114194(-) | length=718 | sequence_SO=chromosome | SO=protein_coding	N/A	N/A	N/A	N/A	GO:0036064	ciliary basal body	N/A	N/A	0	0.30107	-1.73183	38.5	2	2	2	4.3	4.3	4.3	76.279	9.14e-09	5159100	3	0	356780	263680	120680	121420	0	183590	96739	0	88787	0	0	124200	78241	0	0	0	132040	192260	96371
		0.348943	0.86861	hypothetical protein, conserved;hypothetical protein, conserved	Tb927.1.3410	Tb927.1.3410	>Tb927.1.3410 | organism=Trypanosoma_brucei_TREU927 | product=hypothetical protein, conserved | location=Tb927_01_v5.1:734206-736058(-) | length=437 | sequence_SO=chromosome | SO=protein_coding	N/A;N/A	N/A;N/A	N/A;N/A	N/A;N/A	GO:0005634;GO:0005634	nucleus;nucleus	N/A;N/A	N/A;N/A	0	0.98441	-0.0226688	29.8	1	1	1	2.2	2.2	2.2	82.38	2.38e-28	5432700	2	0	0	75169	0	0	0	0	0	0	0	0	0	0	0	0	0	0	0	0	65961
		0.247593	0.865943	oligosaccharyl transferase subunit, putative;oligosaccharyl transferase subunit, putative;oligosaccharyl transferase subunit, putative	Tb927.5.900;Tb927.5.910;Tb11.v5.0559;Tb927.5.890;Tb11.v5.0558;Tb927.5.880	Tb927.5.900;Tb927.5.910;Tb11.v5.0559;Tb927.5.890	>Tb927.5.900 | organism=Trypanosoma_brucei_TREU927 | product=oligosaccharyl transferase subunit, putative | location=Tb927_05_v5.1:357479-359944(+) | length=821 | sequence_SO=chromosome | SO=protein_coding;>Tb927.5.910 | organism=Trypanosoma_brucei_TREU927	GO:0016020;GO:0016020;GO:0016020	membrane;membrane;membrane	GO:0004576;GO:0004576;GO:0004576	oligosaccharyl transferase activity;oligosaccharyl transferase activity;oligosaccharyl transferase activity	GO:0005783;GO:0005783;GO:0005635;GO:0005783;GO:0008250	endoplasmic reticulum;endoplasmic reticulum;nuclear envelope;endoplasmic reticulum;oligosaccharyltransferase complex	N/A;N/A;N/A	N/A;N/A;N/A	0	1.4983	0.583327	22.4	25	25	25	60.7	60.7	60.7	58.081	0	1114800000	202	0	2581100	1347500	611940	684080	953600	1688100	1578600	1396900	2211000	1971500	1339400	1650900	1558500	1570900	0	0	0	428000	3186300
		0.412353	0.862893	Basal body protein	Tb927.7.3880	Tb927.7.3880	>Tb927.7.3880 | organism=Trypanosoma_brucei_TREU927 | product=protein kinase, putative | location=Tb927_07_v5.1:1011421-1013751(-) | length=776 | sequence_SO=chromosome | SO=protein_coding	N/A	N/A	GO:0005524;GO:0004672	ATP binding;protein kinase activity	GO:0036064	ciliary basal body	GO:0005524;GO:0004674	ATP binding;protein serine/threonine kinase activity	0	0.35205	-1.50615	46.8	4	4	4	5.2	5.2	5.2	195.48	2.26e-11	15826000	7	0	193000	120990	0	139840	128300	226290	74139	0	425450	0	0	252830	141540	160790	0	0	0	190300	302170
		0.457606	0.856037	methylglutaconyl-CoA hydratase, mitochondrial precursor, putative	Tb927.10.4000	Tb927.10.4000	>Tb927.10.4000 | organism=Trypanosoma_brucei_TREU927 | product=methylglutaconyl-CoA hydratase, mitochondrial precursor, putative | location=Tb927_10_v5.1:1058124-1058957(-) | length=277 | sequence_SO=chromosome | SO=protein_coding	N/A	N/A	GO:0003824	catalytic activity	GO:0005739;GO:0005654	mitochondrion;nucleoplasm	GO:0003824	catalytic activity	0	1.173	0.230203	33	1	1	1	7.5	7.5	7.5	134.45	9.83e-10	5178400	2	0	103540	195860	0	287250	247830	567940	192020	221810	297990	1053300	623550	249100	213050	0	0	0	0	0	78446
		0.491206	0.855989	Guide RNA binding complex protein 6	Tb927.5.3010;Tb11.v5.0691	Tb927.5.3010	>Tb927.5.3010 | organism=Trypanosoma_brucei_TREU927 | product=MRB1-associated protein, putative,guide RNA binding protein, putative | location=Tb927_05_v5.1:1001145-1002695(+) | length=516 | sequence_SO=chromosome | SO=protein_coding	N/A	N/A	GO:0003690	double-stranded DNA binding	GO:0031019;GO:0005739;GO:0043234	mitochondrial mRNA editing complex;mitochondrion;protein complex	GO:0003729	mRNA binding	0	1.7415	0.80033	44.3	3	3	3	13.3	13.3	13.3	27.968	9.13e-07	17115000	4	0	0	512050	0	0	0	193220	198900	255780	645620	674520	1109400	279090	204910	297220	0	0	0	0	233140
		0.304342	0.852811	ruvB-like DNA helicase, putative	Tb927.4.2000	Tb927.4.2000	>Tb927.4.2000 | organism=Trypanosoma_brucei_TREU927 | product=ruvB-like DNA helicase, putative,ATP-dependent DNA helicase, putative | location=Tb927_04_v5.1:505366-506790(-) | length=474 | sequence_SO=chromosome | SO=protein_coding	N/A	N/A	GO:0005524;GO:0003678	ATP binding;DNA helicase activity	GO:0005737;GO:0005654;GO:0005634	cytoplasm;nucleoplasm;nucleus	N/A	N/A	2	2.9818	1.57618	75.2	5	5	5	15.4	15.4	15.4	50.876	3.08e-29	50067000	18	0	506120	460240	663100	682420	600670	777240	838150	699790	744400	2173400	969050	1111400	1187000	851070	0	456630	0	551570	899070
		0.456627	0.851641	reticulon domain protein	Tb927.6.3840	Tb927.6.3840	>Tb927.6.3840 | organism=Trypanosoma_brucei_TREU927 | product=reticulon domain protein | location=Tb927_06_v5.1:1137866-1138426(-) | length=186 | sequence_SO=chromosome | SO=protein_coding	N/A	N/A	N/A	N/A	GO:0051286;GO:0005737;GO:0005783	cell tip;cytoplasm;endoplasmic reticulum	N/A	N/A	0	0.79649	-0.328272	29.5	5	5	5	5.2	5.2	5.2	244.9	5.07e-36	8884300	10	0	176240	227660	228230	391840	419500	225160	395390	443660	344150	331330	423750	182050	197810	518390	0	0	0	0	98388
		0.327343	0.848663	aspartate carbamoyltransferase, putative	Tb927.5.3820	Tb927.5.3820	>Tb927.5.3820 | organism=Trypanosoma_brucei_TREU927 | product=aspartate carbamoyltransferase, putative | location=Tb927_05_v5.1:1248766-1249749(+) | length=327 | sequence_SO=chromosome | SO=protein_coding	N/A	N/A	GO:0016597;GO:0004070;GO:0016743	amino acid binding;aspartate carbamoyltransferase activity;carboxyl- or carbamoyltransferase activity	GO:0097014;GO:0005737;GO:0020015;GO:0031981	ciliary plasm;cytoplasm;glycosome;nuclear lumen	N/A	N/A	0	0.73511	-0.443968	19.3	1	1	1	3.1	3.1	3.1	50.844	2.88e-08	1390300	1	0	139510	296300	0	0	0	235700	369030	393180	169020	305160	277120	428960	281870	280350	0	0	0	0	175130
		0.455027	0.84682	Hypoxanthine-guanine-xanthine phosphoribosyltransferase	Tb927.10.1390	Tb927.10.1390	>Tb927.10.1390 | organism=Trypanosoma_brucei_TREU927 | product=hypoxanthine-guanine phosphoribosyltransferase, putative | location=Tb927_10_v5.1:366488-367192(-) | length=234 | sequence_SO=chromosome | SO=protein_coding	N/A	N/A	N/A	N/A	GO:0020022;GO:0005737;GO:0020015	acidocalcisome;cytoplasm;glycosome	GO:0052657;GO:0004422;GO:0042301;GO:0000310	guanine phosphoribosyltransferase activity;hypoxanthine phosphoribosyltransferase activity;phosphate ion binding;xanthine phosphoribosyltransferase activity	0				21	21	21	28.4	28.4	28.4	100.75	1.09e-161	116130000	39	0	156600	179740	0	0	0	559590	190540	199900	251310	269430	189890	439490	213060	170360	0	0	0	0	126110
		0.314155	0.840908	Staphylococcal nuclease homologue/Tudor domain containing protein, putative	Tb927.11.14190	Tb927.11.14190	>Tb927.11.14190 | organism=Trypanosoma_brucei_TREU927 | product=hypothetical protein, conserved | location=Tb927_11_v5.1:3761229-3764005(+) | length=924 | sequence_SO=chromosome | SO=protein_coding	GO:0016442	RISC complex	N/A	N/A	GO:0097014;GO:0005737;GO:0031981	ciliary plasm;cytoplasm;nuclear lumen	GO:0003729	mRNA binding	0	2.7792	1.47467	28.4	2	2	2	8	8	8	38.395	6.58e-21	22875000	20	0	361020	395030	0	0	373250	719820	681010	625590	466960	886010	595920	481540	679100	556720	0	0	0	0	422250
		1.14389	0.839381	DEAD-box ATP-dependent RNA helicase, mitochondrial	Tb927.11.8870	Tb927.11.8870	>Tb927.11.8870 | organism=Trypanosoma_brucei_TREU927 | product=mitochondrial DEAD box protein,KREH1 (KREH1) | location=Tb927_11_v5.1:2440369-2442009(+) | length=546 | sequence_SO=chromosome | SO=protein_coding	N/A	N/A	GO:0005524;GO:0003676	ATP binding;nucleic acid binding	GO:0005737;GO:0020023;GO:0005739;GO:0031981	cytoplasm;kinetoplast;mitochondrion;nuclear lumen	GO:0005524;GO:0004004;GO:0008026;GO:0003724	ATP binding;ATP-dependent RNA helicase activity;ATP-dependent helicase activity;RNA helicase activity	0	0.9502	-0.0736969	61	29	29	29	70.1	70.1	70.1	45.398	0	20165000000	1040	2899200	4627600	2795300	3489200	3593200	2054000	1643800	1206900	1388200	2183700	1381700	1536500	1801300	1645200	2544600	1462600	3006000	2793600	1414900	3025600
		0.398585	0.834358	NADH-dependent fumarate reductase, putative	Tb927.5.940	Tb927.5.940	>Tb927.5.940 | organism=Trypanosoma_brucei_TREU927 | product=NADH-dependent fumarate reductase, putative | location=Tb927_05_v5.1:371430-373865(+) | length=811 | sequence_SO=chromosome | SO=protein_coding	N/A	N/A	GO:0016491;GO:0000104	oxidoreductase activity;succinate dehydrogenase activity	GO:0036064;GO:0005737;GO:0005783;GO:0005634	ciliary basal body;cytoplasm;endoplasmic reticulum;nucleus	N/A	N/A	0	1.4823	0.567837	9.4	2	2	2	18.7	18.7	18.7	19.158	4.17e-06	5569100	2	0	0	134340	93684	110360	0	143880	180060	214650	465280	338730	194040	240450	203820	206800	0	0	0	0	0
		0.442073	0.830442	glucose transporter 1B;glucose transporter, putative;glucose transporter, putative;glucose transporter, putative;glucose transporter, putative;glucose transporter, putative;glucose transporter, putative;glucose transporter, putative;glucose transporter 2A	Tb927.10.8530;Tb927.10.8520;Tb927.10.8510;Tb927.10.8500;Tb927.10.8490;Tb11.v5.0332;Tb11.v5.0331;Tb11.v5.0333;Tb927.10.8480;Tb927.10.8470;Tb927.10.8460;Tb927.10.8440;Tb11.v5.0330;Tb11.v5.0309;Tb11.v5.0308;Tb11.v5.0307	Tb927.10.8530;Tb927.10.8520;Tb927.10.8510;Tb927.10.8500;Tb927.10.8490;Tb11.v5.0332;Tb11.v5.0331;Tb11.v5.0333	>Tb927.10.8530 | organism=Trypanosoma_brucei_TREU927 | product=glucose transporter,glucose transporter 2A (THT2A) | location=Tb927_10_v5.1:2115838-2117427(+) | length=529 | sequence_SO=chromosome | SO=protein_coding;>Tb927.10.8520 | organism=Trypanosoma_br	GO:0016021;GO:0016020;GO:0016021;GO:0016020;GO:0016021;GO:0016020;GO:0016021;GO:0016020;GO:0016021;GO:0016020;GO:0016021;GO:0016020;GO:0016021;GO:0016020;GO:0016021;GO:0016020;GO:0016021;GO:0016020	integral component of membrane;membrane;integral component of membrane;membrane;integral component of membrane;membrane;integral component of membrane;membrane;integral component of membrane;membrane;integral component of membrane;membrane;integral component of membrane;membrane;integral component of membrane;membrane;integral component of membrane;membrane	GO:0022857;GO:0022857;GO:0022857;GO:0022857;GO:0022857;GO:0022857;GO:0022857;GO:0022857;GO:0022857	transmembrane transporter activity;transmembrane transporter activity;transmembrane transporter activity;transmembrane transporter activity;transmembrane transporter activity;transmembrane transporter activity;transmembrane transporter activity;transmembrane transporter activity;transmembrane transporter activity	GO:0005737;GO:0016021;GO:0005886;GO:0051286;GO:0005886;GO:0051286;GO:0005886;GO:0051286;GO:0005886;GO:0051286;GO:0005886;GO:0051286;GO:0051286;GO:0051286;GO:0016021	cytoplasm;integral component of membrane;plasma membrane;cell tip;plasma membrane;cell tip;plasma membrane;cell tip;plasma membrane;cell tip;plasma membrane;cell tip;cell tip;cell tip;integral component of membrane	GO:0005355;N/A;N/A;N/A;N/A;N/A;N/A;N/A;GO:0015149	glucose transmembrane transporter activity;N/A;N/A;N/A;N/A;N/A;N/A;N/A;hexose transmembrane transporter activity	0				29	29	29	35.1	35.1	35.1	71.258	0	4794800000	479	2895000	10043000	8555700	1394400	1807000	3087200	6496100	4764700	5944800	9208400	5489800	3691500	9760500	5729200	7214600	1303000	1321600	1781600	3661700	11206000
		0.284547	0.826724	fatty acyl CoA synthetase 2	Tb927.9.4200	Tb927.9.4200	>Tb927.9.4200 | organism=Trypanosoma_brucei_TREU927 | product=fatty acyl CoA synthetase 2 (ACS2) | location=Tb927_09_v5.1:794396-796522(+) | length=708 | sequence_SO=chromosome | SO=protein_coding	N/A	N/A	GO:0003824	catalytic activity	GO:0005783	endoplasmic reticulum	GO:0004321	fatty-acyl-CoA synthase activity	0	3.5115	1.81209	33.7	7	7	7	25.3	25.3	25.3	32.531	1.34e-14	63461000	15	0	0	329660	0	0	0	213160	538530	0	0	0	0	216370	0	0	0	0	0	0	128770
		0.332003	0.826156	Cyclin 12, L-type	Tb927.10.9160	Tb927.10.9160	>Tb927.10.9160 | organism=Trypanosoma_brucei_TREU927 | product=hypothetical protein, conserved | location=Tb927_10_v5.1:2268385-2270304(+) | length=639 | sequence_SO=chromosome | SO=protein_coding	N/A	N/A	N/A	N/A	GO:0005654;GO:0005634	nucleoplasm;nucleus	GO:0032403	protein complex binding	0				1	1	1	1.7	1.7	1.7	87.432	0.0028832	34380000	14	7428600	65292000	44992000	36704000	28583000	13201000	14468000	9770000	11074000	11503000	5760900	7893000	8441800	7424400	7121000	2425100	30787000	27244000	16847000	53412000
		0.43791	0.822645	Translation initiation factor eIF-2B subunit epsilon, putative	Tb927.11.11570	Tb927.11.11570	>Tb927.11.11570 | organism=Trypanosoma_brucei_TREU927 | product=guanine-nucleotide-exchange-factor,translation initiation factor eIF-2B subunit | location=Tb927_11_v5.1:3102890-3105292(+) | length=800 | sequence_SO=chromosome | SO=protein_coding	N/A	N/A	N/A	N/A	N/A	N/A	N/A	N/A	0	1.5953	0.673828	32.3	5	5	5	14.1	14.1	14.1	40.477	6.5e-17	166870000	48	0	160930	170810	264230	0	328460	274610	637280	359000	425510	269900	433660	543200	519590	1221600	0	0	0	167950	135520
		0.352778	0.816701	ATP-dependent RNA helicase DBP2A, putative	Tb927.10.6630	Tb927.10.6630	>Tb927.10.6630 | organism=Trypanosoma_brucei_TREU927 | product=ATP-dependent DEAD/H RNA helicase HEL64, putative (HEL64) | location=Tb927_10_v5.1:1678676-1680382(+) | length=568 | sequence_SO=chromosome | SO=protein_coding	N/A	N/A	GO:0005524;GO:0003676	ATP binding;nucleic acid binding	GO:0005829;GO:0005634	cytosol;nucleus	GO:0005524;GO:0008026	ATP binding;ATP-dependent helicase activity	0	1.0199	0.0284277	23.5	13	13	13	13.5	13.5	13.5	152.97	1.61e-64	120220000	45	0	346900	260350	125580	357160	253280	233410	0	0	154140	0	0	163850	0	107000	0	241970	129780	112350	1273300
		0.265609	0.815499	arginine kinase	Tb927.9.6290	Tb927.9.6290	>Tb927.9.6290 | organism=Trypanosoma_brucei_TREU927 | product=arginine kinase (AK) | location=Tb927_09_v5.1:1033220-1034290(+) | length=356 | sequence_SO=chromosome | SO=protein_coding	N/A	N/A	GO:0003824;GO:0016301;GO:0016772	catalytic activity;kinase activity;transferase activity, transferring phosphorus-containing groups	GO:0097014;GO:0005737;GO:0005829;GO:0020015	ciliary plasm;cytoplasm;cytosol;glycosome	GO:0005524;GO:0004054;GO:0016772	ATP binding;arginine kinase activity;transferase activity, transferring phosphorus-containing groups	0	0.4197	-1.25257	36.4	10	10	10	11.2	11.2	11.2	132.58	1.53e-109	91476000	35	0	263360	0	0	0	188490	0	337000	321050	326570	800410	337750	466360	493280	419960	0	0	0	0	223590
		0.243718	0.811641	PQQ-like domain/Protein of unknown function (DUF1620), putative	Tb927.4.590	Tb927.4.590	>Tb927.4.590 | organism=Trypanosoma_brucei_TREU927 | product=hypothetical protein, conserved | location=Tb927_04_v5.1:168942-171398(-) | length=818 | sequence_SO=chromosome | SO=protein_coding	N/A	N/A	N/A	N/A	GO:0005783	endoplasmic reticulum	N/A	N/A	2				1	1	1	5.1	5.1	5.1	39.673	2.51e-08	5000700	1	0	1180900	908190	246590	213610	392980	654880	449750	400830	945200	726080	591700	547410	720760	837200	0	0	179790	344130	1413900
		0.204208	0.810419	non-canonical poly (A) polymerase	Tb927.7.1440	Tb927.7.1440	>Tb927.7.1440 | organism=Trypanosoma_brucei_TREU927 | product=non-canonical poly (A) polymerase (ncPAP2) | location=Tb927_07_v5.1:367712-369178(+) | length=488 | sequence_SO=chromosome | SO=protein_coding	N/A	N/A	N/A	N/A	GO:0005739;GO:0005634	mitochondrion;nucleus	N/A	N/A	0;0	4.6576	2.21959	63.6	8	8	8	12	12	12	97.494	1.49e-101	77381000	28	0	2669300	2012000	1980300	1370800	610080	383260	0	0	308250	0	0	171350	0	0	0	1600300	1187000	394380	1469800
		0.312551	0.807182	CCR4-NOT transcription complex subunit 10, putative	Tb927.10.8720	Tb927.10.8720	>Tb927.10.8720 | organism=Trypanosoma_brucei_TREU927 | product=CCR4-NOT transcription complex subunit 10, putative | location=Tb927_10_v5.1:2153077-2154744(+) | length=555 | sequence_SO=chromosome | SO=protein_coding	N/A	N/A	GO:0005515	protein binding	GO:0097014;GO:0005737;GO:0020015;GO:0031981	ciliary plasm;cytoplasm;glycosome;nuclear lumen	N/A	N/A	0	8.3615	3.06376	69.7	4	4	4	20.3	20.3	20.3	33.886	2.31e-80	52537000	17	0	343030	296230	0	224230	349840	405510	708920	0	527400	707130	471370	592860	599630	715200	0	0	0	0	404470
		0.402071	0.807139	glutamine aminotransferase (GlnAT)	Tb927.10.11970	Tb927.10.11970	>Tb927.10.11970 | organism=Trypanosoma_brucei_TREU927 | product=glutamine aminotransferase (GlnAT) (GlnAT) | location=Tb927_10_v5.1:2914957-2916246(+) | length=429 | sequence_SO=chromosome | SO=protein_coding	N/A	N/A	GO:0030170	pyridoxal phosphate binding	GO:0005829	cytosol	GO:0047801;GO:0070548;GO:0052654	L-cysteine:2-oxoglutarate aminotransferase activity;L-glutamine aminotransferase activity;L-leucine transaminase activity	0	3.5239	1.81717	26.7	9	9	9	20.7	20.7	20.7	76.732	2.55e-139	75707000	18	0	256650	323690	0	0	0	974190	703570	637330	660270	1305800	941710	807670	919660	652710	0	0	0	232620	300150
		0.512753	0.801302	acyltransferase, putative	Tb927.3.4820	Tb927.3.4820	>Tb927.3.4820 | organism=Trypanosoma_brucei_TREU927 | product=acyltransferase, putative | location=Tb927_03_v5.1:1357253-1358170(-) | length=305 | sequence_SO=chromosome | SO=protein_coding	N/A	N/A	GO:0016746	transferase activity, transferring acyl groups	N/A	N/A	N/A	N/A	0	1.088	0.121679	30.6	15	15	15	23.4	23.4	23.4	97.192	3.63e-130	94291000	59	0	109790	130290	0	0	0	77326	165890	0	83454	121740	0	96889	98851	0	0	0	0	0	62200
		0.398339	0.799714	ubiquinol-cytochrome c reductase complex 14 kda protein	Tb927.10.4280;REV__Tb927.9.17280	Tb927.10.4280	>Tb927.10.4280 | organism=Trypanosoma_brucei_TREU927 | product=hypothetical protein, conserved | location=Tb927_10_v5.1:1116381-1116986(+) | length=201 | sequence_SO=chromosome | SO=protein_coding	GO:0005750	mitochondrial respiratory chain complex III	N/A	N/A	GO:0020023;GO:0005750;GO:0005739	kinetoplast;mitochondrial respiratory chain complex III;mitochondrion	N/A	N/A	0	1.3342	0.415975	58.9	4	4	4	14.3	14.3	14.3	48.986	5.37e-21	40514000	14	0	300510	367050	631290	442660	851380	549120	443310	454630	852730	473790	402010	904870	538140	475640	0	0	0	346090	294130
		0.750065	0.797025	40S ribosomal protein S6, putative	Tb927.10.190;REV__Tb927.3.5050	Tb927.10.190	>Tb927.10.190 | organism=Trypanosoma_brucei_TREU927 | product=40S ribosomal protein S6, putative | location=Tb927_10_v5.1:73558-74310(+) | length=250 | sequence_SO=chromosome | SO=protein_coding	GO:0005622;GO:0005840	intracellular;ribosome	GO:0003735	structural constituent of ribosome	GO:0005840	ribosome	GO:0003729;GO:0003735	mRNA binding;structural constituent of ribosome	0				2	2	2	6.7	6.7	6.7	41.363	3.11e-27	10082000	7	51326000	87511000	111480000	80008000	96270000	21250000	37064000	28282000	26695000	36294000	22220000	42981000	20712000	15298000	17168000	34058000	94723000	85631000	61300000	22501000
		0.342917	0.794703	WD domain, G-beta repeat/BING4CT (NUC141) domain containing protein, putative	Tb927.8.2600	Tb927.8.2600	>Tb927.8.2600 | organism=Trypanosoma_brucei_TREU927 | product=hypothetical protein, conserved | location=Tb927_08_v5.1:764947-766887(+) | length=646 | sequence_SO=chromosome | SO=protein_coding	N/A	N/A	GO:0005515	protein binding	GO:0005634	nucleus	N/A	N/A	0				4	4	4	26.3	26.3	26.3	26.487	3.93e-39	109790000	22	0	89172	0	0	0	0	89055	0	0	0	0	0	89471	56831	0	0	0	0	0	385640
		0.256836	0.784197	ABC transporter, putative	Tb927.1.4420	Tb927.1.4420	>Tb927.1.4420 | organism=Trypanosoma_brucei_TREU927 | product=ABC transporter, putative | location=Tb927_01_v5.1:912324-915161(+) | length=945 | sequence_SO=chromosome | SO=protein_coding	N/A	N/A	GO:0005524;GO:0016887	ATP binding;ATPase activity	GO:0043190;GO:0005783;GO:0005741;GO:0005739	ATP-binding cassette (ABC) transporter complex;endoplasmic reticulum;mitochondrial outer membrane;mitochondrion	GO:0042626	ATPase activity, coupled to transmembrane movement of substances	0				3	3	3	4.4	4.4	4.4	137.64	3.16e-28	9099500	3	0	577440	424870	0	203270	163730	559760	415720	564110	1008400	452120	463300	726540	544040	681650	0	0	0	0	1568600
		0.254585	0.782229	The ARF-like 2 binding protein BART, putative	Tb927.10.5810	Tb927.10.5810	>Tb927.10.5810 | organism=Trypanosoma_brucei_TREU927 | product=hypothetical protein, conserved | location=Tb927_10_v5.1:1440824-1442125(-) | length=433 | sequence_SO=chromosome | SO=protein_coding	N/A	N/A	N/A	N/A	GO:0060170;GO:0097014;GO:0005737;GO:0005886	ciliary membrane;ciliary plasm;cytoplasm;plasma membrane	N/A	N/A	0				1	1	1	2	2	2	65.021	0.0019967	1784400	1	0	388470	361480	0	0	0	843580	488640	684360	512050	607110	726160	978180	706220	649330	0	0	0	0	360680
		0.588814	0.781993	40S ribosomal protein S18, putative;40S ribosomal protein S18, putative	Tb927.10.5340;Tb927.10.5330;Tb11.v5.1060;Tb11.v5.0243	Tb927.10.5340;Tb927.10.5330;Tb11.v5.1060;Tb11.v5.0243	>Tb927.10.5340 | organism=Trypanosoma_brucei_TREU927 | product=40S ribosomal protein S18, putative (RPS18) | location=Tb927_10_v5.1:1333758-1334219(+) | length=153 | sequence_SO=chromosome | SO=protein_coding;>Tb927.10.5330 | organism=Trypanosoma_brucei_TR	GO:0005622;GO:0005840;GO:0005622;GO:0005840	intracellular;ribosome;intracellular;ribosome	GO:0003723;GO:0003676;GO:0003735;GO:0003723;GO:0003676;GO:0003735	RNA binding;nucleic acid binding;structural constituent of ribosome;RNA binding;nucleic acid binding;structural constituent of ribosome	GO:0005737;GO:0031981;GO:0000314;GO:0005840;GO:0005737;GO:0000314;GO:0005840	cytoplasm;nuclear lumen;organellar small ribosomal subunit;ribosome;cytoplasm;organellar small ribosomal subunit;ribosome	GO:0003723;GO:0003729;GO:0032403;GO:0003735;GO:0003723;GO:0003729;GO:0032403;GO:0003735	RNA binding;mRNA binding;protein complex binding;structural constituent of ribosome;RNA binding;mRNA binding;protein complex binding;structural constituent of ribosome	0				7	7	7	31.2	31.2	31.2	35.288	6.88e-214	753140000	100	260410000	134570000	271780000	182900000	171130000	25348000	209960000	239140000	260820000	163820000	115160000	273270016	135000000	247130000	140080000	180120000	236810000	212570000	47241000	45268000
		0.544969	0.781081	oxidoreductase, putative	Tb927.11.9560	Tb927.11.9560	>Tb927.11.9560 | organism=Trypanosoma_brucei_TREU927 | product=oxidoreductase, putative | location=Tb927_11_v5.1:2606293-2607927(-) | length=544 | sequence_SO=chromosome | SO=protein_coding	N/A	N/A	GO:0050660;GO:0016614	flavin adenine dinucleotide binding;oxidoreductase activity, acting on CH-OH group of donors	GO:0005739	mitochondrion	GO:0016491	oxidoreductase activity	0				2	2	2	5.5	5.5	5.5	53.432	8.91e-07	12208000	5	0	212870	167640	0	0	0	0	0	0	133570	0	146950	121440	88219	0	0	0	0	0	230710
		0.261057	0.775115	Outer dynein arm docking complex protein 1, putative	Tb927.8.4400	Tb927.8.4400	>Tb927.8.4400 | organism=Trypanosoma_brucei_TREU927 | product=hypothetical protein, conserved | location=Tb927_08_v5.1:1309036-1311042(-) | length=668 | sequence_SO=chromosome | SO=protein_coding	N/A	N/A	N/A	N/A	GO:0005930	axoneme	N/A	N/A	0				4	4	4	10.8	10.8	10.8	51.855	1.99e-08	83994000	4	0	303080	246990	237220	173740	519720	219140	204600	235460	295780	0	205620	204310	178790	219490	0	0	0	330910	741330
		0.392408	0.770947	GTP-binding protein, putative	Tb927.7.7450	Tb927.7.7450	>Tb927.7.7450 | organism=Trypanosoma_brucei_TREU927 | product=GTP-binding protein, putative | location=Tb927_07_v5.1:2137929-2139734(-) | length=601 | sequence_SO=chromosome | SO=protein_coding	N/A	N/A	GO:0005525	GTP binding	GO:0005739;GO:0005634	mitochondrion;nucleus	N/A	N/A	0				5	5	5	14.8	14.8	14.8	63.675	3.96e-25	13224000	12	0	199370	0	380440	0	0	0	0	0	0	0	0	84394	0	0	0	0	0	0	509000
		0.300494	0.770022	prolyl endopeptidase	Tb927.10.8020	Tb927.10.8020	>Tb927.10.8020 | organism=Trypanosoma_brucei_TREU927 | product=prolyl oligopeptidase, putative,serine peptidase clan SC, family S9A, putative (POP) | location=Tb927_10_v5.1:1997148-1999244(-) | length=698 | sequence_SO=chromosome | SO=protein_coding	N/A	N/A	GO:0004252;GO:0070008;GO:0008236	serine-type endopeptidase activity;serine-type exopeptidase activity;serine-type peptidase activity	GO:0097014;GO:0005737;GO:0005634	ciliary plasm;cytoplasm;nucleus	GO:0019786;GO:0070012;GO:0004252	Atg8-specific protease activity;oligopeptidase activity;serine-type endopeptidase activity	0				5	5	5	14.7	14.7	14.7	46.783	5.37e-23	27297000	8	0	460930	512180	0	0	0	1402400	912250	839370	1020300	1833500	967010	1194400	1463800	1248800	0	0	0	0	874970
		0.520441	0.767484	40S ribosomal proteins S11, putative	Tb927.10.560	Tb927.10.560	>Tb927.10.560 | organism=Trypanosoma_brucei_TREU927 | product=40S ribosomal proteins S11, putative | location=Tb927_10_v5.1:147113-147637(+) | length=174 | sequence_SO=chromosome | SO=protein_coding	GO:0005622;GO:0005840	intracellular;ribosome	GO:0003735	structural constituent of ribosome	GO:0005737;GO:0000314;GO:0005840	cytoplasm;organellar small ribosomal subunit;ribosome	GO:0003729;GO:0003735	mRNA binding;structural constituent of ribosome	0				2	2	2	1.8	1.8	1.8	139.2	2.48e-09	249650	2	21986000	8840200	14718000	17785000	19546000	2508400	6486700	5475100	5288800	10201000	5079100	6925700	4573700	3901300	3556700	11287000	22432000	18475000	3552400	4231700
		0.21409	0.766313	3-ketoacyl-CoA reductase, putative	Tb927.10.12240	Tb927.10.12240	>Tb927.10.12240 | organism=Trypanosoma_brucei_TREU927 | product=short-chain dehydrogenase, putative | location=Tb927_10_v5.1:2976215-2977198(+) | length=327 | sequence_SO=chromosome | SO=protein_coding	N/A	N/A	N/A	N/A	GO:0005737;GO:0005783;GO:0005635	cytoplasm;endoplasmic reticulum;nuclear envelope	GO:0016491	oxidoreductase activity	0				19	19	19	29.2	29.2	29.2	99.443	3.12e-104	114390000	36	0	337680	591420	528910	608600	669030	573580	2185100	1219200	1839100	2148500	1653500	1160400	1261400	1094700	0	0	0	0	375540
		0.305083	0.764594	LSU ribosomal protein, mitochondrial, putative	Tb927.11.8040	Tb927.11.8040	>Tb927.11.8040 | organism=Trypanosoma_brucei_TREU927 | product=hypothetical protein, conserved | location=Tb927_11_v5.1:2258944-2260228(+) | length=185 | sequence_SO=chromosome | SO=protein_coding	N/A	N/A	N/A	N/A	GO:0005762;GO:0005739	mitochondrial large ribosomal subunit;mitochondrion	N/A	N/A	0				15	15	15	22.8	22.8	22.8	79.7	1.6e-65	175020000	61	0	157700	218160	0	2492100	0	395430	370270	0	552860	0	0	305610	455790	0	0	0	489910	273820	94644
		1.23041	0.76134	splicing factor PTSR1 interacting protein	Tb927.10.2910	Tb927.10.2910	>Tb927.10.2910 | organism=Trypanosoma_brucei_TREU927 | product=splicing factor PTSR1 interacting protein (TSR1IP) | location=Tb927_10_v5.1:753993-755129(+) | length=378 | sequence_SO=chromosome | SO=protein_coding	N/A	N/A	N/A	N/A	GO:0016607;GO:0005654;GO:0005634	nuclear speck;nucleoplasm;nucleus	GO:0003723	RNA binding	3				4	4	4	11.8	11.8	11.8	75.51	1.63e-23	17894000	7	3152400	2671400	1409600	1513600	1125700	1701900	999770	5269900	6338600	465400	483080	1518300	1004200	1173300	1603400	1181700	883270	1069600	1674100	1542400
		0.190939	0.759343	Sphingosine kinase	Tb927.7.1240	Tb927.7.1240	>Tb927.7.1240 | organism=Trypanosoma_brucei_TREU927 | product=sphingosine kinase A, B, putative | location=Tb927_07_v5.1:321624-323933(+) | length=769 | sequence_SO=chromosome | SO=protein_coding	N/A	N/A	GO:0016301	kinase activity	GO:0020016;GO:0005737	ciliary pocket;cytoplasm	N/A	N/A	0				6	6	6	26.9	26.9	26.9	30.902	2.09e-17	8389800000	12	0	5816200	4066400	2026700	1991900	453440	760300	292210	272040	1269200	213420	246410	761650	440210	298120	0	4389500	3486400	645830	6843200
		0.773593	0.755039	hypothetical protein, conserved	Tb927.11.9760	Tb927.11.9760	>Tb927.11.9760 | organism=Trypanosoma_brucei_TREU927 | product=hypothetical protein, conserved | location=Tb927_11_v5.1:2638761-2640053(-) | length=430 | sequence_SO=chromosome | SO=protein_coding	N/A	N/A	N/A	N/A	GO:0005654;GO:0005634	nucleoplasm;nucleus	N/A	N/A	0				2	2	2	11.6	11.6	11.6	33.52	2.3e-08	37546000	9	0	1585900	1396800	1190100	1258700	712110	618420	975740	1073500	416530	916670	601870	551300	576040	674670	0	1100200	610180	597540	670060
		0.408261	0.753906	19S proteasome non-atpase subunit 8	Tb927.10.14530	Tb927.10.14530	>Tb927.10.14530 | organism=Trypanosoma_brucei_TREU927 | product=proteasome regulatory non-ATPase subunit 8,26S proteasome regulatory subunit (Rpn8) | location=Tb927_10_v5.1:3552922-3554067(-) | length=381 | sequence_SO=chromosome | SO=protein_coding	N/A	N/A	GO:0005515	protein binding	GO:0005737;GO:0005654;GO:0005838	cytoplasm;nucleoplasm;proteasome regulatory particle	GO:0004175	endopeptidase activity	0				6	6	6	7.2	7.2	7.2	99.792	3.09e-52	32538000	19	0	316100	0	0	693390	680940	326570	497070	534610	190600	206840	1445700	367630	920150	909160	0	0	0	481760	117420
		0.165564	0.753736	Cytoskeleton associated protein 51;Cytoskeleton associated protein 51V	Tb927.7.2640;Tb927.7.2650	Tb927.7.2640	>Tb927.7.2640 | organism=Trypanosoma_brucei_TREU927 | product=hypothetical protein, conserved | location=Tb927_07_v5.1:675783-677144(-) | length=453 | sequence_SO=chromosome | SO=protein_coding	N/A;N/A	N/A;N/A	N/A;N/A	N/A;N/A	GO:0020025;GO:0097014;GO:0005737;GO:0031981;GO:0020025	subpellicular microtubule;ciliary plasm;cytoplasm;nuclear lumen;subpellicular microtubule	GO:0032403;N/A	protein complex binding;N/A	0				9	9	9	17.8	17.8	17.8	71.772	1.6e-57	212150000	50	0	843760	710870	1017900	1089800	1486700	2350900	2448600	2564200	2451100	3934700	2535500	2911800	3635300	2423000	0	0	0	1386500	838650
		0.275764	0.74172	eukaryotic translation initiation factor 3 subunit i	Tb927.11.9610	Tb927.11.9610	>Tb927.11.9610 | organism=Trypanosoma_brucei_TREU927 | product=eukaryotic translation initiation factor 3 subunit 2, putative (eIF-3 beta) | location=Tb927_11_v5.1:2613984-2615012(-) | length=342 | sequence_SO=chromosome | SO=protein_coding	N/A	N/A	GO:0005515	protein binding	GO:0005737;GO:0005852	cytoplasm;eukaryotic translation initiation factor 3 complex	GO:0003743	translation initiation factor activity	0				1	1	1	3	3	3	37.475	1.15e-08	812060	1	0	142250	0	0	0	0	135740	375630	726850	216900	843720	259160	180930	677430	497260	0	0	0	0	0
		0.217191	0.739766	hypothetical protein, conserved	Tb927.7.4680	Tb927.7.4680	>Tb927.7.4680 | organism=Trypanosoma_brucei_TREU927 | product=hypothetical protein, conserved | location=Tb927_07_v5.1:1243302-1244241(+) | length=88 | sequence_SO=chromosome | SO=protein_coding	N/A	N/A	N/A	N/A	N/A	N/A	N/A	N/A	0				5	5	5	20.4	20.4	20.4	149.23	6.1e-46	31040000	26	0	0	97712	177650	461110	113630	20912	55648	70626	58743	0	0	51558	42769	0	0	332750	303750	142030	0
		0.307439	0.738648	Nucleoporin NUP64;Nucleoporin NUP75	Tb927.4.4310;Tb927.8.8050	Tb927.4.4310	>Tb927.4.4310 | organism=Trypanosoma_brucei_TREU927 | product=Nucleoporin (TbNup64) | location=Tb927_04_v5.1:1139815-1141686(-) | length=623 | sequence_SO=chromosome | SO=protein_coding	N/A;N/A	N/A;N/A	N/A;N/A	N/A;N/A	GO:0005643;GO:0044613;GO:0005634;GO:0031981;GO:0005643	nuclear pore;nuclear pore central transport channel;nucleus;nuclear lumen;nuclear pore	N/A;N/A	N/A;N/A	0				1	1	1	1	1	1	140.36	1.75e-12	4300300	1	0	510050	229430	156940	144270	162020	257360	77434	111210	367110	137800	114170	246830	316630	339310	0	98594	65500	0	1100900
		0.215724	0.732842	hypothetical protein, conserved	Tb927.4.1850	Tb927.4.1850	>Tb927.4.1850 | organism=Trypanosoma_brucei_TREU927 | product=hypothetical protein, conserved | location=Tb927_04_v5.1:462661-464397(-) | length=578 | sequence_SO=chromosome | SO=protein_coding	GO:0005786	signal recognition particle, endoplasmic reticulum targeting	GO:0008312;GO:0030942;GO:0005047	7S RNA binding;endoplasmic reticulum signal peptide binding;signal recognition particle binding	N/A	N/A	N/A	N/A	0				9	9	9	25.5	25.5	25.5	55.612	3.47e-165	55836000	33	0	269870	0	0	0	199820	360980	356780	656870	281210	577120	311050	301350	439450	688100	0	0	0	0	232670
		0.309936	0.728202	Suppressor of clathrin deficiency 6, putative	Tb927.11.550	Tb927.11.550	>Tb927.11.550 | organism=Trypanosoma_brucei_TREU927 | product=hypothetical protein SCD6.10 | location=Tb927_11_v5.1:138085-138927(-) | length=280 | sequence_SO=chromosome | SO=protein_coding	N/A	N/A	N/A	N/A	GO:0000932;GO:0005737;GO:0035770	P-body;cytoplasm;ribonucleoprotein granule	GO:0003729	mRNA binding	0				55	55	55	61.9	61.9	61.9	91.936	0	38440000000	528	903540	2082000	3913300	3230200	2528600	1686600	1381200	1855800	1474300	1701700	724730	1428000	1438700	801050	788700	0	3206400	2822500	1818800	864560
		0.28052	0.727613	Metalloprotease M41 FtsH, putative	Tb927.11.14730	Tb927.11.14730	>Tb927.11.14730 | organism=Trypanosoma_brucei_TREU927 | product=metalloprotease, putative,cell division protein FtsH homologue, putative | location=Tb927_11_v5.1:3914527-3916560(-) | length=677 | sequence_SO=chromosome | SO=protein_coding	N/A	N/A	GO:0005524;GO:0004222	ATP binding;metalloendopeptidase activity	GO:0016021;GO:0005743;GO:0005739	integral component of membrane;mitochondrial inner membrane;mitochondrion	GO:0016887	ATPase activity	0				16	16	16	33.1	33.1	33.1	74.362	4.45e-265	171900000	31	0	157670	168260	159720	0	191620	223220	494030	302240	261710	382490	0	207450	240620	256730	0	0	0	225800	521690
		1.51004	0.724038	polyubiquitin, putative	Tb11.v5.0537;Tb927.11.9920;Tb11.01.1680.v5	Tb11.v5.0537;Tb927.11.9920;Tb11.01.1680.v5	>Tb11.v5.0537 | organism=Trypanosoma_brucei_TREU927 | product=polyubiquitin, putative | location=Tb927_11_bin_v5.1:2333410-2335281(+) | length=623 | sequence_SO=random_sequence | SO=protein_coding;>Tb927.11.9920 | organism=Trypanosoma_brucei_TREU927 | prod	N/A	N/A	GO:0005515	protein binding	GO:0097014;GO:0005737;GO:0031981	ciliary plasm;cytoplasm;nuclear lumen	N/A	N/A	0				1	1	1	3.5	3.5	3.5	32.022	2.88e-07	2445200	4	5242500	11088000	8620200	7232200	7164900	5242600	4338500	2272000	2659000	5252000	2360600	2558500	4074200	2557600	2692000	4055900	6321000	6291700	4162900	5596200
		0.224455	0.722325	RNA-binding protein 42 (RNA-binding motif protein 42)	Tb927.6.4440	Tb927.6.4440	>Tb927.6.4440 | organism=Trypanosoma_brucei_TREU927 | product=hypothetical protein, conserved | location=Tb927_06_v5.1:1246165-1247223(-) | length=352 | sequence_SO=chromosome | SO=protein_coding	N/A	N/A	N/A	N/A	GO:0097014;GO:0005737;GO:0031981	ciliary plasm;cytoplasm;nuclear lumen	GO:0070063;GO:0003729	RNA polymerase binding;mRNA binding	0				2	2	2	2.9	2.9	2.9	164.65	2.02e-07	8678900	5	0	570680	408260	364830	0	820380	1115600	2363200	1365900	1116600	1350400	1243400	1395000	1117100	1427500	0	280100	0	0	451170
		0.330815	0.719871	ribosomal protein S26, putative	Tb927.11.8200	Tb927.11.8200	>Tb927.11.8200 | organism=Trypanosoma_brucei_TREU927 | product=ribosomal protein S26, putative | location=Tb927_11_v5.1:2305896-2306231(+) | length=111 | sequence_SO=chromosome | SO=protein_coding	GO:0005622;GO:0005840	intracellular;ribosome	GO:0003735	structural constituent of ribosome	GO:0005840	ribosome	GO:0003729;GO:0003735	mRNA binding;structural constituent of ribosome	0				8	8	8	26.2	26.2	26.2	46.677	1.65e-160	175430000	47	241650000	85629000	205140000	208960000	241830000	42714000	91655000	30168000	35623000	108410000	25298000	62488000	77956000	34359000	17843000	152730000	329120000	263130000	121940000	29437000
		0.252936	0.719503	trypanothione synthetase	Tb927.2.4370;Tb11.v5.0653	Tb927.2.4370;Tb11.v5.0653	>Tb927.2.4370 | organism=Trypanosoma_brucei_TREU927 | product=trypanothione synthetase (TRYS) | location=Tb927_02_v5.1:769700-771583(-) | length=627 | sequence_SO=chromosome | SO=protein_coding;>Tb11.v5.0653 | organism=Trypanosoma_brucei_TREU927 | product=	N/A	N/A	N/A	N/A	GO:0005737;GO:0005829	cytoplasm;cytosol	GO:0015042	trypanothione-disulfide reductase activity	0				11	11	11	26.6	26.6	26.6	64.588	7.26e-149	86632000	42	0	367310	277560	0	0	0	776290	500820	732900	529560	915010	605640	886640	1250900	986130	0	0	0	0	531770
		0.417691	0.715841	Poly(A)-specific ribonuclease PARN-3	Tb11.v5.0807;Tb927.9.13510	Tb11.v5.0807;Tb927.9.13510	>Tb11.v5.0807 | organism=Trypanosoma_brucei_TREU927 | product=ribonuclease, putative | location=Tb927_11_bin_v5.1:4205482-4207182(+) | length=566 | sequence_SO=random_sequence | SO=protein_coding;>Tb927.9.13510 | organism=Trypanosoma_brucei_TREU927 | produ	N/A	N/A	N/A	N/A	GO:0097014;GO:0005737;GO:0005634	ciliary plasm;cytoplasm;nucleus	N/A	N/A	0				16	16	16	39.7	39.7	39.7	41.143	1.31e-137	1779900000	204	0	164840	143320	0	0	148320	131140	167840	142170	347060	0	0	254590	149830	244130	0	0	0	137620	196990
		0.244418	0.711229	protein tyrosine phosphatase, putative	Tb927.10.10610	Tb927.10.10610	>Tb927.10.10610 | organism=Trypanosoma_brucei_TREU927 | product=protein tyrosine phosphatase, putative | location=Tb927_10_v5.1:2586326-2587015(-) | length=229 | sequence_SO=chromosome | SO=protein_coding	N/A	N/A	N/A	N/A	GO:0020015;GO:0005743	glycosome;mitochondrial inner membrane	GO:0004725	protein tyrosine phosphatase activity	0				5	5	5	16.2	16.2	16.2	63.371	9.53e-25	62215000	14	0	388190	655630	164460	0	105040	675360	718690	764340	796440	980730	353480	1121700	591370	589190	0	0	269790	275440	150720
		0.206025	0.711059	P-type H+-ATPase, putative	Tb927.10.12510	Tb927.10.12510	>Tb927.10.12510 | organism=Trypanosoma_brucei_TREU927 | product=P-type H -ATPase, putative | location=Tb927_10_v5.1:3034672-3037434(-) | length=920 | sequence_SO=chromosome | SO=protein_coding	GO:0016021	integral component of membrane	GO:0008553	proton-exporting ATPase activity, phosphorylative mechanism	GO:0020016;GO:0005886	ciliary pocket;plasma membrane	GO:0005524;GO:0015662	ATP binding;ATPase activity, coupled to transmembrane movement of ions, phosphorylative mechanism	1				9	9	9	19.5	19.5	19.5	68.206	1.18e-168	72778000	24	0	455150	460370	0	0	257250	411280	442950	550820	679730	529940	213840	753060	652200	703600	0	0	0	214270	1037700
		0.423121	0.709201	hypothetical protein, conserved	Tb927.10.2930	Tb927.10.2930	>Tb927.10.2930 | organism=Trypanosoma_brucei_TREU927 | product=hypothetical protein, conserved | location=Tb927_10_v5.1:761087-763336(+) | length=749 | sequence_SO=chromosome | SO=protein_coding	N/A	N/A	N/A	N/A	GO:0020016;GO:0005737	ciliary pocket;cytoplasm	N/A	N/A	0				1	1	1	4.9	4.9	4.9	30.668	0.0014004	1953500	1	0	163340	0	0	0	0	0	0	0	0	0	0	54864	36614	0	0	0	0	0	0
		0.131668	0.708519	calcium-translocating P-type ATPase	Tb927.5.3400	Tb927.5.3400	>Tb927.5.3400 | organism=Trypanosoma_brucei_TREU927 | product=calcium-translocating P-type ATPase,calcium pump | location=Tb927_05_v5.1:1131431-1134466(-) | length=1011 | sequence_SO=chromosome | SO=protein_coding	GO:0016021	integral component of membrane	GO:0005388;GO:0000166	calcium-transporting ATPase activity;nucleotide binding	GO:0005783;GO:0005743;GO:0005635;GO:0005634	endoplasmic reticulum;mitochondrial inner membrane;nuclear envelope;nucleus	N/A	N/A	2;2				4	4	4	14.5	14.5	14.5	53.348	1.97e-23	24135000	6	0	2011800	1460700	183260	655260	1152900	2513100	1901900	1671300	2743600	1516700	1120000	2902500	2101300	2178000	0	94098	0	521350	11176000
		0.224457	0.704332	hypothetical protein, conserved	Tb927.5.3630	Tb927.5.3630	>Tb927.5.3630 | organism=Trypanosoma_brucei_TREU927 | product=hypothetical protein, conserved | location=Tb927_05_v5.1:1198546-1199781(+) | length=411 | sequence_SO=chromosome | SO=protein_coding	N/A	N/A	N/A	N/A	N/A	N/A	N/A	N/A	0				23	23	23	47	47	47	66.634	7.58e-283	1352600000	225	1081200	261560	181740	107230	128340	1144100	248930	0	0	233150	0	0	195180	0	0	355730	0	184280	1846700	646030
		0.240128	0.698508	1,2-Dihydroxy-3-keto-5-methylthiopentene dioxygenase, putative	Tb927.11.1560	Tb927.11.1560	>Tb927.11.1560 | organism=Trypanosoma_brucei_TREU927 | product=1,2-Dihydroxy-3-keto-5-methylthiopentene dioxygenase, putative | location=Tb927_11_v5.1:488003-488998(-) | length=331 | sequence_SO=chromosome | SO=protein_coding	N/A	N/A	GO:0010309	acireductone dioxygenase [iron(II)-requiring] activity	GO:0005829	cytosol	N/A	N/A	0				2	2	2	15.4	15.4	15.4	42.805	3.12e-17	9740700	2	0	163420	169030	0	125040	146980	427970	432960	397270	211360	459530	419240	489780	460100	510740	0	0	0	0	137820
		0.320149	0.697645	replication factor C, subunit 3, putative	Tb927.9.12300	Tb927.9.12300	>Tb927.9.12300 | organism=Trypanosoma_brucei_TREU927 | product=replication factor C, subunit 3, putative | location=Tb927_09_v5.1:1912102-1913175(+) | length=357 | sequence_SO=chromosome | SO=protein_coding	N/A	N/A	GO:0005524;GO:0003677	ATP binding;DNA binding	GO:0005663;GO:0005654;GO:0005634	DNA replication factor C complex;nucleoplasm;nucleus	GO:0005524;GO:0003677	ATP binding;DNA binding	0				26	26	26	43.1	43.1	43.1	67.325	0	823690000	195	0	308260	0	0	0	0	442100	347640	434140	365270	327860	207880	608370	673590	568750	0	0	0	0	0
		0.446731	0.697412	UMP/CMP kinase	Tb927.9.8450	Tb927.9.8450	>Tb927.9.8450 | organism=Trypanosoma_brucei_TREU927 | product=adenylate kinase (ADKG) | location=Tb927_09_v5.1:1374365-1374967(-) | length=200 | sequence_SO=chromosome | SO=protein_coding	N/A	N/A	N/A	N/A	GO:0097014;GO:0005737;GO:0005654	ciliary plasm;cytoplasm;nucleoplasm	GO:0005524;GO:0004017;GO:0004127;GO:0009041	ATP binding;adenylate kinase activity;cytidylate kinase activity;uridylate kinase activity	0				1	1	1	2.2	2.2	2.2	88.346	0.0016022	2756200	2	0	0	69985	0	0	0	130370	132000	127200	93057	98639	0	0	108320	0	0	0	0	0	0
		0.270164	0.690897	succinate dehydrogenase flavoprotein subunit, putative	Tb927.3.3460	Tb927.3.3460	>Tb927.3.3460 | organism=Trypanosoma_brucei_TREU927 | product=hypothetical protein, conserved | location=Tb927_03_v5.1:980328-981779(+) | length=483 | sequence_SO=chromosome | SO=protein_coding	N/A	N/A	GO:0005515	protein binding	N/A	N/A	N/A	N/A	0				3	3	3	12.4	12.4	12.4	43.41	2.63e-16	56411000	8	0	307840	253190	357990	242260	469070	481610	837080	442080	542660	1081400	336950	529550	426680	580670	0	0	0	0	666540
		0.436328	0.689314	Present in the outer mitochondrial membrane proteome 7	Tb927.9.12500	Tb927.9.12500	>Tb927.9.12500 | organism=Trypanosoma_brucei_TREU927 | product=hypothetical protein, conserved | location=Tb927_09_v5.1:1956463-1958037(+) | length=524 | sequence_SO=chromosome | SO=protein_coding	N/A	N/A	N/A	N/A	GO:0005741;GO:0005739	mitochondrial outer membrane;mitochondrion	N/A	N/A	0				3	3	3	3.3	3.3	3.3	114.89	1.15e-05	9681900	5	0	192420	0	0	224550	249750	181620	212550	151360	200860	186100	322250	317110	411560	212330	0	0	0	0	143070
		0.514538	0.687706	ATP-dependent 6-phosphofructokinase, glycosomal	Tb927.3.3270	Tb927.3.3270	>Tb927.3.3270 | organism=Trypanosoma_brucei_TREU927 | product=ATP-dependent phosphofructokinase (TbPFK) | location=Tb927_03_v5.1:839799-841262(-) | length=487 | sequence_SO=chromosome | SO=protein_coding	N/A	N/A	GO:0003872;GO:0005524	6-phosphofructokinase activity;ATP binding	GO:0020015	glycosome	GO:0003872;GO:0005524;GO:0042301	6-phosphofructokinase activity;ATP binding;phosphate ion binding	0				10	10	10	16.3	16.3	16.3	90.654	4.15e-82	39610000	29	10430000	56636000	39478000	7975400	7457200	5214800	38929000	23195000	20796000	18200000	19664000	26287000	18772000	17501000	15017000	13800000	15161000	12838000	8762500	35987000
		0.179252	0.679692	Vacuolar iron transporter 1, putative	Tb927.3.800	Tb927.3.800	>Tb927.3.800 | organism=Trypanosoma_brucei_TREU927 | product=hypothetical protein, conserved | location=Tb927_03_v5.1:189613-190458(-) | length=281 | sequence_SO=chromosome | SO=protein_coding	N/A	N/A	N/A	N/A	GO:0020022;GO:0005737	acidocalcisome;cytoplasm	N/A	N/A	0;0				20	20	20	54.5	54.5	54.5	46.275	0	2190800000	246	0	101000	0	0	0	138790	0	0	0	116880	119540	0	0	0	0	0	127580	132570	509110	0
		0.37344	0.679577	protein transport protein SEC61 subunit alpha, putative	Tb927.11.6230	Tb927.11.6230	>Tb927.11.6230 | organism=Trypanosoma_brucei_TREU927 | product=pretranslocation protein, alpha subunit, putative,SEC61-like (pretranslocation process) protein, putative | location=Tb927_11_v5.1:1752269-1753714(-) | length=481 | sequence_SO=chromosome | SO=	GO:0016020	membrane	N/A	N/A	GO:0005784;GO:0005783;GO:0016021	Sec61 translocon complex;endoplasmic reticulum;integral component of membrane	GO:0015450	P-P-bond-hydrolysis-driven protein transmembrane transporter activity	0				1	1	1	9.5	9.5	9.5	13.672	1.71e-07	20707000	6	0	238640	368950	206340	171490	260610	413900	275240	341810	536090	263480	345550	675270	316400	368190	0	0	0	233640	227770
		0.261764	0.677002	hypothetical protein, conserved	Tb927.5.2150	Tb927.5.2150	>Tb927.5.2150 | organism=Trypanosoma_brucei_TREU927 | product=hypothetical protein, conserved | location=Tb927_05_v5.1:734766-737073(-) | length=529 | sequence_SO=chromosome | SO=protein_coding	N/A	N/A	N/A	N/A	GO:0005737;GO:0005739	cytoplasm;mitochondrion	GO:0005515	protein binding	1				1	1	1	2.2	2.2	2.2	71.403	0.00068006	6871000	1	0	932900	790430	888570	801040	348770	468650	0	331810	394730	232750	261710	451070	245640	365970	0	1370700	516760	352620	308110
		0.527853	0.675507	hypothetical protein, conserved	Tb11.0840;Tb927.11.720	Tb11.0840;Tb927.11.720	>Tb11.0840 | organism=Trypanosoma_brucei_TREU927 | product=hypothetical protein,chrXI additional, unordered contigs | location=tryp_XI-147f01.q1ca:1458-2243(+) | length=261 | sequence_SO=contig | SO=protein_coding;>Tb927.11.720 | organism=Trypanosoma_bruce	N/A	N/A	N/A	N/A	GO:0030863	cortical cytoskeleton	N/A	N/A	1				6	6	6	38.9	38.9	38.9	23.909	1.51e-27	92013000	28	0	440530	824080	537420	603280	0	481780	224200	247650	475960	214390	296570	704360	451710	289410	0	928020	529090	369660	249640
		0.228224	0.67527	zinc finger protein family member, putative	Tb927.7.2660	Tb927.7.2660	>Tb927.7.2660 | organism=Trypanosoma_brucei_TREU927 | product=zinc finger protein family member, putative (ZC3H20) | location=Tb927_07_v5.1:682981-684198(-) | length=405 | sequence_SO=chromosome | SO=protein_coding	N/A	N/A	GO:0046872	metal ion binding	GO:0005737;GO:0005634	cytoplasm;nucleus	GO:0003723	RNA binding	0				9	9	9	43.3	43.3	43.3	27.218	3.8e-175	958380000	135	0	1023300	1151900	1436700	1417100	1528500	295850	266760	503600	520340	463730	880710	335610	484670	851090	0	1221100	1337300	1081600	292290
		0.293207	0.674703	carnitine O-acetyltransferase, putative	Tb927.11.2230	Tb927.11.2230	>Tb927.11.2230 | organism=Trypanosoma_brucei_TREU927 | product=carnitine O-acetyltransferase, putative (CAT) | location=Tb927_11_v5.1:630926-633139(+) | length=737 | sequence_SO=chromosome | SO=protein_coding	N/A	N/A	GO:0016746	transferase activity, transferring acyl groups	GO:0005737;GO:0016021	cytoplasm;integral component of membrane	GO:0004092	carnitine O-acetyltransferase activity	0				5	5	5	29.3	29.3	29.3	30.104	1.45e-21	72161000	15	0	155960	0	0	0	216430	364740	140960	0	193380	200170	197040	200230	410920	277990	0	0	0	0	181590
		0.447963	0.672649	kinteoplast poly(A) polymerase complex 1 subunit	Tb927.11.15850	Tb927.11.15850	>Tb927.11.15850 | organism=Trypanosoma_brucei_TREU927 | product=kinteoplast poly(A) polymerase complex 1 subunit | location=Tb927_11_v5.1:4198210-4200474(-) | length=754 | sequence_SO=chromosome | SO=protein_coding	N/A	N/A	N/A	N/A	GO:0005737;GO:0031019;GO:0005763;GO:0005739	cytoplasm;mitochondrial mRNA editing complex;mitochondrial small ribosomal subunit;mitochondrion	GO:0003723	RNA binding	0				2	2	2	10.9	10.9	10.9	34.519	1.42e-06	22937000	15	0	1429200	773840	790760	669090	430710	353440	342810	242790	442730	457890	702360	314000	352450	478510	0	468310	323620	206570	890140
		0.292058	0.671312	Eukaryotic translation initiation factor 4E-4	Tb927.6.1870	Tb927.6.1870	>Tb927.6.1870 | organism=Trypanosoma_brucei_TREU927 | product=eukaryotic translation initiation factor 4e, putative | location=Tb927_06_v5.1:621138-622421(-) | length=427 | sequence_SO=chromosome | SO=protein_coding	GO:0005737	cytoplasm	GO:0003723;GO:0003743	RNA binding;translation initiation factor activity	GO:0005737;GO:0010494;GO:0016281	cytoplasm;cytoplasmic stress granule;eukaryotic translation initiation factor 4F complex	GO:0000339;GO:0003729	RNA cap binding;mRNA binding	0				55	55	55	51.4	51.4	51.4	141.17	0	1644500000	417	0	120450	263140	0	0	373440	440130	377860	322280	291450	263850	375850	596810	291560	423860	0	0	0	0	288670
		0.312371	0.66714	WD domain, G-beta repeat, putative	Tb927.10.15640	Tb927.10.15640	>Tb927.10.15640 | organism=Trypanosoma_brucei_TREU927 | product=hypothetical protein, conserved | location=Tb927_10_v5.1:3833524-3835638(+) | length=704 | sequence_SO=chromosome | SO=protein_coding	N/A	N/A	GO:0005515	protein binding	GO:0005737	cytoplasm	N/A	N/A	0				1	1	1	4.6	4.6	4.6	62.477	9.44e-39	4392400	2	0	61364	0	0	0	0	0	0	81607	190280	57832	0	96809	0	0	0	0	0	0	0
		0.28811	0.666143	NADH dehydrogenase	Tb927.10.9440	Tb927.10.9440	>Tb927.10.9440 | organism=Trypanosoma_brucei_TREU927 | product=NADH dehydrogenase (54 NDH2) | location=Tb927_10_v5.1:2331434-2332909(+) | length=491 | sequence_SO=chromosome | SO=protein_coding	N/A	N/A	GO:0016491	oxidoreductase activity	GO:0005737;GO:0020023;GO:0005739	cytoplasm;kinetoplast;mitochondrion	GO:0008137	NADH dehydrogenase (ubiquinone) activity	0				2	2	2	7.1	7.1	7.1	40.402	3.09e-35	9297900	4	0	2828700	1510700	1236500	1448900	1925600	1335100	1954300	1912500	1112000	2843200	1447800	1133900	1953800	2474000	0	871850	766610	867040	1171600
		0.286988	0.665944	Domain of unknown function (DUF4042), putative	Tb927.10.1310	Tb927.10.1310	>Tb927.10.1310 | organism=Trypanosoma_brucei_TREU927 | product=hypothetical protein, conserved | location=Tb927_10_v5.1:346938-349772(-) | length=944 | sequence_SO=chromosome | SO=protein_coding	N/A	N/A	GO:0005488	binding	N/A	N/A	N/A	N/A					1	1	1	5.3	5.3	5.3	19.101	0.002958	4768100	2	0	36967	0	0	0	0	0	0	0	0	0	38054	0	0	0	0	0	0	0	0
		0.338833	0.659397	proteasome regulatory non-ATP-ase subunit 3	Tb927.11.2130	Tb927.11.2130	>Tb927.11.2130 | organism=Trypanosoma_brucei_TREU927 | product=proteasome regulatory non-ATP-ase subunit 3 (RPN3) | location=Tb927_11_v5.1:605650-606813(+) | length=334 | sequence_SO=chromosome | SO=protein_coding	GO:0000502	proteasome complex	GO:0030234	enzyme regulator activity	GO:0005737;GO:0005654;GO:0005838	cytoplasm;nucleoplasm;proteasome regulatory particle	GO:0004175	endopeptidase activity	0;0				13	13	13	43.7	43.7	43.7	30.274	6.87e-175	1861700000	169	0	341040	206640	398330	226870	662200	325030	544730	533430	578720	697300	770920	369820	765920	573200	0	0	0	269220	87447
		0.576384	0.658981	cysteine desulfurase	Tb927.11.1670	Tb927.11.1670	>Tb927.11.1670 | organism=Trypanosoma_brucei_TREU927 | product=cysteine desulfurase | location=Tb927_11_v5.1:511539-512852(-) | length=437 | sequence_SO=chromosome | SO=protein_coding	N/A	N/A	N/A	N/A	GO:0020023;GO:0005739	kinetoplast;mitochondrion	GO:0031071;GO:0008483	cysteine desulfurase activity;transaminase activity	0				6	6	6	17.1	17.1	17.1	51.674	2.71e-46	129300000	35	29813000	52720000	57823000	69520000	66605000	20852000	38691000	18345000	16140000	41743000	17788000	30814000	29664000	15245000	12348000	23247000	57500000	63601000	36493000	17807000
		0.310485	0.657242	peroxisome targeting signal 1 receptor	Tb927.5.1100	Tb927.5.1100	>Tb927.5.1100 | organism=Trypanosoma_brucei_TREU927 | product=peroxisome targeting signal 1 receptor (TbPEX5) | location=Tb927_05_v5.1:415484-417451(+) | length=655 | sequence_SO=chromosome | SO=protein_coding	N/A	N/A	GO:0005515	protein binding	GO:0005737	cytoplasm	N/A	N/A	0				8	8	8	25.3	25.3	25.3	54.707	1.76e-31	154110000	31	0	284350	233010	375930	321760	0	326830	304730	0	424200	345900	316930	383140	381070	0	0	0	0	0	376540
		0.140592	0.652944	Nrap protein, putative	Tb927.10.13180	Tb927.10.13180	>Tb927.10.13180 | organism=Trypanosoma_brucei_TREU927 | product=hypothetical protein, conserved | location=Tb927_10_v5.1:3204434-3208144(-) | length=1236 | sequence_SO=chromosome | SO=protein_coding	N/A	N/A	N/A	N/A	GO:0005634	nucleus	N/A	N/A	0				2	2	2	13	13	13	28.163	2.82e-07	5802000	2	0	1515900	2764000	1065200	0	930040	0	835140	0	0	788540	0	742340	1011800	620310	0	0	1755000	3206300	2546400
		0.251813	0.652371	procyclic-enriched flagellar receptor adenylate cyclase 1	Tb927.11.17040	Tb927.11.17040	>Tb927.11.17040 | organism=Trypanosoma_brucei_TREU927 | product=expression site-associated gene (ESAG) protein, putative,expression site-associated gene 4 (ESAG4) protein, putative,receptor-type adenylate cyclase, putative | location=Tb927_11_v5.1:4549992-	N/A	N/A	GO:0016849	phosphorus-oxygen lyase activity	N/A	N/A	GO:0004016;GO:0042803	adenylate cyclase activity;protein homodimerization activity	0				9	9	9	30.4	30.4	30.4	54.405	1.63e-168	116400000	52	0	47712	0	0	0	0	0	0	0	0	0	0	0	0	0	0	0	0	0	0
		0.172952	0.651087	hypothetical protein, conserved	Tb927.11.10540	Tb927.11.10540	>Tb927.11.10540 | organism=Trypanosoma_brucei_TREU927 | product=hypothetical protein, conserved | location=Tb927_11_v5.1:2804994-2807561(+) | length=855 | sequence_SO=chromosome | SO=protein_coding	N/A	N/A	N/A	N/A	N/A	N/A	N/A	N/A	0				2	2	2	9.9	9.9	9.9	50.257	6.4e-05	2380300	2	0	414980	304570	183430	202760	870150	288350	154070	158800	252510	263950	0	338470	138450	207090	0	92108	89531	589380	1928500
		0.234626	0.648093	acyl-CoA oxidase, putative	Tb927.2.5020	Tb927.2.5020	>Tb927.2.5020 | organism=Trypanosoma_brucei_TREU927 | product=acyl-CoA oxidase, putative | location=Tb927_02_v5.1:887751-889937(-) | length=728 | sequence_SO=chromosome | SO=protein_coding	GO:0005777	peroxisome	GO:0003997;GO:0016627	acyl-CoA oxidase activity;oxidoreductase activity, acting on the CH-CH group of donors	GO:0005737;GO:0005739	cytoplasm;mitochondrion	GO:0003997	acyl-CoA oxidase activity	0				5	5	5	3.9	3.9	3.9	176.83	3.33e-20	32416000	15	0	728950	474730	784610	962440	260310	274350	250340	0	193700	0	0	218290	207660	162440	0	1599600	1194300	163610	754930
		0.229901	0.64495	lysosomal alpha-mannosidase precursor, putative	Tb927.10.2570;Tb11.v5.0498	Tb927.10.2570;Tb11.v5.0498	>Tb927.10.2570 | organism=Trypanosoma_brucei_TREU927 | product=lysosomal alpha-mannosidase precursor, putative | location=Tb927_10_v5.1:664909-667902(+) | length=997 | sequence_SO=chromosome | SO=protein_coding;>Tb11.v5.0498 | organism=Trypanosoma_brucei_T	N/A	N/A	GO:0004559;GO:0030246;GO:0003824	alpha-mannosidase activity;carbohydrate binding;catalytic activity	GO:0020016;GO:0005737	ciliary pocket;cytoplasm	GO:0004559	alpha-mannosidase activity	0				1	1	1	6.3	6.3	6.3	21.229	6.26e-09	8427000	2	0	604700	900850	0	272850	234000	172900	192660	197560	0	114040	214310	233650	0	138700	0	283030	625650	307860	841050
		0.230318	0.643664	KKT-interacting protein 12	Tb927.11.3340	Tb927.11.3340	>Tb927.11.3340 | organism=Trypanosoma_brucei_TREU927 | product=RNA-binding protein, putative (RBP34) | location=Tb927_11_v5.1:977380-978132(+) | length=250 | sequence_SO=chromosome | SO=protein_coding	N/A	N/A	GO:0003676	nucleic acid binding	GO:0005737;GO:0000776;GO:0005654;GO:0005634	cytoplasm;kinetochore;nucleoplasm;nucleus	GO:0003723	RNA binding	1				1	1	1	0.7	0.7	0.7	320.59	0.001994	0	0	0	145880	346040	928070	647690	538760	213270	519300	0	372300	0	0	0	345330	0	0	404430	461490	418720	0
		0.216431	0.642119	Cullin binding, putative	Tb927.10.9090	Tb927.10.9090	>Tb927.10.9090 | organism=Trypanosoma_brucei_TREU927 | product=hypothetical protein, conserved | location=Tb927_10_v5.1:2254321-2255046(+) | length=241 | sequence_SO=chromosome | SO=protein_coding	N/A	N/A	N/A	N/A	GO:0097014;GO:0005737;GO:0031981	ciliary plasm;cytoplasm;nuclear lumen	N/A	N/A	0				1	1	1	5	5	5	24.109	0.00032291	2583500	1	0	93469	0	0	0	0	0	0	0	5205700	1130100	1920300	64105	0	0	0	0	0	0	0
		0.309257	0.63753	hypothetical protein, conserved	Tb927.11.10090	Tb927.11.10090	>Tb927.11.10090 | organism=Trypanosoma_brucei_TREU927 | product=hypothetical protein, conserved | location=Tb927_11_v5.1:2705556-2706803(+) | length=415 | sequence_SO=chromosome | SO=protein_coding	N/A	N/A	N/A	N/A	GO:0005930;GO:0005737	axoneme;cytoplasm	N/A	N/A	1;0				21	21	8	24.8	24.8	11.7	137.6	1.11e-210	92715000	35	0	0	92044	92982	146570	0	0	0	0	0	0	0	128830	0	0	0	0	0	251890	167280
		0.705255	0.637101	40S ribosomal protein S4, putative;40S ribosomal protein S4, putative;exosome complex component RRP45	Tb927.11.3600;Tb927.11.3590;Tb11.v5.1059;Tb927.6.670	Tb927.11.3600;Tb927.11.3590;Tb11.v5.1059	>Tb927.11.3600 | organism=Trypanosoma_brucei_TREU927 | product=40S ribosomal protein S4, putative | location=Tb927_11_v5.1:1063340-1064215(+) | length=273 | sequence_SO=chromosome | SO=protein_coding;>Tb927.11.3590 | organism=Trypanosoma_brucei_TREU927 | p	GO:0005622;GO:0005840;GO:0005622;GO:0005840;N/A	intracellular;ribosome;intracellular;ribosome;N/A	GO:0003723;GO:0003735;GO:0003723;GO:0003735;N/A	RNA binding;structural constituent of ribosome;RNA binding;structural constituent of ribosome;N/A	GO:0005840;GO:0005737;GO:0005840;GO:0000177;GO:0000178;GO:0000176;GO:0005654;GO:0005634	ribosome;cytoplasm;ribosome;cytoplasmic exosome (RNase complex);exosome (RNase complex);nuclear exosome (RNase complex);nucleoplasm;nucleus	GO:0003723;GO:0003729;GO:0032403;GO:0003735;GO:0003723;GO:0003729;GO:0003735;N/A	RNA binding;mRNA binding;protein complex binding;structural constituent of ribosome;RNA binding;mRNA binding;structural constituent of ribosome;N/A	0				3	3	3	8.9	8.9	8.9	41.086	4.44e-45	13386000	6	95501000	78897000	116860000	93930000	101300000	23921000	82999000	66814000	55324000	70661000	39810000	92130000	63444000	60195000	42680000	55512000	125310000	99813000	35658000	36389000
		0.259948	0.635579	retrotransposon hot spot protein 2 (RHS2), pseudogene	Tb11.v5.0594;Tb927.10.110;Tb10.v4.0219	Tb11.v5.0594	>Tb11.v5.0594 | organism=Trypanosoma_brucei_TREU927 | product=retrotransposon hot spot (RHS) protein, putative | location=Tb927_11_bin_v5.1:2789263-2791071(-) | length=602 | sequence_SO=random_sequence | SO=protein_coding	N/A	N/A	N/A	N/A	N/A	N/A	N/A	N/A	2				2	2	2	7.7	7.7	7.7	47.124	5.22e-09	19247000	7	0	110020	0	0	0	0	0	0	0	0	0	0	0	0	0	0	0	0	0	398420
		0.511976	0.63519	60S ribosomal protein L37a, putative;60S ribosomal proteins L37, putative	Tb927.10.6370;Tb927.10.220	Tb927.10.6370;Tb927.10.220	>Tb927.10.6370 | organism=Trypanosoma_brucei_TREU927 | product=60S ribosomal proteins L37, putative | location=Tb927_10_v5.1:1612318-1612599(-) | length=93 | sequence_SO=chromosome | SO=protein_coding;>Tb927.10.220 | organism=Trypanosoma_brucei_TREU927 | p	GO:0005622;GO:0005840;GO:0005622;GO:0005840	intracellular;ribosome;intracellular;ribosome	GO:0003735;GO:0003735	structural constituent of ribosome;structural constituent of ribosome	GO:0005840;GO:0005737;GO:0005840	ribosome;cytoplasm;ribosome	GO:0003735;GO:0003735;GO:0008270	structural constituent of ribosome;structural constituent of ribosome;zinc ion binding	0				2	2	2	28.8	28.8	28.8	15.767	3.95e-10	44923000	13	17979000	27397000	37020000	14445000	13956000	3333700	23210000	12088000	14363000	33412000	8818200	15058000	15932000	8434600	7777700	21757000	24817000	26530000	6396500	10299000
		0.292101	0.634766	protein disulfide isomerase, putative	Tb927.7.1300	Tb927.7.1300	>Tb927.7.1300 | organism=Trypanosoma_brucei_TREU927 | product=protein disulfide isomerase, putative | location=Tb927_07_v5.1:334736-335869(+) | length=377 | sequence_SO=chromosome | SO=protein_coding	GO:0005783	endoplasmic reticulum	GO:0016853	isomerase activity	GO:0005783	endoplasmic reticulum	N/A	N/A	0				3	3	3	6.2	6.2	6.2	78.663	4.18e-11	25162000	5	0	251080	278920	0	0	334680	741400	928350	858880	553630	1803300	837680	590120	902130	883130	0	0	0	201460	303530
		0.260059	0.631636	mercaptopyruvate sulfurtransferase, putative	Tb927.7.5920	Tb927.7.5920	>Tb927.7.5920 | organism=Trypanosoma_brucei_TREU927 | product=mercaptopyruvate sulfurtransferase, putative (MST) | location=Tb927_07_v5.1:1588516-1589640(+) | length=374 | sequence_SO=chromosome | SO=protein_coding	N/A	N/A	N/A	N/A	GO:0097014;GO:0005737;GO:0005829	ciliary plasm;cytoplasm;cytosol	GO:0016784	3-mercaptopyruvate sulfurtransferase activity	0				9	9	9	8.2	8.2	8.2	118.44	1.11e-40	45304000	22	0	105190	175900	511780	0	652300	358750	235140	345090	485940	0	351920	311240	341540	308490	0	0	0	411200	0
		0.273659	0.630919	Thioredoxin-like, putative	Tb927.7.4520;Tb11.v5.0265	Tb927.7.4520;Tb11.v5.0265	>Tb927.7.4520 | organism=Trypanosoma_brucei_TREU927 | product=hypothetical protein, conserved | location=Tb927_07_v5.1:1203703-1204308(-) | length=201 | sequence_SO=chromosome | SO=protein_coding;>Tb11.v5.0265 | organism=Trypanosoma_brucei_TREU927 | produc	N/A	N/A	N/A	N/A	GO:0097014;GO:0005737;GO:0005654	ciliary plasm;cytoplasm;nucleoplasm	N/A	N/A	0				3	3	3	6.5	6.5	6.5	62.089	8.77e-46	13619000	10	0	190780	249460	0	0	0	1294400	948310	0	676240	982530	422210	1021100	877300	254040	0	0	0	0	181730
		0.344448	0.623749	hypothetical protein, conserved	Tb927.6.2470	Tb927.6.2470	>Tb927.6.2470 | organism=Trypanosoma_brucei_TREU927 | product=hypothetical protein, conserved | location=Tb927_06_v5.1:755738-757216(+) | length=492 | sequence_SO=chromosome | SO=protein_coding	N/A	N/A	N/A	N/A	GO:0005739	mitochondrion	N/A	N/A	0				2	2	2	5.3	5.3	5.3	77.343	5.19e-16	6450900	4	0	1168400	1029500	827370	898450	184600	173560	139750	0	192430	176830	292030	152240	118610	0	0	1558500	1144200	235010	392840
		0.229915	0.621593	proteasome regulatory non-ATP-ase subunit 9	Tb927.10.15720	Tb927.10.15720	>Tb927.10.15720 | organism=Trypanosoma_brucei_TREU927 | product=proteasome regulatory non-ATP-ase subunit 9,19S proteasome regulatory subunit (RPN9) | location=Tb927_10_v5.1:3869048-3870265(+) | length=405 | sequence_SO=chromosome | SO=protein_coding	N/A	N/A	N/A	N/A	GO:0005737;GO:0005654;GO:0005838	cytoplasm;nucleoplasm;proteasome regulatory particle	GO:0004175	endopeptidase activity	0				3	3	3	7.4	7.4	7.4	80.619	1.62e-14	10323000	4	0	123970	220160	234660	249010	645420	426430	332570	292300	410840	599810	619660	599370	709010	463960	0	0	0	141240	161360
		0.341036	0.617535	hypothetical protein, conserved	Tb927.3.810	Tb927.3.810	>Tb927.3.810 | organism=Trypanosoma_brucei_TREU927 | product=hypothetical protein, conserved | location=Tb927_03_v5.1:191584-192588(-) | length=334 | sequence_SO=chromosome | SO=protein_coding	N/A	N/A	N/A	N/A	GO:0005737;GO:0020023;GO:0005739	cytoplasm;kinetoplast;mitochondrion	N/A	N/A	0				7	7	7	42.9	42.9	42.9	23.057	7.9e-41	120030000	34	0	437260	612120	955020	749780	0	476350	397810	576570	426150	337900	523210	372640	545700	436860	0	688220	523000	0	198360
		0.529989	0.614691	40S ribosomal protein S6, putative	Tb927.9.15360	Tb927.9.15360	>Tb927.9.15360 | organism=Trypanosoma_brucei_TREU927 | product=40S ribosomal protein S6, putative | location=Tb927_09_v5.1:2384274-2385098(+) | length=250 | sequence_SO=chromosome | SO=protein_coding	GO:0005622;GO:0005840	intracellular;ribosome	GO:0003735	structural constituent of ribosome	GO:0005737;GO:0005840;GO:0070565	cytoplasm;ribosome;telomere-telomerase complex	GO:0003729	mRNA binding	6				1	1	1	5	5	5	51.182	0.00084581	6463400	1	9245400	8705900	10161000	9576000	12261000	2534100	3491000	8442000	5379700	4485400	4093100	8046400	3241700	3147100	2357800	7364100	13178000	12462000	7631400	3005700
		0.189817	0.612843	basal body component, putative	Tb927.8.4210	Tb927.8.4210	>Tb927.8.4210 | organism=Trypanosoma_brucei_TREU927 | product=hypothetical protein, conserved | location=Tb927_08_v5.1:1245422-1246681(-) | length=419 | sequence_SO=chromosome | SO=protein_coding	N/A	N/A	GO:0005515	protein binding	GO:0036064;GO:0097014	ciliary basal body;ciliary plasm	N/A	N/A	0				5	5	5	15.4	15.4	15.4	37.611	1.05e-47	78702000	27	0	117740	0	0	0	408240	484660	550540	715680	298560	533400	464650	835630	661540	1114200	0	0	0	0	202600
		0.402447	0.611948		Tb927.9.5840;Tb927.9.5750	Tb927.9.5840;Tb927.9.5750	>Tb927.9.5840 | organism=Trypanosoma_brucei_TREU927 | product=unspecified product (TRYP1) | location=Tb927_09_v5.1:989953-990552(+) | length=199 | sequence_SO=chromosome | SO=protein_coding;>Tb927.9.5750 | organism=Trypanosoma_brucei_TREU927 | product=unsp									2				2	2	2	6.4	6.4	6.4	41.915	1.23e-05	10964000	3	50745000	36047000	83054000	91154000	97304000	61928000	57770000	74828000	46367000	98067000	58633000	115930000	84361000	82737000	52753000	15423000	50560000	63452000	61141000	9493900
		0.245944	0.611173	importin beta-1 subunit, putative	Tb927.10.2900;Tb11.v5.0837	Tb927.10.2900;Tb11.v5.0837	>Tb927.10.2900 | organism=Trypanosoma_brucei_TREU927 | product=importin beta-1 subunit, putative | location=Tb927_10_v5.1:748683-751283(+) | length=866 | sequence_SO=chromosome | SO=protein_coding;>Tb11.v5.0837 | organism=Trypanosoma_brucei_TREU927 | produ	N/A	N/A	GO:0008536;GO:0005488	Ran GTPase binding;binding	GO:0005643;GO:0005654;GO:0005634	nuclear pore;nucleoplasm;nucleus	GO:0008565	protein transporter activity	0				10	10	10	20.8	20.8	20.8	86.756	2.55e-122	114710000	44	0	383100	400930	0	211190	288650	608310	939970	688130	605230	887680	703520	767040	806510	1011200	0	0	0	208920	753250
		0.195273	0.610571	squalene monooxygenase, putative	Tb927.11.3270	Tb927.11.3270	>Tb927.11.3270 | organism=Trypanosoma_brucei_TREU927 | product=squalene monooxygenase, putative | location=Tb927_11_v5.1:948411-950150(+) | length=579 | sequence_SO=chromosome | SO=protein_coding	GO:0016021	integral component of membrane	GO:0050660;GO:0004506	flavin adenine dinucleotide binding;squalene monooxygenase activity	GO:0005737;GO:0005783;GO:0016021;GO:0005635	cytoplasm;endoplasmic reticulum;integral component of membrane;nuclear envelope	GO:0004497	monooxygenase activity	0;0				11	11	11	48.9	48.9	48.9	15.581	6.77e-80	1257800000	132	0	511340	0	0	0	0	450530	640090	734670	157380	632160	476510	188470	0	0	0	0	0	0	451820
		0.186657	0.608466		Tb11.v5.0670	Tb11.v5.0670	>Tb11.v5.0670 | organism=Trypanosoma_brucei_TREU927 | product=retrotransposon hot spot (RHS) protein, putative | location=Tb927_11_bin_v5.1:3336238-3337128(+) | length=296 | sequence_SO=random_sequence | SO=protein_coding									22				1	1	1	0.9	0.9	0.9	132.29	0.00017765	1617700	2	558040	0	0	0	0	0	0	0	0	0	0	0	0	0	0	0	0	0	0	0
		0.193945	0.606018	cysteinyl-tRNA synthetase, putative	Tb927.6.950	Tb927.6.950	>Tb927.6.950 | organism=Trypanosoma_brucei_TREU927 | product=cysteinyl-tRNA synthetase, putative | location=Tb927_06_v5.1:401460-403890(-) | length=785 | sequence_SO=chromosome | SO=protein_coding	N/A	N/A	GO:0005524;GO:0004812;GO:0004817;GO:0000166	ATP binding;aminoacyl-tRNA ligase activity;cysteine-tRNA ligase activity;nucleotide binding	GO:0097014;GO:0005737;GO:0031981	ciliary plasm;cytoplasm;nuclear lumen	N/A	N/A	0				7	7	7	25.8	25.8	25.8	45.549	1.83e-29	118030000	27	0	497760	322850	345700	179460	322830	684320	1015100	745710	653170	977520	570480	1083300	1242900	1517300	0	0	0	207650	744980
		0.212511	0.603978	metallo- peptidase, Clan M- Family M48	Tb927.9.8950	Tb927.9.8950	>Tb927.9.8950 | organism=Trypanosoma_brucei_TREU927 | product=CAAX prenyl protease 1, putative,metallo- peptidase, Clan M- Family M48 | location=Tb927_09_v5.1:1437955-1439238(-) | length=427 | sequence_SO=chromosome | SO=protein_coding	N/A	N/A	GO:0004222	metalloendopeptidase activity	GO:0020015;GO:0005743;GO:0005741;GO:0005739	glycosome;mitochondrial inner membrane;mitochondrial outer membrane;mitochondrion	GO:0004222	metalloendopeptidase activity	0				3	3	3	22.8	22.8	22.8	22.05	8.43e-07	10646000	4	0	626850	925980	345480	433410	426890	1084600	842440	864550	1169100	937920	778900	1916600	802780	961630	0	0	463580	528670	783030
		0.267166	0.603857	RNA-binding protein, putative	Tb927.3.3940	Tb927.3.3940	>Tb927.3.3940 | organism=Trypanosoma_brucei_TREU927 | product=RNA-binding protein, putative (DRBD11) | location=Tb927_03_v5.1:1097682-1099463(+) | length=593 | sequence_SO=chromosome | SO=protein_coding	N/A	N/A	GO:0003676	nucleic acid binding	GO:0097014;GO:0005737	ciliary plasm;cytoplasm	GO:0003723;GO:0003729	RNA binding;mRNA binding	0;0				13	13	13	56.2	56.2	56.2	28.314	0	8522900000	364	0	110040	179360	0	203560	359030	152880	313540	144250	284610	155080	348010	193390	210470	239100	0	0	0	0	207090
		0.203271	0.601808	Pyruvate transporter, putative;Pyruvate transporter, putative;Pyruvate transporter, putative;Pyruvate transporter, putative;Pyruvate transporter, putative	Tb927.3.4080;Tb927.3.4100;Tb927.3.4090;Tb927.3.4070;Tb927.3.4110	Tb927.3.4080;Tb927.3.4100;Tb927.3.4090;Tb927.3.4070;Tb927.3.4110	>Tb927.3.4080 | organism=Trypanosoma_brucei_TREU927 | product=hypothetical protein, conserved | location=Tb927_03_v5.1:1150363-1152078(-) | length=571 | sequence_SO=chromosome | SO=protein_coding;>Tb927.3.4100 | organism=Trypanosoma_brucei_TREU927 | produc	N/A;N/A;N/A;N/A;N/A	N/A;N/A;N/A;N/A;N/A	N/A;N/A;N/A;N/A;N/A	N/A;N/A;N/A;N/A;N/A	GO:0005737;GO:0097014;GO:0005737;GO:0005783;GO:0005737;GO:0005737;GO:0005737	cytoplasm;ciliary plasm;cytoplasm;endoplasmic reticulum;cytoplasm;cytoplasm;cytoplasm	N/A;N/A;N/A;N/A;N/A	N/A;N/A;N/A;N/A;N/A	1				1	1	1	7.6	7.6	7.6	23.331	2.73e-28	9878000	10	0	0	373200	0	0	0	227630	308660	193230	357320	147700	0	345900	226350	244050	0	0	0	0	359380
		0.169893	0.599858	retrotransposon hot spot protein 1 (RHS1), interrupted	Tb927.2.830;Tb11.v5.0655	Tb927.2.830;Tb11.v5.0655	>Tb927.2.830 | organism=Trypanosoma_brucei_TREU927 | product=retrotransposon hot spot protein (RHS, pseudogene), putative,retrotransposon hot spot protein 1 (RHS1), interrupted | location=Tb927_02_v5.1:143717-144772(-) | length=352 | sequence_SO=chromosome	N/A	N/A	N/A	N/A	N/A	N/A	N/A	N/A	0				8	8	8	27.9	27.9	27.9	40.234	4.29e-224	76446000	25	0	3785000	4272400	904280	1546700	725290	2186100	2149000	3051400	1627700	1155900	1941600	1474500	1355900	1841300	0	2286200	1128900	987900	6551900
		0.285148	0.595949	isoleucyl-tRNA synthetase, putative;isoleucyl-tRNA synthetase, putative	Tb927.10.9190	Tb927.10.9190	>Tb927.10.9190 | organism=Trypanosoma_brucei_TREU927 | product=isoleucyl-tRNA synthetase, putative (IleRS) | location=Tb927_10_v5.1:2274615-2278046(+) | length=1143 | sequence_SO=chromosome | SO=protein_coding	GO:0005737;GO:0005737	cytoplasm;cytoplasm	GO:0005524;GO:0002161;GO:0004812;GO:0004822;GO:0000166;GO:0005524;GO:0002161;GO:0004812;GO:0004822;GO:0000166	ATP binding;aminoacyl-tRNA editing activity;aminoacyl-tRNA ligase activity;isoleucine-tRNA ligase activity;nucleotide binding;ATP binding;aminoacyl-tRNA editing activity;aminoacyl-tRNA ligase activity;isoleucine-tRNA ligase activity;nucleotide binding	GO:0005737;GO:0005737;GO:0005739	cytoplasm;cytoplasm;mitochondrion	N/A;GO:0005524;GO:0004822	N/A;ATP binding;isoleucine-tRNA ligase activity	0				7	7	7	17.1	17.1	17.1	73.318	3.14e-52	58030000	23	0	180160	346340	401970	0	0	545620	584590	532710	312880	643190	289620	417750	603750	501430	0	0	0	0	329400
		0.332826	0.5952	RNA-binding protein 29, putative	Tb927.10.13720	Tb927.10.13720	>Tb927.10.13720 | organism=Trypanosoma_brucei_TREU927 | product=RNA-binding protein, putative (RBP29) | location=Tb927_10_v5.1:3351198-3352331(-) | length=377 | sequence_SO=chromosome | SO=protein_coding	N/A	N/A	GO:0003676	nucleic acid binding	GO:0005654;GO:0005634	nucleoplasm;nucleus	GO:0003723;GO:0003729	RNA binding;mRNA binding	0				5	5	5	14.8	14.8	14.8	65.68	3.31e-22	53168000	9	3022400	15532000	14767000	7064000	7738100	9323500	8698700	5040900	4164100	9278700	4839400	8216200	6753000	2967800	2884800	1467400	6531300	6108400	4788600	11660000
		0.255394	0.594431		Tb11.v5.0624	Tb11.v5.0624	>Tb11.v5.0624 | organism=Trypanosoma_brucei_TREU927 | product=retrotransposon hot spot protein (PHS), putative | location=Tb927_11_bin_v5.1:3001423-3003057(-) | length=544 | sequence_SO=random_sequence | SO=protein_coding									14				1	1	1	2	2	2	74.875	0.00018769	615820	1	1906700	17146000	11061000	2890600	3283500	1717700	5734600	3675400	3508700	5305000	3163200	3731700	3790700	2333400	3249000	1889200	8349900	5928100	1794900	19334000
		0.24442	0.594073	Replication factor A protein 1	Tb927.11.9130	Tb927.11.9130	>Tb927.11.9130 | organism=Trypanosoma_brucei_TREU927 | product=replication factor A, 51kDa subunit, putative | location=Tb927_11_v5.1:2501069-2502485(+) | length=463 | sequence_SO=chromosome | SO=protein_coding	GO:0005634	nucleus	GO:0003677;GO:0003676	DNA binding;nucleic acid binding	GO:0000784;GO:0034399;GO:0005654	nuclear chromosome, telomeric region;nuclear periphery;nucleoplasm	GO:0003684	damaged DNA binding	0				2	2	2	1.3	1.3	1.3	234.41	1.48e-10	3973300	2	0	142870	172880	0	187860	0	219460	211740	387380	180300	247570	143250	364170	201570	217700	0	0	0	191660	194150
		0.339657	0.59322	40S ribosomal protein S16, putative;40S ribosomal protein S16, putative	Tb927.7.1050;Tb927.7.1040	Tb927.7.1050;Tb927.7.1040	>Tb927.7.1050 | organism=Trypanosoma_brucei_TREU927 | product=40S ribosomal protein S16, putative | location=Tb927_07_v5.1:268952-269401(+) | length=149 | sequence_SO=chromosome | SO=protein_coding;>Tb927.7.1040 | organism=Trypanosoma_brucei_TREU927 | prod	GO:0005840;GO:0005840	ribosome;ribosome	GO:0003735;GO:0003735	structural constituent of ribosome;structural constituent of ribosome	GO:0005737;GO:0005840;GO:0005840	cytoplasm;ribosome;ribosome	GO:0003729;GO:0003735;GO:0003729;GO:0003735	mRNA binding;structural constituent of ribosome;mRNA binding;structural constituent of ribosome	0				21	21	21	61.4	61.4	61.4	50.433	2.39e-303	1350300000	214	28976000	33858000	80697000	36182000	31748000	8851300	86597000	55351000	64533000	73672000	35439000	67010000	43800000	39849000	40571000	21868000	50424000	49327000	9086900	12754000
		0.16925	0.589944	PAB1-binding protein , putative	Tb927.8.4540	Tb927.8.4540	>Tb927.8.4540 | organism=Trypanosoma_brucei_TREU927 | product=PAB1-binding protein , putative | location=Tb927_08_v5.1:1342648-1344300(-) | length=550 | sequence_SO=chromosome | SO=protein_coding	N/A	N/A	N/A	N/A	GO:0005737;GO:0010494;GO:0005634	cytoplasm;cytoplasmic stress granule;nucleus	GO:0003729	mRNA binding	0				2	2	2	12.9	12.9	12.9	31.087	1.42e-11	9239300	7	0	344470	363960	477770	0	478750	589530	359270	649150	641370	476570	281740	561020	704750	857270	0	0	0	382490	599400
		0.171408	0.587826	translationally controlled tumor protein (TCTP), putative;translationally-controlled tumor protein homolog, putative	Tb927.8.6750;Tb927.8.6760	Tb927.8.6750;Tb927.8.6760	>Tb927.8.6750 | organism=Trypanosoma_brucei_TREU927 | product=translationally controlled tumor protein (TCTP), putative | location=Tb927_08_v5.1:1953092-1953604(-) | length=170 | sequence_SO=chromosome | SO=protein_coding;>Tb927.8.6760 | organism=Trypanoso	N/A;N/A	N/A;N/A	N/A;N/A	N/A;N/A	GO:0097014;GO:0005737;GO:0005829;GO:0005739;GO:0031981;GO:0005737	ciliary plasm;cytoplasm;cytosol;mitochondrion;nuclear lumen;cytoplasm	N/A;N/A	N/A;N/A	0				2	2	2	11	11	11	24.466	6.92e-17	13774000	2	0	163010	215160	0	0	0	877880	795010	301790	481270	732290	383050	876040	953790	442400	0	0	0	0	119160
		0.29782	0.582429	hypothetical protein, conserved	Tb927.6.1660	Tb927.6.1660	>Tb927.6.1660 | organism=Trypanosoma_brucei_TREU927 | product=hypothetical protein, conserved | location=Tb927_06_v5.1:560254-561966(-) | length=570 | sequence_SO=chromosome | SO=protein_coding	N/A	N/A	N/A	N/A	GO:0005930	axoneme	N/A	N/A	3;4				2	2	2	33.9	33.9	33.9	20.428	3.67e-06	1762900	5	0	142710	0	243820	247420	341370	187570	0	0	0	0	0	0	0	0	0	0	0	297210	237900
		0.316874	0.575216	hypothetical protein, conserved	Tb927.11.8390	Tb927.11.8390	>Tb927.11.8390 | organism=Trypanosoma_brucei_TREU927 | product=hypothetical protein, conserved | location=Tb927_11_v5.1:2352023-2353288(+) | length=421 | sequence_SO=chromosome | SO=protein_coding	N/A	N/A	N/A	N/A	N/A	N/A	N/A	N/A	0				6	6	6	12.7	12.7	12.7	68.582	1.82e-44	58839000	17	18298000	13845000	11339000	13162000	13306000	15916000	7409300	1433400	1797200	10442000	1202600	1937900	5682500	794900	547940	11492000	12836000	17703000	24995000	10704000
		0.223886	0.573961	Mitochondrial import inner membrane translocase subunit TIM62	Tb927.8.1740	Tb927.8.1740	>Tb927.8.1740 | organism=Trypanosoma_brucei_TREU927 | product=hypothetical protein, conserved | location=Tb927_08_v5.1:573355-575407(-) | length=587 | sequence_SO=chromosome | SO=protein_coding	N/A	N/A	N/A	N/A	GO:0005744;GO:0005737;GO:0005743;GO:0005739	TIM23 mitochondrial import inner membrane translocase complex;cytoplasm;mitochondrial inner membrane;mitochondrion	GO:0005515	protein binding	0				3	3	3	15.6	15.6	15.6	42.608	2.16e-18	25669000	5	0	232200	175050	977990	426040	381890	290150	487140	287430	409500	537090	372010	389470	378210	475980	0	0	0	266630	761700
		0.266049	0.573483	hypothetical protein, conserved	Tb927.10.4240	Tb927.10.4240	>Tb927.10.4240 | organism=Trypanosoma_brucei_TREU927 | product=hypothetical protein, conserved | location=Tb927_10_v5.1:1112059-1112421(+) | length=120 | sequence_SO=chromosome | SO=protein_coding	N/A	N/A	N/A	N/A	GO:0005743;GO:0005739	mitochondrial inner membrane;mitochondrion	N/A	N/A	0				19	19	19	48.9	48.9	48.9	58.459	3.44e-290	597210000	164	0	211540	0	263790	242660	370550	230130	374960	313680	587280	305020	233860	496760	327680	308850	0	0	0	239560	156320
		0.295993	0.570733	mismatch repair protein MLH1	Tb927.8.6840	Tb927.8.6840	>Tb927.8.6840 | organism=Trypanosoma_brucei_TREU927 | product=mismatch repair protein MLH1 (MLH1) | location=Tb927_08_v5.1:1978068-1980731(-) | length=887 | sequence_SO=chromosome | SO=protein_coding	N/A	N/A	GO:0005524;GO:0030983	ATP binding;mismatched DNA binding	GO:0005737;GO:0005654;GO:0005634	cytoplasm;nucleoplasm;nucleus	GO:0016887	ATPase activity	0				14	14	14	24.7	24.7	24.7	78.432	8.24e-92	120600000	40	0	150610	0	0	0	0	122120	0	0	113750	0	0	72077	0	0	0	0	0	0	146260
		0.331221	0.567508	hypothetical protein, conserved	Tb927.3.2490	Tb927.3.2490	>Tb927.3.2490 | organism=Trypanosoma_brucei_TREU927 | product=hypothetical protein, conserved | location=Tb927_03_v5.1:626648-629539(+) | length=963 | sequence_SO=chromosome | SO=protein_coding	N/A	N/A	GO:0003677	DNA binding	GO:0005737	cytoplasm	N/A	N/A	0				17	17	17	28.4	28.4	28.4	88.832	3.14e-152	76370000	40	0	98078	93693	74135	0	86477	253420	81484	138350	393150	101390	0	183350	123610	133380	0	0	0	0	207890
		0.61398	0.567153	40S ribosomal protein S3, putative;40S ribosomal protein S3, putative	Tb927.9.6070;Tb927.10.11540	Tb927.9.6070;Tb927.10.11540	>Tb927.9.6070 | organism=Trypanosoma_brucei_TREU927 | product=40S ribosomal protein S3, putative (RPS3) | location=Tb927_09_v5.1:1008372-1009016(+) | length=214 | sequence_SO=chromosome | SO=protein_coding;>Tb927.10.11540 | organism=Trypanosoma_brucei_TREU	GO:0005840;GO:0015935;GO:0005840;GO:0015935	ribosome;small ribosomal subunit;ribosome;small ribosomal subunit	GO:0003723;GO:0003735;GO:0003723;GO:0003735	RNA binding;structural constituent of ribosome;RNA binding;structural constituent of ribosome	GO:0005737;GO:0005737	cytoplasm;cytoplasm	GO:0003729;GO:0003729;GO:0003676;GO:0003735	mRNA binding;mRNA binding;nucleic acid binding;structural constituent of ribosome	0				9	9	9	37.7	37.7	37.7	38.167	3.43e-186	117020000	47	26351000	26968000	43827000	35996000	38606000	19686000	29602000	26702000	34116000	36487000	21825000	28956000	29448000	25759000	27762000	14765000	37378000	30395000	15354000	11126000
		0.17551	0.565046	Present in the outer mitochondrial membrane proteome 10	Tb927.11.13180	Tb927.11.13180	>Tb927.11.13180 | organism=Trypanosoma_brucei_TREU927 | product=hypothetical protein conserved | location=Tb927_11_v5.1:3534820-3536717(-) | length=560 | sequence_SO=chromosome | SO=protein_coding	N/A	N/A	N/A	N/A	GO:0005743;GO:0005741;GO:0005739	mitochondrial inner membrane;mitochondrial outer membrane;mitochondrion	N/A	N/A	0				2	2	2	7.7	7.7	7.7	54.331	1.12e-06	1504400	2	0	498630	561480	364370	404820	511180	1140200	1815400	1642600	992390	2409600	910080	1266300	2562600	1920000	0	0	0	291390	2298900
		0.228533	0.563335	cytosolic malate dehydrogenase	Tb927.11.11250	Tb927.11.11250	>Tb927.11.11250 | organism=Trypanosoma_brucei_TREU927 | product=cytosolic malate dehydrogenase (cMDH) | location=Tb927_11_v5.1:3011678-3012664(+) | length=328 | sequence_SO=chromosome | SO=protein_coding	N/A	N/A	GO:0030060;GO:0003824;GO:0016615;GO:0016491;GO:0016616	L-malate dehydrogenase activity;catalytic activity;malate dehydrogenase activity;oxidoreductase activity;oxidoreductase activity, acting on the CH-OH group of donors, NAD or NADP as acceptor	GO:0097014;GO:0005737;GO:0005829;GO:0005654	ciliary plasm;cytoplasm;cytosol;nucleoplasm	GO:0030060;GO:0016615	L-malate dehydrogenase activity;malate dehydrogenase activity	0				3	3	3	14.5	14.5	14.5	26.94	5.49e-26	28085000	11	0	122460	138710	0	0	0	590190	506900	360500	218260	419180	291300	567660	553110	533980	0	0	0	0	197760
		0.28049	0.561191	vesicular transport protein (CDC48 homologue), putative	Tb927.11.1660	Tb927.11.1660	>Tb927.11.1660 | organism=Trypanosoma_brucei_TREU927 | product=vesicular transport protein (CDC48 homologue), putative | location=Tb927_11_v5.1:509071-511059(-) | length=662 | sequence_SO=chromosome | SO=protein_coding	N/A	N/A	GO:0005524	ATP binding	GO:0005654;GO:0005634	nucleoplasm;nucleus	GO:0016887	ATPase activity	0				3	3	3	16.3	16.3	16.3	26.024	1.42e-43	37026000	17	0	198170	150090	398570	371100	456100	131440	192010	0	132220	148310	182240	262450	478330	274990	0	0	143670	175710	506730
		0.609246	0.558756	flagellum targeting protein kharon1, putative	Tb927.10.8940	Tb927.10.8940	>Tb927.10.8940 | organism=Trypanosoma_brucei_TREU927 | product=hypothetical protein, conserved | location=Tb927_10_v5.1:2219490-2220725(+) | length=411 | sequence_SO=chromosome | SO=protein_coding	N/A	N/A	N/A	N/A	GO:0020016;GO:0030863	ciliary pocket;cortical cytoskeleton	GO:0003729;GO:0032403	mRNA binding;protein complex binding	0				15	15	15	34.7	34.7	34.7	50.976	1.63e-84	348390000	112	68300000	121450000	105090000	137970000	132620000	112740000	89067000	53478000	47611000	104730000	50039000	79730000	97386000	71081000	63985000	38814000	106600000	102500000	74216000	76557000
		0.388644	0.558424	enoyl-CoA hydratase/Enoyl-CoA isomerase/3-hydroxyacyl-CoA dehydrogenase, putative	Tb927.2.4130	Tb927.2.4130	>Tb927.2.4130 | organism=Trypanosoma_brucei_TREU927 | product=enoyl-CoA hydratase/Enoyl-CoA isomerase/3-hydroxyacyl-CoA dehydrogenase, putative | location=Tb927_02_v5.1:721779-724251(-) | length=803 | sequence_SO=chromosome | SO=protein_coding	N/A	N/A	GO:0003857;GO:0003824;GO:0016491	3-hydroxyacyl-CoA dehydrogenase activity;catalytic activity;oxidoreductase activity	GO:0005737;GO:0020015;GO:0005739	cytoplasm;glycosome;mitochondrion	GO:0016853	isomerase activity	1				5	5	5	14.3	14.3	14.3	54.862	5.64e-20	22064000	14	2087500	8694500	6562700	6683700	5775100	3925600	2566800	2277900	1564700	3444400	1695200	3288600	2018200	2145600	2557600	1221600	5069800	5676400	3180600	6770000
		0.257055	0.556361	metallo-peptidase, Clan MG, Family M24	Tb927.10.14790	Tb927.10.14790	>Tb927.10.14790 | organism=Trypanosoma_brucei_TREU927 | product=aminopeptidase, putative,metallo-peptidase, Clan MG, Family M24 | location=Tb927_10_v5.1:3606028-3607176(-) | length=382 | sequence_SO=chromosome | SO=protein_coding	N/A	N/A	N/A	N/A	GO:0005737	cytoplasm	N/A	N/A	0				3	3	3	6.2	6.2	6.2	58.674	3.59e-08	14998000	6	0	291860	561560	0	0	459880	821800	904160	901990	454420	910380	1239300	804010	981900	817680	0	0	0	364130	349510
		0.207431	0.556188	plectin, putative	Tb927.10.1450	Tb927.10.1450	>Tb927.10.1450 | organism=Trypanosoma_brucei_TREU927 | product=hypothetical protein, conserved | location=Tb927_10_v5.1:376955-385573(-) | length=2872 | sequence_SO=chromosome | SO=protein_coding	N/A	N/A	N/A	N/A	N/A	N/A	GO:0032403	protein complex binding	0				11	11	11	24.2	24.2	24.2	70.311	2.41e-86	23115000000	69	0	523800	238040	0	265270	293280	364970	326050	393570	598890	264110	207610	608200	333260	555340	0	0	86387	0	1380800
		0.271241	0.549008	60S ribosomal protein L25;60S ribosomal protein L23a, putative	Tb927.7.5180;Tb927.7.5170	Tb927.7.5180;Tb927.7.5170	>Tb927.7.5180 | organism=Trypanosoma_brucei_TREU927 | product=60S ribosomal protein L23a, putative | location=Tb927_07_v5.1:1364071-1364565(+) | length=164 | sequence_SO=chromosome | SO=protein_coding;>Tb927.7.5170 | organism=Trypanosoma_brucei_TREU927 | p	GO:0005622;GO:0005840;GO:0005622;GO:0005840	intracellular;ribosome;intracellular;ribosome	GO:0003735;GO:0003735	structural constituent of ribosome;structural constituent of ribosome	GO:0005737;GO:0005840;GO:0005737	cytoplasm;ribosome;cytoplasm	GO:0003723;GO:0003735;GO:0003723;GO:0003735	RNA binding;structural constituent of ribosome;RNA binding;structural constituent of ribosome	0				12	12	12	53.6	53.6	53.6	24.58	0	1445800000	151	11693000	10918000	20319000	7938100	7768600	2637800	15449000	4669000	4925300	15453000	3733900	8371100	11253000	4265200	2613200	16934000	19965000	15021000	2819800	3701800
		0.218847	0.54583	coatomer beta subunit	Tb927.1.2570	Tb927.1.2570	>Tb927.1.2570 | organism=Trypanosoma_brucei_TREU927 | product=coatomer beta subunit (beta-coP) | location=Tb927_01_v5.1:603482-606430(+) | length=982 | sequence_SO=chromosome | SO=protein_coding	GO:0030126;GO:0005737;GO:0030117	COPI vesicle coat;cytoplasm;membrane coat	GO:0005488;GO:0005198	binding;structural molecule activity	N/A	N/A	N/A	N/A	0				2	2	2	2	2	2	145.69	5.37e-06	4373800	3	0	473380	329500	0	266800	657540	817790	952680	870660	1490500	1245100	730160	896040	1084100	1278700	0	0	171420	181450	1016000
		0.191785	0.544753	Nucleoporin NUP158	Tb927.11.980	Tb927.11.980	>Tb927.11.980 | organism=Trypanosoma_brucei_TREU927 | product=Nucleoporin (TbNup158) | location=Tb927_11_v5.1:249745-254406(+) | length=1553 | sequence_SO=chromosome | SO=protein_coding	GO:0005643	nuclear pore	GO:0017056	structural constituent of nuclear pore	GO:0005643;GO:0031080;GO:0005634	nuclear pore;nuclear pore outer ring;nucleus	N/A	N/A	0				1	1	1	2.8	2.8	2.8	60.161	0.0020364	518150	1	0	543870	284600	0	407910	375730	719490	641200	895050	581760	600290	705470	487700	1311800	440360	0	0	0	372030	1425900
		0.156212	0.543374	alanyl-tRNA synthetase, putative	Tb927.6.700	Tb927.6.700	>Tb927.6.700 | organism=Trypanosoma_brucei_TREU927 | product=alanyl-tRNA synthetase, putative | location=Tb927_06_v5.1:293021-295921(-) | length=966 | sequence_SO=chromosome | SO=protein_coding	GO:0005737	cytoplasm	GO:0005524;GO:0004813;GO:0004812;GO:0003676;GO:0000166	ATP binding;alanine-tRNA ligase activity;aminoacyl-tRNA ligase activity;nucleic acid binding;nucleotide binding	GO:0097014;GO:0005737	ciliary plasm;cytoplasm	N/A	N/A	0				4	4	4	17.2	17.2	17.2	33.848	2.75e-48	51411000	11	0	471260	0	534700	0	740210	1039200	984990	2927900	833610	950510	685240	736370	925110	1211400	0	0	0	0	690300
		0.318706	0.542697	lysyl-tRNA synthetase, putative;lysyl-tRNA synthetase, putative	Tb927.8.1600	Tb927.8.1600	>Tb927.8.1600 | organism=Trypanosoma_brucei_TREU927 | product=lysyl-tRNA synthetase, putative | location=Tb927_08_v5.1:530903-533165(+) | length=584 | sequence_SO=chromosome | SO=protein_coding	N/A;N/A	N/A;N/A	GO:0005524;GO:0004812;GO:0004824;GO:0003676;GO:0000166;GO:0005524;GO:0004812;GO:0004824;GO:0003676;GO:0000166	ATP binding;aminoacyl-tRNA ligase activity;lysine-tRNA ligase activity;nucleic acid binding;nucleotide binding;ATP binding;aminoacyl-tRNA ligase activity;lysine-tRNA ligase activity;nucleic acid binding;nucleotide binding	GO:0005737;GO:0005737	cytoplasm;cytoplasm	GO:0005524;GO:0005524	ATP binding;ATP binding	0				7	7	7	14.5	14.5	14.5	63.115	3.64e-18	26721000	15	0	166700	0	0	0	0	312220	699680	540060	221060	594520	353420	391130	231130	629260	0	0	0	0	238830
		0.166965	0.542105	Utp14 protein, putative	Tb927.10.14330	Tb927.10.14330	>Tb927.10.14330 | organism=Trypanosoma_brucei_TREU927 | product=hypothetical protein, conserved | location=Tb927_10_v5.1:3483948-3487070(-) | length=1040 | sequence_SO=chromosome | SO=protein_coding	GO:0032040	small-subunit processome	N/A	N/A	GO:0097014;GO:0005737;GO:0005634	ciliary plasm;cytoplasm;nucleus	N/A	N/A	6				1	1	1	3.1	3.1	3.1	41.554	1.76e-09	11623000	5	0	106510	69061	0	0	0	60608	0	0	0	0	0	62490	0	0	0	0	0	0	567490
		0.261874	0.54143	ADP-ribosylation factor-like protein 3, putative	Tb927.3.3450	Tb927.3.3450	>Tb927.3.3450 | organism=Trypanosoma_brucei_TREU927 | product=ADP-ribosylation factor-like protein 3A, putative | location=Tb927_03_v5.1:979573-980109(+) | length=178 | sequence_SO=chromosome | SO=protein_coding	GO:0005622	intracellular	GO:0005525	GTP binding	GO:0005930;GO:0036064;GO:0060170;GO:0020018;GO:0005737;GO:0005634;GO:0005886	axoneme;ciliary basal body;ciliary membrane;ciliary pocket membrane;cytoplasm;nucleus;plasma membrane	GO:0005515	protein binding	0				4	4	4	4.2	4.2	4.2	149.06	3.42e-13	5298700	7	0	105880	207100	269760	413750	1219200	633860	434880	390530	398150	992890	410240	615380	293220	361160	0	0	0	555810	121570
		0.325082	0.541249	proliferating cell nuclear antigen	Tb927.9.5190	Tb927.9.5190	>Tb927.9.5190 | organism=Trypanosoma_brucei_TREU927 | product=proliferative cell nuclear antigen (PCNA), putative | location=Tb927_09_v5.1:916814-917692(+) | length=292 | sequence_SO=chromosome | SO=protein_coding	N/A	N/A	GO:0003677;GO:0030337	DNA binding;DNA polymerase processivity factor activity	GO:0005737;GO:0005654;GO:0005634	cytoplasm;nucleoplasm;nucleus	N/A	N/A	0				23	23	23	59.9	59.9	59.9	50.887	0	1456800000	187	0	185280	281450	446650	271140	321920	636520	946770	921850	520160	876780	544450	960330	902720	767760	0	0	227350	233060	171710
		0.55873	0.539843	TPR repeat/Tetratricopeptide repeat, putative	Tb927.9.9630	Tb927.9.9630	>Tb927.9.9630 | organism=Trypanosoma_brucei_TREU927 | product=hypothetical protein, conserved | location=Tb927_09_v5.1:1532826-1533893(-) | length=355 | sequence_SO=chromosome | SO=protein_coding	GO:0016021	integral component of membrane	GO:0005515	protein binding	GO:0005783	endoplasmic reticulum	N/A	N/A	0;0				40	40	40	54.8	54.8	54.8	84.2	0	1235400000	259	0	203940	206500	180720	184860	216870	264130	323810	321940	521140	305420	371880	488370	249730	333890	0	0	126060	139280	201220
		0.160312	0.532356	retrotransposon hot spot protein 3 (RHS3), putative	Tb927.9.15810	Tb927.9.15810	>Tb927.9.15810 | organism=Trypanosoma_brucei_TREU927 | product=retrotransposon hot spot protein 3 (RHS3), putative | location=Tb927_09_v5.1:2500454-2502226(-) | length=590 | sequence_SO=chromosome | SO=protein_coding	N/A	N/A	N/A	N/A	GO:0005634	nucleus	N/A	N/A	0				15	15	15	24.6	24.6	24.6	89.154	3.26e-94	89772000	46	0	1016600	778680	482670	535390	0	0	477130	0	580130	701360	0	510180	430590	0	0	630670	623660	360610	977710
		0.33556	0.529918	nuclear transmembrane protein, putative	Tb927.10.3640	Tb927.10.3640	>Tb927.10.3640 | organism=Trypanosoma_brucei_TREU927 | product=hypothetical protein, conserved | location=Tb927_10_v5.1:942973-943827(-) | length=284 | sequence_SO=chromosome | SO=protein_coding	N/A	N/A	N/A	N/A	GO:0005737;GO:0005635;GO:0031981;GO:0031965;GO:0005634	cytoplasm;nuclear envelope;nuclear lumen;nuclear membrane;nucleus	N/A	N/A	0				12	12	12	23.7	23.7	23.7	74.753	1.2e-47	93647000	30	0	183240	187930	132550	0	164360	312650	200680	0	254720	308340	202840	145980	206130	0	0	0	114750	0	98023
		0.136887	0.527243	hypothetical protein, conserved	Tb927.4.4560	Tb927.4.4560	>Tb927.4.4560 | organism=Trypanosoma_brucei_TREU927 | product=hypothetical protein, conserved | location=Tb927_04_v5.1:1253552-1256807(-) | length=1080 | sequence_SO=chromosome | SO=protein_coding	N/A	N/A	N/A	N/A	GO:0005737	cytoplasm	N/A	N/A	0;0				8	8	8	39.6	39.6	39.6	12.454	1.48e-21	1020700000	110	0	560200	0	0	548340	780940	559100	447740	0	955320	273540	900470	573480	456270	0	0	472250	0	0	454240
		0.158011	0.522578	hypothetical protein, conserved	Tb927.11.11580	Tb927.11.11580	>Tb927.11.11580 | organism=Trypanosoma_brucei_TREU927 | product=hypothetical protein, conserved | location=Tb927_11_v5.1:3106207-3107430(+) | length=407 | sequence_SO=chromosome | SO=protein_coding	N/A	N/A	N/A	N/A	N/A	N/A	N/A	N/A	0				74	74	73	20.6	20.6	20.3	531.18	0	453760000	195	0	578910	682200	639110	705480	969410	347280	0	0	423620	0	0	335560	0	0	0	779450	734840	804940	545790
		0.1603	0.521922	adenylosuccinate synthetase, putative	Tb927.11.3650;Tb11.v5.0435	Tb927.11.3650;Tb11.v5.0435	>Tb927.11.3650 | organism=Trypanosoma_brucei_TREU927 | product=adenylosuccinate synthetase, putative | location=Tb927_11_v5.1:1075346-1077154(+) | length=602 | sequence_SO=chromosome | SO=protein_coding;>Tb11.v5.0435 | organism=Trypanosoma_brucei_TREU927 |	N/A	N/A	GO:0005525;GO:0004019	GTP binding;adenylosuccinate synthase activity	GO:0097014;GO:0005737;GO:0020015	ciliary plasm;cytoplasm;glycosome	GO:0004019	adenylosuccinate synthase activity	2				4	4	4	9.5	9.5	9.5	63.81	2.36e-29	87235000	17	0	502660	464290	425110	0	0	1510000	886570	959130	426100	1978800	1117000	912730	1298700	1490900	0	0	0	344270	1004100
		0.226017	0.518431	zinc metallopeptidase, putative	Tb927.10.13510	Tb927.10.13510	>Tb927.10.13510 | organism=Trypanosoma_brucei_TREU927 | product=zinc metallopeptidase, putative | location=Tb927_10_v5.1:3298393-3300102(-) | length=569 | sequence_SO=chromosome | SO=protein_coding	N/A	N/A	GO:0005524;GO:0004222	ATP binding;metalloendopeptidase activity	GO:0020023	kinetoplast	N/A	N/A	0;1				1	1	1	2.5	2.5	2.5	46.438	0.00015868	5374600	1	0	118310	0	0	0	0	136120	137890	153010	156730	139590	0	158780	210650	196350	0	0	0	0	189400
		0.196378	0.509631	RNA-binding protein, putative	Tb927.9.13990	Tb927.9.13990	>Tb927.9.13990 | organism=Trypanosoma_brucei_TREU927 | product=RNA-binding protein, putative (DRBD2) | location=Tb927_09_v5.1:2183754-2185266(-) | length=305 | sequence_SO=chromosome | SO=protein_coding	N/A	N/A	GO:0003676	nucleic acid binding	GO:0005737	cytoplasm	GO:0003723;GO:0003729	RNA binding;mRNA binding	0				1	1	1	8.6	8.6	8.6	21.725	2.29e-05	10891000	3	1471400	2386200	3789500	2648000	3085000	4714100	3482200	2006100	2237500	16895000	3952000	7288000	5418800	2638100	1976500	0	2173700	2183000	5828300	1820800
		0.331777	0.508734	PSP1 C-terminal conserved region, putative	Tb927.10.9910	Tb927.10.9910	>Tb927.10.9910 | organism=Trypanosoma_brucei_TREU927 | product=hypothetical protein, conserved | location=Tb927_10_v5.1:2448024-2449373(+) | length=449 | sequence_SO=chromosome | SO=protein_coding	N/A	N/A	N/A	N/A	GO:0020022;GO:0005737	acidocalcisome;cytoplasm	GO:0003729	mRNA binding	0				49	49	49	71.8	71.8	71.8	79.394	0	17650000000	1095	0	191810	0	0	0	0	234080	171740	276760	504500	296600	0	338750	244080	318310	0	0	0	0	149270
		0.30971	0.503886	cdc2-related kinase 1	Tb927.10.1070	Tb927.10.1070	>Tb927.10.1070 | organism=Trypanosoma_brucei_TREU927 | product=cell division protein kinase 2 homolog 1,cdc2- like protein kinase (CRK1) | location=Tb927_10_v5.1:288172-289077(-) | length=301 | sequence_SO=chromosome | SO=protein_coding	N/A	N/A	GO:0005524;GO:0004672	ATP binding;protein kinase activity	GO:0005737;GO:0005829;GO:0000262;GO:0005741;GO:0005739;GO:0005634	cytoplasm;cytosol;mitochondrial chromosome;mitochondrial outer membrane;mitochondrion;nucleus	GO:0005524;GO:0097472;GO:0004674	ATP binding;cyclin-dependent protein kinase activity;protein serine/threonine kinase activity	0				2	2	2	3.1	3.1	3.1	91.938	0.00028217	4596400000	21	0	146260	310700	239250	413940	333750	298290	676870	0	296500	650900	366900	442950	0	302650	0	204620	182850	192200	128920
		0.283746	0.50227	hypothetical protein, conserved	Tb927.6.1470	Tb927.6.1470	>Tb927.6.1470 | organism=Trypanosoma_brucei_TREU927 | product=hypothetical protein, conserved | location=Tb927_06_v5.1:516753-517433(-) | length=223 | sequence_SO=chromosome | SO=protein_coding	N/A	N/A	N/A	N/A	GO:0005634	nucleus	N/A	N/A	0				2	2	2	8.3	8.3	8.3	31.803	3.91e-38	22781000	7	2386700	4230600	7032500	5598600	6994000	2403700	2881400	1877200	1867700	3399800	2100600	3114600	2164100	1408800	1179700	2693400	7131700	5503900	5259900	1182600
		0.19976	0.499024	WD40/YVTN repeat-like-containing protein	Tb927.11.4900	Tb927.11.4900	>Tb927.11.4900 | organism=Trypanosoma_brucei_TREU927 | product=guanine nucleotide-binding beta subunit-like protein,G-protein (beta)-like protein,beta transducin-like protein | location=Tb927_11_v5.1:1400327-1402009(+) | length=560 | sequence_SO=chromosome	N/A	N/A	GO:0005515	protein binding	GO:0005737	cytoplasm	N/A	N/A	0				2	2	2	36.2	36.2	36.2	13.273	5.57e-54	31738000	7	0	416940	317980	215120	245690	286800	595440	302160	427090	772770	505150	641270	728670	575410	442790	0	0	234110	287320	687330
		0.241713	0.49725	rRNA biogenesis protein, putative	Tb927.1.1370;Tb11.v5.0391	Tb927.1.1370;Tb11.v5.0391	>Tb927.1.1370 | organism=Trypanosoma_brucei_TREU927 | product=rRNA biogenesis protein, putative | location=Tb927_01_v5.1:350095-352134(+) | length=679 | sequence_SO=chromosome | SO=protein_coding;>Tb11.v5.0391 | organism=Trypanosoma_brucei_TREU927 | produc	N/A	N/A	GO:0005515	protein binding	GO:0005634	nucleus	GO:0003723	RNA binding	0				2	2	2	9.9	9.9	9.9	28.969	1.67e-167	11494000	11	0	141190	0	0	0	0	160150	141520	0	158130	0	131230	109680	0	0	0	0	0	0	172650
		0.117299	0.495778	Noc2p family, putative	Tb927.10.12430	Tb927.10.12430	>Tb927.10.12430 | organism=Trypanosoma_brucei_TREU927 | product=hypothetical protein, conserved | location=Tb927_10_v5.1:3011084-3013033(-) | length=649 | sequence_SO=chromosome | SO=protein_coding	N/A	N/A	GO:0005488	binding	GO:0005634	nucleus	N/A	N/A	0				1	1	1	0.9	0.9	0.9	175.55	1.78e-05	7301900	1	0	2130400	1755100	1416200	1198600	394100	2762100	2996100	3762900	1261400	1682200	2485500	1495100	2397400	2404900	250570	1269500	1128500	0	4425000
		0.244831	0.4951	intraflagellar transport protein 88	Tb927.11.1740	Tb927.11.1740	>Tb927.11.1740 | organism=Trypanosoma_brucei_TREU927 | product=intraflagellar transport protein IFT88 (IFT88) | location=Tb927_11_v5.1:526768-529170(-) | length=800 | sequence_SO=chromosome | SO=protein_coding	N/A	N/A	GO:0005515	protein binding	GO:0030990;GO:0030992;GO:0031514	intraciliary transport particle;intraciliary transport particle B;motile cilium	N/A	N/A	0				1	1	1	2.2	2.2	2.2	50.409	0.002592	2683500	5	0	199780	171570	123960	0	195690	269190	274290	401900	538960	363500	214300	740870	582760	708250	0	0	0	198450	373140
		0.193268	0.492866	methionyl-tRNA synthetase, putative	Tb927.10.1500	Tb927.10.1500	>Tb927.10.1500 | organism=Trypanosoma_brucei_TREU927 | product=methionyl-tRNA synthetase, putative (MetRS) | location=Tb927_10_v5.1:401714-404035(-) | length=773 | sequence_SO=chromosome | SO=protein_coding	GO:0005737	cytoplasm	GO:0005524;GO:0004812;GO:0004825;GO:0000166	ATP binding;aminoacyl-tRNA ligase activity;methionine-tRNA ligase activity;nucleotide binding	GO:0097014;GO:0005737	ciliary plasm;cytoplasm	GO:0005524;GO:0004825	ATP binding;methionine-tRNA ligase activity	0				3	3	3	6.2	6.2	6.2	78.84	2.64e-11	13283000	3	0	169640	449790	0	341930	0	496120	1563200	207280	529670	1299300	303740	603340	753010	673290	0	0	0	0	266980
		0.367364	0.490738	Mitochondrial outer membrane protein porin 1;Mitochondrial outer membrane protein porin 2	Tb927.2.2520;Tb927.2.2510	Tb927.2.2520;Tb927.2.2510	>Tb927.2.2520 | organism=Trypanosoma_brucei_TREU927 | product=voltage-dependent anion-selective channel | location=Tb927_02_v5.1:495348-497012(-) | length=270 | sequence_SO=chromosome | SO=protein_coding;>Tb927.2.2510 | organism=Trypanosoma_brucei_TREU927	N/A;N/A	N/A;N/A	N/A;N/A	N/A;N/A	GO:0016281;GO:0031307;GO:0005741;GO:0005739;GO:0046930;GO:0016281;GO:0031307;GO:0005741;GO:0005739;GO:0046930	eukaryotic translation initiation factor 4F complex;integral component of mitochondrial outer membrane;mitochondrial outer membrane;mitochondrion;pore complex;eukaryotic translation initiation factor 4F complex;integral component of mitochondrial outer membrane;mitochondrial outer membrane;mitochondrion;pore complex	GO:0015288;GO:0008308;GO:0015288;GO:0008308	porin activity;voltage-gated anion channel activity;porin activity;voltage-gated anion channel activity	0				6	6	6	14.3	14.3	14.3	78.028	3.62e-69	97236000	29	23106000	11243000	14451000	15044000	13463000	21132000	27694000	27274000	26525000	27329000	24578000	24685000	31385000	32467000	33094000	9330300	5240400	5255100	9632500	12915000
		0.191973	0.489193	60S ribosomal protein L37, putative;60S ribosomal protein L37, putative	Tb927.9.9210;Tb927.11.3000	Tb927.9.9210;Tb927.11.3000	>Tb927.9.9210 | organism=Trypanosoma_brucei_TREU927 | product=60S ribosomal protein L37, putative | location=Tb927_09_v5.1:1469109-1469363(-) | length=84 | sequence_SO=chromosome | SO=protein_coding;>Tb927.11.3000 | organism=Trypanosoma_brucei_TREU927 | pr	GO:0005622;GO:0005840;GO:0005622;GO:0005840	intracellular;ribosome;intracellular;ribosome	GO:0003735;GO:0003735	structural constituent of ribosome;structural constituent of ribosome	N/A;GO:0005840	N/A;ribosome	GO:0003735;GO:0003735	structural constituent of ribosome;structural constituent of ribosome	1				3	3	3	12.7	12.7	12.7	62.272	6e-25	50700000	17	84198000	36693000	61998000	110790000	113370000	39948000	12188000	13903000	7777900	27191000	10826000	16930000	7638400	11021000	5358000	70224000	152600000	121000000	66491000	8280500
		0.174598	0.488061	hypothetical protein, conserved	Tb927.9.8370	Tb927.9.8370	>Tb927.9.8370 | organism=Trypanosoma_brucei_TREU927 | product=hypothetical protein, conserved | location=Tb927_09_v5.1:1365655-1366131(-) | length=158 | sequence_SO=chromosome | SO=protein_coding	N/A	N/A	N/A	N/A	GO:0005737	cytoplasm	N/A	N/A	0				9	9	9	20.8	20.8	20.8	69.793	2.26e-68	100980000	36	0	10535	0	0	0	0	95832000	57467000	20252000	11681	0	0	8826.5	0	0	0	0	0	0	13196
		0.349471	0.485906	MYND finger, putative	Tb927.7.7070;Tb11.v5.0612	Tb927.7.7070;Tb11.v5.0612	>Tb927.7.7070 | organism=Trypanosoma_brucei_TREU927 | product=hypothetical protein, conserved | location=Tb927_07_v5.1:2019858-2021189(-) | length=443 | sequence_SO=chromosome | SO=protein_coding;>Tb11.v5.0612 | organism=Trypanosoma_brucei_TREU927 | produc	N/A	N/A	N/A	N/A	GO:0097014;GO:0005737;GO:0031981	ciliary plasm;cytoplasm;nuclear lumen	N/A	N/A	0				13	13	13	17	17	17	100.23	6.8e-62	49794000	27	0	90885	0	0	71994	89627	156590	95829	165770	127090	116760	0	135090	80462	112970	0	85090	81638	0	104930
		0.19101	0.481006	small glutamine-rich tetratricopeptide repeat protein, putative	Tb927.6.4000	Tb927.6.4000	>Tb927.6.4000 | organism=Trypanosoma_brucei_TREU927 | product=small glutamine-rich tetratricopeptide repeat protein, putative (SGT) | location=Tb927_06_v5.1:1172982-1174232(-) | length=416 | sequence_SO=chromosome | SO=protein_coding	N/A	N/A	GO:0005515	protein binding	GO:0005737;GO:0005829	cytoplasm;cytosol	GO:0051087	chaperone binding	0				5	5	5	42.7	42.7	42.7	12.757	4.66e-24	74414000	14	0	196260	114570	0	0	346700	767480	781200	646060	386450	604710	576400	1231100	771640	1088500	0	0	0	206700	171680
		0.148851	0.475817	Nucleoporin NUP89	Tb927.11.2950	Tb927.11.2950	>Tb927.11.2950 | organism=Trypanosoma_brucei_TREU927 | product=Nucleoporin (TbNup89) | location=Tb927_11_v5.1:858932-861322(-) | length=796 | sequence_SO=chromosome | SO=protein_coding	GO:0005643	nuclear pore	GO:0017056	structural constituent of nuclear pore	GO:0005643;GO:0031080;GO:0005634	nuclear pore;nuclear pore outer ring;nucleus	N/A	N/A	0				12	12	12	52.5	52.5	52.5	30.992	1.62e-111	335880000	72	0	367500	206730	169060	0	231460	431570	285430	332070	473310	289050	293240	390170	551630	493750	0	0	0	0	1198300
		0.266842	0.475563	kinetoplastid kinetochore protein 3	Tb927.9.10920	Tb927.9.10920	>Tb927.9.10920 | organism=Trypanosoma_brucei_TREU927 | product=protein kinase, putative | location=Tb927_09_v5.1:1718064-1721240(-) | length=1058 | sequence_SO=chromosome | SO=protein_coding	N/A	N/A	GO:0005524;GO:0003676;GO:0004672	ATP binding;nucleic acid binding;protein kinase activity	GO:0000776;GO:0005654;GO:0005634	kinetochore;nucleoplasm;nucleus	GO:0005524;GO:0004674	ATP binding;protein serine/threonine kinase activity	0				1	1	1	4.5	4.5	4.5	46.735	1.96e-05	2680400	3	0	1048300	582110	377750	334080	314720	308930	216700	0	377920	0	0	427820	132930	0	0	498870	418640	970360	946330
		0.114449	0.474458	Nucleolar protein 12 (25kDa), putative	Tb927.10.2580	Tb927.10.2580	>Tb927.10.2580 | organism=Trypanosoma_brucei_TREU927 | product=hypothetical protein, conserved | location=Tb927_10_v5.1:668794-669678(+) | length=294 | sequence_SO=chromosome | SO=protein_coding	N/A	N/A	N/A	N/A	GO:0005634	nucleus	N/A	N/A	0				3	3	3	19.5	19.5	19.5	19.431	9.12e-10	54900000	33	0	2949200	4398900	1227400	1355600	1148400	369250	0	0	205410	475460	0	233090	199680	0	0	4418400	2466100	3928500	998600
		0.10764	0.472362	carnitine O-palmitoyltransferase II, putative	Tb927.3.3900	Tb927.3.3900	>Tb927.3.3900 | organism=Trypanosoma_brucei_TREU927 | product=carnitine O-palmitoyltransferase II, putative (CPT II) | location=Tb927_03_v5.1:1084019-1085884(+) | length=621 | sequence_SO=chromosome | SO=protein_coding	N/A	N/A	GO:0016746	transferase activity, transferring acyl groups	GO:0005737;GO:0005739	cytoplasm;mitochondrion	N/A	N/A	1				4	4	4	9.6	9.6	9.6	44.086	3.8e-11	22099000	13	0	523530	337870	0	0	242820	1592500	1934900	1838100	1121700	3503200	2566000	977950	2481900	2610500	0	0	0	0	772760
		0.155011	0.455468	citrate synthase, putative	Tb927.10.13430	Tb927.10.13430	>Tb927.10.13430 | organism=Trypanosoma_brucei_TREU927 | product=citrate synthase, putative | location=Tb927_10_v5.1:3277188-3278642(-) | length=484 | sequence_SO=chromosome | SO=protein_coding	N/A	N/A	GO:0046912	transferase activity, transferring acyl groups, acyl groups converted into alkyl on transfer	GO:0020023;GO:0005739	kinetoplast;mitochondrion	N/A	N/A	0				5	5	5	24.3	24.3	24.3	34.627	2.86e-19	73831000	17	0	221670	0	0	0	0	795350	434400	603220	754440	1168600	1334300	657080	577130	780700	0	0	0	0	148790
		0.187355	0.455158	40S ribosomal protein S9, putative;40S ribosomal protein S9, putative	Tb927.8.1110;Tb927.10.5610	Tb927.8.1110;Tb927.10.5610	>Tb927.8.1110 | organism=Trypanosoma_brucei_TREU927 | product=40S ribosomal protein S9, putative | location=Tb927_08_v5.1:355351-355923(-) | length=190 | sequence_SO=chromosome | SO=protein_coding;>Tb927.10.5610 | organism=Trypanosoma_brucei_TREU927 | prod	GO:0005622;GO:0015935;GO:0005622;GO:0015935	intracellular;small ribosomal subunit;intracellular;small ribosomal subunit	GO:0003723;GO:0019843;GO:0003735;GO:0003723;GO:0019843;GO:0003735	RNA binding;rRNA binding;structural constituent of ribosome;RNA binding;rRNA binding;structural constituent of ribosome	GO:0097014;GO:0005737;GO:0031981;GO:0005840;GO:0005737	ciliary plasm;cytoplasm;nuclear lumen;ribosome;cytoplasm	GO:0003723;GO:0003735;GO:0003735	RNA binding;structural constituent of ribosome;structural constituent of ribosome	1				3	3	3	5.1	5.1	5.1	84.81	3.7e-08	22903000	12	107190000	50621000	125070000	156350000	189970000	33767000	53011000	34181000	29109000	60329000	26893000	48375000	34321000	28491000	18647000	65770000	249780000	228590000	64996000	14642000
		0.127469	0.453247	hypothetical protein, conserved	Tb927.9.12890	Tb927.9.12890	>Tb927.9.12890 | organism=Trypanosoma_brucei_TREU927 | product=hypothetical protein, conserved | location=Tb927_09_v5.1:2036493-2036915(+) | length=140 | sequence_SO=chromosome | SO=protein_coding	N/A	N/A	N/A	N/A	N/A	N/A	N/A	N/A	0				2	2	2	8.9	8.9	8.9	25.968	1.63e-06	4678100	4	0	213170	735060	0	0	0	134710	65455	0	152690	0	0	0	0	0	0	1555300	1225000	0	147270
		0.207243	0.449158	retrotransposon hot spot protein 1 (RHS1), interrupted	Tb927.2.820	Tb927.2.820	>Tb927.2.820 | organism=Trypanosoma_brucei_TREU927 | product=retrotransposon hot spot protein (RHS, pseudogene), putative,retrotransposon hot spot protein 1 (RHS1), interrupted | location=Tb927_02_v5.1:140725-142308(-) | length=527 | sequence_SO=chromosome	N/A	N/A	N/A	N/A	GO:0005634	nucleus	N/A	N/A	5;6				3	3	3	8.4	8.4	8.4	76.244	9.11e-20	22705000	7	4552000	36868000	20799000	11147000	10995000	3297500	21996000	11900000	11840000	17795000	8867400	14006000	13926000	8289100	10693000	4439700	17172000	12317000	4159800	32574000
		0.115179	0.44794	Prostaglandin E synthase	Tb927.7.3500	Tb927.7.3500	>Tb927.7.3500 | organism=Trypanosoma_brucei_TREU927 | product=glutathione-S-transferase/glutaredoxin, putative | location=Tb927_07_v5.1:905557-906495(-) | length=312 | sequence_SO=chromosome | SO=protein_coding	N/A	N/A	GO:0009055;GO:0015035	electron transfer activity;protein disulfide oxidoreductase activity	GO:0020023;GO:0005739	kinetoplast;mitochondrion	N/A	N/A	0				18	18	18	37.6	37.6	37.6	61.506	1.36e-261	608610000	136	0	790650	1207900	1343600	1577800	1055300	1572800	1700500	1089900	1481400	1745200	2074100	1199100	2508800	1796700	0	398110	0	833870	391170
		0.193315	0.447648	RNA-binding protein	Tb927.3.1030	Tb927.3.1030	>Tb927.3.1030 | organism=Trypanosoma_brucei_TREU927 | product=RNA-binding protein (RPB28) | location=Tb927_03_v5.1:253218-254291(+) | length=357 | sequence_SO=chromosome | SO=protein_coding	N/A	N/A	GO:0003676	nucleic acid binding	GO:0005737	cytoplasm	GO:0003729	mRNA binding	0				11	11	11	28.5	28.5	28.5	63.119	7.34e-184	89153000	25	0	443210	387450	289400	0	0	668400	453440	312900	535420	425970	413410	737650	374040	345190	0	0	350880	247180	321460
		0.1615	0.446522	inosine-guanine nucleoside hydrolase	Tb927.7.4570;Tb11.v5.0270	Tb927.7.4570;Tb11.v5.0270	>Tb927.7.4570 | organism=Trypanosoma_brucei_TREU927 | product=inosine-guanine nucleoside hydrolase (IG-NH) | location=Tb927_07_v5.1:1214602-1215675(-) | length=357 | sequence_SO=chromosome | SO=protein_coding;>Tb11.v5.0270 | organism=Trypanosoma_brucei_TRE	N/A	N/A	N/A	N/A	GO:0005930;GO:0005737;GO:0020015	axoneme;cytoplasm;glycosome	GO:0047724	inosine nucleosidase activity	0				12	12	12	62	62	62	26.819	8.52e-210	1176400000	156	0	341130	0	0	0	0	475000	395210	489830	333640	342960	319460	705600	504990	460500	0	0	0	0	505130
		0.162012	0.445278	Pre-rRNA-processing protein ESF1, putative	Tb927.10.7810	Tb927.10.7810	>Tb927.10.7810 | organism=Trypanosoma_brucei_TREU927 | product=hypothetical protein, conserved | location=Tb927_10_v5.1:1956827-1958965(-) | length=712 | sequence_SO=chromosome | SO=protein_coding	N/A	N/A	N/A	N/A	GO:0005634	nucleus	N/A	N/A	0				2	2	2	5.1	5.1	5.1	82.5	4.14e-54	22206000	4	0	215160	0	0	0	0	115720	0	0	0	0	0	0	0	0	0	0	0	104060	404750
		0.293103	0.445062	cysteine peptidase, Clan CA, family C1, Cathepsin L-like;cysteine peptidase, Clan CA, family C1, Cathepsin L-like;cysteine peptidase, Clan CA, family C1, Cathepsin L-like;cysteine peptidase, Clan CA, family C1, Cathepsin L-like;cysteine peptidase, Clan CA, family C1, Cathepsin L-like	Tb927.6.980;Tb927.6.970;Tb927.6.960;Tb927.6.1020;Tb927.6.1010	Tb927.6.980;Tb927.6.970;Tb927.6.960;Tb927.6.1020;Tb927.6.1010	>Tb927.6.980 | organism=Trypanosoma_brucei_TREU927 | product=cysteine peptidase precursor,cysteine peptidase, Clan CA, family C1, Cathepsin L-like (CP) | location=Tb927_06_v5.1:408106-409458(-) | length=450 | sequence_SO=chromosome | SO=protein_coding;>Tb9	N/A;N/A;N/A;N/A;N/A	N/A;N/A;N/A;N/A;N/A	GO:0004197;GO:0008234;GO:0004197;GO:0008234;GO:0004197;GO:0008234;GO:0004197;GO:0008234;GO:0004197;GO:0008234	cysteine-type endopeptidase activity;cysteine-type peptidase activity;cysteine-type endopeptidase activity;cysteine-type peptidase activity;cysteine-type endopeptidase activity;cysteine-type peptidase activity;cysteine-type endopeptidase activity;cysteine-type peptidase activity;cysteine-type endopeptidase activity;cysteine-type peptidase activity	N/A;N/A;N/A;N/A;N/A	N/A;N/A;N/A;N/A;N/A	N/A;N/A;N/A;N/A;N/A	N/A;N/A;N/A;N/A;N/A	0				2	2	2	26.1	26.1	26.1	13.577	5.9e-19	47465000	18	1367600	2080100	2483000	2447700	2275600	1486800	2524800	4114400	2583700	2231900	1703300	3363700	2435000	1683400	2910300	0	2667800	2081800	1940800	1008600
		0.11723	0.441904	hypothetical protein, conserved	Tb927.6.5090	Tb927.6.5090	>Tb927.6.5090 | organism=Trypanosoma_brucei_TREU927 | product=hypothetical protein, conserved | location=Tb927_06_v5.1:1390185-1392644(+) | length=819 | sequence_SO=chromosome | SO=protein_coding	N/A	N/A	N/A	N/A	N/A	N/A	N/A	N/A	0				4	4	4	12.4	12.4	12.4	65.046	5.29e-29	33596000	9	0	1693200	1357600	593990	563210	963080	329270	281710	0	720020	0	402190	558000	251480	0	0	905840	1240100	2150800	720010
		0.3851	0.440405	40S ribosomal protein S13, putative;40S ribosomal protein S13, putative	Tb927.2.5910;Tb927.10.15120	Tb927.2.5910;Tb927.10.15120	>Tb927.2.5910 | organism=Trypanosoma_brucei_TREU927 | product=40S ribosomal protein S13, putative | location=Tb927_02_v5.1:1077046-1077501(+) | length=151 | sequence_SO=chromosome | SO=protein_coding;>Tb927.10.15120 | organism=Trypanosoma_brucei_TREU927 |	GO:0005622;GO:0005840;GO:0005622;GO:0005840	intracellular;ribosome;intracellular;ribosome	GO:0003735;GO:0003735	structural constituent of ribosome;structural constituent of ribosome	GO:0035869;GO:0005737;GO:0005737	ciliary transition zone;cytoplasm;cytoplasm	GO:0003735;GO:0003735	structural constituent of ribosome;structural constituent of ribosome	2;1;1;2;1;1;1				22	22	19	26	26	23.7	137.47	7.23e-223	122850000	42	91507000	49019000	128070000	51907000	63391000	10700000	97394000	89057000	84936000	76914000	32111000	89619000	73826000	70561000	49398000	80383000	106870000	83399000	49552000	25647000
		0.185374	0.439756	RNA editing mediator complex protein 5	Tb927.8.8170	Tb927.8.8170	>Tb927.8.8170 | organism=Trypanosoma_brucei_TREU927 | product=mitochondrial RNA binding protein 1, putative (MRB8170) | location=Tb927_08_v5.1:2416165-2418882(+) | length=905 | sequence_SO=chromosome | SO=protein_coding	N/A	N/A	N/A	N/A	GO:0031019;GO:0005739	mitochondrial mRNA editing complex;mitochondrion	GO:0003723	RNA binding	2;2				2	2	2	21.5	21.5	21.5	11.278	4.26e-115	37281000	25	0	424320	309850	385880	356130	359480	450860	219350	352150	1235400	341070	490750	409290	382400	499460	0	0	261340	206620	854490
		0.175436	0.439542	predicted tetratricopeptide repeat (TPR) protein	Tb927.11.6710	Tb927.11.6710	>Tb927.11.6710 | organism=Trypanosoma_brucei_TREU927 | product=predicted tetratricopeptide repeat (TPR) protein | location=Tb927_11_v5.1:1892522-1893718(-) | length=398 | sequence_SO=chromosome | SO=protein_coding	N/A	N/A	GO:0005515	protein binding	N/A	N/A	N/A	N/A	0				7	7	7	12.6	12.6	12.6	80.449	8.95e-61	41861000	18	1590800	7603400	7456800	5447700	5819900	2413200	5277100	2520300	2098500	3523900	1771300	3442200	3903400	2116100	1789500	459110	8535200	7230800	4789800	3040600
		0.126292	0.439135	Serine-threonine kinase receptor-associated protein, putative	Tb927.11.1890	Tb927.11.1890	>Tb927.11.1890 | organism=Trypanosoma_brucei_TREU927 | product=hypothetical protein, conserved | location=Tb927_11_v5.1:554775-555812(-) | length=326 | sequence_SO=chromosome | SO=protein_coding	N/A	N/A	GO:0005515	protein binding	GO:0020022;GO:0010494	acidocalcisome;cytoplasmic stress granule	N/A	N/A	0				3	3	3	11.7	11.7	11.7	40.82	1.08e-13	44874000	9	0	218730	0	380720	250030	389330	528560	571340	484630	501380	776310	425980	742340	578620	593470	0	0	0	367380	0
		0.157421	0.438404	Outer dynein arm docking complex protein 1, putative	Tb927.5.1900	Tb927.5.1900	>Tb927.5.1900 | organism=Trypanosoma_brucei_TREU927 | product=hypothetical protein, conserved | location=Tb927_05_v5.1:646339-648171(+) | length=610 | sequence_SO=chromosome | SO=protein_coding	N/A	N/A	N/A	N/A	GO:0005930	axoneme	N/A	N/A	0				1	1	1	11	11	11	17.987	1.72e-11	3381900	1	0	0	61023	0	0	81769	62803	48160	0	79216	0	0	98431	60721	71342	0	0	0	0	0
		0.136088	0.435605	tubulin tyrosine ligase protein, putative	Tb927.9.9580	Tb927.9.9580	>Tb927.9.9580 | organism=Trypanosoma_brucei_TREU927 | product=tubulin tyrosine ligase protein, putative | location=Tb927_09_v5.1:1523120-1525093(-) | length=657 | sequence_SO=chromosome | SO=protein_coding	N/A	N/A	N/A	N/A	N/A	N/A	N/A	N/A	0;0				8	8	8	58.5	58.5	58.5	14.645	1.51e-176	2835000000	146	0	348740	114100	0	435060	0	143480	0	0	180610	0	0	42924	0	0	0	103950	58861	0	2101500
		0.280175	0.433683	hypothetical protein, conserved	Tb927.1.4340	Tb927.1.4340	>Tb927.1.4340 | organism=Trypanosoma_brucei_TREU927 | product=hypothetical protein, conserved | location=Tb927_01_v5.1:899638-901788(+) | length=716 | sequence_SO=chromosome | SO=protein_coding	N/A	N/A	N/A	N/A	N/A	N/A	N/A	N/A	0				5	5	5	8.9	8.9	8.9	76.914	5.29e-13	31089000	7	0	254170	189000	371810	327910	224620	134710	0	0	138900	0	0	103030	0	0	0	283740	348670	238110	242970
		0.104073	0.43277	Nucleoporin NUP98	Tb11.v5.0584;Tb927.3.3180	Tb11.v5.0584;Tb927.3.3180	>Tb11.v5.0584 | organism=Trypanosoma_brucei_TREU927 | product=hypothetical protein, conserved | location=Tb927_11_bin_v5.1:2694518-2696359(-) | length=613 | sequence_SO=random_sequence | SO=protein_coding;>Tb927.3.3180 | organism=Trypanosoma_brucei_TREU927	N/A	N/A	N/A	N/A	GO:0005643;GO:0044613;GO:0005634	nuclear pore;nuclear pore central transport channel;nucleus	N/A	N/A	0				12	12	12	18.4	18.4	18.4	131.1	8.45e-210	111980000	31	0	878500	365520	352450	205940	157220	785750	489810	274640	692840	312730	0	630390	515750	481210	0	0	0	0	2934400
		0.098858	0.43178	metallo-peptidase, Clan MA(E) Family M1	Tb927.11.3570	Tb927.11.3570	>Tb927.11.3570 | organism=Trypanosoma_brucei_TREU927 | product=aminopeptidase, putative,metallo-peptidase, Clan MA(E) Family M1 | location=Tb927_11_v5.1:1057399-1060014(+) | length=871 | sequence_SO=chromosome | SO=protein_coding	N/A	N/A	GO:0008237;GO:0008270	metallopeptidase activity;zinc ion binding	N/A	N/A	GO:0008235;GO:0008237	metalloexopeptidase activity;metallopeptidase activity	0				20	20	20	46.4	46.4	46.4	54.372	7.42e-90	507280000	144	0	477930	212780	279690	382370	231530	1747800	932500	1097900	944660	2532800	1189800	1875800	1959700	1689900	0	0	0	0	1137200
		0.151844	0.423405	Component of motile flagella 18	Tb927.4.3130	Tb927.4.3130	>Tb927.4.3130 | organism=Trypanosoma_brucei_TREU927 | product=Spef1 | location=Tb927_04_v5.1:824258-825085(+) | length=275 | sequence_SO=chromosome | SO=protein_coding	N/A	N/A	GO:0005515	protein binding	GO:0036064;GO:0035869	ciliary basal body;ciliary transition zone	N/A	N/A	0				23	23	23	60	60	60	53.267	0	22398000000	848	0	44334	0	84978	87501	133220	62327	0	0	154810	0	0	113050	0	0	0	0	76261	0	29335
		0.2136	0.421576	60S ribosomal protein L17, putative;60S ribosomal protein L17, putative	Tb927.11.4820;Tb927.10.14580	Tb927.11.4820;Tb927.10.14580	>Tb927.11.4820 | organism=Trypanosoma_brucei_TREU927 | product=60S ribosomal protein L17, putative | location=Tb927_11_v5.1:1386998-1387498(+) | length=166 | sequence_SO=chromosome | SO=protein_coding;>Tb927.10.14580 | organism=Trypanosoma_brucei_TREU927 |	GO:0015934;GO:0005840;GO:0015934;GO:0005840	large ribosomal subunit;ribosome;large ribosomal subunit;ribosome	GO:0003735;GO:0003735	structural constituent of ribosome;structural constituent of ribosome	GO:0005737;GO:0005783;GO:0005737	cytoplasm;endoplasmic reticulum;cytoplasm	GO:0003735;GO:0003735	structural constituent of ribosome;structural constituent of ribosome	0				9	9	9	14.3	14.3	14.3	95.767	2.33e-106	52688000	27	27997000	14509000	42536000	28908000	51950000	6719900	12579000	9042200	8899300	14084000	6508600	10801000	11445000	7572600	2896100	22342000	57889000	58832000	18257000	5748000
		0.184417	0.420084	60S ribosomal protein L11, putative;60S ribosomal protein L11, putative	Tb927.9.7620;Tb927.9.7590	Tb927.9.7620;Tb927.9.7590	>Tb927.9.7620 | organism=Trypanosoma_brucei_TREU927 | product=60S ribosomal protein L11, putative | location=Tb927_09_v5.1:1248212-1248796(-) | length=194 | sequence_SO=chromosome | SO=protein_coding;>Tb927.9.7590 | organism=Trypanosoma_brucei_TREU927 | pr	GO:0005840;GO:0005840	ribosome;ribosome	GO:0003735;GO:0003735	structural constituent of ribosome;structural constituent of ribosome	GO:0005737;GO:0000315;GO:0005737;GO:0000315	cytoplasm;organellar large ribosomal subunit;cytoplasm;organellar large ribosomal subunit	GO:0005515;GO:0003735;GO:0005515;GO:0003735	protein binding;structural constituent of ribosome;protein binding;structural constituent of ribosome	0				10	10	10	13.3	13.3	13.3	134.73	1.23e-34	65132000	14	68266000	46862000	86790000	157310000	147790000	38213000	30005000	37851000	26321000	41007000	22535000	45524000	14377000	14796000	21078000	26517000	196540000	180860000	65287000	15429000
		0.107978	0.415671	branched-chain amino acid aminotransferase, putative;branched-chain amino acid aminotransferase, putative	Tb927.2.4590;Tb11.v5.0820;Tb927.2.4610	Tb927.2.4590;Tb11.v5.0820;Tb927.2.4610	>Tb927.2.4590 | organism=Trypanosoma_brucei_TREU927 | product=branched-chain amino acid aminotransferase, putative | location=Tb927_02_v5.1:816649-817752(-) | length=367 | sequence_SO=chromosome | SO=protein_coding;>Tb11.v5.0820 | organism=Trypanosoma_bruc	N/A;N/A	N/A;N/A	GO:0004084;GO:0003824;GO:0004084;GO:0003824	branched-chain-amino-acid transaminase activity;catalytic activity;branched-chain-amino-acid transaminase activity;catalytic activity	GO:0097014;GO:0005737;GO:0005739;GO:0005654;GO:0097014;GO:0005737;GO:0005739;GO:0031981	ciliary plasm;cytoplasm;mitochondrion;nucleoplasm;ciliary plasm;cytoplasm;mitochondrion;nuclear lumen	GO:0004084;GO:0004084	branched-chain-amino-acid transaminase activity;branched-chain-amino-acid transaminase activity	0;0				2	2	2	18	18	18	21.118	2.98e-16	240740000	40	0	315450	330240	0	367530	0	840180	850490	446020	318240	2006100	822700	484500	943930	613480	0	0	0	0	246210
		0.176883	0.414373	hypothetical protein, conserved	Tb927.6.4750	Tb927.6.4750	>Tb927.6.4750 | organism=Trypanosoma_brucei_TREU927 | product=hypothetical protein, conserved | location=Tb927_06_v5.1:1321591-1323483(+) | length=624 | sequence_SO=chromosome | SO=protein_coding	GO:0030286	dynein complex	GO:0003777;GO:0005515	microtubule motor activity;protein binding	GO:0005930;GO:0005737	axoneme;cytoplasm	N/A	N/A	0				4	4	4	16.6	16.6	16.6	45.865	1.71e-26	25590000	14	0	224100	272710	0	343600	346260	310750	219610	351400	381170	258070	0	454940	223240	166760	0	166450	0	243380	456250
		0.256479	0.411663	Serine/threonine-protein kinase RIO2, putative	Tb927.6.2840	Tb927.6.2840	>Tb927.6.2840 | organism=Trypanosoma_brucei_TREU927 | product=hypothetical protein, conserved | location=Tb927_06_v5.1:849224-850660(+) | length=478 | sequence_SO=chromosome | SO=protein_coding	N/A	N/A	GO:0005524;GO:0004674	ATP binding;protein serine/threonine kinase activity	N/A	N/A	N/A	N/A	14				1	1	1	1.5	1.5	1.5	67.604	0.002805	3062000	3	0	164330	154210	196170	199950	0	139700	224060	272290	111970	128880	0	96903	172320	146760	0	229820	186880	223770	339710
		0.171704	0.410051	Kinetochore interacting protein 4	Tb927.7.3080	Tb927.7.3080	>Tb927.7.3080 | organism=Trypanosoma_brucei_TREU927 | product=hypothetical protein, conserved | location=Tb927_07_v5.1:779167-780456(+) | length=429 | sequence_SO=chromosome | SO=protein_coding	N/A	N/A	N/A	N/A	GO:0000776;GO:0005634;GO:0005819	kinetochore;nucleus;spindle	N/A	N/A	0				23	23	23	64.6	64.6	64.6	45.277	0	966550000	257	0	505780	0	0	392070	0	287980	283880	238920	343370	0	465870	289800	221960	225850	0	0	0	378330	360200
		0.18802	0.409593	catalytic subunit of the vacuolar transporter chaperone 4	Tb927.11.12220	Tb927.11.12220	>Tb927.11.12220 | organism=Trypanosoma_brucei_TREU927 | product=catalytic subunit of the vacuolar transporter chaperone 4 | location=Tb927_11_v5.1:3267280-3269661(+) | length=793 | sequence_SO=chromosome | SO=protein_coding	N/A	N/A	N/A	N/A	GO:0020022;GO:0033254	acidocalcisome;vacuolar transporter chaperone complex	GO:0046872;GO:0008976	metal ion binding;polyphosphate kinase activity	0				16	16	16	20.4	20.4	20.4	117.56	5.74e-104	162030000	43	0	279380	167080	0	0	153950	0	128310	0	142660	0	0	118040	109530	158740	0	0	147730	624320	224860
		0.207787	0.405406	eukaryotic translation initiation factor 5, putative	Tb927.10.2770;Tb11.v5.0684	Tb927.10.2770;Tb11.v5.0684	>Tb927.10.2770 | organism=Trypanosoma_brucei_TREU927 | product=eukaryotic translation initiation factor 5, putative | location=Tb927_10_v5.1:708691-709839(+) | length=382 | sequence_SO=chromosome | SO=protein_coding;>Tb11.v5.0684 | organism=Trypanosoma_bru	N/A	N/A	GO:0005515;GO:0003743	protein binding;translation initiation factor activity	GO:0005737	cytoplasm	GO:0003743	translation initiation factor activity	0				3	3	3	5.1	5.1	5.1	108.44	2e-14	18900000	8	0	595700	692450	343160	350690	512280	775770	754360	730940	845020	1011100	490250	1096900	777800	871590	0	0	424000	439500	341940
		0.171327	0.404828	Protein arginine N-methyltransferase 1 catalytic subunit	Tb927.1.4690	Tb927.1.4690	>Tb927.1.4690 | organism=Trypanosoma_brucei_TREU927 | product=arginine N-methyltransferase (PRMT1) | location=Tb927_01_v5.1:964186-965223(+) | length=345 | sequence_SO=chromosome | SO=protein_coding	N/A	N/A	GO:0008168	methyltransferase activity	GO:0005737	cytoplasm	GO:0016273;GO:0003729;GO:0005515;GO:0016274	arginine N-methyltransferase activity;mRNA binding;protein binding;protein-arginine N-methyltransferase activity	0				12	12	12	57.1	57.1	57.1	29.196	2.31e-154	481840000	108	0	151630	0	0	0	0	0	395990	0	180500	0	0	182120	361100	0	0	0	0	0	124820
		0.187849	0.404604	chaperone protein DnaJ, putative	Tb927.11.16740	Tb927.11.16740	>Tb927.11.16740 | organism=Trypanosoma_brucei_TREU927 | product=chaperone protein DNAj, putative | location=Tb927_11_v5.1:4454558-4455712(-) | length=384 | sequence_SO=chromosome | SO=protein_coding	N/A	N/A	GO:0031072;GO:0051082	heat shock protein binding;unfolded protein binding	GO:0005783	endoplasmic reticulum	GO:0051087;GO:0051082	chaperone binding;unfolded protein binding	0				6	6	6	15.3	15.3	15.3	68.158	2.44e-19	64725000	19	0	294980	685280	339890	1124100	321720	163340	0	0	199400	219140	0	0	0	0	0	1076700	768710	306000	192160
		0.154764	0.400345	Alpha/beta hydrolase family, putative	Tb927.4.600	Tb927.4.600	>Tb927.4.600 | organism=Trypanosoma_brucei_TREU927 | product=hypothetical protein, conserved | location=Tb927_04_v5.1:171885-172838(-) | length=317 | sequence_SO=chromosome | SO=protein_coding	N/A	N/A	N/A	N/A	GO:0097014;GO:0005737;GO:0005739;GO:0031981	ciliary plasm;cytoplasm;mitochondrion;nuclear lumen	N/A	N/A	4				11	11	11	27.7	27.7	27.7	44.208	4.15e-88	78816000	24	0	238250	166300	418190	265770	381270	330690	0	252350	220800	328890	256710	301190	259170	228530	0	0	249390	316090	0
		0.17752	0.399708	hypothetical protein, conserved	Tb927.8.7480	Tb927.8.7480	>Tb927.8.7480 | organism=Trypanosoma_brucei_TREU927 | product=hypothetical protein, conserved | location=Tb927_08_v5.1:2152612-2154519(+) | length=635 | sequence_SO=chromosome | SO=protein_coding	N/A	N/A	N/A	N/A	GO:0097014;GO:0005737;GO:0031981;GO:0005634	ciliary plasm;cytoplasm;nuclear lumen;nucleus	N/A	N/A	0				3	3	3	20.4	20.4	20.4	35.476	2.56e-24	25072000	8	0	412530	272100	260730	267960	359550	154860	88041	0	0	136050	110930	202670	221320	112890	0	0	249630	318960	488880
		0.169574	0.399489	P-type H+-ATPase, putative	Tb927.10.12500	Tb927.10.12500	>Tb927.10.12500 | organism=Trypanosoma_brucei_TREU927 | product=P-type H -ATPase, putative | location=Tb927_10_v5.1:3027856-3030594(-) | length=912 | sequence_SO=chromosome | SO=protein_coding	GO:0016021	integral component of membrane	GO:0000166;GO:0008553	nucleotide binding;proton-exporting ATPase activity, phosphorylative mechanism	GO:0005886	plasma membrane	GO:0005524;GO:0015662	ATP binding;ATPase activity, coupled to transmembrane movement of ions, phosphorylative mechanism	0				1	1	1	5	5	5	30.459	0.0032908	8067500	1	5073400	10415000	8874000	3418100	4273000	6832200	9701500	10356000	13592000	11097000	8221000	6899300	14633000	14670000	16672000	2098500	2363100	2103900	5529700	28973000
		0.128771	0.398214	membrane transporter protein, putative;MATE efflux family protein, putative	Tb927.9.11800;Tb927.9.11790	Tb927.9.11800;Tb927.9.11790	>Tb927.9.11800 | organism=Trypanosoma_brucei_TREU927 | product=hypothetical protein, conserved | location=Tb927_09_v5.1:1836746-1838257(+) | length=503 | sequence_SO=chromosome | SO=protein_coding;>Tb927.9.11790 | organism=Trypanosoma_brucei_TREU927 | prod	GO:0016020;GO:0016020	membrane;membrane	GO:0015297;GO:0015238;GO:0015297;GO:0015238	antiporter activity;drug transmembrane transporter activity;antiporter activity;drug transmembrane transporter activity	N/A;N/A	N/A;N/A	N/A;N/A	N/A;N/A	0				1	1	1	4.6	4.6	4.6	24.904	1.89e-05	11639000	15	0	15489	0	0	0	0	0	0	0	0	0	0	0	0	0	0	0	0	0	0
		0.177291	0.398149	hypothetical protein, conserved	Tb927.11.2570	Tb927.11.2570	>Tb927.11.2570 | organism=Trypanosoma_brucei_TREU927 | product=hypothetical protein, conserved | location=Tb927_11_v5.1:753723-755462(-) | length=573 | sequence_SO=chromosome | SO=protein_coding	N/A	N/A	N/A	N/A	N/A	N/A	N/A	N/A	0				4	4	4	32.9	32.9	32.9	15.786	4.64e-26	213410000	37	0	0	86511	0	187700	253770	193860	113830	0	0	154010	0	187180	0	0	0	0	0	0	359150
		0.385399	0.387625	hypothetical protein, conserved	Tb927.10.2810	Tb927.10.2810	>Tb927.10.2810 | organism=Trypanosoma_brucei_TREU927 | product=hypothetical protein, conserved | location=Tb927_10_v5.1:721079-722095(+) | length=338 | sequence_SO=chromosome | SO=protein_coding	N/A	N/A	N/A	N/A	N/A	N/A	N/A	N/A	4;4				1	1	1	7.8	7.8	7.8	13.594	8.87e-06	158100000	28	0	248490	248730	229270	276140	553440	434330	412760	525750	333880	370150	441900	531190	440020	469430	0	211840	254400	240940	159610
		0.119053	0.386925	Protein argonaute-1	Tb927.10.10850	Tb927.10.10850	>Tb927.10.10850 | organism=Trypanosoma_brucei_TREU927 | product=argonaute-like protein (AGO1) | location=Tb927_10_v5.1:2634956-2637667(-) | length=903 | sequence_SO=chromosome | SO=protein_coding	N/A	N/A	GO:0003676;GO:0005515	nucleic acid binding;protein binding	GO:0005737;GO:0010494	cytoplasm;cytoplasmic stress granule	GO:0003729;GO:0043022	mRNA binding;ribosome binding	0				2	2	2	14	14	14	40.557	7.24e-06	4586400	2	0	323770	398170	0	395880	393980	715420	843820	688890	613870	1060100	767560	664140	689850	1039700	0	0	0	333610	499080
		0.114065	0.386819	intraflagellar transport protein 81	Tb927.10.2640;Tb11.v5.0525	Tb927.10.2640;Tb11.v5.0525	>Tb927.10.2640 | organism=Trypanosoma_brucei_TREU927 | product=intraflagellar transport protein IFT81, putative | location=Tb927_10_v5.1:681379-683601(+) | length=740 | sequence_SO=chromosome | SO=protein_coding;>Tb11.v5.0525 | organism=Trypanosoma_brucei_	N/A	N/A	N/A	N/A	GO:0030990;GO:0030992	intraciliary transport particle;intraciliary transport particle B	N/A	N/A	0				1	1	1	7.4	7.4	7.4	33.861	2.62e-10	31442000	3	0	429090	0	0	0	0	470980	787460	672760	518430	559110	575640	706860	785470	735520	0	0	0	0	314710
		0.172729	0.386641	kinetoplast DNA-associated protein, putative	Tb927.10.8890	Tb927.10.8890	>Tb927.10.8890 | organism=Trypanosoma_brucei_TREU927 | product=kinetoplast DNA-associated protein, putative | location=Tb927_10_v5.1:2199362-2199991(+) | length=209 | sequence_SO=chromosome | SO=protein_coding	N/A	N/A	N/A	N/A	GO:0020023;GO:0005739	kinetoplast;mitochondrion	GO:0003677;GO:0042301	DNA binding;phosphate ion binding	0				18	18	18	38.2	38.2	38.2	67.695	3.88e-257	226200000	88	0	452930	1425600	831220	830280	0	454510	369390	205200	338860	190430	444410	528640	194790	154490	0	1057300	1001500	378560	146750
		0.171755	0.386556	Present in the outer mitochondrial membrane proteome 12	Tb927.11.2750	Tb927.11.2750	>Tb927.11.2750 | organism=Trypanosoma_brucei_TREU927 | product=hypothetical protein, conserved | location=Tb927_11_v5.1:806751-808283(-) | length=473 | sequence_SO=chromosome | SO=protein_coding	N/A	N/A	N/A	N/A	GO:0005737;GO:0005741	cytoplasm;mitochondrial outer membrane	N/A	N/A	0				1	1	1	2.4	2.4	2.4	110.17	0.00010357	8400300	1	0	181380	0	0	0	0	182480	0	0	337960	0	0	201310	0	0	0	0	0	0	184940
		0.109535	0.386006	ATP-dependent DEAD/H RNA helicase, putative	Tb927.10.6260;Tb11.v5.0279	Tb927.10.6260;Tb11.v5.0279	>Tb927.10.6260 | organism=Trypanosoma_brucei_TREU927 | product=ATP-dependent DEAD/H RNA helicase, putative | location=Tb927_10_v5.1:1587598-1589412(-) | length=604 | sequence_SO=chromosome | SO=protein_coding;>Tb11.v5.0279 | organism=Trypanosoma_brucei_TRE	N/A	N/A	GO:0005524;GO:0003676	ATP binding;nucleic acid binding	GO:0005634	nucleus	GO:0005524;GO:0008026	ATP binding;ATP-dependent helicase activity	0				12	12	12	33.8	33.8	33.8	45.599	4.93e-102	191210000	42	0	404580	0	0	0	0	295110	0	0	221280	0	0	0	0	0	0	0	0	0	488380
		0.0829146	0.384624	Succinyl-CoA:3-ketoacid coenzyme A transferase, mitochondrial	Tb927.11.2690	Tb927.11.2690	>Tb927.11.2690 | organism=Trypanosoma_brucei_TREU927 | product=succinyl-coA:3-ketoacid-coenzyme A transferase, mitochondrial precursor, putative | location=Tb927_11_v5.1:789901-791382(-) | length=493 | sequence_SO=chromosome | SO=protein_coding	N/A	N/A	GO:0008410	CoA-transferase activity	GO:0005737;GO:0005739	cytoplasm;mitochondrion	GO:0008410	CoA-transferase activity	0				2	2	2	18.3	18.3	18.3	13.077	2.81e-06	13926000	5	0	723560	738760	168800	331570	390610	2236400	2593300	2081900	2016300	4117400	2112900	2533400	3137600	1997100	0	0	0	0	1634600
		0.100038	0.382122	EMG1/NEP1 methyltransferase, putative	Tb927.2.4980	Tb927.2.4980	>Tb927.2.4980 | organism=Trypanosoma_brucei_TREU927 | product=hypothetical protein, conserved | location=Tb927_02_v5.1:879320-880207(-) | length=279 | sequence_SO=chromosome | SO=protein_coding	N/A	N/A	GO:0008168	methyltransferase activity	GO:0005634	nucleus	N/A	N/A	0				6	6	6	8.5	8.5	8.5	94.606	6.33e-36	46905000	19	0	639000	997620	1327600	916380	610240	660640	313290	0	960960	258100	454170	659820	166570	234520	0	1439000	1848800	1574000	168280
		0.216051	0.380475	DNA repair and recombination helicase protein PIF5	Tb927.8.3560	Tb927.8.3560	>Tb927.8.3560 | organism=Trypanosoma_brucei_TREU927 | product=DNA repair and recombination helicase protein PIF5 (PIF5) | location=Tb927_08_v5.1:1068960-1071746(-) | length=928 | sequence_SO=chromosome | SO=protein_coding	N/A	N/A	GO:0003678	DNA helicase activity	GO:0005737;GO:0005739;GO:0005654	cytoplasm;mitochondrion;nucleoplasm	GO:0043139	5'-3' DNA helicase activity	0				5	5	5	19.2	19.2	19.2	46.474	2.65e-69	39571000	22	0	354370	436420	881080	782460	306210	316780	0	0	0	0	0	242870	208820	0	0	616990	771280	329730	283470
		0.142603	0.379713	endosomal integral membrane protein, putative	Tb927.4.1090	Tb927.4.1090	>Tb927.4.1090 | organism=Trypanosoma_brucei_TREU927 | product=endosomal integral membrane protein, putative | location=Tb927_04_v5.1:290549-292453(-) | length=634 | sequence_SO=chromosome | SO=protein_coding	GO:0016021	integral component of membrane	N/A	N/A	GO:0005737	cytoplasm	N/A	N/A	0				3	3	3	31.4	31.4	31.4	22.255	4.12e-74	106540000	25	0	0	98171	0	0	0	0	0	0	0	0	0	0	0	0	0	0	0	0	0
		0.100869	0.377339	Ribosome biogenesis protein Nop16, putative	Tb927.8.4290	Tb927.8.4290	>Tb927.8.4290 | organism=Trypanosoma_brucei_TREU927 | product=hypothetical protein, conserved | location=Tb927_08_v5.1:1273197-1273772(-) | length=191 | sequence_SO=chromosome | SO=protein_coding	N/A	N/A	N/A	N/A	GO:0005634	nucleus	N/A	N/A	0				1	1	1	1.8	1.8	1.8	86.684	5.02e-07	1310500	1	0	527990	1620300	311990	465460	0	202320	0	0	306350	109800	206870	186900	0	0	0	1579900	828610	0	283040
		0.118067	0.376938	Mitochondrial ATP synthase subunit, putative	Tb927.10.520	Tb927.10.520	>Tb927.10.520 | organism=Trypanosoma_brucei_TREU927 | product=hypothetical protein, conserved | location=Tb927_10_v5.1:134180-135370(+) | length=396 | sequence_SO=chromosome | SO=protein_coding	N/A	N/A	N/A	N/A	GO:0005737;GO:0005743;GO:0005739	cytoplasm;mitochondrial inner membrane;mitochondrion	N/A	N/A	0				11	11	10	4.3	4.3	3.9	473.83	4.59e-40	22158000	22	0	534890	708360	427280	544430	812690	1192000	1408700	1123700	1105200	1299300	1141500	1428100	1978300	1417700	447490	0	0	438030	980430
		0.146062	0.376757	phosphopantothenoylcysteine synthetase, putative	Tb927.3.1970	Tb927.3.1970	>Tb927.3.1970 | organism=Trypanosoma_brucei_TREU927 | product=hypothetical protein, conserved | location=Tb927_03_v5.1:516066-517034(-) | length=322 | sequence_SO=chromosome | SO=protein_coding	N/A	N/A	N/A	N/A	GO:0097014;GO:0005737;GO:0031981	ciliary plasm;cytoplasm;nuclear lumen	N/A	N/A	0				1	1	1	4.3	4.3	4.3	40.719	3.28e-07	5124400	2	0	164130	262940	379260	387730	796200	293640	412520	0	207750	250370	0	303280	213450	292330	0	409440	335230	463810	0
		0.0827235	0.374497	Phage tail fibre repeat, putative	Tb927.5.1120	Tb927.5.1120	>Tb927.5.1120 | organism=Trypanosoma_brucei_TREU927 | product=hypothetical protein, conserved | location=Tb927_05_v5.1:422509-440697(+) | length=6062 | sequence_SO=chromosome | SO=protein_coding	N/A	N/A	N/A	N/A	GO:0035869	ciliary transition zone	N/A	N/A	0				4	4	4	6.9	6.9	6.9	84.474	8.32e-26	18521000	9	0	632440	0	0	0	0	0	0	0	0	0	0	1265100	0	0	0	0	0	0	1433400
		0.147847	0.373155	hypothetical protein, conserved	Tb927.11.10140	Tb927.11.10140	>Tb927.11.10140 | organism=Trypanosoma_brucei_TREU927 | product=hypothetical protein, conserved | location=Tb927_11_v5.1:2714706-2715515(+) | length=269 | sequence_SO=chromosome | SO=protein_coding	N/A	N/A	N/A	N/A	GO:0005743;GO:0005739	mitochondrial inner membrane;mitochondrion	N/A	N/A	0				3	3	3	11.9	11.9	11.9	42.733	4.53e-08	13766000	4	0	228930	0	0	0	320790	470100	439640	314800	212790	312190	279230	234310	348650	311610	0	0	0	0	0
		0.150647	0.371646	proteasome regulatory non-ATP-ase subunit 7	Tb927.11.16030	Tb927.11.16030	>Tb927.11.16030 | organism=Trypanosoma_brucei_TREU927 | product=proteasome regulatory non-ATP-ase subunit 7 (RPN7) | location=Tb927_11_v5.1:4245726-4246925(-) | length=399 | sequence_SO=chromosome | SO=protein_coding	N/A	N/A	N/A	N/A	GO:0005737;GO:0005654;GO:0005838	cytoplasm;nucleoplasm;proteasome regulatory particle	GO:0004175	endopeptidase activity	0				1	1	1	4.6	4.6	4.6	28.556	2.21e-10	2388000	1	0	205910	248230	404230	474180	0	526340	487480	391720	484570	804380	677290	807630	633960	571730	0	357270	0	300210	229560
		0.213697	0.365915	coronin, putative	Tb927.8.3100	Tb927.8.3100	>Tb927.8.3100 | organism=Trypanosoma_brucei_TREU927 | product=coronin, putative (CRN12) | location=Tb927_08_v5.1:929015-930586(+) | length=523 | sequence_SO=chromosome | SO=protein_coding	N/A	N/A	GO:0005515	protein binding	GO:0009986;GO:0036064;GO:0020016	cell surface;ciliary basal body;ciliary pocket	GO:0003779;GO:0019894;GO:0008017	actin binding;kinesin binding;microtubule binding	0				1	1	1	4.9	4.9	4.9	28.776	1.13e-12	12361000	2	0	183350	116340	197650	250080	0	563260	265600	408150	246390	234740	0	323390	0	392290	0	0	0	0	174190
		0.225375	0.364161	zinc finger protein family member, putative	Tb927.7.2140;Tb07.11L3.90	Tb927.7.2140;Tb07.11L3.90	>Tb927.7.2140 | organism=Trypanosoma_brucei_TREU927 | product=hypothetical protein,zinc finger protein family member, putative (ZC3H18) | location=Tb927_07_v5.1:544639-545769(-) | length=376 | sequence_SO=chromosome | SO=protein_coding;>Tb07.11L3.90 | orga	N/A	N/A	GO:0046872	metal ion binding	GO:0097014;GO:0005737;GO:0031981;GO:0005654	ciliary plasm;cytoplasm;nuclear lumen;nucleoplasm	GO:0003723	RNA binding	0				4	4	4	7.7	7.7	7.7	64.177	2.34e-12	15540000	5	0	1106600	955660	1145800	1321300	736500	371550	219760	221430	876300	334480	838110	533030	384010	417600	0	670450	1119600	1282400	282250
		0.13503	0.363067	MRB1-associated protein	Tb927.11.6320	Tb927.11.6320	>Tb927.11.6320 | organism=Trypanosoma_brucei_TREU927 | product=MRB1-associated protein | location=Tb927_11_v5.1:1776732-1778150(-) | length=472 | sequence_SO=chromosome | SO=protein_coding	N/A	N/A	GO:0046872	metal ion binding	N/A	N/A	N/A	N/A	0				9	9	9	74	74	74	18.717	4.89e-194	297240000	79	40090000	297040000	164640000	202420000	176650000	66919000	58364000	42985000	55358000	32704000	23989000	45089000	36257000	32263000	37068000	20992000	301510016	236510000	121740000	201200000
		0.229546	0.361216	GTP binding protein, putative	Tb927.2.4240	Tb927.2.4240	>Tb927.2.4240 | organism=Trypanosoma_brucei_TREU927 | product=GTP binding protein, putative | location=Tb927_02_v5.1:755149-756252(-) | length=367 | sequence_SO=chromosome | SO=protein_coding	N/A	N/A	GO:0005525	GTP binding	GO:0005737;GO:0020023;GO:0005739	cytoplasm;kinetoplast;mitochondrion	N/A	N/A	0				9	9	9	40.1	40.1	40.1	40.692	7.44e-176	251450000	51	3200600	4777500	5495300	12000000	12996000	2767700	4537400	4008500	3129100	4654800	4896100	5236200	4481600	3336900	4353000	1048300	6796700	7963900	4173200	1678900
		0.0812123	0.358508	AAA domain containing protein, putative	Tb927.3.4620	Tb927.3.4620	>Tb927.3.4620 | organism=Trypanosoma_brucei_TREU927 | product=hypothetical protein, conserved | location=Tb927_03_v5.1:1304030-1308274(-) | length=1414 | sequence_SO=chromosome | SO=protein_coding	N/A	N/A	GO:0003676;GO:0008270	nucleic acid binding;zinc ion binding	GO:0005737;GO:0005654;GO:0005634	cytoplasm;nucleoplasm;nucleus	N/A	N/A	0				6	6	6	58.7	58.7	58.7	16.957	3.16e-136	264400000	39	3659600	36067000	24699000	12847000	12765000	9500700	11667000	2046400	2321000	30076000	1179900	3064200	13395000	1861300	1332200	690250	36526000	37914000	39019000	43600000
		0.104392	0.356797	Mitochondrial ribosomal protein S11	Tb927.10.10400	Tb927.10.10400	>Tb927.10.10400 | organism=Trypanosoma_brucei_TREU927 | product=hypothetical protein, conserved | location=Tb927_10_v5.1:2564023-2565003(-) | length=326 | sequence_SO=chromosome | SO=protein_coding	N/A	N/A	N/A	N/A	GO:0005763;GO:0005739	mitochondrial small ribosomal subunit;mitochondrion	N/A	N/A	0				2	2	2	4.8	4.8	4.8	44.583	3.29e-07	11414000	8	0	2556800	2940700	1575300	1744000	825560	1166200	381600	360400	1014800	452200	549610	839630	354470	328220	0	4437900	2747800	789710	2091200
		0.133588	0.354858	retrotransposon hot spot protein 2 (RHS2), putative	Tb927.2.380	Tb927.2.380	>Tb927.2.380 | organism=Trypanosoma_brucei_TREU927 | product=retrotransposon hot spot protein 2 (RHS2), putative | location=Tb927_02_v5.1:61399-63768(-) | length=789 | sequence_SO=chromosome | SO=protein_coding	N/A	N/A	N/A	N/A	GO:0005737;GO:0005634;GO:0005819	cytoplasm;nucleus;spindle	N/A	N/A	0				4	4	4	4.2	4.2	4.2	136.27	8.95e-16	12560000	6	0	1057100	1248500	550580	650500	357060	831540	0	0	294310	0	966480	426330	0	0	0	1697800	995310	383000	1072000
		0.106055	0.352092	variant surface glycoprotein (VSG), putative (pseudogene);ATP-dependent DEAD/H RNA helicase, putative	Tb927.5.1560;Tb11.1660;Tb927.11.17060	Tb927.5.1560	>Tb927.5.1560 | organism=Trypanosoma_brucei_TREU927 | product=ATP-dependent DEAD/H RNA helicase, putative | location=Tb927_05_v5.1:546080-548341(-) | length=753 | sequence_SO=chromosome | SO=protein_coding	N/A;N/A	N/A;N/A	N/A;GO:0005524;GO:0003676	N/A;ATP binding;nucleic acid binding	N/A;N/A	N/A;N/A	N/A;GO:0005524;GO:0008026	N/A;ATP binding;ATP-dependent helicase activity	0				13	13	13	16.8	16.8	16.8	106.51	2.51e-299	200580000	86	0	3607800	1460600	2162600	2160200	864990	861410	354670	349780	660440	279870	379390	614770	328730	461270	0	3266900	2587400	882650	3743900
		0.30221	0.351337	hypothetical protein, conserved	Tb927.3.1010	Tb927.3.1010	>Tb927.3.1010 | organism=Trypanosoma_brucei_TREU927 | product=hypothetical protein, conserved | location=Tb927_03_v5.1:246909-248711(+) | length=600 | sequence_SO=chromosome | SO=protein_coding	N/A	N/A	N/A	N/A	N/A	N/A	N/A	N/A	0				2	2	2	4.2	4.2	4.2	85.448	7.65e-08	8505600	3	829180	1256200	838450	917300	847990	793470	1315100	717200	1155700	1938500	1088400	1275900	1646100	1225400	1166800	628310	616500	739700	318280	1740600
		0.201625	0.350176	Snf7, putative;ribosomal protein S19, putative	Tb927.4.1860;Tb927.11.9630	Tb927.4.1860	>Tb927.4.1860 | organism=Trypanosoma_brucei_TREU927 | product=ribosomal protein S19, putative | location=Tb927_04_v5.1:464771-465274(-) | length=167 | sequence_SO=chromosome | SO=protein_coding	N/A;GO:0005840	N/A;ribosome	N/A;GO:0003735	N/A;structural constituent of ribosome	N/A;GO:0005737	N/A;cytoplasm	N/A;N/A	N/A;N/A	0				8	8	8	14.4	14.4	14.4	95.905	2.57e-116	129770000	34	27937000	13833000	27740000	34317000	38823000	12762000	14956000	8298900	8569300	21613000	8156400	12283000	14507000	9116800	6576900	13154000	42283000	38762000	19749000	5862200
		0.0958501	0.348678	Nucleolar protein,Nop52, putative	Tb927.8.5490	Tb927.8.5490	>Tb927.8.5490 | organism=Trypanosoma_brucei_TREU927 | product=hypothetical protein, conserved | location=Tb927_08_v5.1:1624945-1626816(+) | length=623 | sequence_SO=chromosome | SO=protein_coding	GO:0030688	preribosome, small subunit precursor	N/A	N/A	GO:0005737;GO:0005634	cytoplasm;nucleus	N/A	N/A	0				3	3	3	16.2	16.2	16.2	24.788	9.19e-10	6488600	3	0	240640	212680	149540	200700	0	478930	205550	184190	221180	564220	178460	296220	362460	0	0	0	0	0	743410
		0.141997	0.34814	40S ribosomal protein S11, putative	Tb927.1.3180	Tb927.1.3180	>Tb927.1.3180 | organism=Trypanosoma_brucei_TREU927 | product=40S ribosomal protein S11, putative | location=Tb927_01_v5.1:688963-689487(+) | length=174 | sequence_SO=chromosome | SO=protein_coding	GO:0005622;GO:0005840	intracellular;ribosome	GO:0003735	structural constituent of ribosome	GO:0005737;GO:0005840	cytoplasm;ribosome	N/A	N/A	0				11	11	11	28.4	28.4	28.4	61.765	1.31e-100	74609000	23	128980000	39471000	56468000	162300000	160750000	39011000	34249000	22492000	18333000	48993000	16012000	30619000	21564000	17078000	15801000	74163000	178480000	172610000	45056000	12494000
		0.0863815	0.343832	calpain-like protein, putative;cysteine peptidase, Clan CA, family C2, putative;calpain, putative	Tb927.11.1100;Tb927.11.1110;Tb11.v5.1038;Tb927.11.1090	Tb927.11.1100;Tb927.11.1110;Tb11.v5.1038;Tb927.11.1090	>Tb927.11.1100 | organism=Trypanosoma_brucei_TREU927 | product=calpain, putative,cysteine peptidase, Clan CA, family C2, putative | location=Tb927_11_v5.1:296736-300026(+) | length=1096 | sequence_SO=chromosome | SO=protein_coding;>Tb927.11.1110 | organism	GO:0005622;N/A;GO:0005622	intracellular;N/A;intracellular	GO:0004198;N/A;GO:0004198	calcium-dependent cysteine-type endopeptidase activity;N/A;calcium-dependent cysteine-type endopeptidase activity	N/A;GO:0005737;N/A	N/A;cytoplasm;N/A	GO:0004198;GO:0004198;N/A	calcium-dependent cysteine-type endopeptidase activity;calcium-dependent cysteine-type endopeptidase activity;N/A	0				1	1	1	2.3	2.3	2.3	56.606	1.76e-05	1145700	1	0	248870	486430	249000	407780	0	510590	1166800	737080	294530	0	427370	1284100	1473800	450980	0	468460	0	0	4113100
		0.0947632	0.343086	pumilio/PUF RNA binding protein 10, putative	Tb927.11.6740	Tb927.11.6740	>Tb927.11.6740 | organism=Trypanosoma_brucei_TREU927 | product=pumilio/PUF RNA binding protein 10, putative | location=Tb927_11_v5.1:1903587-1905638(-) | length=683 | sequence_SO=chromosome | SO=protein_coding	N/A	N/A	GO:0003723;GO:0005488	RNA binding;binding	GO:0005634	nucleus	GO:0003723;GO:0003729;GO:0005515	RNA binding;mRNA binding;protein binding	0				10	10	10	43.9	43.9	43.9	30.31	1.25e-127	359390000	71	0	237680	0	0	0	0	565380	373320	571210	236460	402970	377650	459240	838540	729590	0	0	0	0	856140
		0.0969865	0.341266	Nucleoporin NUP152	Tb927.10.9650;Tb11.v5.0399	Tb927.10.9650;Tb11.v5.0399	>Tb927.10.9650 | organism=Trypanosoma_brucei_TREU927 | product=hypothetical protein, conserved | location=Tb927_10_v5.1:2377684-2381904(+) | length=1406 | sequence_SO=chromosome | SO=protein_coding;>Tb11.v5.0399 | organism=Trypanosoma_brucei_TREU927 | prod	N/A	N/A	N/A	N/A	GO:0005643;GO:0031080;GO:0005634	nuclear pore;nuclear pore outer ring;nucleus	N/A	N/A	0				35	35	35	63	63	63	63.976	0	1234400000	292	0	303890	168570	68638	162020	171680	404960	508570	563710	623440	623070	483190	423340	559990	994560	0	0	0	0	1859800
		0.1952	0.34077	splicing factor u2af 65 kda subunit	Tb927.10.3500	Tb927.10.3500	>Tb927.10.3500 | organism=Trypanosoma_brucei_TREU927 | product=RNA-binding protein, putative (RBSR4) | location=Tb927_10_v5.1:899704-902340(+) | length=878 | sequence_SO=chromosome | SO=protein_coding	N/A	N/A	GO:0003676	nucleic acid binding	GO:0005654;GO:0005634	nucleoplasm;nucleus	GO:0003723;GO:0003729;GO:0005515	RNA binding;mRNA binding;protein binding	0				4	4	4	17.9	17.9	17.9	37.586	7.78e-41	63980000	9	8368300	28262000	23125000	9567500	9010900	2890300	7660700	7502700	7369400	8285100	4679500	6544800	5106600	4518600	4486900	6331800	28526000	21414000	7701200	35246000
		0.133675	0.34041	kinesin-D	Tb927.11.10760	Tb927.11.10760	>Tb927.11.10760 | organism=Trypanosoma_brucei_TREU927 | product=kinesin-like protein, putative | location=Tb927_11_v5.1:2879951-2881804(+) | length=617 | sequence_SO=chromosome | SO=protein_coding	N/A	N/A	GO:0005524;GO:0008017;GO:0003777	ATP binding;microtubule binding;microtubule motor activity	GO:0051286;GO:0097014;GO:0005737;GO:0005875;GO:0015630	cell tip;ciliary plasm;cytoplasm;microtubule associated complex;microtubule cytoskeleton	GO:0005524;GO:0016887;GO:0008017;GO:0003774;GO:0005515	ATP binding;ATPase activity;microtubule binding;motor activity;protein binding	0				5	5	5	12.3	12.3	12.3	58.621	4.54e-19	18346000	14	0	837250	467600	505790	467040	633310	1081300	998290	1243200	1399500	1367500	1002200	1539000	990480	1599800	0	151140	147940	465950	2151500
		0.125406	0.337934	Proline dehydrogenase, mitochondrial	Tb927.7.210	Tb927.7.210	>Tb927.7.210 | organism=Trypanosoma_brucei_TREU927 | product=proline dehydrogenase | location=Tb927_07_v5.1:39714-41384(+) | length=556 | sequence_SO=chromosome | SO=protein_coding	N/A	N/A	N/A	N/A	GO:0005737;GO:0005739	cytoplasm;mitochondrion	GO:0004657	proline dehydrogenase activity	0				25	25	25	46	46	46	48.447	1.04e-269	2258300000	262	0	3343100	2397900	4198500	3662500	4212900	3913900	4440600	4327200	4601000	5486300	6072200	4831900	6729700	5150400	0	1252300	1187200	1608100	3606600
		0.202533	0.335092	translocon-associated protein (TRAP), alpha subunit, putative	Tb927.7.2190	Tb927.7.2190	>Tb927.7.2190 | organism=Trypanosoma_brucei_TREU927 | product=hypothetical protein, conserved | location=Tb927_07_v5.1:566476-567276(-) | length=266 | sequence_SO=chromosome | SO=protein_coding	GO:0005789	endoplasmic reticulum membrane	N/A	N/A	GO:0005783;GO:0005635	endoplasmic reticulum;nuclear envelope	N/A	N/A	0				4	4	4	20.2	20.2	20.2	37.736	9.69e-113	66084000	22	0	740420	963390	300360	296530	670450	737540	1070100	458370	983770	1052300	607090	766750	713020	734230	0	267300	228050	530600	332190
		0.151358	0.328719	Component of motile flagella 71	Tb11.v5.0600;Tb927.11.7450	Tb11.v5.0600;Tb927.11.7450	>Tb11.v5.0600 | organism=Trypanosoma_brucei_TREU927 | product=hypothetical protein, conserved | location=Tb927_11_bin_v5.1:2828665-2830089(-) | length=474 | sequence_SO=random_sequence | SO=protein_coding;>Tb927.11.7450 | organism=Trypanosoma_brucei_TREU92	N/A	N/A	GO:0046872	metal ion binding	GO:0005634	nucleus	GO:0003723	RNA binding	0				6	6	6	13.3	13.3	13.3	64.519	5.92e-60	32990000	11	0	95390	85292	63978	71958	0	80023	0	0	91696	0	0	0	60796	0	0	0	67588	50658	401730
		0.0806959	0.326219	proteasome regulatory ATPase subunit 5	Tb927.7.2550	Tb927.7.2550	>Tb927.7.2550 | organism=Trypanosoma_brucei_TREU927 | product=proteasome regulatory ATPase subunit 5 (RPT5) | location=Tb927_07_v5.1:652637-653974(-) | length=445 | sequence_SO=chromosome | SO=protein_coding	GO:0005737	cytoplasm	GO:0005524;GO:0016787	ATP binding;hydrolase activity	N/A	N/A	N/A	N/A	0				6	6	6	76.7	76.7	76.7	9.6302	1.7e-226	2149300000	155	0	373110	343640	404850	263550	1003800	616700	1043400	569710	684510	1025800	1031000	825880	1546100	1115400	0	0	0	268600	440880
		0.108458	0.324761	1,2-Dihydroxy-3-keto-5-methylthiopentene dioxygenase, putative	Tb927.4.360	Tb927.4.360	>Tb927.4.360 | organism=Trypanosoma_brucei_TREU927 | product=1,2-Dihydroxy-3-keto-5-methylthiopentene dioxygenase, putative | location=Tb927_04_v5.1:108010-109575(-) | length=280 | sequence_SO=chromosome | SO=protein_coding	N/A	N/A	GO:0010309	acireductone dioxygenase [iron(II)-requiring] activity	GO:0005930;GO:0005829	axoneme;cytosol	N/A	N/A	0				2	2	2	2.2	2.2	2.2	118.85	3.47e-18	11452000	5	0	0	162030	0	0	0	239870	0	275270	190730	241340	0	293950	0	317660	0	0	0	0	0
		0.132247	0.319671	40S ribosomal protein S8, putative;40S ribosomal protein S8, putative	Tb927.8.6160;Tb927.8.6150	Tb927.8.6160;Tb927.8.6150	>Tb927.8.6160 | organism=Trypanosoma_brucei_TREU927 | product=40S ribosomal protein S8, putative | location=Tb927_08_v5.1:1796603-1797265(+) | length=220 | sequence_SO=chromosome | SO=protein_coding;>Tb927.8.6150 | organism=Trypanosoma_brucei_TREU927 | pro	GO:0005622;GO:0005840;GO:0005622;GO:0005840	intracellular;ribosome;intracellular;ribosome	GO:0003735;GO:0003735	structural constituent of ribosome;structural constituent of ribosome	GO:0005737;GO:0005737;GO:0005840	cytoplasm;cytoplasm;ribosome	GO:0003735;GO:0042301;GO:0003735	structural constituent of ribosome;phosphate ion binding;structural constituent of ribosome	0				11	11	11	29.9	29.9	29.9	42.377	1.99e-220	122530000	24	103430000	119130000	193380000	190290000	195180000	168340000	49759000	53820000	62418000	60512000	54752000	89004000	35742000	35817000	44561000	86387000	272160000	258940000	366220000	20739000
		0.0777961	0.315364	fatty acyl CoA synthetase 4	Tb927.9.4230	Tb927.9.4230	>Tb927.9.4230 | organism=Trypanosoma_brucei_TREU927 | product=fatty acyl CoA synthetase 4 (ACS4) | location=Tb927_09_v5.1:800986-803527(+) | length=702 | sequence_SO=chromosome | SO=protein_coding	N/A	N/A	GO:0003824	catalytic activity	GO:0005741	mitochondrial outer membrane	GO:0004321	fatty-acyl-CoA synthase activity	0				7	7	7	18.4	18.4	18.4	63.526	1.68e-22	39255000	11	0	8013000	6231100	2252200	2092000	2936500	4601800	3583600	3056300	3993200	3483200	2689900	4372700	3916200	4376000	0	1031000	973050	1366500	5681600
		0.131599	0.314344	Double RNA binding domain protein 18	Tb927.11.14090	Tb927.11.14090	>Tb927.11.14090 | organism=Trypanosoma_brucei_TREU927 | product=hypothetical protein, conserved | location=Tb927_11_v5.1:3731214-3732656(+) | length=480 | sequence_SO=chromosome | SO=protein_coding	N/A	N/A	N/A	N/A	GO:0005737;GO:0005654;GO:0005634	cytoplasm;nucleoplasm;nucleus	GO:0003729	mRNA binding	0				39	39	39	51.1	51.1	51.1	112.95	0	1777300000	378	0	234670	316940	349290	320590	286950	993490	545130	732900	505750	646790	366110	564360	877460	715940	0	0	0	204800	268800
		0.11311	0.313975	Fatty acid elongase	Tb927.7.4170	Tb927.7.4170	>Tb927.7.4170 | organism=Trypanosoma_brucei_TREU927 | product=fatty acid elongase, putative | location=Tb927_07_v5.1:1111707-1112522(+) | length=271 | sequence_SO=chromosome | SO=protein_coding	GO:0016021	integral component of membrane	N/A	N/A	GO:0005783;GO:0030176;GO:0005634	endoplasmic reticulum;integral component of endoplasmic reticulum membrane;nucleus	GO:0009922	fatty acid elongase activity	0;0	1.1734	0.230695	45.2	31	31	2	40.4	40.4	4.9	94.932	0	2055500000	241	0	261950	0	0	215440	0	230330	540380	0	237120	461840	199050	203840	282980	706670	0	0	0	0	239260
		0.163091	0.311712	ribosomal protein L21E (60S), putative;ribosomal protein L21E (60S), putative	Tb927.4.1100;Tb927.11.680;Tb11.0880	Tb927.4.1100;Tb927.11.680;Tb11.0880	>Tb927.4.1100 | organism=Trypanosoma_brucei_TREU927 | product=ribosomal protein L21E (60S), putative | location=Tb927_04_v5.1:292933-293412(-) | length=159 | sequence_SO=chromosome | SO=protein_coding;>Tb927.11.680 | organism=Trypanosoma_brucei_TREU927 | p	GO:0005622;GO:0005840;GO:0005622;GO:0005840	intracellular;ribosome;intracellular;ribosome	GO:0003735;GO:0003735	structural constituent of ribosome;structural constituent of ribosome	GO:0005840;GO:0005737	ribosome;cytoplasm	GO:0003735;N/A	structural constituent of ribosome;N/A	0	0.96893	-0.0455357	25.4	14	2	2	20.1	3.8	3.8	80.856	1.06e-151	12839000	5	126480000	37002000	67837000	184060000	173200000	36479000	30100000	46919000	29952000	41894000	39236000	39631000	20198000	23490000	20836000	59958000	142710000	154360000	39237000	17526000
		0.0931471	0.309832	mitochondrial ribosomal protein L17	Tb927.8.5860	Tb927.8.5860	>Tb927.8.5860 | organism=Trypanosoma_brucei_TREU927 | product=50S ribosomal protein L17, putative | location=Tb927_08_v5.1:1729272-1730177(+) | length=301 | sequence_SO=chromosome | SO=protein_coding	GO:0005622;GO:0005840	intracellular;ribosome	GO:0003735	structural constituent of ribosome	GO:0005762;GO:0005739;GO:0000315;GO:0005840	mitochondrial large ribosomal subunit;mitochondrion;organellar large ribosomal subunit;ribosome	GO:0003735	structural constituent of ribosome	0;0	1.3929	0.478092	53.5	8	2	2	23.8	5.3	5.3	37.92	7.9e-153	248250000	34	0	1937300	3719700	3725400	3501000	1396700	611080	598480	1331100	840860	478440	722220	791520	482860	458260	0	4163900	2270300	2842100	863400
		0.097111	0.302942	retrotransposon hot spot protein (RHS, pseudogene), putative	Tb927.1.450	Tb927.1.450	>Tb927.1.450 | organism=Trypanosoma_brucei_TREU927 | product=retrotransposon hot spot protein (RHS, pseudogene), putative | location=Tb927_01_v5.1:167799-174089(-) | length=2097 | sequence_SO=chromosome | SO=protein_coding	N/A	N/A	N/A	N/A	N/A	N/A	N/A	N/A	1				3	3	3	5.6	5.6	5.6	89.133	9.08e-10	2855800	5	0	2928900	1846400	915850	458190	0	689200	605120	246720	434600	613530	310660	404400	590260	167760	0	1667400	1081700	281140	3280800
		0.240025	0.302084	40S ribosomal protein S3A, putative;40S ribosomal protein S3A, putative	Tb927.10.3940;Tb11.v5.0501;Tb927.10.3930	Tb927.10.3940;Tb11.v5.0501;Tb927.10.3930	>Tb927.10.3940 | organism=Trypanosoma_brucei_TREU927 | product=40S ribosomal protein S3A, putative | location=Tb927_10_v5.1:1044082-1044852(-) | length=256 | sequence_SO=chromosome | SO=protein_coding;>Tb11.v5.0501 | organism=Trypanosoma_brucei_TREU927 | p	GO:0005840;GO:0005840	ribosome;ribosome	GO:0003735;GO:0003735	structural constituent of ribosome;structural constituent of ribosome	GO:0005737;GO:0005840;GO:0005654;GO:0005840	cytoplasm;ribosome;nucleoplasm;ribosome	GO:0003729;GO:0032403;GO:0003735;GO:0003729;GO:0003735	mRNA binding;protein complex binding;structural constituent of ribosome;mRNA binding;structural constituent of ribosome	0	1.8904	0.918692	83.9	2	2	2	3.3	3.3	3.3	116.55	9.77e-06	3948400	2	76729000	39923000	55510000	93988000	92531000	23997000	84333000	58948000	51946000	62329000	43731000	67143000	58893000	47042000	43410000	46827000	74875000	75159000	27259000	19585000
		0.12994	0.299756	Zinc-finger double-stranded RNA-binding, putative	Tb927.3.3740	Tb927.3.3740	>Tb927.3.3740 | organism=Trypanosoma_brucei_TREU927 | product=hypothetical protein, conserved | location=Tb927_03_v5.1:1044183-1046048(+) | length=621 | sequence_SO=chromosome | SO=protein_coding	N/A	N/A	GO:0003676	nucleic acid binding	GO:0005654;GO:0005634	nucleoplasm;nucleus	GO:0008270	zinc ion binding	0	1.2781	0.354001	17.5	2	2	2	9.3	9.3	9.3	42.703	7.35e-116	65856000	8	0	2351400	1622900	2136200	2038600	1976800	594980	193850	284390	984330	207040	337260	608080	353920	372300	296510	672690	1200700	1568500	2467600
		0.123533	0.297928	spermidine synthase	Tb927.9.7770	Tb927.9.7770	>Tb927.9.7770 | organism=Trypanosoma_brucei_TREU927 | product=spermidine synthase (SpSyn) | location=Tb927_09_v5.1:1275669-1276565(-) | length=298 | sequence_SO=chromosome | SO=protein_coding	N/A	N/A	GO:0003824	catalytic activity	GO:0097014;GO:0005737;GO:0031981	ciliary plasm;cytoplasm;nuclear lumen	GO:0004766	spermidine synthase activity	0;0	3.4638	1.79236	39.5	21	21	21	83.7	83.7	83.7	29.189	0	5602800000	411	0	348890	455340	0	0	243120	1226700	845150	991320	689130	1123600	955100	1262400	1032200	807810	0	0	0	222280	391290
		0.113527	0.296136	Protein of unknown function (DUF1253), putative	Tb927.7.4340	Tb927.7.4340	>Tb927.7.4340 | organism=Trypanosoma_brucei_TREU927 | product=hypothetical protein, conserved | location=Tb927_07_v5.1:1150415-1152982(-) | length=855 | sequence_SO=chromosome | SO=protein_coding	GO:0005634	nucleus	N/A	N/A	GO:0005634	nucleus	N/A	N/A	0	0.55091	-0.860111	38.8	3	1	1	21	10	10	11.253	2.2e-17	5704800	1	0	110290	59436	0	0	0	62010	0	0	0	0	0	49570	0	0	0	0	0	0	519580
		0.137114	0.294771	Co-chaperone protein P23	Tb927.9.10230	Tb927.9.10230	>Tb927.9.10230 | organism=Trypanosoma_brucei_TREU927 | product=hypothetical protein, conserved | location=Tb927_09_v5.1:1608745-1609251(-) | length=168 | sequence_SO=chromosome | SO=protein_coding	N/A	N/A	N/A	N/A	GO:0097014;GO:0005737;GO:0031981;GO:0005654	ciliary plasm;cytoplasm;nuclear lumen;nucleoplasm	N/A	N/A	0;0				8	1	0	12.9	1.5	0	65.747	1.69e-237	233010000	23	0	307310	556430	0	0	0	2234000	884680	0	1277300	2941500	1123300	1977700	1306800	609610	0	319500	0	134510	397790
		0.159322	0.294599	retrotransposon hot spot protein 4 (RHS4), putative	Tb927.2.560	Tb927.2.560	>Tb927.2.560 | organism=Trypanosoma_brucei_TREU927 | product=retrotransposon hot spot protein 4 (RHS4), putative | location=Tb927_02_v5.1:108732-111269(-) | length=845 | sequence_SO=chromosome | SO=protein_coding	N/A	N/A	N/A	N/A	GO:0005737;GO:0005634	cytoplasm;nucleus	N/A	N/A	0;0				29	29	2	44.1	44.1	2.9	90.22	0	2514900000	326	0	285160	318720	110320	210600	0	145500	122240	103750	141610	103500	0	167780	201700	114030	0	0	166380	181560	808820
		0.0723496	0.291628	serine threonine-protein phosphatase PP1, putative	Tb927.4.3620	Tb927.4.3620	>Tb927.4.3620 | organism=Trypanosoma_brucei_TREU927 | product=protein phosphatase 1, putative | location=Tb927_04_v5.1:920315-921199(-) | length=294 | sequence_SO=chromosome | SO=protein_coding	N/A	N/A	GO:0016787	hydrolase activity	GO:0097014;GO:0005737	ciliary plasm;cytoplasm	GO:0016787;GO:0004722	hydrolase activity;protein serine/threonine phosphatase activity	0				22	22	22	55.2	55.2	55.2	61.122	0	1476200000	264	0	6697.6	0	0	0	15023	9181.9	20085	9692.1	16909	18878	5836.7	52279000	30854000	17932000	0	0	0	0	0
		0.117336	0.290259	Zinc finger protein, C3H1 type-like	Tb927.11.16550	Tb927.11.16550	>Tb927.11.16550 | organism=Trypanosoma_brucei_TREU927 | product=zinc finger protein family member, putative (ZC3H46) | location=Tb927_11_v5.1:4395833-4397365(-) | length=510 | sequence_SO=chromosome | SO=protein_coding	N/A	N/A	GO:0046872	metal ion binding	GO:0005737	cytoplasm	GO:0003723;GO:0003729	RNA binding;mRNA binding	0	1.0009	0.00129784	20.2	29	29	29	45.2	45.2	45.2	90.664	0	1051400000	188	0	410000	336840	1150800	828140	2626700	660290	612130	604740	1320300	980430	737510	781000	662850	917350	0	0	447450	1288300	345660
		0.106047	0.286478	Aminotransferase class IV, putative	Tb927.4.2240	Tb927.4.2240	>Tb927.4.2240 | organism=Trypanosoma_brucei_TREU927 | product=hypothetical protein, conserved | location=Tb927_04_v5.1:581397-582569(+) | length=390 | sequence_SO=chromosome | SO=protein_coding	N/A	N/A	GO:0003824	catalytic activity	GO:0097014;GO:0005737;GO:0031981;GO:0005654	ciliary plasm;cytoplasm;nuclear lumen;nucleoplasm	N/A	N/A	0;1	2.5671	1.36014	25.5	15	15	15	46.7	46.7	46.7	43.687	2.04e-155	156700000	29	0	234610	0	307450	148020	187770	346940	176490	209850	228090	1116600	422380	215280	207930	470570	0	0	189750	0	83237
		0.0893056	0.280081	Nuclear distribution protein C homolog	Tb927.7.4290	Tb927.7.4290	>Tb927.7.4290 | organism=Trypanosoma_brucei_TREU927 | product=hypothetical protein, conserved | location=Tb927_07_v5.1:1138432-1139325(-) | length=297 | sequence_SO=chromosome | SO=protein_coding	N/A	N/A	N/A	N/A	GO:0005737;GO:0005634	cytoplasm;nucleus	N/A	N/A	0	1.9608	0.971442	26.6	3	3	3	4.9	4.9	4.9	94.472	1.79e-22	22343000	5	0	134430	0	0	0	173890	642250	197970	522950	456300	360240	311900	715310	448510	368150	0	0	0	0	100490
		0.0866516	0.279512	kinetoplast-associated protein, putative	Tb927.8.7260	Tb927.8.7260	>Tb927.8.7260 | organism=Trypanosoma_brucei_TREU927 | product=kinetoplast-associated protein, putative | location=Tb927_08_v5.1:2082953-2086039(+) | length=1028 | sequence_SO=chromosome | SO=protein_coding	N/A	N/A	N/A	N/A	GO:0020023;GO:0005739	kinetoplast;mitochondrion	GO:0042301;GO:0005198	phosphate ion binding;structural molecule activity	0	1.3323	0.413919	18.2	26	3	3	40.6	3.4	3.4	90.713	0	130470000	23	0	187510	0	0	0	0	120230	0	0	0	0	0	73878	0	0	0	0	0	0	363820
		0.0857175	0.279095	phytanoyl-CoA dioxygenase (PhyH), putative	Tb927.3.3440	Tb927.3.3440	>Tb927.3.3440 | organism=Trypanosoma_brucei_TREU927 | product=hypothetical protein, conserved | location=Tb927_03_v5.1:976035-978925(+) | length=345 | sequence_SO=chromosome | SO=protein_coding	N/A	N/A	N/A	N/A	GO:0005737;GO:0005654;GO:0005634	cytoplasm;nucleoplasm;nucleus	N/A	N/A	0	1.5617	0.643117	41.8	10	10	10	31.1	31.1	31.1	55.46	6.34e-173	160530000	37	0	560280	0	342540	353110	451560	525500	235440	447020	529260	239730	285280	246900	0	227350	0	328690	232100	254650	146330
		0.0985521	0.277997	hypothetical protein, conserved	Tb927.11.4280	Tb927.11.4280	>Tb927.11.4280 | organism=Trypanosoma_brucei_TREU927 | product=hypothetical protein, conserved | location=Tb927_11_v5.1:1247636-1251934(-) | length=1432 | sequence_SO=chromosome | SO=protein_coding	N/A	N/A	GO:0005515	protein binding	N/A	N/A	N/A	N/A	0	0.74522	-0.424262	90.2	2	2	2	3.2	3.2	3.2	94.636	1.5e-07	5190000	4	0	359260	0	2141600	2638700	5349300	135460	277650	0	111770	0	0	84157	128110	0	0	0	0	652240	210920
		0.169305	0.271656	ATP-dependent protease ATPase subunit HslU1	Tb927.5.1520	Tb927.5.1520	>Tb927.5.1520 | organism=Trypanosoma_brucei_TREU927 | product=heat shock protein HslVU, ATPase subunit HslU, putative | location=Tb927_05_v5.1:536275-537755(-) | length=475 | sequence_SO=chromosome | SO=protein_coding	GO:0009376;GO:0005737	HslUV protease complex;cytoplasm	GO:0005524;GO:0016887;GO:0070011	ATP binding;ATPase activity;peptidase activity, acting on L-amino acid peptides	GO:0009376;GO:0005737;GO:0042645;GO:0005739	HslUV protease complex;cytoplasm;mitochondrial nucleoid;mitochondrion	N/A	N/A	0	3.5868	1.8427	43.5	31	31	31	64.6	64.6	64.6	58.564	0	2614800000	315	0	382440	325990	627790	671360	617710	510200	700090	1084600	485820	765430	976370	607950	967590	916210	0	0	453920	400290	249210
		0.153809	0.269125	glycosomal membrane protein	Tb927.9.11580	Tb927.9.11580	>Tb927.9.11580 | organism=Trypanosoma_brucei_TREU927 | product=Gim5A protein,glycosomal membrane protein (gim5A) | location=Tb927_09_v5.1:1804597-1805328(+) | length=243 | sequence_SO=chromosome | SO=protein_coding	GO:0005779	integral component of peroxisomal membrane	N/A	N/A	GO:0020015;GO:0046860	glycosome;glycosome membrane	N/A	N/A	0	1.5397	0.622649	59.8	11	11	11	20.7	20.7	20.7	71.612	7.2e-135	136510000	38	14615000	6177400	8335700	6367900	6912600	8670200	14860000	21788000	20086000	19262000	22461000	19156000	25005000	24433000	30210000	10760000	4037700	3735500	5647500	4926400
		0.128435	0.2689	seryl-tRNA synthetase	Tb927.11.7170	Tb927.11.7170	>Tb927.11.7170 | organism=Trypanosoma_brucei_TREU927 | product=seryl-tRNA synthetase | location=Tb927_11_v5.1:2005982-2007421(-) | length=479 | sequence_SO=chromosome | SO=protein_coding	GO:0005737	cytoplasm	GO:0005524;GO:0004812;GO:0000166;GO:0004828	ATP binding;aminoacyl-tRNA ligase activity;nucleotide binding;serine-tRNA ligase activity	GO:0005737;GO:0005829;GO:0005739	cytoplasm;cytosol;mitochondrion	GO:0005524;GO:0004828	ATP binding;serine-tRNA ligase activity	0	6.9246	2.79173	65.7	17	17	17	22.9	22.9	22.9	136.9	2.19e-120	123260000	41	0	187830	218720	0	0	141080	463450	410340	515630	279930	625060	435700	357210	623280	615730	0	0	0	150730	281870
		0.0563977	0.268403	NADP-dependent malic enzyme, cytosolic	Tb927.11.5440	Tb927.11.5440	>Tb927.11.5440 | organism=Trypanosoma_brucei_TREU927 | product=malic enzyme | location=Tb927_11_v5.1:1546913-1548607(+) | length=564 | sequence_SO=chromosome | SO=protein_coding	N/A	N/A	GO:0051287;GO:0004471;GO:0004470	NAD binding;malate dehydrogenase (decarboxylating) (NAD+) activity;malic enzyme activity	GO:0097014;GO:0005737;GO:0005829	ciliary plasm;cytoplasm;cytosol	GO:0004473;GO:0004470	malate dehydrogenase (decarboxylating) (NADP+) activity;malic enzyme activity	0	1.041	0.0579701	30	27	7	2	34.1	9	2.3	97.997	0	247990000	65	0	1218500	885460	424230	473250	326530	3958600	2964700	2630300	1430900	3369700	2161700	4130000	3315400	4047600	0	0	122610	326540	4079000
		0.103941	0.267089	ATP-dependent DEAD/H RNA helicase, putative	Tb927.10.1720	Tb927.10.1720	>Tb927.10.1720 | organism=Trypanosoma_brucei_TREU927 | product=ATP-dependent DEAD/H RNA helicase, putative | location=Tb927_10_v5.1:459574-461364(+) | length=596 | sequence_SO=chromosome | SO=protein_coding	N/A	N/A	GO:0005524;GO:0003676	ATP binding;nucleic acid binding	GO:0005634	nucleus	GO:0005524;GO:0008026	ATP binding;ATP-dependent helicase activity	0	0.47066	-1.08724	123.3	38	38	38	64.1	64.1	64.1	85.591	0	5503300000	682	0	846760	431520	104300	92320	158550	347730	260060	436590	250070	265380	0	467860	313340	204330	0	338940	294970	185220	1886100
		0.113064	0.266909	ARM-like helical domain-containing protein	Tb927.1.1670;Tb11.v5.0887	Tb927.1.1670	>Tb927.1.1670 | organism=Trypanosoma_brucei_TREU927 | product=hypothetical protein, conserved | location=Tb927_01_v5.1:420033-423280(+) | length=1081 | sequence_SO=chromosome | SO=protein_coding	N/A	N/A	GO:0005488	binding	GO:0005737	cytoplasm	N/A	N/A	0	0.75987	-0.396175	35.4	2	2	2	2	2	2	143.93	8.72e-06	2544200	3	0	162460	198580	252100	0	296640	267190	255090	653570	485350	826070	399460	247280	758480	708010	0	0	0	274520	328750
		0.0640583	0.262638	valyl-tRNA synthetase, putative	Tb927.6.4480	Tb927.6.4480	>Tb927.6.4480 | organism=Trypanosoma_brucei_TREU927 | product=valyl-tRNA synthetase, putative (ValRS) | location=Tb927_06_v5.1:1256976-1259903(-) | length=975 | sequence_SO=chromosome | SO=protein_coding	GO:0005737	cytoplasm	GO:0005524;GO:0002161;GO:0004812;GO:0000166;GO:0004832	ATP binding;aminoacyl-tRNA editing activity;aminoacyl-tRNA ligase activity;nucleotide binding;valine-tRNA ligase activity	GO:0005930;GO:0097014;GO:0005737	axoneme;ciliary plasm;cytoplasm	N/A	N/A	0	0.68816	-0.539184	40.7	8	8	8	7.1	7.1	7.1	150.5	7.44e-40	16845000	16	0	489880	382460	612750	438080	718440	1080600	1042500	649300	1031800	857620	627200	1116400	1216400	947850	0	0	0	670110	1100800
		0.184954	0.261435	T-complex protein 1, alpha subunit, putative	Tb927.11.16760	Tb927.11.16760	>Tb927.11.16760 | organism=Trypanosoma_brucei_TREU927 | product=T-complex protein 1, alpha subunit, putative (TCP-1-alpha) | location=Tb927_11_v5.1:4458329-4460458(-) | length=505 | sequence_SO=chromosome | SO=protein_coding	N/A	N/A	GO:0005524	ATP binding	GO:0005832;GO:0097014;GO:0005737	chaperonin-containing T-complex;ciliary plasm;cytoplasm	GO:0051082	unfolded protein binding	0	2.0588	1.0418	56.3	2	2	2	13.5	13.5	13.5	29.04	9.11e-06	10062000	3	6029200	8294700	5353800	2954600	9761600	6846700	6361800	9866800	13183000	4384900	11402000	9341800	6451500	11363000	12352000	6034200	3448600	2470700	3127700	11598000
		0.0864315	0.256946	Uncharacterized ACR, COG1678, putative	Tb927.11.4320	Tb927.11.4320	>Tb927.11.4320 | organism=Trypanosoma_brucei_TREU927 | product=hypothetical protein, conserved | location=Tb927_11_v5.1:1255369-1256796(-) | length=475 | sequence_SO=chromosome | SO=protein_coding	N/A	N/A	N/A	N/A	GO:0005737;GO:0005739	cytoplasm;mitochondrion	N/A	N/A	0				9	9	9	18.4	18.4	18.4	82.398	1.26e-85	81809000	36	0	2119700	1847400	1636400	2142000	239470	1381600	1044300	2494500	3258200	1486000	2167600	1962100	1109300	1278900	0	216720	424390	827320	3265000
		0.0741441	0.25614	Nucleoporin NUP132	Tb927.7.2300	Tb927.7.2300	>Tb927.7.2300 | organism=Trypanosoma_brucei_TREU927 | product=Nucleoporin (TbNup132) | location=Tb927_07_v5.1:590215-593826(-) | length=1203 | sequence_SO=chromosome | SO=protein_coding	N/A	N/A	N/A	N/A	GO:0005643;GO:0031080;GO:0005634	nuclear pore;nuclear pore outer ring;nucleus	N/A	N/A	0	0.63986	-0.644172	33.4	17	17	17	59.8	59.8	59.8	44.327	8.33e-153	893460000	136	0	324500	312350	728550	0	0	381260	612080	104110	360870	433490	197320	283980	1039300	298000	0	0	0	515600	1250500
		0.179537	0.256118	acyl-CoA synthetase, putative	Tb927.6.2010	Tb927.6.2010	>Tb927.6.2010 | organism=Trypanosoma_brucei_TREU927 | product=hypothetical protein, conserved | location=Tb927_06_v5.1:653345-654916(-) | length=523 | sequence_SO=chromosome | SO=protein_coding	N/A	N/A	GO:0003824	catalytic activity	GO:0005739	mitochondrion	N/A	N/A	0	1.7199	0.782325	83.9	8	8	8	25.5	25.5	25.5	54.268	5.93e-124	124200000	48	0	1706000	1156500	1562900	1286500	1477500	1144400	565430	804240	895880	929880	844420	1113600	1013700	934870	0	1552600	1451300	754120	1063000
		0.174261	0.253674	GTP-binding nuclear protein rtb2, putative	Tb927.3.1120	Tb927.3.1120	>Tb927.3.1120 | organism=Trypanosoma_brucei_TREU927 | product=GTP-binding nuclear protein rtb2, putative (rtb2) | location=Tb927_03_v5.1:273590-274243(+) | length=217 | sequence_SO=chromosome | SO=protein_coding	N/A	N/A	GO:0005525;GO:0003924	GTP binding;GTPase activity	GO:0005643;GO:0005634	nuclear pore;nucleus	GO:0005525;GO:0003924	GTP binding;GTPase activity	0	3.5746	1.83778	30.4	5	4	4	7	5.8	5.8	77.247	4.09e-20	13846000	7	30665000	23281000	45694000	51889000	57042000	23759000	23868000	25691000	22014000	32363000	29667000	41983000	21669000	33055000	20747000	21246000	56138000	56445000	19873000	9173400
		0.0453637	0.247938	DNA-directed RNA polymerase III subunit RPC6	Tb927.3.3910	Tb927.3.3910	>Tb927.3.3910 | organism=Trypanosoma_brucei_TREU927 | product=hypothetical protein, conserved | location=Tb927_03_v5.1:1088132-1089199(+) | length=355 | sequence_SO=chromosome | SO=protein_coding	GO:0005666	RNA polymerase III complex	N/A	N/A	GO:0005634	nucleus	N/A	N/A	0	1.1868	0.247077	34.9	2	2	2	0.9	0.9	0.9	330.07	2.94e-06	2136600	2	0	1920400	2192600	3349000	3683600	1143100	2174100	358410	490770	3043800	728550	745160	3841500	413400	410680	0	5092500	5374500	2148100	1364600
		0.267606	0.247818	3-oxo-5-alpha-steroid 4-dehydrogenase, putative	Tb927.3.1840	Tb927.3.1840	>Tb927.3.1840 | organism=Trypanosoma_brucei_TREU927 | product=3-oxo-5-alpha-steroid 4-dehydrogenase, putative | location=Tb927_03_v5.1:477826-478722(-) | length=298 | sequence_SO=chromosome | SO=protein_coding	GO:0005737;GO:0016021	cytoplasm;integral component of membrane	GO:0016627	oxidoreductase activity, acting on the CH-CH group of donors	GO:0005737;GO:0020015;GO:0005743;GO:0005741;GO:0005634	cytoplasm;glycosome;mitochondrial inner membrane;mitochondrial outer membrane;nucleus	N/A	N/A	0	0.95835	-0.0613755	19.5	9	9	9	41	41	41	35.502	3.6e-68	441730000	61	8940400	3675400	3656700	4060000	4899300	6071700	6992300	8208700	9011000	6272700	7328500	4046800	8663100	7281900	6053800	3160000	3823000	2949000	3480100	3962300
		0.12454	0.246514	peripherally associated ATOM36	Tb927.7.5700	Tb927.7.5700	>Tb927.7.5700 | organism=Trypanosoma_brucei_TREU927 | product=hypothetical protein, conserved | location=Tb927_07_v5.1:1540476-1541438(+) | length=320 | sequence_SO=chromosome | SO=protein_coding	N/A	N/A	N/A	N/A	GO:0005741;GO:0005742	mitochondrial outer membrane;mitochondrial outer membrane translocase complex	GO:0005515	protein binding	0	1.2457	0.316957	15.9	2	2	2	3.1	3.1	3.1	117.49	4.85e-14	14188000	2	0	62920	0	0	0	0	132290	52903	0	61778	0	0	66305	0	0	0	0	0	0	0
		0.108122	0.242427	predicted WD40 repeat protein	Tb927.9.11250	Tb927.9.11250	>Tb927.9.11250 | organism=Trypanosoma_brucei_TREU927 | product=predicted WD40 repeat protein | location=Tb927_09_v5.1:1776940-1778274(+) | length=444 | sequence_SO=chromosome | SO=protein_coding	N/A	N/A	GO:0005515	protein binding	GO:0005634	nucleus	N/A	N/A	0	0.74136	-0.431754	19.9	18	18	18	26.3	26.3	26.3	97.037	1.01e-118	277480000	53	0	75787	82601	0	0	0	0	0	0	0	0	0	60126	0	0	0	0	0	0	79259
		0.0835678	0.240239	glycyl-tRNA synthetase, putative	Tb927.11.9640	Tb927.11.9640	>Tb927.11.9640 | organism=Trypanosoma_brucei_TREU927 | product=glycyl-tRNA synthetase, putative | location=Tb927_11_v5.1:2620223-2622097(-) | length=624 | sequence_SO=chromosome | SO=protein_coding	GO:0005737	cytoplasm	GO:0005524;GO:0004812;GO:0004820;GO:0000166	ATP binding;aminoacyl-tRNA ligase activity;glycine-tRNA ligase activity;nucleotide binding	GO:0097014;GO:0005737;GO:0009345	ciliary plasm;cytoplasm;glycine-tRNA ligase complex	GO:0004820	glycine-tRNA ligase activity	0	1.8453	0.883855	15.7	1	1	1	4.9	4.9	4.9	31.486	3.02e-08	13073000	7	0	204440	0	0	0	0	434890	490610	359360	0	1078400	429450	387870	737020	346070	0	0	0	0	323580
		0.0607484	0.23936	retrotransposon hot spot protein 1 (RHS1), putative	Tb927.1.180	Tb927.1.180	>Tb927.1.180 | organism=Trypanosoma_brucei_TREU927 | product=retrotransposon hot spot protein 1 (RHS1), putative | location=Tb927_01_v5.1:69904-72405(-) | length=833 | sequence_SO=chromosome | SO=protein_coding	N/A	N/A	N/A	N/A	GO:0005654;GO:0005634	nucleoplasm;nucleus	N/A	N/A	0	0.9573	-0.062957	23.9	1	1	1	3.3	3.3	3.3	53.279	0.00068218	4126000	3	0	5594200	4248000	587590	1298900	807580	2560000	2322000	1790300	2101700	1826000	2383200	2324600	2535900	956650	0	3944200	1751900	640470	6873300
		0.0776078	0.236299	60S ribosomal protein L29, putative	Tb927.11.10030	Tb927.11.10030	>Tb927.11.10030 | organism=Trypanosoma_brucei_TREU927 | product=60S ribosomal protein L29, putative | location=Tb927_11_v5.1:2698360-2698575(+) | length=71 | sequence_SO=chromosome | SO=protein_coding	GO:0005622;GO:0005840	intracellular;ribosome	GO:0003735	structural constituent of ribosome	GO:0005840	ribosome	GO:0003735	structural constituent of ribosome	0	2.7148	1.44085	55.1	9	9	9	33.3	33.3	33.3	39.272	4e-69	107160000	38	0	1243000	1318900	585770	406640	0	1446500	1655900	1754500	891510	0	1057900	445130	1018700	0	1550800	589360	590450	0	529990
		0.0767703	0.235952	translation elongation factor 1-beta, putative	Tb927.10.5840	Tb927.10.5840	>Tb927.10.5840 | organism=Trypanosoma_brucei_TREU927 | product=translation elongation factor 1-beta, putative | location=Tb927_10_v5.1:1448918-1449523(-) | length=201 | sequence_SO=chromosome | SO=protein_coding	N/A	N/A	GO:0003746	translation elongation factor activity	GO:0005737;GO:0005853	cytoplasm;eukaryotic translation elongation factor 1 complex	GO:0003746	translation elongation factor activity		0.65297	-0.614911	42.1	8	8	8	24.6	24.6	24.6	46.322	3.45e-79	54140000	18	0	583360	600270	277670	427300	161120	1979400	1476400	1606500	769880	1644500	874020	1917200	1679900	1187200	0	0	0	390970	456480
		0.0733837	0.234219	protease regulatory ATPase subunit 4	Tb927.10.3520	Tb927.10.3520	>Tb927.10.3520 | organism=Trypanosoma_brucei_TREU927 | product=protease regulatory ATPase subunit 4 (RPT4) | location=Tb927_10_v5.1:909983-911182(+) | length=399 | sequence_SO=chromosome | SO=protein_coding	GO:0005737	cytoplasm	GO:0005524;GO:0016787	ATP binding;hydrolase activity	GO:0005838	proteasome regulatory particle	GO:0016887	ATPase activity	0	0.60843	-0.716837	17.3	5	5	5	16.5	16.5	16.5	43.823	8.49e-26	19909000	12	0	340550	428320	386320	606200	728410	890470	643910	1061400	718280	1596400	1195500	1190800	1196100	1464100	0	273840	0	273720	299460
		0.0918977	0.231684	60S ribosomal protein L5, putative	Tb927.9.15150;Tb927.9.15110	Tb927.9.15150;Tb927.9.15110	>Tb927.9.15150 | organism=Trypanosoma_brucei_TREU927 | product=unspecified product | location=Tb927_09_v5.1:2360401-2361327(+) | length=308 | sequence_SO=chromosome | SO=protein_coding;>Tb927.9.15110 | organism=Trypanosoma_brucei_TREU927 | product=unspecif	GO:0005622;GO:0005840	intracellular;ribosome	GO:0008097;GO:0003735	5S rRNA binding;structural constituent of ribosome	GO:0005737;GO:0005840	cytoplasm;ribosome	GO:0008097;GO:0032403;GO:0003735	5S rRNA binding;protein complex binding;structural constituent of ribosome	0	1.121	0.164786	15.9	1	1	1	4.6	4.6	4.6	43.463	2.98e-07	8734200	3	705100	1914600	2030000	1160900	1583300	805090	2950200	2244700	2381000	2342000	4428200	2365500	3615700	2524600	2459800	0	1356600	1059600	677000	936520
		0.0585602	0.229565	calpain, putative	Tb927.8.8330	Tb927.8.8330	>Tb927.8.8330 | organism=Trypanosoma_brucei_TREU927 | product=calpain, putative,cysteine peptidase, putative | location=Tb927_08_v5.1:2466411-2469077(+) | length=888 | sequence_SO=chromosome | SO=protein_coding	GO:0005622	intracellular	GO:0004198	calcium-dependent cysteine-type endopeptidase activity	GO:0005737	cytoplasm	GO:0004198	calcium-dependent cysteine-type endopeptidase activity	0	1.8464	0.884715	5.2	1	1	1	32.1	32.1	32.1	9.5181	5.25e-39	152800000	6	0	965120	864100	1621300	1576400	2273900	2344600	1588000	1072100	2872200	2144100	1614800	0	2811000	0	0	0	742390	1258200	1236800
		0.093717	0.227867	tricarboxylate carrier, putative	Tb927.9.4310	Tb927.9.4310	>Tb927.9.4310 | organism=Trypanosoma_brucei_TREU927 | product=tricarboxylate carrier, putative | location=Tb927_09_v5.1:810382-811365(+) | length=327 | sequence_SO=chromosome | SO=protein_coding	GO:0016020	membrane	GO:0015075	ion transmembrane transporter activity	GO:0020023;GO:0005743;GO:0005739	kinetoplast;mitochondrial inner membrane;mitochondrion	N/A	N/A	0	1.3989	0.484293	53.6	2	2	2	6.6	6.6	6.6	46.085	1.3e-10	4381500	4	875560	925730	1221600	643730	776680	1337300	2287400	4309400	2177200	3614300	3468200	3156000	2851400	2871900	3334600	506450	266970	292050	614990	1394900
		0.0817191	0.227483	inositol 1,4,5-trisphosphate receptor	Tb927.8.2770;Tb11.v5.0808	Tb927.8.2770	>Tb927.8.2770 | organism=Trypanosoma_brucei_TREU927 | product=insulin receptor,Ryanodine receptor | location=Tb927_08_v5.1:817347-826652(+) | length=3099 | sequence_SO=chromosome | SO=protein_coding	GO:0016020	membrane	GO:0005262;GO:0005216	calcium channel activity;ion channel activity	GO:0020022;GO:0005783	acidocalcisome;endoplasmic reticulum	GO:0005220	inositol 1,4,5-trisphosphate-sensitive calcium-release channel activity	0	1.2525	0.324811	29.1	22	22	22	47.9	47.9	47.9	72.678	0	429640000	114	0	118680	0	0	0	151150	157760	0	0	182520	171230	150740	160370	221640	150330	0	0	0	452330	328030
		0.0638303	0.227374	ABC1 family, putative	Tb927.10.8730	Tb927.10.8730	>Tb927.10.8730 | organism=Trypanosoma_brucei_TREU927 | product=hypothetical protein, conserved | location=Tb927_10_v5.1:2156420-2157748(+) | length=442 | sequence_SO=chromosome | SO=protein_coding	N/A	N/A	GO:0005524;GO:0004672	ATP binding;protein kinase activity	GO:0005743;GO:0005739	mitochondrial inner membrane;mitochondrion	N/A	N/A	0	1.5348	0.618051	37.9	2	2	2	7.5	7.5	7.5	35.191	2.22e-25	27085000	10	0	204520	0	0	0	0	260270	255910	0	265050	230230	286180	302640	292020	240570	0	0	0	0	306900
		0.0926735	0.22453	Nucleolar protein 54	Tb927.8.1270	Tb927.8.1270	>Tb927.8.1270 | organism=Trypanosoma_brucei_TREU927 | product=hypothetical protein, conserved | location=Tb927_08_v5.1:400702-402162(-) | length=486 | sequence_SO=chromosome | SO=protein_coding	N/A	N/A	N/A	N/A	GO:0005634;GO:0005819	nucleus;spindle	N/A	N/A	0	4.6814	2.22694	113.9	5	5	5	42.1	42.1	42.1	17.154	1.79e-36	65183000	11	0	545690	227200	335300	293860	341560	346960	251290	266820	162630	140810	87192	454650	209380	316090	0	366860	240220	176850	1430900
		0.246485	0.223745	2-oxoglutarate dehydrogenase E2 component, putative	Tb927.11.11680	Tb927.11.11680	>Tb927.11.11680 | organism=Trypanosoma_brucei_TREU927 | product=2-oxoglutarate dehydrogenase E2 component, putative | location=Tb927_11_v5.1:3132684-3133835(+) | length=383 | sequence_SO=chromosome | SO=protein_coding	N/A	N/A	GO:0016746	transferase activity, transferring acyl groups	GO:0036064;GO:0005739	ciliary basal body;mitochondrion	N/A	N/A	4	1.2852	0.361993	55.1	16	16	16	36.6	36.6	36.6	33.355	2.08e-129	1554200000	142	3340400	5262400	4927200	3189300	2974800	3449300	11361000	7746100	6421100	8665700	8262000	8121800	12700000	9718000	6727000	4146100	2274200	2379900	4406800	3101400
		0.0530075	0.221671	ATP-dependent DEAD/H RNA helicase, putative	Tb927.3.2600	Tb927.3.2600	>Tb927.3.2600 | organism=Trypanosoma_brucei_TREU927 | product=ATP-dependent DEAD/H RNA helicase, putative | location=Tb927_03_v5.1:652291-658803(-) | length=2170 | sequence_SO=chromosome | SO=protein_coding	N/A	N/A	GO:0005524;GO:0003676	ATP binding;nucleic acid binding	GO:0005737	cytoplasm	N/A	N/A	0	1.2304	0.299127	41.4	10	10	10	22.7	22.7	22.7	66.856	5.18e-136	153230000	51	0	399420	319370	254250	258100	395220	962050	1202100	1862900	1757100	2298100	726620	1259400	1446900	1493200	0	0	0	296680	1187500
		0.0718627	0.219306	NEK family Serine/threonine-protein kinase, putative;NEK family Serine/threonine-protein kinase, putative;Serine/threonine-protein kinase NEK17, putative	Tb927.10.5930;Tb927.10.5950;Tb927.10.5940;Tb11.v5.0190	Tb927.10.5930;Tb927.10.5950;Tb927.10.5940;Tb11.v5.0190	>Tb927.10.5930 | organism=Trypanosoma_brucei_TREU927 | product=protein kinase, putative | location=Tb927_10_v5.1:1485687-1487159(-) | length=490 | sequence_SO=chromosome | SO=protein_coding;>Tb927.10.5950 | organism=Trypanosoma_brucei_TREU927 | product=pro	N/A;N/A;N/A	N/A;N/A;N/A	GO:0005524;GO:0004672;GO:0005524;GO:0004672;GO:0005524;GO:0004672	ATP binding;protein kinase activity;ATP binding;protein kinase activity;ATP binding;protein kinase activity	GO:0005737;N/A;N/A	cytoplasm;N/A;N/A	N/A;GO:0005524;GO:0004674;GO:0005524;GO:0004674	N/A;ATP binding;protein serine/threonine kinase activity;ATP binding;protein serine/threonine kinase activity	0	1.2756	0.351176	23.1	6	6	6	28	28	28	36.498	2.48e-34	65343000	21	0	509630	0	269950	0	392590	338520	690860	716140	317240	846100	646210	631840	647680	1085800	0	0	0	256040	300870
		0.106106	0.21458	AGC essential kinase 1	Tb927.3.2440	Tb927.3.2440	>Tb927.3.2440 | organism=Trypanosoma_brucei_TREU927 | product=serine/threonine-protein kinase, putative,protein kinase, putative | location=Tb927_03_v5.1:614482-615702(+) | length=406 | sequence_SO=chromosome | SO=protein_coding	N/A	N/A	GO:0005524;GO:0004672	ATP binding;protein kinase activity	GO:0097014;GO:0005737;GO:0031981	ciliary plasm;cytoplasm;nuclear lumen	GO:0005524;GO:0004674	ATP binding;protein serine/threonine kinase activity	0	4.6207	2.20811	43.7	3	3	3	9.7	9.7	9.7	40.009	8.42e-78	13627000	4	0	435820	339860	348470	322520	235630	385480	313640	235010	243510	373160	447520	392250	297910	350660	0	332740	271310	166630	575700
		0.117513	0.213881	hypothetical protein, conserved	Tb927.10.15360	Tb927.10.15360	>Tb927.10.15360 | organism=Trypanosoma_brucei_TREU927 | product=hypothetical protein, conserved | location=Tb927_10_v5.1:3763602-3768911(+) | length=1769 | sequence_SO=chromosome | SO=protein_coding	N/A	N/A	GO:0003723	RNA binding	GO:0005654;GO:0005634	nucleoplasm;nucleus	N/A	N/A	0	2.1288	1.09004	20.1	1	1	1	6.3	6.3	6.3	29.326	0.0011275	7427400	2	1780300	6193800	4618300	5794800	4941700	3413200	1798600	2644700	3638000	2276800	1285600	1913500	1563400	2221600	2378200	898660	3378500	3081300	4141500	8389900
		0.063172	0.21332	eukaryotic translation initiation factor 2 subunit alpha	Tb927.3.2900	Tb927.3.2900	>Tb927.3.2900 | organism=Trypanosoma_brucei_TREU927 | product=eukaryotic initiation factor 2a, putative | location=Tb927_03_v5.1:746598-747854(-) | length=418 | sequence_SO=chromosome | SO=protein_coding	N/A	N/A	GO:0003723;GO:0003676;GO:0003743	RNA binding;nucleic acid binding;translation initiation factor activity	GO:0005737;GO:0010494	cytoplasm;cytoplasmic stress granule	N/A	N/A	0	2.8145	1.49288	66.1	16	16	16	54.2	54.2	54.2	31.464	0	1754900000	210	0	385540	357120	280120	304840	332730	1250900	1460400	1633700	658220	1726800	1190800	1387700	1759300	1990900	0	237190	0	378040	442120
		0.0977919	0.208145	importin alpha subunit, putative	Tb927.6.2640	Tb927.6.2640	>Tb927.6.2640 | organism=Trypanosoma_brucei_TREU927 | product=importin alpha subunit, putative (TbKap60) | location=Tb927_06_v5.1:793568-795169(+) | length=533 | sequence_SO=chromosome | SO=protein_coding	GO:0005737;GO:0005634	cytoplasm;nucleus	GO:0005488;GO:0061608;GO:0005515	binding;nuclear import signal receptor activity;protein binding	GO:0005654;GO:0005634	nucleoplasm;nucleus	N/A	N/A	1				1	1	1	2.5	2.5	2.5	51.873	0.0020684	15855000	5	0	1293800	779400	61409000	63066000	28534000	1344700	1557400	2005100	996710	1404700	1151100	1403100	1046100	2165500	0	166950	553210	848170	1284200
		0.0889481	0.206935	proteasome regulatory ATPase subunit 3	Tb927.6.1090	Tb927.6.1090	>Tb927.6.1090 | organism=Trypanosoma_brucei_TREU927 | product=proteasome regulatory ATPase subunit 3 (RPT3) | location=Tb927_06_v5.1:430187-431398(-) | length=403 | sequence_SO=chromosome | SO=protein_coding	GO:0005737	cytoplasm	GO:0005524;GO:0016787	ATP binding;hydrolase activity	GO:0005737;GO:0005654;GO:0005838	cytoplasm;nucleoplasm;proteasome regulatory particle	GO:0016887	ATPase activity	0	1.3838	0.468635	36.1	26	26	26	14.7	14.7	14.7	244.99	3.36e-205	249000000	85	0	757220	679830	1693500	648720	1859700	1036400	1189400	1553900	1158400	1353500	2033600	1277800	2642600	1886600	0	0	704190	395710	536710
		0.0933042	0.205352	60S ribosomal subunit protein L31, putative;60S ribosomal subunit protein L31, putative	Tb927.9.12240;Tb927.9.12200	Tb927.9.12240;Tb927.9.12200	>Tb927.9.12240 | organism=Trypanosoma_brucei_TREU927 | product=unspecified product | location=Tb927_09_v5.1:1908465-1909031(+) | length=188 | sequence_SO=chromosome | SO=protein_coding;>Tb927.9.12200 | organism=Trypanosoma_brucei_TREU927 | product=unspecif	GO:0005840;GO:0005840	ribosome;ribosome	GO:0003735;GO:0003735	structural constituent of ribosome;structural constituent of ribosome	GO:0005840;GO:0005737;GO:0005840	ribosome;cytoplasm;ribosome	GO:0003735;GO:0003735	structural constituent of ribosome;structural constituent of ribosome	0				1	1	1	7.4	7.4	7.4	41.62	7.49e-06	1233600	1	10099000	5733800	8801500	16581000	15353000	6542300	8592700	3324400	1477900	4981800	4456200	3855800	2318800	2564700	1268900	8371200	15987000	12628000	14711000	1179300
		0.0950005	0.203895	QM-like protein;QM-like protein	Tb927.9.8420;Tb927.9.8070	Tb927.9.8420;Tb927.9.8070	>Tb927.9.8420 | organism=Trypanosoma_brucei_TREU927 | product=60S ribosomal protein L10, putative,QM-like protein | location=Tb927_09_v5.1:1373386-1374027(-) | length=213 | sequence_SO=chromosome | SO=protein_coding;>Tb927.9.8070 | organism=Trypanosoma_bru	GO:0005622;GO:0005840;GO:0005622;GO:0005840	intracellular;ribosome;intracellular;ribosome	GO:0003735;GO:0003735	structural constituent of ribosome;structural constituent of ribosome	GO:0005737;GO:0005840;GO:0005737;GO:0005840	cytoplasm;ribosome;cytoplasm;ribosome	GO:0003735;GO:0003735	structural constituent of ribosome;structural constituent of ribosome	0	4.6578	2.21965	141.1	2	2	2	20.2	20.2	20.2	12.643	2.28e-19	29584000	5	64415000	29815000	47587000	138930000	147210000	57247000	39706000	20266000	15234000	62076000	20742000	28498000	41915000	23828000	21278000	31318000	133910000	107750000	36714000	11800000
		0.0524754	0.197485	CBF/Mak21 family, putative	Tb927.10.6320;Tb11.v5.0274	Tb927.10.6320;Tb11.v5.0274	>Tb927.10.6320 | organism=Trypanosoma_brucei_TREU927 | product=hypothetical protein, conserved | location=Tb927_10_v5.1:1598372-1600213(-) | length=613 | sequence_SO=chromosome | SO=protein_coding;>Tb11.v5.0274 | organism=Trypanosoma_brucei_TREU927 | produ	N/A	N/A	GO:0005488	binding	GO:0005634	nucleus	N/A	N/A	0	0.41937	-1.2537	53.1	8	8	8	21.2	21.2	21.2	64.892	3.79e-274	60414000	16	0	1718300	1178700	684980	638690	0	1739700	2977200	3279200	640260	1357700	2381400	733050	1756500	1798000	0	698010	461570	0	2433800
		0.0643674	0.196341	hypothetical protein, conserved	Tb927.9.7670	Tb927.9.7670	>Tb927.9.7670 | organism=Trypanosoma_brucei_TREU927 | product=hypothetical protein, conserved | location=Tb927_09_v5.1:1249948-1250655(-) | length=235 | sequence_SO=chromosome | SO=protein_coding	N/A	N/A	N/A	N/A	GO:0005634	nucleus	N/A	N/A	0	0.57842	-0.789811	21	8	8	8	28	28	28	56.152	9.54e-124	157260000	51	0	2895000	4589300	856720	1019900	0	2471400	1070400	874560	1972800	746940	875250	1352600	454430	461670	456470	3609900	2268500	453310	2087300
		0.0625151	0.195279	hypothetical protein, conserved	Tb927.3.2100	Tb927.3.2100	>Tb927.3.2100 | organism=Trypanosoma_brucei_TREU927 | product=hypothetical protein, conserved | location=Tb927_03_v5.1:552283-553221(-) | length=308 | sequence_SO=chromosome | SO=protein_coding	N/A	N/A	GO:0005524;GO:0004127	ATP binding;cytidylate kinase activity	N/A	N/A	N/A	N/A	0	0.080526	-3.6344	72.5	36	36	36	65.9	65.9	65.9	53.517	0	5880500000	589	0	301080	361410	445210	357500	622990	1510300	1547500	1358800	1101000	2059600	1482200	1638200	1798400	1696200	0	0	0	503200	308880
		0.0547742	0.186952	deoxyribose-phosphate aldolase, putative	Tb927.7.5680	Tb927.7.5680	>Tb927.7.5680 | organism=Trypanosoma_brucei_TREU927 | product=deoxyribose-phosphate aldolase, putative | location=Tb927_07_v5.1:1535122-1536021(+) | length=280 | sequence_SO=chromosome | SO=protein_coding	GO:0005737	cytoplasm	GO:0004139;GO:0016829	deoxyribose-phosphate aldolase activity;lyase activity	GO:0020015;GO:0031966	glycosome;mitochondrial membrane	N/A	N/A	0				2	2	2	4.8	4.8	4.8	64.312	2.7e-06	12337000	2	0	264140	538090	1056400	854420	972640	716280	458650	587120	759790	351100	553770	563750	432180	456870	0	567690	716510	903540	0
		0.0738472	0.185257	hypothetical protein, conserved	Tb927.2.2990	Tb927.2.2990	>Tb927.2.2990 | organism=Trypanosoma_brucei_TREU927 | product=hypothetical protein, conserved | location=Tb927_02_v5.1:567526-569217(+) | length=563 | sequence_SO=chromosome | SO=protein_coding	N/A	N/A	N/A	N/A	GO:0005654;GO:0005634	nucleoplasm;nucleus	N/A	N/A	0	5.4841	2.45525	32.1	5	5	5	15.9	15.9	15.9	39.176	2.19e-72	76120000	20	3232600	10917000	8589400	8395000	7532500	3608600	7093900	1639700	2198600	9681100	1401700	2962800	8851200	1758800	1917700	1775700	13152000	13775000	5556600	15969000
		0.0431212	0.183173	hypothetical protein, conserved	Tb927.7.7050	Tb927.7.7050	>Tb927.7.7050 | organism=Trypanosoma_brucei_TREU927 | product=hypothetical protein, conserved | location=Tb927_07_v5.1:2013962-2016694(-) | length=910 | sequence_SO=chromosome | SO=protein_coding	N/A	N/A	N/A	N/A	GO:0005737	cytoplasm	N/A	N/A	0	4.5651	2.19065	31.4	6	6	6	15.5	15.5	15.5	53.228	2.66e-39	105580000	33	0	537370	0	408120	409230	339320	395710	414210	494760	688540	477580	0	619780	0	714580	0	599770	0	0	2355000
		0.107495	0.183167	phosphomannose isomerase	Tb927.11.14780	Tb927.11.14780	>Tb927.11.14780 | organism=Trypanosoma_brucei_TREU927 | product=phosphomannose isomerase, putative | location=Tb927_11_v5.1:3928676-3929905(-) | length=409 | sequence_SO=chromosome | SO=protein_coding	N/A	N/A	GO:0004476;GO:0008270	mannose-6-phosphate isomerase activity;zinc ion binding	GO:0097014;GO:0005737;GO:0020015;GO:0005654	ciliary plasm;cytoplasm;glycosome;nucleoplasm	GO:0004476	mannose-6-phosphate isomerase activity	0	0.8581	-0.220782	28.3	2	2	2	11	11	11	52.878	6.04e-15	8021300	3	0	193780	216320	0	111570	0	425150	286580	385890	259150	722120	370940	457450	319920	221180	0	0	0	119410	147440
		0.130697	0.183013	hypothetical protein, conserved	Tb927.8.1500	Tb927.8.1500	>Tb927.8.1500 | organism=Trypanosoma_brucei_TREU927 | product=hypothetical protein, conserved | location=Tb927_08_v5.1:487319-489163(+) | length=601 | sequence_SO=chromosome | SO=protein_coding	N/A	N/A	N/A	N/A	N/A	N/A	GO:0003729	mRNA binding	0	0.22133	-2.17573	26.6	7	7	7	15.1	15.1	15.1	69.087	3.91e-46	79123000	24	0	196020	101040	169830	156250	233880	293420	230270	294870	516540	254880	382420	337810	282430	394600	0	0	125630	115360	277190
		0.0722698	0.181846	hypothetical protein, conserved	Tb927.5.1690;Tb11.v5.0740	Tb927.5.1690;Tb11.v5.0740	>Tb927.5.1690 | organism=Trypanosoma_brucei_TREU927 | product=hypothetical protein, conserved | location=Tb927_05_v5.1:592160-593548(+) | length=462 | sequence_SO=chromosome | SO=protein_coding;>Tb11.v5.0740 | organism=Trypanosoma_brucei_TREU927 | product=	N/A	N/A	N/A	N/A	GO:0005930	axoneme	N/A	N/A	0	1.249	0.320773	18.5	8	8	8	28.5	28.5	28.5	39.734	5.94e-21	66551000	15	0	85729	0	126740	0	369940	85950	0	0	67256	0	0	80261	0	0	0	0	0	218130	192820
		0.0491033	0.181372	ribosome production factor 1, putative	Tb927.11.1050	Tb927.11.1050	>Tb927.11.1050 | organism=Trypanosoma_brucei_TREU927 | product=RNA processing factor 1, putative,ribosome biogenesis protein | location=Tb927_11_v5.1:269592-270587(+) | length=331 | sequence_SO=chromosome | SO=protein_coding	N/A	N/A	N/A	N/A	GO:0005634	nucleus	GO:0042134	rRNA primary transcript binding	0	5.4361	2.44257	82.9	1	1	1	6.9	6.9	6.9	29.732	9.62e-06	16859000	5	0	1943700	2088800	1422900	1067700	267580	2919100	2013100	1927700	910520	1455200	2417200	1224200	1145300	685580	0	922190	828230	381320	1298800
		0.126722	0.181328	Protein of unknown function (DUF2009), putative	Tb927.11.9880	Tb927.11.9880	>Tb927.11.9880 | organism=Trypanosoma_brucei_TREU927 | product=hypothetical protein, conserved | location=Tb927_11_v5.1:2666967-2668322(+) | length=451 | sequence_SO=chromosome | SO=protein_coding	N/A	N/A	N/A	N/A	GO:0097014;GO:0005737;GO:0005654	ciliary plasm;cytoplasm;nucleoplasm	N/A	N/A	0	2.1942	1.1337	31.4	3	3	3	6.3	6.3	6.3	66.931	1.32e-75	19515000	11	0	108580	96556	86042	75572	91571	110910	0	72796	121440	0	78176	201040	125490	84065	0	64929	82244	83410	61415
		0.0400595	0.180478	cdc2-related kinase 9	Tb927.2.4510	Tb927.2.4510	>Tb927.2.4510 | organism=Trypanosoma_brucei_TREU927 | product=cdc2-related kinase, putative,protein kinase, putative (CRK9) | location=Tb927_02_v5.1:796111-798435(-) | length=774 | sequence_SO=chromosome | SO=protein_coding	N/A	N/A	GO:0005524;GO:0004672	ATP binding;protein kinase activity	GO:0005634	nucleus	GO:0005524;GO:0032403;GO:0004672	ATP binding;protein complex binding;protein kinase activity	0	1.6137	0.690372	140.2	15	15	15	31.1	31.1	31.1	69.176	1.97e-162	254620000	100	2565900	57469000	38571000	55352000	47947000	18617000	11669000	13447000	16671000	10174000	9913800	10485000	6930200	11397000	12833000	535610	46472000	40792000	22386000	36268000
		0.0596658	0.179268	Intraflagellar transport protein 74, putative	Tb927.7.3370	Tb927.7.3370	>Tb927.7.3370 | organism=Trypanosoma_brucei_TREU927 | product=hypothetical protein, conserved | location=Tb927_07_v5.1:879487-881277(-) | length=596 | sequence_SO=chromosome | SO=protein_coding	GO:0000276	mitochondrial proton-transporting ATP synthase complex, coupling factor F(o)	GO:0015078	proton transmembrane transporter activity	GO:0005737;GO:0030990;GO:0030992	cytoplasm;intraciliary transport particle;intraciliary transport particle B	N/A	N/A	0;0	0.63205	-0.661889	26.8	7	7	7	65.3	65.3	65.3	15.891	3.63e-44	615000000	72	0	286870	0	369480	0	0	256540	195660	256710	339090	349630	252490	579220	372710	400920	0	0	0	0	492560
		0.135927	0.175516	cytochrome oxidase subunit IV	Tb927.1.4100	Tb927.1.4100	>Tb927.1.4100 | organism=Trypanosoma_brucei_TREU927 | product=cytochrome oxidase subunit IV (COXIV) | location=Tb927_01_v5.1:861805-862868(+) | length=353 | sequence_SO=chromosome | SO=protein_coding	N/A	N/A	N/A	N/A	GO:0005751;GO:0005739	mitochondrial respiratory chain complex IV;mitochondrion	GO:0004129	cytochrome-c oxidase activity	0	3.0695	1.618	38.1	16	16	16	40.1	40.1	40.1	67.395	4.07e-161	336360000	75	2152600	1523600	2151700	2656300	2228500	3072300	3126600	4087100	5354500	2374000	3712500	1924800	4019400	3121900	5209300	1789600	1480400	1055500	2400700	842010
		0.0578256	0.175148	Flagellum attachment zone protein 22	Tb927.10.9700;Tb11.v5.0773	Tb927.10.9700	>Tb927.10.9700 | organism=Trypanosoma_brucei_TREU927 | product=predicted C2 domain protein | location=Tb927_10_v5.1:2398220-2401765(+) | length=1181 | sequence_SO=chromosome | SO=protein_coding	N/A	N/A	N/A	N/A	N/A	N/A	N/A	N/A	0				8	8	8	26.8	26.8	26.8	37.445	3.2e-153	437760000	94	0	365040	419140	1126000	1069100	1163200	258670	165910	154310	390810	129260	193620	410060	163950	300170	0	449560	380070	572880	781470
		0.0523883	0.174685	ras-like small GTPase, putative	Tb927.5.4500;Tb05.5K5.150	Tb927.5.4500;Tb05.5K5.150	>Tb927.5.4500 | organism=Trypanosoma_brucei_TREU927 | product=ras-like small GTPase, putative (TbSAR1) | location=Tb927_05_v5.1:1383483-1384100(-) | length=194 | sequence_SO=chromosome | SO=protein_coding;>Tb05.5K5.150 | organism=Trypanosoma_brucei_TREU927	GO:0005622	intracellular	GO:0005525	GTP binding	GO:0005783	endoplasmic reticulum	N/A	N/A	0				3	3	3	9.3	9.3	9.3	62.246	1.84e-13	8464900	8	0	126890	0	404100	497140	385230	488210	838320	700290	339240	1235200	579410	218320	698930	475160	0	0	0	550240	78759
		0.0858185	0.170145	Putative intraflagellar transport protein B2	Tb927.3.5490	Tb927.3.5490	>Tb927.3.5490 | organism=Trypanosoma_brucei_TREU927 | product=flagellar transport protein, putative (PIFTB2) | location=Tb927_03_v5.1:1535280-1537319(+) | length=675 | sequence_SO=chromosome | SO=protein_coding	N/A	N/A	GO:0005515	protein binding	GO:0036064;GO:0005737;GO:0030990;GO:0030992	ciliary basal body;cytoplasm;intraciliary transport particle;intraciliary transport particle B	N/A	N/A	10	0.5861	-0.770781	37.5	8	8	8	15.3	15.3	15.3	72.048	2.54e-190	70402000	25	0	185520	218280	319990	0	333150	328010	400570	591970	325150	365350	234850	526830	505040	729600	0	0	287840	326370	264040
		0.0296667	0.167635	acyl-CoA dehydrogenase, putative	Tb927.11.11780	Tb927.11.11780	>Tb927.11.11780 | organism=Trypanosoma_brucei_TREU927 | product=acyl-CoA dehydrogenase, putative | location=Tb927_11_v5.1:3159576-3162111(+) | length=607 | sequence_SO=chromosome | SO=protein_coding	N/A	N/A	GO:0050660;GO:0016627	flavin adenine dinucleotide binding;oxidoreductase activity, acting on the CH-CH group of donors	GO:0005737	cytoplasm	GO:0016491	oxidoreductase activity	0	2.4131	1.27089	21.6	1	1	1	7.2	7.2	7.2	25.138	0.00071168	1969500	1	0	21030000	12865000	3515700	3846200	813770	6465100	2881300	3371400	5479700	3577400	5143400	3665000	2447500	2971900	0	4562100	5044000	999260	13313000
		0.0426031	0.166481	pyridoxal kinase	Tb927.6.2740	Tb927.6.2740	>Tb927.6.2740 | organism=Trypanosoma_brucei_TREU927 | product=pyridoxal kinase (pdxK) | location=Tb927_06_v5.1:823608-824510(+) | length=300 | sequence_SO=chromosome | SO=protein_coding	N/A	N/A	GO:0008478	pyridoxal kinase activity	GO:0097014;GO:0005737;GO:0031981	ciliary plasm;cytoplasm;nuclear lumen	N/A	N/A	0	15.399	3.94476	76	22	22	22	53.8	53.8	53.8	62.262	1.2e-290	913800000	189	0	488000	0	623590	558120	679860	768940	1062800	775800	399500	914910	1152600	513710	771130	679290	0	0	0	742970	173260
		0.0735021	0.16614	60S ribosomal protein L23, putative;60S ribosomal protein L23, putative	Tb927.9.11410;Tb927.9.11380	Tb927.9.11410;Tb927.9.11380	>Tb927.9.11410 | organism=Trypanosoma_brucei_TREU927 | product=unspecified product | location=Tb927_09_v5.1:1789175-1789594(+) | length=139 | sequence_SO=chromosome | SO=protein_coding;>Tb927.9.11380 | organism=Trypanosoma_brucei_TREU927 | product=unspecif	GO:0005840;GO:0005840	ribosome;ribosome	GO:0003735;GO:0003735	structural constituent of ribosome;structural constituent of ribosome	GO:0005737;GO:0005840;GO:0005840	cytoplasm;ribosome;ribosome	GO:0003735;GO:0003735	structural constituent of ribosome;structural constituent of ribosome	0	0.96707	-0.0483078	65	64	64	64	55.7	55.7	55.7	160.17	0	3322600000	636	31075000	13946000	29227000	39009000	42772000	19226000	22628000	18151000	24748000	31248000	14746000	23167000	20842000	15874000	17224000	21736000	74426000	53744000	17934000	4861200
		0.0685131	0.165343	Pescadillo N-terminus/BRCA1 C Terminus (BRCT) domain containing protein, putative	Tb927.9.8200;Tb11.v5.0687	Tb927.9.8200;Tb11.v5.0687	>Tb927.9.8200 | organism=Trypanosoma_brucei_TREU927 | product=hypothetical protein, conserved | location=Tb927_09_v5.1:1345998-1347974(-) | length=658 | sequence_SO=chromosome | SO=protein_coding;>Tb11.v5.0687 | organism=Trypanosoma_brucei_TREU927 | produc	GO:0005730	nucleolus	N/A	N/A	GO:0005634	nucleus	N/A	N/A	0	0.89017	-0.167847	22.6	2	2	2	5.8	5.8	5.8	49.396	9.83e-07	14752000	3	426360	2662200	2657600	2039900	1652900	1045600	1223200	837900	2782800	808710	975990	1116000	861100	826260	911060	0	1860700	1221700	1500500	3466700
		0.0490514	0.165278	sphingosine 1-phosphate lyase, putative	Tb927.6.3630	Tb927.6.3630	>Tb927.6.3630 | organism=Trypanosoma_brucei_TREU927 | product=sphingosine 1-phosphate lyase, putative (SPL) | location=Tb927_06_v5.1:1081893-1083509(-) | length=538 | sequence_SO=chromosome | SO=protein_coding	N/A	N/A	GO:0016831;GO:0030170	carboxy-lyase activity;pyridoxal phosphate binding	GO:0005737;GO:0005741	cytoplasm;mitochondrial outer membrane	GO:0008117	sphinganine-1-phosphate aldolase activity	0;0	1.3683	0.452385	34.1	20	20	20	29.3	29.3	29.3	97.251	2.66e-130	292000000	97	0	390810	298630	288540	400400	418130	553370	514590	738920	490600	462850	756440	810380	671520	794200	0	0	0	289790	671450
		0.0473684	0.165159	cytidine triphosphate synthase, putative	Tb927.1.1240;Tb11.v5.0356	Tb927.1.1240;Tb11.v5.0356	>Tb927.1.1240 | organism=Trypanosoma_brucei_TREU927 | product=cytidine triphosphate synthase, putative | location=Tb927_01_v5.1:329569-332058(+) | length=589 | sequence_SO=chromosome | SO=protein_coding;>Tb11.v5.0356 | organism=Trypanosoma_brucei_TREU927 |	N/A	N/A	GO:0003883	CTP synthase activity	GO:0036064;GO:0005737;GO:0005829	ciliary basal body;cytoplasm;cytosol	GO:0003883	CTP synthase activity	0;0	0.04386;2.2372	-4.510950378;1.161694235	95.6;27.7	16	16	16	31.4	31.4	31.4	73.148	5.17e-253	181200000	47	872150	5643300	3711200	5921100	6053200	3538000	1873500	1282900	1351400	1504600	1755100	1776000	1493600	1562100	1851100	0	4869300	4792500	2975800	7223000
		0.0722469	0.164104	phosphoacetylglucosamine mutase	Tb927.8.980	Tb927.8.980	>Tb927.8.980 | organism=Trypanosoma_brucei_TREU927 | product=phosphoacetylglucosamine mutase, putative,acetylglucosaminephosphomutase, putative,N-acetylglucosamine-phosphate mutase, putative | location=Tb927_08_v5.1:311350-313161(-) | length=602 | sequence	N/A	N/A	GO:0016868;GO:0004610	intramolecular transferase activity, phosphotransferases;phosphoacetylglucosamine mutase activity	GO:0097014;GO:0005737;GO:0005829;GO:0020015	ciliary plasm;cytoplasm;cytosol;glycosome	GO:0004610	phosphoacetylglucosamine mutase activity	3	1.0478	0.0673634	24.1	4	4	4	20.3	20.3	20.3	34.629	6.5e-22	19163000	6	0	212260	136000	0	0	190190	187690	715830	378140	182650	724210	502120	349870	866100	899970	0	0	0	102700	328100
		0.0659046	0.162813	60S ribosomal protein L26, putative;60S ribosomal protein L26, putative	Tb927.9.14370;Tb927.8.6180	Tb927.9.14370;Tb927.8.6180	>Tb927.9.14370 | organism=Trypanosoma_brucei_TREU927 | product=60S ribosomal protein L26, putative | location=Tb927_09_v5.1:2248337-2248768(-) | length=143 | sequence_SO=chromosome | SO=protein_coding;>Tb927.8.6180 | organism=Trypanosoma_brucei_TREU927 | p	GO:0015934;GO:0015934	large ribosomal subunit;large ribosomal subunit	GO:0003735;GO:0003735	structural constituent of ribosome;structural constituent of ribosome	GO:0097014;GO:0005737;GO:0031981;GO:0005737	ciliary plasm;cytoplasm;nuclear lumen;cytoplasm	GO:0003735;GO:0003735	structural constituent of ribosome;structural constituent of ribosome	8	0.65763	-0.604652	49.3	1	1	1	5.4	5.4	5.4	38.674	2.88e-78	7357300	2	114330000	50681000	81561000	165670000	169380000	54958000	24603000	30068000	33025000	38034000	13876000	35938000	19023000	23450000	14979000	112920000	205950000	200930000	97753000	17002000
		0.0498349	0.162517	40S ribosomal protein S23, putative;40S ribosomal protein S23, putative	Tb927.10.1090;Tb927.10.1080	Tb927.10.1090;Tb927.10.1080	>Tb927.10.1090 | organism=Trypanosoma_brucei_TREU927 | product=40S ribosomal protein S23, putative (RPS23) | location=Tb927_10_v5.1:290689-291120(-) | length=143 | sequence_SO=chromosome | SO=protein_coding;>Tb927.10.1080 | organism=Trypanosoma_brucei_TREU	GO:0005622;GO:0005840;GO:0015935;GO:0005622;GO:0005840;GO:0015935	intracellular;ribosome;small ribosomal subunit;intracellular;ribosome;small ribosomal subunit	GO:0003735;GO:0003735	structural constituent of ribosome;structural constituent of ribosome	GO:0005737;N/A	cytoplasm;N/A	GO:0003723;GO:0003735;GO:0003723;GO:0003735	RNA binding;structural constituent of ribosome;RNA binding;structural constituent of ribosome	0	1.8865	0.915712	48	2	2	2	11.6	11.6	11.6	42.737	2.63e-38	20753000	10	243860000	9650400	17443000	78050000	81502000	25012000	47472000	36536000	41065000	48692000	23944000	46788000	33935000	19573000	25209000	68444000	43780000	58663000	39371000	5418600
		0.0490988	0.158234	hypothetical protein, conserved	Tb927.11.6430	Tb927.11.6430	>Tb927.11.6430 | organism=Trypanosoma_brucei_TREU927 | product=hypothetical protein, conserved | location=Tb927_11_v5.1:1812849-1816628(-) | length=1259 | sequence_SO=chromosome | SO=protein_coding	N/A	N/A	N/A	N/A	GO:0005737	cytoplasm	GO:0003729	mRNA binding	0	0.5912	-0.758282	36.9	4	4	4	18.7	18.7	18.7	23.423	2.84e-07	20876000	8	0	221080	0	0	0	291640	316830	168030	0	440570	267230	0	330780	370880	342860	0	0	0	0	526990
		0.0780343	0.155761	acetyl-CoA synthetase, putative;acetyl-CoA synthetase, truncated	Tb927.8.2520;Tb927.8.2790	Tb927.8.2520	>Tb927.8.2520 | organism=Trypanosoma_brucei_TREU927 | product=acetyl-CoA synthetase, putative | location=Tb927_08_v5.1:743395-745416(+) | length=673 | sequence_SO=chromosome | SO=protein_coding	N/A;N/A	N/A;N/A	GO:0016208;GO:0003987;GO:0003824;GO:0003824	AMP binding;acetate-CoA ligase activity;catalytic activity;catalytic activity	GO:0097014;GO:0005737;GO:0016021;GO:0031981;N/A	ciliary plasm;cytoplasm;integral component of membrane;nuclear lumen;N/A	GO:0003824;N/A	catalytic activity;N/A	0				2	2	2	7.6	7.6	7.6	61.875	9.5e-17	12006000	11	0	322970	256670	288610	284450	619210	724310	485630	595120	304940	357160	314580	493390	571980	410230	0	0	385580	305850	778500
		0.0404603	0.154603	Tb5.20	Tb927.11.15100	Tb927.11.15100	>Tb927.11.15100 | organism=Trypanosoma_brucei_TREU927 | product=Tb5.20 | location=Tb927_11_v5.1:4012859-4016171(-) | length=1083 | sequence_SO=chromosome | SO=protein_coding	N/A	N/A	N/A	N/A	N/A	N/A	N/A	N/A	0	1.4507	0.536749	39.6	27	27	27	66	66	66	41.856	0	3301300000	399	0	119820	0	0	0	147400	123860	230080	119230	174460	0	0	140560	106010	0	0	0	0	145520	1200200
		0.0433901	0.152012	rieske iron-sulfur protein, mitochondrial precursor	Tb927.9.14160	Tb927.9.14160	>Tb927.9.14160 | organism=Trypanosoma_brucei_TREU927 | product=rieske iron-sulfur protein, mitochondrial precursor (RISP) | location=Tb927_09_v5.1:2211944-2212837(-) | length=297 | sequence_SO=chromosome | SO=protein_coding	N/A	N/A	GO:0051537;GO:0016491;GO:0008121	2 iron, 2 sulfur cluster binding;oxidoreductase activity;ubiquinol-cytochrome-c reductase activity	GO:0005737;GO:0020023;GO:0005743;GO:0005739;GO:0045275	cytoplasm;kinetoplast;mitochondrial inner membrane;mitochondrion;respiratory chain complex III	GO:0004362;GO:0008121	glutathione-disulfide reductase activity;ubiquinol-cytochrome-c reductase activity	1	1.5091	0.593688	9.7	2	2	2	8.7	8.7	8.7	44.197	6.66e-05	147630000	3	0	450390	610920	702430	678630	967860	1234600	993880	871280	1725800	1423100	1011600	1632700	1434000	986280	0	0	267630	673140	438620
		0.0706034	0.150333	methyltransferase domain containing protein, putative	Tb927.9.2320	Tb927.9.2320	>Tb927.9.2320 | organism=Trypanosoma_brucei_TREU927 | product=hypothetical protein, conserved | location=Tb927_09_v5.1:514525-515628(-) | length=367 | sequence_SO=chromosome | SO=protein_coding	N/A	N/A	N/A	N/A	GO:0005741	mitochondrial outer membrane	N/A	N/A	0	0.6985	-0.517668	44.8	1	1	1	14	14	14	15.119	6.28e-12	12327000	3	0	557690	430600	508310	551700	886960	698460	1553000	853570	672590	784740	1108200	1104200	1007900	1030700	0	0	282970	292500	651950
		0.0552393	0.148514	hypothetical protein, conserved	Tb927.4.2530	Tb927.4.2530	>Tb927.4.2530 | organism=Trypanosoma_brucei_TREU927 | product=hypothetical protein, conserved | location=Tb927_04_v5.1:667668-668334(+) | length=158 | sequence_SO=chromosome | SO=protein_coding	N/A	N/A	N/A	N/A	N/A	N/A	N/A	N/A	0	1.4166	0.502432	28.9	1	1	1	2.5	2.5	2.5	43.835	2.89e-05	0	0	0	251740	530510	441050	681120	829960	416490	913330	914950	459320	1086100	848560	481250	816160	880140	0	406930	0	671440	276560
		0.0410554	0.144473	Fumarate hydratase class I, cytosolic	Tb927.3.4500;Tb11.v5.0629	Tb927.3.4500;Tb11.v5.0629	>Tb927.3.4500 | organism=Trypanosoma_brucei_TREU927 | product=fumarate hydratase, class I (FHc) | location=Tb927_03_v5.1:1256691-1258388(-) | length=565 | sequence_SO=chromosome | SO=protein_coding;>Tb11.v5.0629 | organism=Trypanosoma_brucei_TREU927 | prod	N/A	N/A	GO:0004333;GO:0016836;GO:0016829	fumarate hydratase activity;hydro-lyase activity;lyase activity	GO:0097014;GO:0005737;GO:0005829;GO:0020015	ciliary plasm;cytoplasm;cytosol;glycosome	GO:0004333	fumarate hydratase activity	0				17	17	17	38.6	38.6	38.6	64.429	4.49e-240	203540000	65	0	3648700	2843200	1062300	665430	987680	4940900	4555200	4858700	3182600	4466000	3974100	4765000	5570000	5141700	0	966270	859290	2001400	4452200
		0.0670617	0.144472	ribosomal protein S7, putative;ribosomal protein S7, putative	Tb927.9.3990;Tb927.9.3920	Tb927.9.3990;Tb927.9.3920	>Tb927.9.3990 | organism=Trypanosoma_brucei_TREU927 | product=ribosomal protein S7, putative | location=Tb927_09_v5.1:771263-771871(+) | length=202 | sequence_SO=chromosome | SO=protein_coding;>Tb927.9.3920 | organism=Trypanosoma_brucei_TREU927 | product=r	GO:0005622;GO:0005840;GO:0005622;GO:0005840	intracellular;ribosome;intracellular;ribosome	GO:0003735;GO:0003735	structural constituent of ribosome;structural constituent of ribosome	GO:0005737;GO:0005840;GO:0005737;GO:0005840	cytoplasm;ribosome;cytoplasm;ribosome	GO:0003735;GO:0003735	structural constituent of ribosome;structural constituent of ribosome	0	0.67494	-0.567169	10.4	2	2	2	3.5	3.5	3.5	100.87	9.77e-05	2715600	2	48002000	21566000	38219000	74077000	68922000	29653000	27759000	16739000	17122000	31903000	15085000	26020000	19254000	13604000	8372300	32748000	75591000	69498000	35880000	5638500
		0.0386441	0.140199	Flagellum attachment zone protein 3	Tb927.11.12530	Tb927.11.12530	>Tb927.11.12530 | organism=Trypanosoma_brucei_TREU927 | product=hypothetical protein, conserved | location=Tb927_11_v5.1:3358894-3361314(+) | length=806 | sequence_SO=chromosome | SO=protein_coding	N/A	N/A	N/A	N/A	GO:0043234	protein complex	GO:0071889;GO:0005515	14-3-3 protein binding;protein binding	0	0.99923	-0.0011113	23.6	20	20	20	31.4	31.4	31.4	99.897	4.84e-211	415350000	106	0	0	166350	0	191680	0	203270	245630	233020	224790	165230	190660	168930	209490	257330	0	0	0	0	250970
		0.0693614	0.139	40S ribosomal protein S15A, putative;40S ribosomal protein S15A, putative	Tb927.11.6140;Tb927.3.4360	Tb927.11.6140;Tb927.3.4360	>Tb927.11.6140 | organism=Trypanosoma_brucei_TREU927 | product=40S ribosomal protein S15A, putative | location=Tb927_11_v5.1:1731663-1732055(-) | length=130 | sequence_SO=chromosome | SO=protein_coding;>Tb927.3.4360 | organism=Trypanosoma_brucei_TREU927 |	GO:0005840;GO:0005840	ribosome;ribosome	GO:0003735;GO:0003735	structural constituent of ribosome;structural constituent of ribosome	GO:0005737;GO:0000314;GO:0005737	cytoplasm;organellar small ribosomal subunit;cytoplasm	GO:0003735;N/A	structural constituent of ribosome;N/A	0	0.53956	-0.890145	27.9	2	2	2	14.2	14.2	14.2	20.638	3.81e-09	58020000	12	10684000	5782600	10806000	14206000	16803000	5680500	20353000	6845000	11099000	18487000	6900700	10969000	12363000	8298700	6550200	8305200	16193000	14547000	7772500	1538500
		0.0677112	0.13783	hypothetical protein, conserved	Tb927.9.2310	Tb927.9.2310	>Tb927.9.2310 | organism=Trypanosoma_brucei_TREU927 | product=hypothetical protein, conserved | location=Tb927_09_v5.1:511358-512728(-) | length=456 | sequence_SO=chromosome | SO=protein_coding	N/A	N/A	N/A	N/A	N/A	N/A	N/A	N/A	0	4.7048	2.23413	97.1	3	3	3	16.6	16.6	16.6	31.553	5.23e-13	15381000	7	1374500	3768300	2237700	2014600	1969200	3269900	673960	321220	405740	1490000	238670	846800	538710	199350	193490	1364900	2315300	2815800	3638000	5579900
		0.104962	0.137533	Mitochondrial import receptor subunit ATOM46	Tb927.11.7780	Tb927.11.7780	>Tb927.11.7780 | organism=Trypanosoma_brucei_TREU927 | product=hypothetical protein, conserved | location=Tb927_11_v5.1:2203569-2204851(-) | length=419 | sequence_SO=chromosome | SO=protein_coding	N/A	N/A	GO:0005488	binding	GO:0005741;GO:0005742;GO:0005739	mitochondrial outer membrane;mitochondrial outer membrane translocase complex;mitochondrion	N/A	N/A	0	3.7252	1.89732	102.9	7	7	7	20.9	20.9	20.9	54.986	1.8e-41	78730000	36	1573800	1818200	1257200	1864600	1725400	2997800	2935000	2559400	2267400	2697700	2978800	1760100	3852000	2716700	2502500	1005600	853250	767160	1195500	1784900
		0.119792	0.137074	chaperone protein DnaJ, putative	Tb927.10.2290	Tb927.10.2290	>Tb927.10.2290 | organism=Trypanosoma_brucei_TREU927 | product=chaperone protein DNAj, putative | location=Tb927_10_v5.1:594549-595799(+) | length=416 | sequence_SO=chromosome | SO=protein_coding	N/A	N/A	GO:0031072;GO:0051082	heat shock protein binding;unfolded protein binding	GO:0036064;GO:0097014;GO:0005737;GO:0005654	ciliary basal body;ciliary plasm;cytoplasm;nucleoplasm	GO:0051087;GO:0051082	chaperone binding;unfolded protein binding	0	1.0944	0.13014	21.7	5	5	5	6.3	6.3	6.3	112.6	1.6e-18	20461000	8	1452000	2639700	2876300	7250900	6100700	6735000	1717700	636150	1101600	2243800	992640	2014600	1937400	2429200	2472000	1436900	3855100	3062900	2163800	1015300
		0.106654	0.135531	ribosomal protein S25, putative;40S ribosomal protein S25, putative	Tb927.3.1370;Tb927.10.2840	Tb927.3.1370;Tb927.10.2840	>Tb927.3.1370 | organism=Trypanosoma_brucei_TREU927 | product=40S ribosomal protein S25, putative | location=Tb927_03_v5.1:343637-343978(+) | length=113 | sequence_SO=chromosome | SO=protein_coding;>Tb927.10.2840 | organism=Trypanosoma_brucei_TREU927 | pro	N/A;N/A	N/A;N/A	N/A;N/A	N/A;N/A	GO:0005840;GO:0005737	ribosome;cytoplasm	GO:0003735;N/A	structural constituent of ribosome;N/A	1	1.2643	0.338339	15.1	2	2	2	9.8	9.8	9.8	32.723	2.71e-102	19969000	26	4136500	3042100	4246200	3987400	3022000	2616700	8090800	11464000	13983000	8836700	5391700	8052300	6998800	7965100	5949900	4132200	3265200	3109900	2657000	1329000
		0.0295765	0.135512	Long-chain-fatty-acid--CoA ligase 5 (EC 6.2.1.3) (Long-chain acyl-CoA synthetase 5) (LACS 5), putative	Tb927.10.3260;Tb11.v5.0825	Tb927.10.3260	>Tb927.10.3260 | organism=Trypanosoma_brucei_TREU927 | product=Long-chain-fatty-acid--CoA ligase 5 (EC 6.2.1.3) (Long-chain acyl-CoA synthetase 5) (LACS 5), putative | location=Tb927_10_v5.1:841483-843594(+) | length=703 | sequence_SO=chromosome | SO=prote	N/A	N/A	GO:0003824	catalytic activity	GO:0097014;GO:0020016;GO:0005737;GO:0005654;GO:0005886	ciliary plasm;ciliary pocket;cytoplasm;nucleoplasm;plasma membrane	GO:0003824;GO:0004467	catalytic activity;long-chain fatty acid-CoA ligase activity	2	3.8589	1.94819	56.5	7	7	7	16.4	16.4	16.4	66.122	2.09e-62	45703000	14	0	6325900	4338600	958800	1138700	944630	2571500	1924700	1694700	1932100	1671000	942520	2813400	2074400	2622900	0	1182200	1149400	914370	3656300
		0.0511599	0.135062	NLE (NUC135) domain/WD domain, G-beta repeat, putative	Tb927.4.3850	Tb927.4.3850	>Tb927.4.3850 | organism=Trypanosoma_brucei_TREU927 | product=hypothetical protein, conserved | location=Tb927_04_v5.1:1004401-1005762(-) | length=453 | sequence_SO=chromosome | SO=protein_coding	N/A	N/A	GO:0005515	protein binding	GO:0005654;GO:0005634	nucleoplasm;nucleus	N/A	N/A	5				1	1	1	3.2	3.2	3.2	73.805	9.21e-07	1400100	1	0	2106300	1408100	1156800	1380300	1078700	1624000	1785000	2231500	868280	1590500	2161100	1120700	1213400	1568200	0	1324000	1077200	714170	1631000
		0.112466	0.135012	glyceraldehyde 3-phosphate dehydrogenase, glycosomal;glyceraldehyde 3-phosphate dehydrogenase, glycosomal	Tb927.6.4300;Tb927.6.4280;REV__Tb927.7.3820	Tb927.6.4300;Tb927.6.4280	>Tb927.6.4300 | organism=Trypanosoma_brucei_TREU927 | product=glyceraldehyde 3-phosphate dehydrogenase, glycosomal (GAPDH) | location=Tb927_06_v5.1:1220755-1221834(-) | length=359 | sequence_SO=chromosome | SO=protein_coding;>Tb927.6.4280 | organism=Trypan	N/A;N/A	N/A;N/A	GO:0051287;GO:0050661;GO:0016620;GO:0051287;GO:0050661;GO:0016620	NAD binding;NADP binding;oxidoreductase activity, acting on the aldehyde or oxo group of donors, NAD or NADP as acceptor;NAD binding;NADP binding;oxidoreductase activity, acting on the aldehyde or oxo group of donors, NAD or NADP as acceptor	GO:0005737;GO:0020015;GO:0020015	cytoplasm;glycosome;glycosome	GO:0004365;GO:0042301;GO:0032403;GO:0004365	glyceraldehyde-3-phosphate dehydrogenase (NAD+) (phosphorylating) activity;phosphate ion binding;protein complex binding;glyceraldehyde-3-phosphate dehydrogenase (NAD+) (phosphorylating) activity	1	12.374	3.62924	116.1	1	1	1	5.4	5.4	5.4	37.79	7.62e-05	8453400	1	205400000	270470016	318929984	351889984	351100000	234100000	337180000	196590000	187040000	236970000	139470000	221230000	286649984	263580000	193820000	237770000	381270016	484540000	263510000	103920000
		0.0559275	0.134551	hypothetical protein, conserved	Tb927.3.2750	Tb927.3.2750	>Tb927.3.2750 | organism=Trypanosoma_brucei_TREU927 | product=hypothetical protein, conserved | location=Tb927_03_v5.1:703166-705781(-) | length=871 | sequence_SO=chromosome | SO=protein_coding	N/A	N/A	N/A	N/A	GO:0005634	nucleus	N/A	N/A	0	1.0411	0.0581086	32.3	2	2	2	13.1	13.1	13.1	25.463	2.31e-33	21475000	12	0	2123700	1560600	1178800	1066500	269180	1159400	1069900	948320	731650	809820	986960	733440	800540	735250	0	1191000	1125500	412890	3892400
		0.0508912	0.131802	eukaryotic translation initiation factor 3 subunit d	Tb927.6.4370	Tb927.6.4370	>Tb927.6.4370 | organism=Trypanosoma_brucei_TREU927 | product=eukaryotic translation initiation factor 3 subunit 7-like protein | location=Tb927_06_v5.1:1229504-1231024(-) | length=506 | sequence_SO=chromosome | SO=protein_coding	GO:0005737;GO:0005852	cytoplasm;eukaryotic translation initiation factor 3 complex	GO:0003743	translation initiation factor activity	GO:0005737;GO:0005852	cytoplasm;eukaryotic translation initiation factor 3 complex	GO:0003729	mRNA binding	0	1.193	0.254594	16.1	9	9	9	28.9	28.9	28.9	50.119	1.18e-116	121520000	33	0	275620	238540	294260	0	399090	513240	544600	848410	300040	675090	566660	603180	469370	677290	0	0	0	179660	387960
		0.0410579	0.130949	SEP domain/UBX domain containing protein, putative;thimet oligopeptidase, putative	Tb927.7.190;Tb927.10.9380	Tb927.7.190	>Tb927.7.190 | organism=Trypanosoma_brucei_TREU927 | product=thimet oligopeptidase A, putative,metallo- peptidase, Clan MA(E) Family M3, putative (OPA) | location=Tb927_07_v5.1:34032-36263(+) | length=743 | sequence_SO=chromosome | SO=protein_coding	N/A;N/A	N/A;N/A	GO:0005515;GO:0004222	protein binding;metalloendopeptidase activity	N/A;N/A	N/A;N/A	N/A;N/A	N/A;N/A	0				1	1	1	1.3	1.3	1.3	136.26	1.45e-11	207750	1	0	378940	0	0	0	0	535400	717110	527120	383970	864690	321280	461640	603640	812920	0	0	0	0	468850
		0.0331495	0.130554	Ribosomal protein L1p/L10e family, putative	Tb927.10.920	Tb927.10.920	>Tb927.10.920 | organism=Trypanosoma_brucei_TREU927 | product=hypothetical protein, conserved | location=Tb927_10_v5.1:252291-253184(+) | length=297 | sequence_SO=chromosome | SO=protein_coding	N/A	N/A	N/A	N/A	GO:0005634	nucleus	N/A	N/A	0	0.70385	-0.50666	39.4	55	55	54	14.8	14.8	14.6	531.41	0	269390000	137	0	0	428890	486150	483610	276960	166470	0	218950	403090	194810	181790	214780	213470	227850	0	328470	293450	589000	136500
		0.0405791	0.130287	heat shock protein 90, putative	Tb927.3.3580	Tb927.3.3580	>Tb927.3.3580 | organism=Trypanosoma_brucei_TREU927 | product=lipophosphoglycan biosynthetic protein, putative (LPG3) | location=Tb927_03_v5.1:1006678-1008999(+) | length=773 | sequence_SO=chromosome | SO=protein_coding	N/A	N/A	GO:0005524;GO:0051082	ATP binding;unfolded protein binding	N/A	N/A	N/A	N/A	1	1.3184	0.398788	31.5	12	12	12	36.5	36.5	36.5	54.128	4.48e-60	154580000	37	0	464030	335520	351520	0	508970	1129200	613000	1272900	632560	2155800	849050	1442200	1296300	839040	0	336940	199580	0	623740
		0.0448832	0.128649	asparagine synthetase a, putative	Tb927.7.1110	Tb927.7.1110	>Tb927.7.1110 | organism=Trypanosoma_brucei_TREU927 | product=asparagine synthetase a, putative | location=Tb927_07_v5.1:288012-289067(+) | length=351 | sequence_SO=chromosome | SO=protein_coding	GO:0005737	cytoplasm	GO:0004071	aspartate-ammonia ligase activity	GO:0005737	cytoplasm	N/A	N/A	9				1	1	1	1.7	1.7	1.7	69.939	2.06e-08	1366200	1	0	262040	0	0	0	0	407620	365360	406130	261250	1250200	345680	621340	751420	248880	0	0	0	0	124250
		0.0351758	0.127746	proteasome regulatory non-ATPase subunit 6	Tb927.2.2440	Tb927.2.2440	>Tb927.2.2440 | organism=Trypanosoma_brucei_TREU927 | product=proteasome regulatory non-ATPase subunit 6 (RPN6) | location=Tb927_02_v5.1:480837-482378(-) | length=513 | sequence_SO=chromosome | SO=protein_coding	N/A	N/A	N/A	N/A	GO:0097014;GO:0005737;GO:0031981;GO:0005654;GO:0005838	ciliary plasm;cytoplasm;nuclear lumen;nucleoplasm;proteasome regulatory particle	GO:0004175	endopeptidase activity	0	1.208	0.27262	23.3	12	1	0	35.9	3.1	0	40.669	1.6e-202	8270100	4	0	672420	567080	898550	686140	1832500	1374000	1673400	2116700	1118500	3153200	2151000	1521400	2861500	3138000	0	0	372150	381930	1063800
		0.0599721	0.123246	SUMO-interacting motif-containing protein	Tb927.4.4940	Tb927.4.4940	>Tb927.4.4940 | organism=Trypanosoma_brucei_TREU927 | product=hypothetical protein, conserved | location=Tb927_04_v5.1:1353423-1355432(-) | length=669 | sequence_SO=chromosome | SO=protein_coding	N/A	N/A	N/A	N/A	GO:0005737	cytoplasm	N/A	N/A	0				1	1	1	7.3	7.3	7.3	17.643	0.0024654	2712700	3	0	1079700	367260	1521500	1775900	1782300	192690	0	139990	2926400	697050	1537600	275430	136390	300880	0	390880	413250	552310	783310
		0.0396837	0.119967	Sperm tail/Sperm tail C-terminal domain containing protein, putative	Tb927.10.7880	Tb927.10.7880	>Tb927.10.7880 | organism=Trypanosoma_brucei_TREU927 | product=hypothetical protein, conserved | location=Tb927_10_v5.1:1968357-1970312(-) | length=651 | sequence_SO=chromosome | SO=protein_coding	N/A	N/A	N/A	N/A	N/A	N/A	N/A	N/A	0	2.8926	1.53237	74	5	5	5	3.5	3.5	3.5	241.82	1.93e-24	4034400	6	0	105260	117680	166130	0	248450	147670	0	0	103500	0	0	74134	0	0	0	0	0	241420	312450
		0.022294	0.11634	26S proteasome regulatory non-ATPase subunit	Tb927.3.5520	Tb927.3.5520	>Tb927.3.5520 | organism=Trypanosoma_brucei_TREU927 | product=26S proteasome regulatory non-ATPase subunit (RPN1) | location=Tb927_03_v5.1:1542913-1545648(+) | length=911 | sequence_SO=chromosome | SO=protein_coding	GO:0000502	proteasome complex	GO:0005488;GO:0030234	binding;enzyme regulator activity	GO:0005737;GO:0005654	cytoplasm;nucleoplasm	N/A	N/A	0				5	5	5	37.3	37.3	37.3	23.492	5.43e-100	1499000000	96	0	691680	598480	331000	1033500	2678900	2283100	2000900	1683100	2394300	1722600	1681900	2686000	2880400	2033900	0	0	0	801380	2197000
		0.0849407	0.113988	choline dehydrogenase, putative	Tb927.10.470	Tb927.10.470	>Tb927.10.470 | organism=Trypanosoma_brucei_TREU927 | product=choline dehydrogenase, putative | location=Tb927_10_v5.1:123321-124898(+) | length=525 | sequence_SO=chromosome | SO=protein_coding	N/A	N/A	GO:0050660;GO:0016614	flavin adenine dinucleotide binding;oxidoreductase activity, acting on CH-OH group of donors	GO:0005737;GO:0005739	cytoplasm;mitochondrion	GO:0008812	choline dehydrogenase activity	0;0	1.4055	0.491083	30.6	21	21	21	47.3	47.3	47.3	48.691	0	1996400000	254	0	318820	344100	232690	264560	327510	192380	219890	158370	220020	175190	208430	225650	226110	373230	0	191120	154500	151280	415850
		0.0558598	0.111565	hypothetical protein, conserved	Tb927.6.1700	Tb927.6.1700	>Tb927.6.1700 | organism=Trypanosoma_brucei_TREU927 | product=hypothetical protein, conserved | location=Tb927_06_v5.1:571655-572227(-) | length=190 | sequence_SO=chromosome | SO=protein_coding	N/A	N/A	N/A	N/A	GO:0005737	cytoplasm	N/A	N/A	0;0	1.1273	0.172872	27	11	11	11	48.5	48.5	48.5	18.846	3.22e-126	4233300000	251	0	371310	1561200	940620	1174000	251230	280050	430900	541060	292990	120550	688990	245640	271470	252360	0	952040	1002600	492090	210300
[truncated: 568 more rows]
[truncated: 2 more columns]

## Sheet: CULC
Cul-C -Log(P-value)	Cul-C Difference	Protein IDs	Majority protein IDs	Fasta headers	Peptides	Razor + unique peptides	Unique peptides	Sequence coverage [%]	Unique + razor sequence coverage [%]	Unique sequence coverage [%]	Mol. weight [kDa]	Q-value	Score	Intensity	MS/MS count	wt 1	wt 2	wt 3	culc 1	culc 2	culc 3
[truncated: 1,786 more rows]

[truncated: 5 more sheets: CULD, CULE, CULF, CULG, ALL IPs ]
