# Supplementary material for: Evolution, composition and functions of cullin E3 ubiquitin ligases in trypanosomes
Source: Sci Rep. 2025 Dec 18;16:2285. doi: 10.1038/s41598-025-32077-9 (PMC12816148; doi:10.1038/s41598-025-32077-9)
Supplement: Supplementary file 4 — Supplementary Information 4. [file 41598_2025_32077_MOESM4_ESM.xlsx]

## Sheet: TbCul-A
Majority protein IDs		-LOG10 (P-value)	Statistical difference
Tb927.8.5970	TbCul-A	6.17935	18.8499
Tb927.5.700	F-box	5.37461	10.0429
Tb927.10.1810	TbRBX1	5.09471	9.52088
Tb927.7.4300	F-box	4.36575	8.21386
Tb927.11.6130	TbSKP1	4.33499	7.85439
Tb927.10.11830	Hypothetical	4.26476	7.71344
Tb927.4.3000;Tb11.v5.0967	F-box	4.95929	7.57159
Tb927.10.12060	F-box	3.97304	7.51922
Tb927.11.13730	ODC	3.91934	7.18997
Tb927.5.440;Tb11.v5.0223	Transialidase	2.28035	6.71363
Tb927.9.6660	Hypothetical	2.77954	6.60576
Tb927.11.13740	GRESAG4	4.36285	5.6979
Tb927.11.1480	GRESAG4	3.29809	5.69661
Tb927.11.10370	Glycosyl hydrolase	4.01364	5.5732
Tb927.11.13130	MBAP1	2.5797	5.00691
Tb927.9.2260	PQ loop repeat	2.53183	4.964
Tb927.4.2540	Nedd8	2.74393	4.87423
Tb927.7.7470	GRESAG4	2.88242	4.66013
Tb927.4.5240	Glucosyltransferase	3.10023	4.54692
Tb927.10.12290	Glycosyltransferase	2.719	4.1153
Tb11.v5.1016	GRESAG4	2.84689	3.9475
Tb927.9.3120	STE/STE11 serine/threonine-protein kinase	2.78256	3.83664
Tb927.11.3350	Phospholipid-transporting ATPase 1-like protein	2.77765	3.83022
Tb927.10.410	F-box	3.26369	3.5651
Tb927.9.11480	Enriched in surface labelled proteaome protein 9	3.31462	3.50749
Tb927.8.1380	F-box	1.74634	2.68268

## Sheet: TbCul-E
Majority protein IDs		-LOG10 (P-value)	Statistical difference
Tb927.9.8370	TbSKP1.2	5.88456	10.7498
Tb927.6.4360	Hypothetical	5.49473	9.35301
Tb927.5.1980	Kelch protein	5.34788	9.9851
Tb927.10.1810	TbRBX1	5.07097	9.06711
Tb927.11.11430	TbCul-E	4.73823	15.4164
Tb927.4.2540	Nedd8	4.45116	8.04284
Tb927.11.11450	Kelch protein	3.91861	5.99542
Tb927.8.6140	Kelch protein	3.90556	9.38782
Tb927.1.820	Kelch protein	3.88936	7.49794
Tb927.11.9550	Replication factor C, subunit 4	3.70557	3.5408
Tb927.8.5580	VPS13	2.13774	5.25626

## Sheet: TbCul-D
Majority protein IDs		-LOG10 (P-value)	Statistical difference
Tb927.3.1290	TbCul-D	5.16421	20.0616
Tb927.6.5110	TbDDB1	4.81842	17.6844
Tb927.11.3190	DCAF	3.91901	16.1268
Tb927.11.1080	NOP60	4.6682	13.585
Tb927.8.840	DCAF	4.69609	13.0901
Tb927.6.650	Hypothetical	5.79126	10.838
Tb927.10.1810	TbRBX1	5.30497	10.0679
Tb927.8.1230	Hypothetical	5.83285	9.69819
Tb927.11.8960	Hypothetical	3.05081	9.55808
Tb927.4.2540	Nedd8	3.97783	7.1872
Tb927.8.760;Tb927.8.740	Nopp44/46	4.45068	6.7958
Tb927.6.2640	Importin alpha subunit	4.31765	6.15261
Tb927.11.4280	Hypothetical	2.75149	4.60744
Tb927.11.10500	Hypothetical	2.3136	4.54092
Tb927.8.750	Nucleolar RNA-binding protein	4.6259	3.44323

## Sheet: TbCul-F
Majority protein IDs		-LOG10 (P-value)	Statistical difference
Tb927.10.6930;Tb10.v4.0249	TbCul-F	6.65459	12.145
Tb927.11.9840	Hypothetical	4.39045	6.86221
Tb927.8.6510	TbUbc12	4.34307	5.61643
Tb927.10.1810	TbRBX1	4.03157	6.77891
Tb927.10.14310	TbSKP1.4	3.39834	6.37928
Tb927.10.9090	DCNL-ike	2.90613	5.62117
Tb927.10.2020	Hexokinase HK2	2.72559	3.91708

## Sheet: TbCul-G
Majority protein IDs		-LOG10 (P-value)	Statistical difference
Tb927.10.10190	LRR protein	6.08938	15.9641
Tb927.4.4760	TbCul-G	5.65833	12.6284
Tb927.11.13330	Tb927.4.3000	5.08648	8.9457
Tb927.4.3640	Phosphatase PP1	4.99342	6.19717
Tb927.11.3920	LRR protein	4.55593	9.05034
Tb927.4.3620	Phosphatase PP1	4.54852	9.93808
Tb927.4.3100;Tb11.v5.0961	LRR protein	3.6851	7.14355
Tb927.10.7290	Flagellar member 2	3.46006	9.97767
Tb927.8.5580	VPS13	2.12583	5.13879
