# Supplementary material for: Evolution, composition and functions of cullin E3 ubiquitin ligases in trypanosomes
Source: Sci Rep. 2025 Dec 18;16:2285. doi: 10.1038/s41598-025-32077-9 (PMC12816148; doi:10.1038/s41598-025-32077-9)
Supplement: Supplementary file 5 — Supplementary Information 5. [file 41598_2025_32077_MOESM5_ESM.xlsx]

## Sheet: Cul_Opisthokont
Species
Allomyces macrogynus ATCC 38327
Amphimedon queenslandica
Arthrobotrys oligospora ATCC 24927
Aspergillus fumigatus Af293
Aspergillus nidulans FGSC A4
Aspergillus nidulans FGSC A4
Aspergillus oryzae RIB40
Batrachochytrium dendrobatidis JAM81
Batrachochytrium dendrobatidis JEL423
Bipolaris maydis C5
Branchiostoma floridae
Caenorhabditis elegans
Candida albicans SC5314
Candida glabrata CBS 138
Chaetomium globosum CBS 148.51
Ciona intestinalis
Conidiobolus coronatus NRRL 28638
Coprinopsis cinerea okayama7#130
Cryptococcus neoformans var. neoformans JEC21
Danio rerio
Debaryomyces hansenii CBS767
Dothistroma septosporum NZE10
Drosophila melanogaster
Encephalitozoon cuniculi GB-M1
Encephalitozoon intestinalis ATCC 50506
Eremothecium gossypii ATCC 10895
Fusarium graminearum PH-1
Gallus gallus
Homo sapiens
Kluyveromyces lactis NRRL Y-1140
Mnemiopsis leidyi
Moniliophthora perniciosa FA553
Monosiga brevicollis
Mortierella elongata AG-77
Nematocida sp. 1 ERTm2
Nematostella vectensis
Neurospora crassa OR74A
Pyronema omphalodes CBS 100304
Rhizopus delemar RA 99-880
Rhizopus delemar RA 99-880
Rozella allomycis CSF55
Saccharomyces cerevisiae S288C
Saccharomyces kudriavzevii IFO 1802
Schizosaccharomyces pombe 972h-
Sclerotinia sclerotiorum 1980 UF-70
Smittium mucronatum
Takifugu rubripes
Taphrina deformans PYCC 5710
Tetrahymena thermophila SB210
Trichoplax adhaerens
Ustilago maydis 521
Xylona heveae TC161
Yarrowia lipolytica CLIB122

## Sheet: Cul_Amoebozoa
Species
Dictyostelium discoideum
Dictyostelium purpureum
Entamoeba histolytica
Entamoeba invadens IP1
Entamoeba moshkovskii
Entamoeba nuttalli P19
Polysphondylium pallidum

## Sheet: Cul_Archeaplastida
Species
Oryza sativa Japonica Group
Populus trichocarpa
Micromonas commoda
Arabidopsis thaliana
Chlamydomonas reinhardtii
Porphyridium purpureum
Galdieria sulphuraria
Physcomitrella patens
Zea mays
Cyanidioschyzon merolae strain 10D
Ostreococcus tauri
Volvox carteri f. nagariensis
Cyanophora paradoxa

## Sheet: Cul_Excavata
Species
Angomonas deanei
Phytomonas sp. isolate Hart1
Blechomonas ayalai
Phytomonas sp. isolate EM1
Strigomonas culicis
Euglena gracilis
Trypanosoma cruzi Dm28c
Angomonas deanei
Trypanosoma cruzi strain CL Brener
Leishmania tropica L590
Endotrypanum monterogeii
Leishmania gerbilli
Leishmania turanica
Trypanosoma evansi
Trypanosoma brucei gambiense DAL972
Crithidia fasciculata
Leishmania aethiopica L147
Trypanosoma grayi
Leishmania enriettii
Leishmania arabica
Leishmania mexicana MHOM/GT/2001/U1103
Strigomonas culicis
Trypanosoma vivax Y486
Leishmania infantum
Leishmania donovani BPK282A1
Leptomonas pyrrhocoris
Trypanosoma congolense IL3000
Leishmania braziliensis
Leptomonas seymouri
Leishmania major
Bodo saltans
Leishmania panamensis MHOM/COL/81/L13
Leishmania tarentolae
Trypanosoma brucei brucei TREU927
Trypanosoma rangeli SC58

## Sheet: Cul_SAR
Species
Albugo
Aplanochytrium kerguelense
Aurantiochytrium limacinum ATCC MYA-1381
Aureococcus anophagefferens
Chrysochromulina sp. CCMP291
Ectocarpus siliculosus
Eimeria tenella
Emiliania huxleyi
Fragilariopsis cylindrus
Guillardia theta CCMP2712
Hyaloperonospora arabidopsidis Emoy2
Neospora caninum Liverpool
Paramecium tetraurelia
Perkinsus marinus ATCC 50983
Phaeodactylum tricornutum CCAP 1055/1
Phytophthora capsici
Phytophthora cinnamomi
Phytophthora infestans T30-4
Phytophthora ramorum
Plasmodiophora brassicae
Reticulomyxa filosa
Schizochytrium aggregatum ATCC 28209
Symbiodinium kawagutii
Symbiodinium minutum Mf 1.05b.01
Thalassiosira pseudonana
Theileria parva

## Sheet: RBXandSKP_Eukaryota
Species
Physcomitrella patens
Bodo saltans
Leishmania donovani BPK282A1
Leishmania major
Plasmodiophora brassicae
Chlamydomonas reinhardtii
Endotrypanum monterogeii
Trypanosoma brucei brucei TREU927
Plasmodium falciparum 3D7
Paratrypanosoma confusum
Dictyostelium discoideum
Cyanidioschyzon merolae strain 10D
Leptomonas seymouri
Phytomonas sp. isolate EM1
Crithidia fasciculata
Arabidopsis thaliana
Angomonas deanei
Phytomonas sp. isolate Hart1
Toxoplasma gondii VEG
Symbiodinium minutum Mf 1.05b.01
Oryza sativa Japonica Group
Leptomonas pyrrhocoris
Trichomonas vaginalis
Naegleria gruberi
Strigomonas culicis
Trypanosoma cruzi Dm28c
Blechomonas ayalai
Saccharomyces cerevisiae S288C
Homo sapiens
Phytophthora infestans T30-4
Perkinsela sp. CCAP 1560/4
Entamoeba histolytica
Giardia lamblia ATCC 50803
Tetrahymena thermophila SB210
Euglena gracilis

## Sheet: Databases
A_gossypii.fasta
A_macrogynus.fasta
A_oligosproa.fasta
A_oryzae.fasta
Albugo_laibachii.ENA1.pep.all.fasta
AmoebaDB-29_EmoshkovskiiLaredo_AnnotatedProteins.fasta
Angomonas_deanei_proteins_16_11_23.fasta
Angomonas_deanei_proteins_16_11_23.fasta
Aplanochytrium_kerguelense.fasta
Arabidopsis_thaliana.fasta
Aurantiochytrium_limacinum.fasta
B_dendrobatidis.fasta
Bigowiella_natans.fasta
C_albicans.fasta
C_cinerea.fasta
C_coronatus.fasta
C_glabrata.fasta
C_globosum.fasta
C_heterostrophus.fasta
Chlamydomonas_reinhardtii.fasta
CryptoDB-29_ChominisTU502_AnnotatedProteins.fasta
CryptoDB-29_CveliaCCMP2878_AnnotatedProteins.fasta
Cryptomonas_paramecium.ASM19445v1.pep.all.fasta
Cyanidioschyzon_merolae.fasta
Cyanophora_paradoxa_MAKER_gene_predictions-022111-aa.fasta
D_hansenii.fasta
D_septosporum.fasta
dictyostelium_discoideum.fasta
E_gracilis_transcriptome_final.PROTEINS.fasta
E_intestinalis.fasta
Emiliania_huxleyi.fasta
Encephalitozoan_cuniculi.fasta
Entamoeba_histolytica.fasta
Fragilariopsis_cylindrus-proteome.fcy.fasta
G_zeae.fasta
Galdieria_sulphuraria.ASM34128v1.pep.all.fasta
Giardia_lamblia.fasta
Homo_sapiens.fasta
K_lactis.fasta
M_elongata.fasta
M_perniciosa.fasta
Mnemiopsis_leidyi_filtered_proteins.fasta
N_crassa.fasta
N_fumigata.fasta
Nematocida.fasta
P_omphalodes.fasta
Perkinsela_sp_ccap_1560_4.fasta
Phaeodactylum_tricornutum.fasta
Phytophthora_capsici.fasta
Phytophthora_cinnamomi.fasta
Phytophthora_infestans.fasta
Plasmodiophora_brassicae.fasta
Plasmodium_falciparum.fasta
Polysphondylium_pallidum_polypeptide_dictybase.fasta
Porphyridium_purpureum_gene_models.fasta
Pseudo-nitzschia_multiseries.fasta
R_allomycis.fasta
R_toruloides.fasta
Reticulomyxa_filosa.fasta
S_kudriavzevii.fasta
S_mucronatum.fasta
S_Sclerotiorum.fasta
Saccharomyces_cerevisiae_S288c.fasta
Schizochytrium_aggregatum.fasta
Strigomonas_culicis_proteins_16_11_23.fasta
Symbiodinium_kawagutii.0819.final.gene.pep.fasta
symbiodinium_minutum.v1.2.augustus.prot.fasta
T_deformans.fasta
Tetrahymena_thermophila.fasta
Trichomonas_vaginalis.fasta
TriTrypDB-29_CfasciculataCfCl_AnnotatedProteins.fasta
TriTrypDB-29_EmonterogeiiLV88_AnnotatedProteins.fasta
TriTrypDB-29_LaethiopicaL147_AnnotatedProteins.fasta
TriTrypDB-29_LarabicaLEM1108_AnnotatedProteins.fasta
TriTrypDB-29_LbraziliensisMHOMBR75M2904_AnnotatedProteins.fasta
TriTrypDB-29_LdonovaniBPK282A1_AnnotatedProteins.fasta
TriTrypDB-29_LenriettiiLEM3045_AnnotatedProteins.fasta
TriTrypDB-29_LgerbilliLEM452_AnnotatedProteins.fasta
TriTrypDB-29_LinfantumJPCM5_AnnotatedProteins.fasta
TriTrypDB-29_LmajorFriedlin_AnnotatedProteins.fasta
TriTrypDB-29_LmexicanaMHOMGT2001U1103_AnnotatedProteins.fasta
TriTrypDB-29_LpanamensisMHOMCOL81L13_AnnotatedProteins.fasta
TriTrypDB-29_LpyrrhocorisH10_AnnotatedProteins.fasta
TriTrypDB-29_LseymouriATCC30220_AnnotatedProteins.fasta
TriTrypDB-29_LtarentolaeParrotTarII_AnnotatedProteins.fasta
TriTrypDB-29_LtropicaL590_AnnotatedProteins.fasta
TriTrypDB-29_LturanicaLEM423_AnnotatedProteins.fasta
TriTrypDB-29_TbruceigambienseDAL972_AnnotatedProteins.fasta
TriTrypDB-29_TbruceiTREU927_AnnotatedProteins.fasta
TriTrypDB-29_TcongolenseIL3000_AnnotatedProteins.fasta
TriTrypDB-29_TcruziCLBrener_AnnotatedProteins.fasta
TriTrypDB-29_TcruziCLBrenerEsmeraldo-like_AnnotatedProteins.fasta
TriTrypDB-29_TcruziDm28c_AnnotatedProteins.fasta
TriTrypDB-29_TevansiSTIB805_AnnotatedProteins.fasta
TriTrypDB-29_TgrayiANR4_AnnotatedProteins.fasta
TriTrypDB-29_TrangeliSC58_AnnotatedProteins.fasta
TriTrypDB-29_TvivaxY486_AnnotatedProteins.fasta
TriTrypDB-33_BayalaiB08-376_AnnotatedProteins.fasta
TriTrypDB-33_BayalaiB08-376_AnnotatedProteins.fasta
TriTrypDB-33_TcruziCLBrenerNon-Esmeraldo-like_AnnotatedProteins.fasta
TriTrypDB-39_PconfusumCUL13_AnnotatedProteins.fasta
U_maydis.fasta
uniprot-proteome_Phytomonas_sp_isolate_EM1.fasta
uniprot-proteome_Phytomonas_sp_isolate_Hart1.fasta
uniprot-proteome-Amphimedon_queenslandica.fasta
uniprot-proteome-Aspergillus_nidulans.fasta
uniprot-proteome-Aureococcus_anophagefferens.fasta
uniprot-proteome-Batrachochytrium_dendrobatidis.fasta
uniprot-proteome-Bodo_saltans.fasta
uniprot-proteome-Branchiostoma_floridae.fasta
uniprot-proteome-Caenorhabditis_elegans.fasta
uniprot-proteome-Chrysochromulina_sp_CCMP291.fasta
uniprot-proteome-Ciona_intestinalis.fasta
uniprot-proteome-Cryptococcus_neoformans.fasta
uniprot-proteome-Cryptosporidium_parvum.fasta
uniprot-proteome-Danio_rerio.fasta
uniprot-proteome-Dictyostelium_purpureum.fasta
uniprot-proteome-Drosophila_melanogaster.fasta
uniprot-proteome-Ectocarpus_siliculosus.fasta
uniprot-proteome-Eimeria_tenella.fasta
uniprot-proteome-Entamoeba_invadens.fasta
uniprot-proteome-Entamoeba_nuttalli.fasta
uniprot-proteome-Gallus_gallus.fasta
uniprot-proteome-Guillardia_theta.fasta
uniprot-proteome-Hyaloperonospora_arabidopsidis.fasta
uniprot-proteome-Micromonas_commoda.fasta
uniprot-proteome-Monosiga_brevicollis.fasta
uniprot-proteome-Naegleria_gruberi.fasta
uniprot-proteome-Nematostella_vectensis.fasta
uniprot-proteome-Neospora_caninum.fasta
uniprot-proteome-Oryza_sativa_japonica.fasta
uniprot-proteome-Ostreococcus_tauri.fasta
uniprot-proteome-Paramecium_tetraurelia.fasta
uniprot-proteome-Perkinsus_marinus.fasta
uniprot-proteome-Physcomitrella_patens_subspecies_patens.fasta
uniprot-proteome-Phytophthora_infestans.fasta
uniprot-proteome-Phytophthora_ramorum.fasta
uniprot-proteome-Phytophthora_sojae.fasta
uniprot-proteome-Polysphondylium_pallidum.fasta
uniprot-proteome-Populus_trichocarpa.fasta
uniprot-proteome-Rhizopus_delemar.fasta
uniprot-proteome-Schizosaccharomyces_pombe.fasta
uniprot-proteome-Selaginella_moellendorffii.fasta
uniprot-proteome-Spironucleus_salmonicida.fasta
uniprot-proteome-Takifugu_rubripes.fasta
uniprot-proteome-Thalassiosira_pseudonana.fasta
uniprot-proteome-Theileria_annulata.fasta
uniprot-proteome-Theileria_parva.fasta
uniprot-proteome-Toxoplasma_gondii.fasta
uniprot-proteome-Trichoplax_adhaerens.fasta
uniprot-proteome-Vitrella_brassicaformis.fasta
uniprot-proteome-Volvox_carteri.fasta
uniprot-proteome-Zea_mays.fasta
X_heveae.fasta
Y_lypolytica.fasta
