# Supplementary material for: Evolution, composition and functions of cullin E3 ubiquitin ligases in trypanosomes
Source: Sci Rep. 2025 Dec 18;16:2285. doi: 10.1038/s41598-025-32077-9 (PMC12816148; doi:10.1038/s41598-025-32077-9)
Supplement: Supplementary file 6 — Supplementary Information 6. [file 41598_2025_32077_MOESM6_ESM.xlsx]

## Sheet: CULA RNAi
Ratio L/H normalized 1	Ratio L/H normalized 2	Ratio H/L normalized 3	average isotope ratio	-Log10 t-test p value	standard deviation	Product Description	Protein IDs	Majority protein IDs	Peptides	Razor + unique peptides	Unique peptides	Sequence coverage [%]	Unique + razor sequence coverage [%]	Unique sequence coverage [%]	Mol. weight [kDa]	PEP	Intensity	Intensity L	Intensity H	Ratio H/L	Ratio H/L 1	Ratio H/L 2	Ratio H/L 3	Ratio H/L normalized	T-test q-value	T-test Difference	t-test Difference	T-test Significant	id	Fasta headers	Gene IDs	Computed GO Component IDs	Computed GO Components	Computed GO Function IDs	Computed GO Functions	Curated GO Component IDs	Curated GO Components	Curated GO Function IDs	Curated GO Functions	Product Description		Transmembrane Domains	tag-position(TrypTag): cellular localisation	Fold-change Pcf/Bsf (PMID: 22574199)	Fold-change Pcf/Bsf Variability [%] (PMID: 22574199)	Log2 Fold-change (PMID: 22574199)
4.47127	13.6279	3.39	7.17675	1.28436	6.79785	ornithine decarboxylase	Tb927.11.13730	Tb927.11.13730	10	10	10	32.2	32.2	32.2	46.882	1.0239e-105	604270000	270030000	334250000	2.6915	0.2114	0.089864	3.4311	2.7117	0.176438	7.16305	2.56928		1412	>Tb927.11.13730 | organism=Trypanosoma_brucei_TREU927 | product=ornithine decarboxylase (ODC) | location=Tb927_11_v5.1:3655883-3657154(+) | length=423 | sequence_SO=chromosome | SO=protein_coding	Tb927.11.13730	N/A	N/A	GO:0003824	catalytic activity	N/A	N/A	GO:0004586	ornithine decarboxylase activity	ornithine decarboxylase		0
0.94697	0.920726	11.053	4.15157	0.340399	6.44418	telomerase-associated protein, putative	Tb927.7.830	Tb927.7.830	18	18	18	9.5	9.5	9.5	308.53	6.8969e-43	411550000	223670000	187880000	1.1404	1.0181	1.298	10.587	1.056	0.364414	4.3069	1.06882		3397	>Tb927.7.830 | organism=Trypanosoma_brucei_TREU927 | product=telomerase-associated protein, putative | location=Tb927_07_v5.1:191360-199780(-) | length=2806 | sequence_SO=chromosome | SO=protein_coding	Tb927.7.830	N/A	N/A	GO:0003723;GO:0005515	RNA binding;protein binding	N/A	N/A	N/A	N/A	telomerase-associated protein, putative		0		0.974	17.3	-0.0380063
4.97512	5.20698	2.1657	4.10827	1.36167	2.04285	adenylyl cyclase	Tb927.4.4410;Tb927.7.7470;Tb11.v5.0379;Tb927.5.4550;Tb927.5.4540;Tb05.5K5.190;Tb05.5K5.180;Tb927.5.1450;REV__Tb10.v4.0235;Tb927.11.5940	Tb927.4.4410	47	4	0	44.4	4.8	0	138.25	0	73186000	49716000	23470000	0.30773	0.19361	0.22688	2.1427	0.26335	0.0610138	4.11593	1.93154		2598	>Tb927.4.4410 | organism=Trypanosoma_brucei_TREU927 | product=adenylyl cyclase (GRESAG 4.4) | location=Tb927_04_v5.1:1167725-1171485(-) | length=1244 | sequence_SO=chromosome | SO=protein_coding	Tb927.4.4410	N/A	N/A	GO:0016849	phosphorus-oxygen lyase activity	GO:0016021	integral component of membrane	GO:0005524;GO:0004016	ATP binding;adenylate cyclase activity	adenylyl cyclase		1
5.06278	1.11753	0.17531	2.11685	0.00393658	3.2617	hypothetical protein, conserved	Tb927.11.4500	Tb927.11.4500	4	4	4	6	6	6	101.88	5.9535e-10	6133200000	5818000000	315180000	1.0493	0.18994	1.0493	0.17023	0.89483	0.323516	2.11854	-0.0180664		1762	>Tb927.11.4500 | organism=Trypanosoma_brucei_TREU927 | product=hypothetical protein, conserved | location=Tb927_11_v5.1:1301907-1304672(+) | length=921 | sequence_SO=chromosome | SO=protein_coding	Tb927.11.4500	N/A	N/A	N/A	N/A	GO:0005737	cytoplasm	N/A	N/A	hypothetical protein, conserved		0	C-term:nuclear lumen(25%), cytoplasm(25%), flagellar cytoplasm(25%), cytoplasm(weak, reticulated, 75%) GO:0005737
2.05486	1.97793	1.3969	1.8124	1.38938	0.433643	adenylyl cyclase	Tb927.4.4440	Tb927.4.4440	48	48	0	44	44	0	138.7	0	6685900000	3683600000	3002300000	0.66119	0.47629	0.59877	1.4044	0.63274	0.0167866	1.8099	0.837662	+	2600	>Tb927.4.4440 | organism=Trypanosoma_brucei_TREU927 | product=adenylyl cyclase (GRESAG 4.4) | location=Tb927_04_v5.1:1182154-1185923(-) | length=1247 | sequence_SO=chromosome | SO=protein_coding	Tb927.4.4440	N/A	N/A	GO:0016849	phosphorus-oxygen lyase activity	GO:0016021	integral component of membrane	GO:0005524;GO:0004016	ATP binding;adenylate cyclase activity	adenylyl cyclase		1
3.21802	1.00893	0.99333	1.72691	0.354472	1.50949	RNA-binding protein, putative	Tb927.10.7470	Tb927.10.7470	4	4	4	34.2	34.2	34.2	13.338	6.7193e-21	2060200000	1729100000	331110000	0.98567	0.29841	1.1517	0.95378	0.99224	0.159514	1.74009	0.543576		1075	>Tb927.10.7470 | organism=Trypanosoma_brucei_TREU927 | product=RNA-binding protein, putative (RBP15) | location=Tb927_10_v5.1:1880297-1880650(-) | length=117 | sequence_SO=chromosome | SO=protein_coding	Tb927.10.7470	N/A	N/A	GO:0003676	nucleic acid binding	GO:0097014;GO:0005737;GO:0031981;GO:0005634	ciliary plasm;cytoplasm;nuclear lumen;nucleus	GO:0003723	RNA binding	RNA-binding protein, putative		0	N-term:cytoplasm(points), cytoplasm, flagellar cytoplasm, nuclear lumen GO:0005737 GO:0097014 GO:0031981;C-term:cytoplasm(points), nucleoplasm(
0.958957	3.55619	0.33108	1.61095	0.0119125	2.15899	cell cycle sequence binding phosphoprotein (RBP33), putative	Tb927.11.7140	Tb927.11.7140	4	4	4	17.6	17.6	17.6	35.476	1.2508e-43	929820000	665880000	263930000	0.33497	1.0203	0.33497	0.31771	0.30554	0.26948	1.61541	0.0385505		1898	>Tb927.11.7140 | organism=Trypanosoma_brucei_TREU927 | product=cell cycle sequence binding phosphoprotein (RBP45), putative | location=Tb927_11_v5.1:2000802-2001743(-) | length=313 | sequence_SO=chromosome | SO=protein_coding	Tb927.11.7140	N/A	N/A	N/A	N/A	GO:0005737	cytoplasm	GO:0003729	mRNA binding	cell cycle sequence binding phosphoprotein (RBP33), putative		0	N-term:cytoplasm(75%, points), cytoplasm(patchy, 25%) GO:0005737
1.12334	2.60105	1.0597	1.59283	0.486036	1.0313	CAMK/CAMKL family protein kinase, putative	Tb927.8.870	Tb927.8.870	6	6	6	33.8	33.8	33.8	33.524	1.68e-68	753500000	421400000	332110000	0.94294	0.85157	0.44792	1.0541	0.99031	0.0992368	1.5947	0.540968		3763	>Tb927.8.870 | organism=Trypanosoma_brucei_TREU927 | product=serine/threonine kinase, putative,protein kinase, putative | location=Tb927_08_v5.1:254650-255540(-) | length=296 | sequence_SO=chromosome | SO=protein_coding	Tb927.8.870	N/A	N/A	GO:0005524;GO:0004672	ATP binding;protein kinase activity	GO:0097014;GO:0005737;GO:0031981	ciliary plasm;cytoplasm;nuclear lumen	GO:0005524;GO:0004674	ATP binding;protein serine/threonine kinase activity	CAMK/CAMKL family protein kinase, putative		0		4.4641	113.8	2.15837
2.4426	1.13886	1.064	1.54285	0.499032	0.930333	Domain of unknown function DUF221, putative	Tb927.8.5240	Tb927.8.5240	6	6	6	8.4	8.4	8.4	124.11	8.4364e-09	580550000	316180000	264370000	1.0223	0.39715	1.0463	1.0471	0.95258	0.0855678	1.54849	0.514136		3609	>Tb927.8.5240 | organism=Trypanosoma_brucei_TREU927 | product=hypothetical protein, conserved | location=Tb927_08_v5.1:1564714-1568028(+) | length=1104 | sequence_SO=chromosome | SO=protein_coding	Tb927.8.5240	GO:0016020	membrane	N/A	N/A	N/A	N/A	N/A	N/A	Domain of unknown function DUF221, putative		10
1.5386	1.52576	1.5143	1.51939	3.35482	0.029869	kinesin, putative	Tb927.5.2090;Tb927.7.5650;Tb11.v5.0849;Tb927.10.15400	Tb927.5.2090	69	69	68	65.7	65.7	64.7	122.72	0	46356000000	24336000000	22020000000	0.77751	0.62509	0.77411	1.4938	0.69328	0.0007963	1.52622	0.60338	+	2726	>Tb927.5.2090 | organism=Trypanosoma_brucei_TREU927 | product=kinesin, putative | location=Tb927_05_v5.1:716520-719786(-) | length=1088 | sequence_SO=chromosome | SO=protein_coding	Tb927.5.2090	N/A	N/A	GO:0005524;GO:0008017;GO:0003777	ATP binding;microtubule binding;microtubule motor activity	GO:0005737;GO:0005875	cytoplasm;microtubule associated complex	GO:0005524;GO:0003774	ATP binding;motor activity	kinesin, putative		0	C-term:cytoplasm, basal body(region) GO:0005929 GO:0005737 GO:0036064;N-term:flagellum, cytoplasm GO:0005929 GO:0005737 GO:0036064	0.19054	49	-2.39183
1.85601	1.69457	0.93017	1.49338	0.617965	0.617634	hypothetical protein, conserved	Tb927.9.3560	Tb927.9.3560	4	4	4	22.9	22.9	22.9	30.102	1.0966e-26	608370000	428650000	179720000	1.0348	0.49728	0.69954	0.92956	1.0123	0.0418261	1.49358	0.515915	+	3983	>Tb927.9.3560 | organism=Trypanosoma_brucei_TREU927 | product=hypothetical protein, conserved | location=Tb927_09_v5.1:719727-720527(+) | length=266 | sequence_SO=chromosome | SO=protein_coding	Tb927.9.3560	N/A	N/A	N/A	N/A	N/A	N/A	N/A	N/A	hypothetical protein, conserved		0
0.984931	1.01719	2.2872	1.39647	0.375178	0.80158	hypothetical protein, conserved	Tb927.6.890	Tb927.6.890	4	4	4	4.5	4.5	4.5	173.05	6.1715e-13	197180000	32681000	164500000	1.0949	0.98172	1.1501	2.1873	1.03	0.0910425	1.42977	0.377278		3085	>Tb927.6.890 | organism=Trypanosoma_brucei_TREU927 | product=hypothetical protein, conserved | location=Tb927_06_v5.1:379887-384581(-) | length=1564 | sequence_SO=chromosome | SO=protein_coding	Tb927.6.890	N/A	N/A	N/A	N/A	GO:0005634	nucleus	N/A	N/A	hypothetical protein, conserved		0	C-term:nuclear pore, cytoplasm(reticulated, points, weak) GO:0005643;N-term:nuclear pore, cytoplasm(reticulated, weak) GO:0005643	0.90668	1.3	-0.141335
1.45766	1.41401	1.2902	1.37632	1.7081	0.133575	S-adenosylmethionine decarboxylase;S-adenosylmethionine decarboxylase	Tb927.6.4460;Tb927.6.4410;Tb11.v5.0903	Tb927.6.4460;Tb927.6.4410	13	13	13	44.3	44.3	44.3	41.748	1.0187e-179	2861200000	1548200000	1313100000	0.83224	0.65947	0.85206	1.2573	0.7318	0.00298491	1.38729	0.457925	+	3026	>Tb927.6.4460 | organism=Trypanosoma_brucei_TREU927 | product=S-adenosylmethionine decarboxylase (AdoMetDC) | location=Tb927_06_v5.1:1250502-1251614(-) | length=370 | sequence_SO=chromosome | SO=protein_coding;>Tb927.6.4410 | organism=Trypanosoma_brucei_TR	Tb927.6.4410;Tb927.6.4460	N/A;N/A	N/A;N/A	GO:0004014;GO:0004014	adenosylmethionine decarboxylase activity;adenosylmethionine decarboxylase activity	N/A;N/A	N/A;N/A	N/A;N/A	N/A;N/A	S-adenosylmethionine decarboxylase;S-adenosylmethionine decarboxylase		0;0		1.5028	31.3	0.587653
1.55166	1.4092	1.1622	1.36752	1.10761	0.273308	hypothetical protein, conserved	Tb927.10.11660	Tb927.10.11660	6	6	6	16.5	16.5	16.5	44.436	8.931e-23	547270000	287760000	259510000	0.92933	0.63024	0.84899	1.1417	0.95288	0.00950588	1.37436	0.43996	+	589	>Tb927.10.11660 | organism=Trypanosoma_brucei_TREU927 | product=hypothetical protein, conserved | location=Tb927_10_v5.1:2850176-2851378(+) | length=400 | sequence_SO=chromosome | SO=protein_coding	Tb927.10.11660	N/A	N/A	N/A	N/A	GO:0005654;GO:0005634	nucleoplasm;nucleus	N/A	N/A	hypothetical protein, conserved		0	C-term:nucleoplasm, nucleolus(peripheral) GO:0005654 GO:0005730	1.0861	13.7	0.119157
1.39608	1.45001	1.2294	1.35003	1.46091	0.164007	receptor-type adenylate cyclase GRESAG 4, putative	Tb927.7.6070	Tb927.7.6070	24	20	0	24.6	22.2	0	139.4	1.223e-117	913920000	460720000	453200000	0.83078	0.6979	0.81971	1.204	0.8305	0.00441093	1.3585	0.428428	+	3327	>Tb927.7.6070 | organism=Trypanosoma_brucei_TREU927 | product=receptor-type adenylate cyclase GRESAG 4, putative | location=Tb927_07_v5.1:1646048-1649851(-) | length=1267 | sequence_SO=chromosome | SO=protein_coding	Tb927.7.6070	N/A	N/A	GO:0016849	phosphorus-oxygen lyase activity	GO:0016021	integral component of membrane	GO:0004016	adenylate cyclase activity	receptor-type adenylate cyclase GRESAG 4, putative		1
1.08334	1.02066	1.9993	1.34957	0.467907	0.616028	casein kinase II, alpha chain	Tb927.2.2430	Tb927.2.2430	4	4	4	11.8	11.8	11.8	43.288	2.3522e-16	455360000	190760000	264590000	1.2088	0.92299	1.2088	1.9447	0.97976	0.0583886	1.36777	0.368178		2067	>Tb927.2.2430 | organism=Trypanosoma_brucei_TREU927 | product=casein kinase II, alpha chain (CK2A2) | location=Tb927_02_v5.1:476743-478540(-) | length=372 | sequence_SO=chromosome | SO=protein_coding	Tb927.2.2430	N/A	N/A	GO:0005524;GO:0004672	ATP binding;protein kinase activity	GO:0097014;GO:0005737;GO:0031981	ciliary plasm;cytoplasm;nuclear lumen	GO:0005524;GO:0004672;GO:0004674	ATP binding;protein kinase activity;protein serine/threonine kinase activity	casein kinase II, alpha chain		0	C-term:cytoplasm, nucleolus(strong), flagellar cytoplasm, nuclear lumen GO:0005737 GO:0097014 GO:0031981 GO:0005730	2.467	14.5	1.30276
1.51913	1.40786	1.0966	1.34306	1.00841	0.277956	receptor-type adenylate cyclase GRESAG 4, putative	Tb927.7.7530	Tb927.7.7530	36	19	1	39.7	21.8	1.4	138.01	4.6744e-236	2341600000	1093800000	1247800000	0.84795	0.63386	0.84284	1.1022	0.73456	0.0118265	1.3412	0.412378	+	3394	>Tb927.7.7530 | organism=Trypanosoma_brucei_TREU927 | product=receptor-type adenylate cyclase GRESAG 4, putative | location=Tb927_07_v5.1:2186641-2191514(+) | length=1243 | sequence_SO=chromosome | SO=protein_coding	Tb927.7.7530	N/A	N/A	GO:0016849	phosphorus-oxygen lyase activity	GO:0016021	integral component of membrane	GO:0004016	adenylate cyclase activity	receptor-type adenylate cyclase GRESAG 4, putative		2
1.67006	1.30671	0.95543	1.303	0.528292	0.491882	amino acid transporter, putative;amino acid transporter, putative;amino acid transporter, putative	Tb927.4.4850;Tb927.4.4830;Tb927.4.4870;Tb11.v5.0541	Tb927.4.4850;Tb927.4.4830;Tb927.4.4870;Tb11.v5.0541	5	5	5	12	12	12	48.013	9.4911e-19	2575300000	1482700000	1092700000	0.85386	0.59202	0.92722	0.93224	0.76528	0.0294909	1.31073	0.341539	+	2621	>Tb927.4.4850 | organism=Trypanosoma_brucei_TREU927 | product=amino acid transporter, putative | location=Tb927_04_v5.1:1325384-1326736(-) | length=450 | sequence_SO=chromosome | SO=protein_coding;>Tb927.4.4830 | organism=Trypanosoma_brucei_TREU927 | produ	Tb927.4.4830;Tb927.4.4850;Tb927.4.4870	N/A;N/A;N/A	N/A;N/A;N/A	N/A;N/A;N/A	N/A;N/A;N/A	GO:0005737;GO:0016021;GO:0005737;GO:0016021;GO:0005654;GO:0005737;GO:0016021;GO:0005654	cytoplasm;integral component of membrane;cytoplasm;integral component of membrane;nucleoplasm;cytoplasm;integral component of membrane;nucleoplasm	GO:0005275;GO:0005275;GO:0005275	amine transmembrane transporter activity;amine transmembrane transporter activity;amine transmembrane transporter activity	amino acid transporter, putative;amino acid transporter, putative;amino acid transporter, putative		11;11;11	C-term:endocytic, cytoplasm(points) GO:0120267 GO:0030133 GO:0005737;N-term:pellicular membrane GO:0120267 GO:0030133 GO:0005737;C-term:endoplasmic reticulum(weak) GO:0120267	0.15164	121.5	-2.72128
1.65837	1.30722	0.95387	1.29999	0.533161	0.482663	adenosine transporter 2, putative	Tb927.2.6220	Tb927.2.6220	3	3	2	6.5	6.5	3.7	51.226	1.7204e-10	665580000	379470000	286110000	0.91584	0.58618	0.91584	0.93438	0.86883	0.0289781	1.30649	0.339452	+	2171	>Tb927.2.6220 | organism=Trypanosoma_brucei_TREU927 | product=adenosine transporter 2, putative (TbNT4) | location=Tb927_02_v5.1:1128353-1129741(+) | length=462 | sequence_SO=chromosome | SO=protein_coding	Tb927.2.6220	GO:0016021	integral component of membrane	GO:0005337	nucleoside transmembrane transporter activity	GO:0016021	integral component of membrane	GO:0015211	purine nucleoside transmembrane transporter activity	adenosine transporter 2, putative		10		0.071392	159.3	-3.80809
1.30353	1.18447	1.4764	1.29037	1.51646	0.132421	Nucleolar protein 61;hypothetical protein, conserved	Tb927.4.4950;Tb927.8.7470	Tb927.4.4950;Tb927.8.7470	9	9	9	20.5	20.5	20.5	61.287	1.4909e-45	617760000	308600000	309160000	1.0111	0.73591	1.0111	1.3831	0.84819	0.00645118	1.32147	0.364855	+	2623	>Tb927.4.4950 | organism=Trypanosoma_brucei_TREU927 | product=hypothetical protein, conserved | location=Tb927_04_v5.1:1358451-1360163(-) | length=570 | sequence_SO=chromosome | SO=protein_coding;>Tb927.8.7470 | organism=Trypanosoma_brucei_TREU927 | produc	Tb927.4.4950;Tb927.8.7470	N/A;N/A	N/A;N/A	GO:0005515;GO:0005515	protein binding;protein binding	GO:0005634;GO:0005819;N/A	nucleus;spindle;N/A	N/A;N/A	N/A;N/A	Nucleolar protein 61;hypothetical protein, conserved		0;0	C-term:nucleolus, cytoplasm(reticulated, weak) GO:0005730	1.358	27.3	0.441483
1.02038	2.02716	0.89704	1.28916	0.233122	0.804823	target SNARE, putative	Tb927.11.8790	Tb927.11.8790	8	8	8	28	28	28	35.541	3.1156e-52	1338500000	873060000	465470000	0.81993	0.93568	0.59243	0.81993	0.89704	0.0773678	1.31486	0.254046		1972	>Tb927.11.8790 | organism=Trypanosoma_brucei_TREU927 | product=target SNARE, putative | location=Tb927_11_v5.1:2415051-2416007(+) | length=318 | sequence_SO=chromosome | SO=protein_coding	Tb927.11.8790	GO:0016020	membrane	N/A	N/A	GO:0005737;GO:0016021	cytoplasm;integral component of membrane	GO:0005484	SNAP receptor activity	target SNARE, putative		1	C-term:cytoplasm(50%), cytoplasm(reticulated, points, 50%) GO:0005737
1.06386	1.0814	1.7282	1.28405	0.547187	0.428691	non-canonical purine NTP pyrophosphatase, RdgB/HAM1 family, putative	Tb927.10.9990	Tb927.10.9990	4	4	4	22.4	22.4	22.4	21.652	6.1617e-19	518990000	208710000	310280000	0.9344	0.91573	1.0827	1.7069	0.91798	0.033647	1.29115	0.324529	+	1205	>Tb927.10.9990 | organism=Trypanosoma_brucei_TREU927 | product=hypothetical protein, conserved | location=Tb927_10_v5.1:2464970-2465575(+) | length=201 | sequence_SO=chromosome | SO=protein_coding	Tb927.10.9990	N/A	N/A	GO:0047429	nucleoside-triphosphate diphosphatase activity	GO:0005737;GO:0005654	cytoplasm;nucleoplasm	N/A	N/A	non-canonical purine NTP pyrophosphatase, RdgB/HAM1 family, putative		0		2.4115	26.1	1.26993
1.24389	1.36049	1.2155	1.28093	1.82171	0.0813925	hypothetical protein, conserved	Tb927.11.10380	Tb927.11.10380	6	6	6	17.7	17.7	17.7	43.177	3.583e-45	512090000	296390000	215690000	1.2276	0.80094	0.92145	1.2384	1.1948	0.00286501	1.27329	0.35582	+	1235	>Tb927.11.10380 | organism=Trypanosoma_brucei_TREU927 | product=hypothetical protein, conserved | location=Tb927_11_v5.1:2769724-2770878(+) | length=384 | sequence_SO=chromosome | SO=protein_coding	Tb927.11.10380	N/A	N/A	N/A	N/A	N/A	N/A	N/A	N/A	hypothetical protein, conserved		0	C-term:axoneme, cytoplasm(weak, reticulated) GO:0005930 GO:0005737
1.53936	1.00013	1.3168	1.2806	0.68617	0.359488	kinetoplastid-specific dual specificity phosphatase, putative	Tb927.11.4170	Tb927.11.4170	9	9	9	24.8	24.8	24.8	55.809	3.618e-102	4065200000	3415300000	649810000	1.1365	0.63835	1.2217	1.3023	1.1554	0.018648	1.28543	0.334527	+	1743	>Tb927.11.4170 | organism=Trypanosoma_brucei_TREU927 | product=kinetoplastid-specific dual specificity phosphatase, putative | location=Tb927_11_v5.1:1217451-1218980(-) | length=509 | sequence_SO=chromosome | SO=protein_coding	Tb927.11.4170	N/A	N/A	GO:0016791;GO:0008138	phosphatase activity;protein tyrosine/serine/threonine phosphatase activity	GO:0097014;GO:0005737	ciliary plasm;cytoplasm	N/A	N/A	kinetoplastid-specific dual specificity phosphatase, putative		0	N-term:cytoplasm(points), cytoplasm(weak) GO:0005737 GO:0097014
0.877655	1.09366	1.9032	1.27784	0.321155	0.656363	transcription elongation factor 1 homolog	Tb927.1.1630	Tb927.1.1630	5	5	5	41.2	41.2	41.2	18.087	2.2074e-40	635870000	215950000	419930000	1.0771	1.0747	1.0794	1.8622	1.0551	0.0629166	1.29151	0.2793		423	>Tb927.1.1630 | organism=Trypanosoma_brucei_TREU927 | product=hypothetical protein, conserved | location=Tb927_01_v5.1:415685-416167(+) | length=160 | sequence_SO=chromosome | SO=protein_coding	Tb927.1.1630	N/A	N/A	N/A	N/A	GO:0005737;GO:0005654;GO:0005634	cytoplasm;nucleoplasm;nucleus	N/A	N/A	transcription elongation factor 1 homolog		0	N-term:cytoplasm(weak, reticulated) GO:0005654;C-term:nucleoplasm GO:0005654	1.6621	6.7	0.733007
1.43633	1.52446	0.80721	1.25145	0.32784	0.48726	Enriched in surface-labeled proteome protein 12	Tb927.7.4230	Tb927.7.4230	4	4	3	33.8	33.8	28.1	25.693	3.2995e-29	331740000	173050000	158690000	0.7451	0.62395	0.77227	0.79357	0.70169	0.0374095	1.256	0.265704	+	3256	>Tb927.7.4230 | organism=Trypanosoma_brucei_TREU927 | product=hypothetical protein, conserved | location=Tb927_07_v5.1:1125163-1125858(+) | length=231 | sequence_SO=chromosome | SO=protein_coding	Tb927.7.4230	N/A	N/A	N/A	N/A	GO:0020016;GO:0005737;GO:0005768	ciliary pocket;cytoplasm;endosome	N/A	N/A	Enriched in surface-labeled proteome protein 12		1	N-term:cytoplasm(weak, reticulated), endocytic(25%)
1.44269	1.35044	0.9967	1.24421	0.568933	0.335459	predicted tetratricopeptide repeat (TPR) protein	Tb927.11.6710	Tb927.11.6710	8	8	8	28.9	28.9	28.9	45.277	6.5628e-49	1352300000	722470000	629780000	0.89466	0.67386	0.89638	0.9395	0.88046	0.0149456	1.26328	0.290718	+	1879	>Tb927.11.6710 | organism=Trypanosoma_brucei_TREU927 | product=predicted tetratricopeptide repeat (TPR) protein | location=Tb927_11_v5.1:1892522-1893718(-) | length=398 | sequence_SO=chromosome | SO=protein_coding	Tb927.11.6710	N/A	N/A	GO:0005515	protein binding	N/A	N/A	N/A	N/A	predicted tetratricopeptide repeat (TPR) protein		0
1.03706	1.83422	0.81919	1.235	0.236348	0.667015	cdc2-related protein kinase 11, putative	Tb927.6.3110	Tb927.6.3110	4	4	4	9.6	9.6	9.6	48.868	1.7908e-15	393420000	220890000	172530000	0.9018	0.94888	0.66305	0.8337	0.91448	0.0671154	1.23016	0.221758		2963	>Tb927.6.3110 | organism=Trypanosoma_brucei_TREU927 | product=protein kinase, putative,cdc2-related kinase, putative (CRK11) | location=Tb927_06_v5.1:919976-921295(+) | length=439 | sequence_SO=chromosome | SO=protein_coding	Tb927.6.3110	N/A	N/A	GO:0005524;GO:0004672	ATP binding;protein kinase activity	GO:0097014;GO:0005737;GO:0031981;GO:0005654	ciliary plasm;cytoplasm;nuclear lumen;nucleoplasm	GO:0005524;GO:0004672	ATP binding;protein kinase activity	cdc2-related protein kinase 11, putative		0	N-term:cytoplasm(points), flagellar cytoplasm, nucleoplasm GO:0005737 GO:0097014 GO:0005654 GO:0031981	2.0558	17.1	1.0397
1.25666	1.41325	1.0385	1.23277	0.787927	0.256565	thymine-7-hydroxylase, putative	Tb927.7.7500	Tb927.7.7500	5	4	4	18.1	15.9	15.9	36.926	7.7246e-15	536690000	283750000	252950000	0.83759	0.79496	0.86077	1.0284	0.76981	0.0104908	1.23614	0.28967	+	3392	>Tb927.7.7500 | organism=Trypanosoma_brucei_TREU927 | product=thymine-7-hydroxylase, putative (TLP7) | location=Tb927_07_v5.1:2173833-2174795(+) | length=320 | sequence_SO=chromosome | SO=protein_coding	Tb927.7.7500	N/A	N/A	GO:0016491	oxidoreductase activity	GO:0097014;GO:0005737;GO:0020015;GO:0031981	ciliary plasm;cytoplasm;glycosome;nuclear lumen	GO:0008198;GO:0016491	ferrous iron binding;oxidoreductase activity	thymine-7-hydroxylase, putative		0	C-term:flagellar cytoplasm, cytoplasm, nucleoplasm GO:0020015 GO:0097014 GO:0005737 GO:0005654;N-term:glycosome GO:0020015 GO:0097014 GO:0005737 GO:0005654	4.8746	24.7	2.28528
1.06432	1.6749	0.97143	1.23271	0.391355	0.477328	Galactose oxidase, central domain containing protein, putative	Tb927.10.8640	Tb927.10.8640	9	9	9	29	29	29	39.2	1.804e-37	10590000000	5642400000	4947200000	0.87873	0.87873	0.708	0.95891	0.90664	0.0368746	1.23688	0.257824	+	1144	>Tb927.10.8640 | organism=Trypanosoma_brucei_TREU927 | product=hypothetical protein, conserved | location=Tb927_10_v5.1:2139640-2140740(+) | length=366 | sequence_SO=chromosome | SO=protein_coding	Tb927.10.8640	N/A	N/A	GO:0005515	protein binding	GO:0005930;GO:0005737;GO:0031981	axoneme;cytoplasm;nuclear lumen	N/A	N/A	Galactose oxidase, central domain containing protein, putative		0	N-term:axoneme, cytoplasm, nuclear lumen GO:0005930 GO:0005737 GO:0031981	0.79605	49.8	-0.329069
1.65101	1.06519	0.95966	1.22075	0.374834	0.469973	hook complex protein, conserved	Tb927.8.3010	Tb927.8.3010	7	7	7	10.6	10.6	10.6	82.184	1.0463e-16	355080000	165150000	189930000	0.91819	0.58391	1.1008	0.94605	0.92945	0.0358139	1.22529	0.244816	+	3506	>Tb927.8.3010 | organism=Trypanosoma_brucei_TREU927 | product=hypothetical protein, conserved | location=Tb927_08_v5.1:903463-905676(+) | length=737 | sequence_SO=chromosome | SO=protein_coding	Tb927.8.3010	N/A	N/A	N/A	N/A	N/A	N/A	N/A	N/A	hook complex protein, conserved		0		0.31293	122.2	-1.67609
1.55807	1.10536	0.9823	1.21428	0.472725	0.385766	hypothetical protein, conserved	Tb927.11.14050	Tb927.11.14050	5	5	5	49.1	49.1	49.1	17.919	2.9635e-49	427170000	236390000	190790000	1.04	0.61078	1.08	0.97942	0.97629	0.025248	1.21524	0.251426	+	1431	>Tb927.11.14050 | organism=Trypanosoma_brucei_TREU927 | product=hypothetical protein, conserved | location=Tb927_11_v5.1:3718042-3718539(+) | length=165 | sequence_SO=chromosome | SO=protein_coding	Tb927.11.14050	N/A	N/A	N/A	N/A	GO:0097014;GO:0005737;GO:0031981	ciliary plasm;cytoplasm;nuclear lumen	N/A	N/A	hypothetical protein, conserved		0
0.786968	1.98134	0.90778	1.21369	0.119936	0.796245	hypothetical protein, conserved	Tb927.2.5950	Tb927.2.5950	5	5	5	11.5	11.5	11.5	60.123	1.6132e-12	508850000	257500000	251350000	0.76966	1.2158	0.61043	0.87277	0.715	0.0961343	1.22536	0.148174		2164	>Tb927.2.5950 | organism=Trypanosoma_brucei_TREU927 | product=hypothetical protein, conserved | location=Tb927_02_v5.1:1080291-1081883(+) | length=530 | sequence_SO=chromosome | SO=protein_coding	Tb927.2.5950	N/A	N/A	N/A	N/A	GO:0005930;GO:0005737	axoneme;cytoplasm	N/A	N/A	hypothetical protein, conserved		0	N-term:axoneme(75%), cytoplasm(weak) GO:0005930
1.39567	1.33661	0.9193	1.21031	0.463463	0.331356	hypothetical protein, conserved	Tb927.3.4270	Tb927.3.4270	21	21	21	31.8	31.8	31.8	99.496	1.4166e-124	3396800000	1793900000	1602900000	0.84857	0.69617	0.90444	0.89864	0.7955	0.0190322	1.2172	0.248453	+	2342	>Tb927.3.4270 | organism=Trypanosoma_brucei_TREU927 | product=hypothetical protein, conserved | location=Tb927_03_v5.1:1200835-1203585(-) | length=916 | sequence_SO=chromosome | SO=protein_coding	Tb927.3.4270	N/A	N/A	N/A	N/A	N/A	N/A	N/A	N/A	hypothetical protein, conserved		0	C-term:axoneme(distal, 75%), cytoplasm(75%) GO:0097542 GO:0005929 GO:0005930 GO:0005737;N-term:flagellar tip, flagellum(distal), cytoplasm(weak) GO:0097542 GO:0005929 GO:0005930 GO:0005737	0.73144	32.7	-0.451189
1.18458	1.26659	1.2048	1.20979	1.83326	0.0589282	kinesin, putative	Tb927.6.1770	Tb927.6.1770	34	34	34	59.7	59.7	59.7	69.409	0	33330000000	16608000000	16722000000	0.95984	0.80577	0.95403	1.1782	0.86781	0.00165368	1.21866	0.273971	+	2891	>Tb927.6.1770 | organism=Trypanosoma_brucei_TREU927 | product=kinesin, putative | location=Tb927_06_v5.1:591149-593035(-) | length=628 | sequence_SO=chromosome | SO=protein_coding	Tb927.6.1770	N/A	N/A	GO:0005524;GO:0008017;GO:0003777	ATP binding;microtubule binding;microtubule motor activity	GO:0005737;GO:0005875	cytoplasm;microtubule associated complex	GO:0005524;GO:0003774	ATP binding;motor activity	kinesin, putative		0	C-term:hook complex, cytoplasm, microtubule quartet GO:0120120 GO:0120260 GO:0005737;N-term:hook complex, microtubule quartet, cytoplasm GO:0120120 GO:0120260 GO:0005737	0.57312	44.8	-0.803091
1.29467	1.3359	0.97496	1.20871	0.717806	0.226892	hypothetical protein, conserved;hypothetical protein, conserved	Tb927.5.1990	Tb927.5.1990	7	7	7	31.4	31.4	31.4	39.673	2.4829e-131	890360000	472140000	418220000	0.90841	0.74956	0.89928	0.99556	0.79565	0.011969	1.20184	0.261323	+	2721	>Tb927.5.1990 | organism=Trypanosoma_brucei_TREU927 | product=hypothetical protein, conserved | location=Tb927_05_v5.1:672896-673900(+) | length=334 | sequence_SO=chromosome | SO=protein_coding	Tb927.5.1990;Tb927.5.1990	N/A;N/A	N/A;N/A	N/A;N/A	N/A;N/A	GO:0005737;N/A	cytoplasm;N/A	N/A;N/A	N/A;N/A	hypothetical protein, conserved;hypothetical protein, conserved		0;1		0.12038;0.12038	122.5;122.5	-3.054332373;-3.054332373
1.39989	0.940026	1.3153	1.20871	0.545849	0.306578	hypothetical protein, conserved	Tb927.11.2620	Tb927.11.2620	9	9	9	16.7	16.7	16.7	68.718	1.4798e-24	956220000	431060000	525160000	1.1836	0.6954	1.2139	1.2862	1.1164	0.0170733	1.21841	0.253068	+	1656	>Tb927.11.2620 | organism=Trypanosoma_brucei_TREU927 | product=hypothetical protein, conserved | location=Tb927_11_v5.1:768792-770657(-) | length=621 | sequence_SO=chromosome | SO=protein_coding	Tb927.11.2620	N/A	N/A	N/A	N/A	GO:0020015	glycosome	N/A	N/A	hypothetical protein, conserved		0
1.1943	1.1343	1.3596	1.20743	1.40477	0.106266		Tb11.01.2730	Tb11.01.2730	8	8	8	18.7	18.7	18.7	311.9	1.0962e-27	467260000	267030000	200230000	0.87876	0.78387	1.0172	1.2937	0.87522	0.00513926	1.2294	0.269824	+	198	>Tb11.01.2730 | organism=Trypanosoma_brucei_TREU927 | product=hypothetical protein, conserved | location=Tb927_11_v5.1:2925203-2933674(+) | length=2823 | sequence_SO=chromosome | SO=protein_coding
1.24242	1.02594	1.3578	1.20682	0.805842	0.217443	hypothetical protein, conserved	Tb927.4.3660	Tb927.4.3660	8	8	8	27	27	27	54.816	2.0458e-83	981260000	426630000	554630000	0.94913	0.79133	1.1741	1.3521	0.87003	0.00910539	1.20872	0.261766	+	2561	>Tb927.4.3660 | organism=Trypanosoma_brucei_TREU927 | product=hypothetical protein, conserved | location=Tb927_04_v5.1:928259-929745(-) | length=481 | sequence_SO=chromosome | SO=protein_coding	Tb927.4.3660	N/A	N/A	N/A	N/A	GO:0020023;GO:0005739	kinetoplast;mitochondrion	N/A	N/A	hypothetical protein, conserved		0		1.5427	15.7	0.625458
1.36664	1.39782	0.85526	1.20066	0.349194	0.37354	hypothetical protein, conserved	Tb927.10.2080	Tb927.10.2080	2	2	2	6	6	6	28.529	1.1627e-05	600730000	340860000	259870000	0.89289	0.71124	0.86668	0.83751	0.91163	0.0257377	1.20657	0.225998	+	828	>Tb927.10.2080 | organism=Trypanosoma_brucei_TREU927 | product=hypothetical protein, conserved | location=Tb927_10_v5.1:544144-544893(+) | length=249 | sequence_SO=chromosome | SO=protein_coding	Tb927.10.2080	N/A	N/A	N/A	N/A	GO:0097014;GO:0005737;GO:0031981	ciliary plasm;cytoplasm;nuclear lumen	N/A	N/A	hypothetical protein, conserved		1
1.6028	1.00663	1.0007	1.19706	0.358939	0.41403	calmodulin, putative	Tb927.11.3680	Tb927.11.3680	3	3	3	17.9	17.9	17.9	17.675	6.0779e-10	408500000	215560000	192940000	0.98745	0.58037	1.1658	0.98175	0.96045	0.0324332	1.20338	0.221186	+	1717	>Tb927.11.3680 | organism=Trypanosoma_brucei_TREU927 | product=calmodulin, putative | location=Tb927_11_v5.1:1084162-1084664(+) | length=156 | sequence_SO=chromosome | SO=protein_coding	Tb927.11.3680	N/A	N/A	GO:0005509	calcium ion binding	GO:0005737	cytoplasm	GO:0005509	calcium ion binding	calmodulin, putative		0
1.385	1.16602	1.0787	1.19651	0.75572	0.231002	phospholipid-transporting ATPase 1-like protein, putative	Tb927.11.3350	Tb927.11.3350	16	16	16	17	17	17	126.55	1.5716e-48	2116800000	1082400000	1034400000	1.006	0.69312	1.009	1.0385	0.86257	0.00819233	1.20991	0.24866	+	1702	>Tb927.11.3350 | organism=Trypanosoma_brucei_TREU927 | product=phospholipid-transporting ATPase 1-like protein, putative | location=Tb927_11_v5.1:979783-983169(+) | length=1128 | sequence_SO=chromosome | SO=protein_coding	Tb927.11.3350	GO:0016021	integral component of membrane	GO:0005524;GO:0000287;GO:0000166;GO:0004012	ATP binding;magnesium ion binding;nucleotide binding;phospholipid-translocating ATPase activity	GO:0005737;GO:0016021	cytoplasm;integral component of membrane	GO:0015662	ATPase activity, coupled to transmembrane movement of ions, phosphorylative mechanism	phospholipid-transporting ATPase 1-like protein, putative		10
1.51492	1.29234	0.79369	1.19603	0.257879	0.489388	expression site-associated gene 2 (ESAG2) protein, putative	Tb927.11.14620	Tb927.11.14620	8	8	8	17.9	17.9	17.9	51.933	1.1137e-27	3282700000	1739400000	1543300000	0.78222	0.63599	0.91115	0.78084	0.75217	0.0366043	1.20032	0.204109	+	1470	>Tb927.11.14620 | organism=Trypanosoma_brucei_TREU927 | product=expression site-associated gene 2 (ESAG2) protein, putative | location=Tb927_11_v5.1:3881035-3882411(+) | length=458 | sequence_SO=chromosome | SO=protein_coding	Tb927.11.14620	N/A	N/A	N/A	N/A	GO:0016021	integral component of membrane	N/A	N/A	expression site-associated gene 2 (ESAG2) protein, putative		0
1.35468	1.22063	1.0321	1.1959	0.74145	0.228189	Microtubule-binding protein MIP-T3, putative	Tb927.11.14690	Tb927.11.14690	9	9	9	47.4	47.4	47.4	30.335	5.2684e-136	1702100000	914520000	787560000	0.99083	0.69501	0.99083	1.0124	0.81925	0.00862948	1.20247	0.247786	+	1472	>Tb927.11.14690 | organism=Trypanosoma_brucei_TREU927 | product=hypothetical protein, conserved | location=Tb927_11_v5.1:3908332-3909144(-) | length=270 | sequence_SO=chromosome | SO=protein_coding	Tb927.11.14690	N/A	N/A	N/A	N/A	GO:0005737	cytoplasm	N/A	N/A	Microtubule-binding protein MIP-T3, putative		0	N-term:cytoplasm(weak, points) GO:0005737;C-term:flagellum(
1.38311	1.36657	0.85399	1.19473	0.339342	0.365738	hypothetical protein, conserved	Tb927.10.4080	Tb927.10.4080	2	2	2	11.6	11.6	11.6	127.1	3.2415e-06	916620000	513440000	403180000	0.80436	0.69794	0.85673	0.8345	0.81065	0.0253953	1.20122	0.219151	+	932	>Tb927.10.4080 | organism=Trypanosoma_brucei_TREU927 | product=hypothetical protein, conserved | location=Tb927_10_v5.1:1074581-1078132(-) | length=1183 | sequence_SO=chromosome | SO=protein_coding	Tb927.10.4080	N/A	N/A	N/A	N/A	GO:0020023;GO:0005739	kinetoplast;mitochondrion	N/A	N/A	hypothetical protein, conserved		0		3.5699	148.2	1.83588
1.29634	1.25886	1.0431	1.19143	0.810411	0.18483	hypothetical protein, conserved	Tb927.11.8430	Tb927.11.8430	6	6	6	37.2	37.2	37.2	28.556	2.0584e-15	670040000	359060000	310980000	0.90514	0.75198	0.94362	1.0191	0.8615	0.00667481	1.19943	0.24462	+	1963	>Tb927.11.8430 | organism=Trypanosoma_brucei_TREU927 | product=hypothetical protein, conserved | location=Tb927_11_v5.1:2360479-2361287(+) | length=261 | sequence_SO=chromosome | SO=protein_coding	Tb927.11.8430	N/A	N/A	N/A	N/A	N/A	N/A	N/A	N/A	hypothetical protein, conserved		0
0.9993	0.969932	1.6222	1.18714	0.334821	0.414845	Amastin surface glycoprotein, putative	Tb927.11.8450	Tb927.11.8450	4	4	4	16.4	16.4	16.4	32.251	3.5491e-18	243770000	107300000	136470000	1.1653	0.96198	1.2149	1.5922	1.1266	0.0366043	1.19714	0.208656	+	1965	>Tb927.11.8450 | organism=Trypanosoma_brucei_TREU927 | product=hypothetical protein, conserved | location=Tb927_11_v5.1:2365369-2366819(+) | length=299 | sequence_SO=chromosome | SO=protein_coding	Tb927.11.8450	N/A	N/A	N/A	N/A	GO:0020016	ciliary pocket	N/A	N/A	Amastin surface glycoprotein, putative		4	N-term:flagellar pocket GO:0020016 GO:0036064;C-term:flagellar pocket(ring), basal body(region, strong) GO:0020016 GO:0036064
0.840054	1.00958	1.6573	1.18448	0.206925	0.575831	HAD hydrolase, TIGR01456 family/HAD hydrolase, family IIA, putative	Tb927.9.10500	Tb927.9.10500	5	5	5	12.1	12.1	12.1	59.455	2.8727e-22	361150000	167900000	193250000	1.2254	1.1662	1.1913	1.7038	1.1859	0.050593	1.16898	0.177022		3786	>Tb927.9.10500 | organism=Trypanosoma_brucei_TREU927 | product=hypothetical protein, conserved | location=Tb927_09_v5.1:1647556-1649145(-) | length=529 | sequence_SO=chromosome | SO=protein_coding	Tb927.9.10500	N/A	N/A	N/A	N/A	GO:0005737;GO:0020023;GO:0005739	cytoplasm;kinetoplast;mitochondrion	N/A	N/A	HAD hydrolase, TIGR01456 family/HAD hydrolase, family IIA, putative		0	N-term:cytoplasm(reticulated), flagellum(weak, 50%) GO:0005737 GO:0020023;C-term:kinetoplast(points) GO:0005737 GO:0020023
1.20263	1.23442	1.1424	1.18398	1.50159	0.079677	kinesin-II 85 Kd subunit, putative	Tb927.11.13920;Tb927.3.2040	Tb927.11.13920	47	47	47	47.2	47.2	47.2	127.47	0	7634200000	3867800000	3766400000	0.90514	0.80605	0.95076	1.1149	0.86095	0.00184276	1.19315	0.242312	+	1424	>Tb927.11.13920 | organism=Trypanosoma_brucei_TREU927 | product=kinesin-II 85 Kd subunit, putative | location=Tb927_11_v5.1:3693490-3696837(+) | length=1115 | sequence_SO=chromosome | SO=protein_coding	Tb927.11.13920	N/A	N/A	GO:0005524;GO:0008017;GO:0003777	ATP binding;microtubule binding;microtubule motor activity	GO:0030990;GO:0005871;GO:0005875	intraciliary transport particle;kinesin complex;microtubule associated complex	GO:0005524;GO:0003774	ATP binding;motor activity	kinesin-II 85 Kd subunit, putative		0
1.17838	1.1091	1.2911	1.18133	1.3532	0.0982651	ER protein Pkr1, putative	Tb927.1.2985	Tb927.1.2985	1	1	1	18.4	18.4	18.4	10.85	2.5951e-22	537710000	276540000	261170000	1.0786	0.77451	1.0786	1.2565	0.98735	0.00392183	1.19286	0.238538	+	456	>Tb927.1.2985 | organism=Trypanosoma_brucei_TREU927 | product=hypothetical protein, conserved | location=Tb927_01_v5.1:662973-663269(+) | length=98 | sequence_SO=chromosome | SO=protein_coding	Tb927.1.2985	N/A	N/A	N/A	N/A	GO:0005783	endoplasmic reticulum	N/A	N/A	ER protein Pkr1, putative		2	N-term:endoplasmic reticulum, nuclear envelope GO:0005783 GO:0005635
1.42794	1.11627	1.0373	1.18128	0.555013	0.285546	hypothetical protein, conserved	Tb927.8.6870	Tb927.8.6870	12	12	12	13.6	13.6	13.6	95.601	1.0272e-28	925470000	495450000	430020000	1.0053	0.6767	1.0497	0.99962	0.96395	0.0130661	1.19384	0.224024	+	3694	>Tb927.8.6870 | organism=Trypanosoma_brucei_TREU927 | product=hypothetical protein, conserved | location=Tb927_08_v5.1:1986203-1988713(-) | length=836 | sequence_SO=chromosome | SO=protein_coding	Tb927.8.6870	N/A	N/A	GO:0005515	protein binding	N/A	N/A	N/A	N/A	hypothetical protein, conserved		0	C-term:paraflagellar rod, cytoplasm(reticulated) GO:0097740 GO:0005737	0.60965	23	-0.713947
1.24649	1.25698	1.0676	1.18112	0.923808	0.144717	Domain of unknown function (DUF4496), putative	Tb927.10.7730	Tb927.10.7730	4	4	4	12.8	12.8	12.8	43.472	1.2682e-08	194560000	100760000	93800000	0.8817	0.7548	0.93051	1.0399	0.83708	0.00474809	1.19036	0.234759	+	1093	>Tb927.10.7730 | organism=Trypanosoma_brucei_TREU927 | product=hypothetical protein, conserved | location=Tb927_10_v5.1:1943233-1944384(-) | length=383 | sequence_SO=chromosome | SO=protein_coding	Tb927.10.7730	N/A	N/A	N/A	N/A	GO:0036064	ciliary basal body	N/A	N/A	Domain of unknown function (DUF4496), putative		0		1.0694	31.3	0.0968016
1.69615	1.1381	0.72396	1.18014	0.140885	0.659981	Splicing factor CRN, putative	Tb927.10.9660;Tb11.v5.0735	Tb927.10.9660;Tb11.v5.0735	4	4	4	7	7	7	87.684	3.1666e-10	441650000	237010000	204640000	0.75059	0.5713	1.0458	0.70618	0.77501	0.0610138	1.18607	0.148999		1186	>Tb927.10.9660 | organism=Trypanosoma_brucei_TREU927 | product=hypothetical protein, conserved | location=Tb927_10_v5.1:2382374-2384704(+) | length=776 | sequence_SO=chromosome | SO=protein_coding;>Tb11.v5.0735 | organism=Trypanosoma_brucei_TREU927 | produ	Tb927.10.9660	N/A	N/A	GO:0005515	protein binding	GO:0005634	nucleus	N/A	N/A	Splicing factor CRN, putative		0
1.09082	1.18668	1.3095	1.17503	1.25799	0.104519	SUMO-interacting motif-containing protein	Tb927.11.16470	Tb927.11.16470	7	7	7	12.4	12.4	12.4	85.058	2.6053e-23	295270000	143790000	151480000	0.89675	0.89108	1.0005	1.2476	0.86167	0.0049083	1.19567	0.230499	+	1567	>Tb927.11.16470 | organism=Trypanosoma_brucei_TREU927 | product=hypothetical protein, conserved | location=Tb927_11_v5.1:4365215-4367566(-) | length=783 | sequence_SO=chromosome | SO=protein_coding	Tb927.11.16470	N/A	N/A	N/A	N/A	GO:0036064;GO:0030863;GO:0005737	ciliary basal body;cortical cytoskeleton;cytoplasm	N/A	N/A	SUMO-interacting motif-containing protein		0	N-term:basal body, cortical cytoskeleton(points) GO:0036064 GO:0030863 GO:0005737;C-term:cytoplasm(reticulated) GO:0036064 GO:0030863 GO:0005737
1.03665	1.41099	1.1201	1.17408	0.582465	0.249566	hypothetical protein, conserved	Tb927.6.1070	Tb927.6.1070	7	7	7	8.5	8.5	8.5	94.554	3.197e-18	556520000	308300000	248220000	0.85544	0.93543	0.85544	1.0746	0.70872	0.0120705	1.18925	0.217478	+	2866	>Tb927.6.1070 | organism=Trypanosoma_brucei_TREU927 | product=hypothetical protein, conserved | location=Tb927_06_v5.1:424048-426639(-) | length=863 | sequence_SO=chromosome | SO=protein_coding	Tb927.6.1070	N/A	N/A	N/A	N/A	GO:0005634	nucleus	N/A	N/A	hypothetical protein, conserved		0
1.05708	1.3071	1.12	1.16886	0.874068	0.166681	oxidoreductase, putative	Tb927.8.3970	Tb927.8.3970	7	7	7	17.1	17.1	17.1	45.637	1.0596e-29	871290000	408910000	462380000	0.92348	0.87043	0.93519	1.1424	0.89089	0.00652314	1.1614	0.21951	+	3548	>Tb927.8.3970 | organism=Trypanosoma_brucei_TREU927 | product=oxidoreductase, putative | location=Tb927_08_v5.1:1185508-1186884(-) | length=433 | sequence_SO=chromosome | SO=protein_coding	Tb927.8.3970	N/A	N/A	GO:0016491	oxidoreductase activity	N/A	N/A	GO:0004024;GO:0016491;GO:0008270	alcohol dehydrogenase activity, zinc-dependent;oxidoreductase activity;zinc ion binding	oxidoreductase, putative		0		0.90758	28.7	-0.139903
0.862069	0.853825	1.7997	1.16553	0.126924	0.617917		Tb11.v5.0326	Tb11.v5.0326	13	4	4	55.6	23.5	23.5	34.883	2.4138e-84	1679400000	413990000	1265400000	1.1606	1.1257	1.3957	1.7807	1.0697	0.0752073	1.17186	0.130111		288	>Tb11.v5.0326 | organism=Trypanosoma_brucei_TREU927 | product=retrotransposon hot spot (RHS) protein, putative | location=Tb927_11_bin_v5.1:912792-913700(+) | length=302 | sequence_SO=random_sequence | SO=protein_coding
1.12309	1.2014	1.1448	1.1643	1.79029	0.0522083	hypothetical protein, conserved	Tb927.9.11140	Tb927.9.11140	6	6	6	17.2	17.2	17.2	51.895	3.618e-30	1093700000	629220000	464470000	1.032	0.87292	0.99944	1.1684	0.92779	0.00165313	1.15643	0.21891	+	3809	>Tb927.9.11140 | organism=Trypanosoma_brucei_TREU927 | product=hypothetical protein, conserved | location=Tb927_09_v5.1:1764248-1765678(-) | length=476 | sequence_SO=chromosome | SO=protein_coding	Tb927.9.11140	N/A	N/A	N/A	N/A	GO:0005930;GO:0005737	axoneme;cytoplasm	N/A	N/A	hypothetical protein, conserved		0	C-term:cytoplasm GO:0005930 GO:0005737
1.38793	1.3909	0.71265	1.16157	0.159583	0.456665	hypothetical protein	Tb927.11.16900	Tb927.11.16900	8	1	1	27.1	3.4	3.4	39.377	3.1779e-44	527640000	310760000	216880000	0.9183	0.70752	0.86383	0.7059	0.9258	0.0428342	1.16382	0.148827	+	1594	>Tb927.11.16900 | organism=Trypanosoma_brucei_TREU927 | product=hypothetical protein | location=Tb927_11_v5.1:4504434-4505510(-) | length=358 | sequence_SO=chromosome | SO=protein_coding	Tb927.11.16900	N/A	N/A	GO:0005515	protein binding	GO:0005930;GO:0005737	axoneme;cytoplasm	N/A	N/A	hypothetical protein		0	N-term:paraflagellar rod, cytoplasm(points) GO:0097740 GO:0005737
1.41295	1.59112	0.49288	1.16126	0.0207447	0.74093	hypothetical protein, conserved	Tb927.7.3570	Tb927.7.3570	3	3	3	6.5	6.5	6.5	79.931	7.1608e-17	414170000	252720000	161450000	0.54826	0.67735	0.74842	0.47972	0.56967	0.0869858	1.16565	0.0363371		3217	>Tb927.7.3570 | organism=Trypanosoma_brucei_TREU927 | product=hypothetical protein, conserved | location=Tb927_07_v5.1:927082-929286(-) | length=734 | sequence_SO=chromosome | SO=protein_coding	Tb927.7.3570	N/A	N/A	N/A	N/A	GO:0005634	nucleus	N/A	N/A	hypothetical protein, conserved		0
1.62692	1.04336	0.79463	1.15698	0.173944	0.550837	hypothetical protein, conserved	Tb927.11.11810	Tb927.11.11810	6	6	6	5.9	5.9	5.9	118.25	1.3227e-12	113020000	55495000	57520000	1.118	0.58606	1.118	0.80066	0.94959	0.0508144	1.15497	0.147547		1317	>Tb927.11.11810 | organism=Trypanosoma_brucei_TREU927 | product=hypothetical protein, conserved | location=Tb927_11_v5.1:3168575-3171859(+) | length=1094 | sequence_SO=chromosome | SO=protein_coding	Tb927.11.11810	N/A	N/A	GO:0005488	binding	N/A	N/A	N/A	N/A	hypothetical protein, conserved		0
1.15062	1.29426	1.0303	1.15569	0.754282	0.181376	general transcription factor IIB	Tb927.9.5710	Tb927.9.5710	5	5	5	15.1	15.1	15.1	37.652	1.6719e-11	545760000	259130000	286630000	0.99213	0.86015	0.93014	1.0222	0.99593	0.00668656	1.15839	0.202072	+	4039	>Tb927.9.5710 | organism=Trypanosoma_brucei_TREU927 | product=general transcription factor IIB | location=Tb927_09_v5.1:983817-984854(+) | length=345 | sequence_SO=chromosome | SO=protein_coding	Tb927.9.5710	N/A	N/A	N/A	N/A	GO:0031981;GO:0005654;GO:0005634	nuclear lumen;nucleoplasm;nucleus	N/A	N/A	general transcription factor IIB		0	N-term:nuclear lumen GO:0031981 GO:0005737 GO:0097014
1.35525	1.22912	0.8843	1.15387	0.358017	0.318675	single strand-specific nuclease, putative;single strand-specific nuclease, putative	Tb927.6.1650;Tb927.6.1640	Tb927.6.1650;Tb927.6.1640	10	10	10	38	38	38	35.682	6.0712e-136	3762100000	1993600000	1768500000	0.86424	0.72121	0.99053	0.87724	0.81359	0.0186485	1.15622	0.18241	+	2887	>Tb927.6.1650 | organism=Trypanosoma_brucei_TREU927 | product=single strand-specific nuclease, putative | location=Tb927_06_v5.1:559096-560046(-) | length=316 | sequence_SO=chromosome | SO=protein_coding;>Tb927.6.1640 | organism=Trypanosoma_brucei_TREU927	Tb927.6.1640;Tb927.6.1650	N/A;N/A	N/A;N/A	GO:0004519;GO:0016788;GO:0003676;GO:0004519;GO:0016788;GO:0003676	endonuclease activity;hydrolase activity, acting on ester bonds;nucleic acid binding;endonuclease activity;hydrolase activity, acting on ester bonds;nucleic acid binding	GO:0005737;GO:0005739	cytoplasm;mitochondrion	N/A;N/A	N/A;N/A	single strand-specific nuclease, putative;single strand-specific nuclease, putative		0;0		0.49657	75.8	-1.00993
1.1642	1.45191	0.85988	1.15327	0.274814	0.405464	Fidgetin, putative	Tb927.5.1870	Tb927.5.1870	6	6	6	10.8	10.8	10.8	96.728	8.5089e-25	573400000	297010000	276380000	0.82123	0.82145	0.83208	0.84371	0.76408	0.0263105	1.15866	0.170701	+	2713	>Tb927.5.1870 | organism=Trypanosoma_brucei_TREU927 | product=metalloprotease, putative | location=Tb927_05_v5.1:637462-640125(+) | length=887 | sequence_SO=chromosome | SO=protein_coding	Tb927.5.1870	N/A	N/A	GO:0005524	ATP binding	GO:0005634;GO:0005819	nucleus;spindle	GO:0005524	ATP binding	Fidgetin, putative		0	N-term:cytoplasm(weak, points) GO:0005654 GO:0005737	0.70107	86.5	-0.51237
1.23848	1.27737	1.009	1.15266	0.518805	0.223485	Carboxypeptidase-like protein	Tb927.4.1840	Tb927.4.1840	9	9	9	16.2	16.2	16.2	84.264	1.5629e-16	660180000	373020000	287160000	0.91529	0.79052	0.91529	0.94214	0.85307	0.00751835	1.17495	0.19192	+	2468	>Tb927.4.1840 | organism=Trypanosoma_brucei_TREU927 | product=zinc carboxypeptidase, putative,metallo-peptidase, Clan MC, Family M14 | location=Tb927_04_v5.1:459247-461568(-) | length=773 | sequence_SO=chromosome | SO=protein_coding	Tb927.4.1840	N/A	N/A	GO:0004181;GO:0008270	metallocarboxypeptidase activity;zinc ion binding	GO:0005737;GO:0005829	cytoplasm;cytosol	GO:0043531;GO:0005524;GO:0004181;GO:0008270	ADP binding;ATP binding;metallocarboxypeptidase activity;zinc ion binding	Carboxypeptidase-like protein		0
0.982994	1.19191	1.2935	1.1522	0.640088	0.199137	RNA-binding protein, putative	Tb927.9.12360	Tb927.9.12360	12	12	12	30.2	30.2	30.2	61.658	2.8309e-87	2446800000	1248300000	1198600000	0.98092	0.97191	0.98092	1.2817	1.0039	0.00884899	1.15613	0.195529	+	3842	>Tb927.9.12360 | organism=Trypanosoma_brucei_TREU927 | product=RNA-binding protein, putative (RBP35) | location=Tb927_09_v5.1:1930262-1931944(+) | length=560 | sequence_SO=chromosome | SO=protein_coding	Tb927.9.12360	N/A	N/A	GO:0003676	nucleic acid binding	GO:0097014;GO:0005737;GO:0031981	ciliary plasm;cytoplasm;nuclear lumen	GO:0003729	mRNA binding	RNA-binding protein, putative		0	C-term:cytoplasm(50%) GO:0005737 GO:0097014 GO:0031981
0.965158	1.12385	1.372	1.14934	0.493002	0.262561	metallo-peptidase, Clan MG, Family M24	Tb927.9.13490	Tb927.9.13490	11	11	11	35.2	35.2	35.2	54.408	1.9413e-121	1135900000	553430000	582470000	1.0496	1.0049	1.0713	1.359	1.0287	0.0136925	1.15367	0.18661	+	3877	>Tb927.9.13490 | organism=Trypanosoma_brucei_TREU927 | product=aminopeptidase P, putative,metallo-peptidase, Clan MG, Family M24 | location=Tb927_09_v5.1:2138117-2139586(-) | length=489 | sequence_SO=chromosome | SO=protein_coding	Tb927.9.13490	N/A	N/A	GO:0004177;GO:0030145	aminopeptidase activity;manganese ion binding	GO:0097014;GO:0005737	ciliary plasm;cytoplasm	N/A	N/A	metallo-peptidase, Clan MG, Family M24		0
1.34349	1.19875	0.9158	1.1492	0.402357	0.292087	hypothetical protein, conserved	Tb927.4.1160	Tb927.4.1160	4	4	4	6.8	6.8	6.8	100.27	2.9189e-43	348410000	177650000	170760000	0.89857	0.7223	1.0023	0.90536	0.74946	0.0152918	1.15268	0.181361	+	2438	>Tb927.4.1160 | organism=Trypanosoma_brucei_TREU927 | product=hypothetical protein, conserved | location=Tb927_04_v5.1:306804-309530(-) | length=908 | sequence_SO=chromosome | SO=protein_coding	Tb927.4.1160	N/A	N/A	N/A	N/A	GO:0005737	cytoplasm	N/A	N/A	hypothetical protein, conserved		0	N-term:endocytic, cytoplasm, golgi apparatus GO:0030133 GO:0005737 GO:0005794
1.78622	0.979816	0.71393	1.14903	0.068371	0.736776	hypothetical protein, conserved	Tb927.5.2680	Tb927.5.2680	6	6	6	8.8	8.8	8.8	88.101	5.3133e-24	586350000	320490000	265850000	1.0266	0.53548	1.237	0.68106	0.94229	0.0801553	1.15999	0.0844499		2753	>Tb927.5.2680 | organism=Trypanosoma_brucei_TREU927 | product=hypothetical protein, conserved | location=Tb927_05_v5.1:909611-911866(+) | length=751 | sequence_SO=chromosome | SO=protein_coding	Tb927.5.2680	N/A	N/A	GO:0005515	protein binding	GO:0005930;GO:0005737	axoneme;cytoplasm	N/A	N/A	hypothetical protein, conserved		0	C-term:paraflagellar rod, cytoplasm(weak, points) GO:0097740 GO:0005737
1.10439	1.19564	1.1868	1.14871	1.57697	0.0608376	hypothetical protein, conserved	Tb927.11.14170	Tb927.11.14170	10	10	10	15	15	15	67.163	1.0868e-28	947920000	487390000	460530000	0.93757	0.86485	0.98564	1.1461	0.90255	0.00200703	1.16228	0.199255	+	1440	>Tb927.11.14170 | organism=Trypanosoma_brucei_TREU927 | product=hypothetical protein, conserved | location=Tb927_11_v5.1:3755632-3757488(+) | length=618 | sequence_SO=chromosome | SO=protein_coding	Tb927.11.14170	N/A	N/A	N/A	N/A	GO:0005783;GO:0005635	endoplasmic reticulum;nuclear envelope	N/A	N/A	hypothetical protein, conserved		1	C-term:endoplasmic reticulum(50%), nuclear envelope(50%) GO:0005783 GO:0005635
1.18548	1.26505	0.99657	1.14795	0.68327	0.181163	gamma-tubulin complex component 2	Tb927.10.9770;Tb11.v5.0848	Tb927.10.9770;Tb11.v5.0848	9	9	9	19.4	19.4	19.4	87.083	3.3058e-23	369980000	172270000	197710000	1.0069	0.79708	0.91271	0.99331	1.0177	0.00719705	1.14903	0.191662	+	1192	>Tb927.10.9770 | organism=Trypanosoma_brucei_TREU927 | product=gamma-tubulin complex subunit, putative,spindle pole body protein, putative (GCP2) | location=Tb927_10_v5.1:2419719-2422073(+) | length=784 | sequence_SO=chromosome | SO=protein_coding;>Tb11.v5	Tb927.10.9770	GO:0005815;GO:0000922	microtubule organizing center;spindle pole	GO:0043015	gamma-tubulin binding	GO:0036064;GO:0000930;GO:0008275	ciliary basal body;gamma-tubulin complex;gamma-tubulin small complex	N/A	N/A	gamma-tubulin complex component 2		0	N-term:basal body, pro-basal body, cytoplasm, spindle pole GO:0036064 GO:0120280 GO:0005737 GO:0000922;C-term:cytoplasm(weak, 100%, reticulated), basal body(	1.5235	48	0.60739
0.991375	1.03343	1.4226	1.14687	0.414132	0.28295	Fumarate hydratase class I, cytosolic	Tb927.3.4500;Tb11.v5.0629	Tb927.3.4500;Tb11.v5.0629	6	6	6	18.8	18.8	18.8	62.262	2.1082e-54	833370000	398250000	435120000	1.0732	0.97995	1.1682	1.4158	0.99897	0.0180231	1.14914	0.178854	+	2349	>Tb927.3.4500 | organism=Trypanosoma_brucei_TREU927 | product=fumarate hydratase, class I (FHc) | location=Tb927_03_v5.1:1256691-1258388(-) | length=565 | sequence_SO=chromosome | SO=protein_coding;>Tb11.v5.0629 | organism=Trypanosoma_brucei_TREU927 | prod	Tb927.3.4500	N/A	N/A	GO:0004333;GO:0016836;GO:0016829	fumarate hydratase activity;hydro-lyase activity;lyase activity	GO:0097014;GO:0005737;GO:0005829;GO:0020015	ciliary plasm;cytoplasm;cytosol;glycosome	GO:0004333	fumarate hydratase activity	Fumarate hydratase class I, cytosolic		0		15.399	76	3.94476
1.13537	1.14179	1.1731	1.14589	2.63525	0.0167532	cAMP response protein 3	Tb927.7.5340	Tb927.7.5340	16	16	16	39.8	39.8	39.8	56.822	2.8157e-118	8012600000	4032800000	3979800000	1.0362	0.85432	1.0451	1.1605	0.92314	0.00106849	1.15009	0.196401	+	3290	>Tb927.7.5340 | organism=Trypanosoma_brucei_TREU927 | product=hypothetical protein, conserved | location=Tb927_07_v5.1:1419326-1420822(+) | length=498 | sequence_SO=chromosome | SO=protein_coding	Tb927.7.5340	N/A	N/A	N/A	N/A	GO:0005737	cytoplasm	N/A	N/A	cAMP response protein 3		0	N-term:cytoplasm, flagellar cytoplasm, nuclear lumen GO:0005737 GO:0097014 GO:0031981 GO:0060170 GO:0020016;C-term:flagellar membrane, flagellar membrane(distal, end, strong), flagellar pocket, pellicular membrane(weak) GO:0005737 GO:0097014 GO:0031981 GO:0060170 GO:0020016	1.0155	52.3	0.0221902
1.08611	1.59711	0.7658	1.14491	0.140236	0.563742	zinc-finger of a C2HC-type, putative	Tb927.10.4890	Tb927.10.4890	3	3	3	21.6	21.6	21.6	32.142	1.1764e-06	376770000	204890000	171880000	0.89225	0.89225	0.75259	0.7515	0.88763	0.0495501	1.14967	0.127492	+	962	>Tb927.10.4890 | organism=Trypanosoma_brucei_TREU927 | product=hypothetical protein, conserved | location=Tb927_10_v5.1:1218845-1219750(-) | length=301 | sequence_SO=chromosome | SO=protein_coding	Tb927.10.4890	N/A	N/A	N/A	N/A	GO:0036064;GO:0005737	ciliary basal body;cytoplasm	N/A	N/A	zinc-finger of a C2HC-type, putative		0	N-term:cytoplasm, flagellum, basal body(region) GO:0005737 GO:0005929 GO:0036064	0.82827	41.6	-0.271827
1.10446	0.986972	1.3448	1.14348	0.533714	0.234685	3-demethylubiquinone-9 3-methyltransferase, putative	Tb927.9.10580	Tb927.9.10580	5	5	5	19.4	19.4	19.4	31.206	1.5882e-17	510060000	229700000	280360000	1.1954	0.87281	1.1954	1.339	1.0132	0.011318	1.14541	0.181859	+	3792	>Tb927.9.10580 | organism=Trypanosoma_brucei_TREU927 | product=3-demethylubiquinone-9 3-methyltransferase, putative | location=Tb927_09_v5.1:1664392-1665258(-) | length=288 | sequence_SO=chromosome | SO=protein_coding	Tb927.9.10580	N/A	N/A	GO:0008425	2-polyprenyl-6-methoxy-1,4-benzoquinone methyltransferase activity	GO:0005737;GO:0020023;GO:0031966;GO:0005739	cytoplasm;kinetoplast;mitochondrial membrane;mitochondrion	GO:0004395	hexaprenyldihydroxybenzoate methyltransferase activity	3-demethylubiquinone-9 3-methyltransferase, putative		0	N-term:cytoplasm(points), cytoplasm(weak) GO:0005737 GO:0020023;C-term:kinetoplast(region, points) GO:0005737 GO:0020023
1.01975	1.41127	1.0127	1.14327	0.405704	0.275002	dna replication licensing factor mcm3	Tb927.2.3930;Tb11.v5.0640	Tb927.2.3930;Tb11.v5.0640	7	7	7	11.3	11.3	11.3	88.961	2.414e-16	2453300000	627040000	1826300000	0.95585	0.95509	0.82923	0.99877	0.97314	0.0167861	1.14791	0.17448	+	2103	>Tb927.2.3930 | organism=Trypanosoma_brucei_TREU927 | product=DNA replication licensing factor MCM3, putative | location=Tb927_02_v5.1:694420-696858(-) | length=812 | sequence_SO=chromosome | SO=protein_coding;>Tb11.v5.0640 | organism=Trypanosoma_brucei_TR	Tb927.2.3930	N/A	N/A	GO:0005524;GO:0003677	ATP binding;DNA binding	GO:0071162;GO:0005634	CMG complex;nucleus	GO:0003677	DNA binding	dna replication licensing factor mcm3		0
1.32617	1.3382	0.80686	1.14283	0.19466	0.382736	expression site-associated gene 11 (ESAG11) protein, putative;expression site-associated gene 11 (ESAG11) protein, putative	Tb927.9.7400;Tb927.9.7320	Tb927.9.7400;Tb927.9.7320	3	1	1	7.8	2.2	2.2	41.282	1.11e-10	546650000	304440000	242210000	0.83239	0.72133	0.8951	0.7641	0.78211	0.0275774	1.15708	0.146467	+	4074	>Tb927.9.7400 | organism=Trypanosoma_brucei_TREU927 | product=expression site-associated gene 11 (ESAG11) protein, putative | location=Tb927_09_v5.1:1211902-1213017(-) | length=371 | sequence_SO=chromosome | SO=protein_coding;>Tb927.9.7320 | organism=Trypa	Tb927.9.7320;Tb927.9.7400	N/A;N/A	N/A;N/A	N/A;N/A	N/A;N/A	GO:0016021;GO:0016021	integral component of membrane;integral component of membrane	N/A;N/A	N/A;N/A	expression site-associated gene 11 (ESAG11) protein, putative;expression site-associated gene 11 (ESAG11) protein, putative		1;1
1.20874	1.17904	1.0421	1.14236	0.96923	0.112958	Ribosomal RNA processing protein 41A	Tb927.10.7450	Tb927.10.7450	7	7	7	34.1	34.1	34.1	27.511	4.3814e-74	865320000	470820000	394500000	0.94993	0.80834	1.022	1.0393	0.87738	0.00397031	1.14329	0.188907	+	1074	>Tb927.10.7450 | organism=Trypanosoma_brucei_TREU927 | product=exosome complex exonuclease RRP41A,Rrp41p homologue (RRP41A) | location=Tb927_10_v5.1:1878616-1879374(-) | length=252 | sequence_SO=chromosome | SO=protein_coding	Tb927.10.7450	N/A	N/A	N/A	N/A	GO:0097014;GO:0005737;GO:0031981;GO:0005634	ciliary plasm;cytoplasm;nuclear lumen;nucleus	N/A	N/A	Ribosomal RNA processing protein 41A		0	N-term:cytoplasm(75%), nucleoplasm(;C-term:cytoplasm(patchy), nuclear lumen(strong,	1.086	119.4	0.119024
1.11919	0.790389	1.5261	1.14216	0.184004	0.484341	RNA-editing ligase 1, mitochondrial	Tb927.9.4360	Tb927.9.4360	3	3	3	7	7	7	52.226	1.696e-10	356120000	160830000	195290000	1.3126	0.86309	1.5312	1.5169	1.2659	0.0397269	1.14523	0.141407	+	4008	>Tb927.9.4360 | organism=Trypanosoma_brucei_TREU927 | product=KREL1 (KREL1) | location=Tb927_09_v5.1:817634-819139(+) | length=469 | sequence_SO=chromosome | SO=protein_coding	Tb927.9.4360	N/A	N/A	GO:0005524;GO:0003972;GO:0016874	ATP binding;RNA ligase (ATP) activity;ligase activity	GO:0005737;GO:0020023;GO:0031019;GO:0005739	cytoplasm;kinetoplast;mitochondrial mRNA editing complex;mitochondrion	N/A	N/A	RNA-editing ligase 1, mitochondrial		0
0.980392	1.26406	1.1783	1.14142	0.6251	0.189114	hypothetical protein, conserved	Tb927.11.7590	Tb927.11.7590	7	7	7	9.5	9.5	9.5	110.17	4.9753e-22	113220000	64345000	48874000	1.1652	0.95246	0.89788	1.1798	1.1753	0.00790208	1.14092	0.18268	+	1921	>Tb927.11.7590 | organism=Trypanosoma_brucei_TREU927 | product=hypothetical protein, conserved | location=Tb927_11_v5.1:2148498-2151422(-) | length=974 | sequence_SO=chromosome | SO=protein_coding	Tb927.11.7590	N/A	N/A	N/A	N/A	GO:0036064;GO:0005737;GO:0005739	ciliary basal body;cytoplasm;mitochondrion	N/A	N/A	hypothetical protein, conserved		0	N-term:cytoplasm(points), nucleolus GO:0005737 GO:0005730 GO:0120121;C-term:tripartite attachment complex GO:0005737 GO:0005730 GO:0120121
1.18762	1.09316	1.1277	1.14126	1.50065	0.0629742	cyclic nucleotide-binding domain containing protein, putative	Tb927.8.2130	Tb927.8.2130	4	4	4	10.2	10.2	10.2	56.991	6.7002e-22	447010000	226430000	220580000	0.96628	0.82346	1.0909	1.143	0.90252	0.00195502	1.13616	0.189801	+	3467	>Tb927.8.2130 | organism=Trypanosoma_brucei_TREU927 | product=hypothetical protein, conserved | location=Tb927_08_v5.1:663075-664613(+) | length=512 | sequence_SO=chromosome | SO=protein_coding	Tb927.8.2130	N/A	N/A	N/A	N/A	GO:0005930;GO:0005737	axoneme;cytoplasm	GO:0030551	cyclic nucleotide binding	cyclic nucleotide-binding domain containing protein, putative		0	N-term:cytoplasm(points, weak), axoneme GO:0005930 GO:0005737
1.12377	0.961169	1.3578	1.13958	0.485282	0.248421	tubulin tyrosine ligase protein, putative	Tb927.9.9580	Tb927.9.9580	9	9	9	18.4	18.4	18.4	74.09	7.7028e-43	1656200000	810590000	845640000	1.2266	0.85796	1.2424	1.3338	1.0409	0.0131653	1.14758	0.175585	+	4135	>Tb927.9.9580 | organism=Trypanosoma_brucei_TREU927 | product=tubulin tyrosine ligase protein, putative | location=Tb927_09_v5.1:1523120-1525093(-) | length=657 | sequence_SO=chromosome | SO=protein_coding	Tb927.9.9580	N/A	N/A	N/A	N/A	N/A	N/A	N/A	N/A	tubulin tyrosine ligase protein, putative		0	C-term:axoneme(distal, 75%), nuclear lumen(75%), cytoplasm(weak) GO:0005730 GO:0005654 GO:0005737 GO:0005930 GO:0031981;N-term:nucleolus(strong), nucleoplasm, cytoplasm, axoneme GO:0005730 GO:0005654 GO:0005737 GO:0005930 GO:0031981
1.3881	1.23959	0.79572	1.13915	0.212512	0.398892	Hydroxymethylglutaryl-CoA lyase, mitochondrial, putative	Tb927.4.2700	Tb927.4.2700	5	5	5	13.5	13.5	13.5	47.272	4.6184e-23	573380000	291880000	281500000	0.81534	0.69734	0.96652	0.78976	0.73075	0.029037	1.14114	0.147485	+	2518	>Tb927.4.2700 | organism=Trypanosoma_brucei_TREU927 | product=hydroxymethylglutaryl-CoA synthase, putative | location=Tb927_04_v5.1:712839-714134(+) | length=431 | sequence_SO=chromosome | SO=protein_coding	Tb927.4.2700	N/A	N/A	GO:0005509;GO:0003824	calcium ion binding;catalytic activity	GO:0005737;GO:0020023;GO:0005739	cytoplasm;kinetoplast;mitochondrion	GO:0005509;GO:0004421	calcium ion binding;hydroxymethylglutaryl-CoA synthase activity	Hydroxymethylglutaryl-CoA lyase, mitochondrial, putative		0		1.3784	15	0.462995
1.2615	1.19288	0.99129	1.13837	0.557384	0.200497	40S ribosomal protein S11, putative	Tb927.1.3180	Tb927.1.3180	17	2	2	57.5	12.1	12.1	20.059	4.1689e-189	7075900000	3758400000	3317400000	0.95143	0.76642	0.99397	0.96075	0.85019	0.00741601	1.14855	0.177271	+	463	>Tb927.1.3180 | organism=Trypanosoma_brucei_TREU927 | product=40S ribosomal protein S11, putative | location=Tb927_01_v5.1:688963-689487(+) | length=174 | sequence_SO=chromosome | SO=protein_coding	Tb927.1.3180	GO:0005622;GO:0005840	intracellular;ribosome	GO:0003735	structural constituent of ribosome	GO:0005737;GO:0005840	cytoplasm;ribosome	N/A	N/A	40S ribosomal protein S11, putative		0	C-term:cytoplasm(patchy), nucleolus GO:0005737 GO:0005730;N-term:cytoplasm(patchy), nucleolus(50%) GO:0005737 GO:0005730	1.1697	24.6	0.226139
1.19424	1.19025	1.0402	1.1366	0.886343	0.112629	40S ribosomal protein S23, putative;40S ribosomal protein S23, putative	Tb927.10.1090;Tb927.10.1080	Tb927.10.1090;Tb927.10.1080	4	4	4	35.7	35.7	35.7	15.928	4.2718e-137	54340000000	28904000000	25436000000	0.99449	0.79494	0.99691	1.0253	0.86434	0.00391939	1.14156	0.181136	+	555	>Tb927.10.1090 | organism=Trypanosoma_brucei_TREU927 | product=40S ribosomal protein S23, putative (RPS23) | location=Tb927_10_v5.1:290689-291120(-) | length=143 | sequence_SO=chromosome | SO=protein_coding;>Tb927.10.1080 | organism=Trypanosoma_brucei_TREU	Tb927.10.1080;Tb927.10.1090	GO:0005622;GO:0005840;GO:0015935;GO:0005622;GO:0005840;GO:0015935	intracellular;ribosome;small ribosomal subunit;intracellular;ribosome;small ribosomal subunit	GO:0003735;GO:0003735	structural constituent of ribosome;structural constituent of ribosome	GO:0005737;N/A	cytoplasm;N/A	GO:0003723;GO:0003735;GO:0003723;GO:0003735	RNA binding;structural constituent of ribosome;RNA binding;structural constituent of ribosome	40S ribosomal protein S23, putative;40S ribosomal protein S23, putative		0;0	N-term:nucleolus GO:0005730 GO:0005737;C-term:nucleolus(strong), cytoplasm GO:0005730 GO:0005737	1.3419	21	0.424277
1.37878	1.13491	0.92352	1.13596	0.332052	0.323045	hypothetical protein, conserved	Tb927.7.1420	Tb927.7.1420	7	7	7	5.7	5.7	5.7	173.93	2.615e-11	4659500000	2263200000	2396300000	0.94111	0.72134	1.0694	0.89421	0.81844	0.0167949	1.14573	0.16155	+	3111	>Tb927.7.1420 | organism=Trypanosoma_brucei_TREU927 | product=hypothetical protein, conserved | location=Tb927_07_v5.1:359796-364544(+) | length=1582 | sequence_SO=chromosome | SO=protein_coding	Tb927.7.1420	N/A	N/A	N/A	N/A	N/A	N/A	N/A	N/A	hypothetical protein, conserved		4		0.74846	57.4	-0.418003
1.21171	1.21134	1.0115	1.13572	0.659716	0.151727	40S ribosomal protein S27, putative	Tb927.11.9720	Tb927.11.9720	5	5	5	59.3	59.3	59.3	9.6302	5.8233e-73	44251000000	23551000000	20700000000	0.92161	0.79381	0.98017	0.98412	0.84041	0.00562279	1.14485	0.176853	+	2022	>Tb927.11.9720 | organism=Trypanosoma_brucei_TREU927 | product=40S ribosomal protein S27, putative | location=Tb927_11_v5.1:2634082-2634342(-) | length=86 | sequence_SO=chromosome | SO=protein_coding	Tb927.11.9720	GO:0005622;GO:0005840	intracellular;ribosome	GO:0003735	structural constituent of ribosome	GO:0005737;GO:0005840	cytoplasm;ribosome	GO:0003735	structural constituent of ribosome	40S ribosomal protein S27, putative		0
1.07744	1.30513	1.0293	1.13492	0.611064	0.188617	TAX-1	Tb927.9.10370	Tb927.9.10370	7	7	7	27.5	27.5	27.5	40.684	5.4206e-52	960420000	493220000	467200000	0.9205	0.88711	0.91851	1.0222	0.93562	0.00810029	1.13729	0.174489	+	3780	>Tb927.9.10370 | organism=Trypanosoma_brucei_TREU927 | product=TAX-1 | location=Tb927_09_v5.1:1626854-1628457(-) | length=363 | sequence_SO=chromosome | SO=protein_coding	Tb927.9.10370	N/A	N/A	GO:0005515	protein binding	GO:0005930;GO:0097014;GO:0005737	axoneme;ciliary plasm;cytoplasm	N/A	N/A	TAX-1		0	C-term:axoneme, cytoplasm(weak) GO:0005737 GO:0005930 GO:0097014;N-term:cytoplasm(50%), axoneme(50%), cytoplasm(50%, reticulated, weak), flagellar cytoplasm(50%) GO:0005737 GO:0005930 GO:0097014
1.26175	1.25119	0.90421	1.1349	0.372985	0.24666	zinc-finger of a C2HC-type, putative	Tb927.7.7030	Tb927.7.7030	7	7	7	17.2	17.2	17.2	68.705	5.1666e-21	920580000	500260000	420320000	0.93142	0.75457	0.93919	0.89176	0.79924	0.0138035	1.13905	0.164484	+	3370	>Tb927.7.7030 | organism=Trypanosoma_brucei_TREU927 | product=hypothetical protein, conserved | location=Tb927_07_v5.1:2009899-2011854(-) | length=651 | sequence_SO=chromosome | SO=protein_coding	Tb927.7.7030	N/A	N/A	N/A	N/A	GO:0051286;GO:0036064;GO:0097542;GO:0035869;GO:0005737	cell tip;ciliary basal body;ciliary tip;ciliary transition zone;cytoplasm	GO:0008270	zinc ion binding	zinc-finger of a C2HC-type, putative		0	N-term:basal body, cell tip(posterior), cytoplasm, flagellar tip GO:0036064 GO:0051286 GO:0005737 GO:0097542 GO:0120280 GO:0035869;C-term:basal body, pro-basal body, transition zone, cell tip(posterior), flagellar tip GO:0036064 GO:0051286 GO:0005737 GO:0097542 GO:0120280 GO:0035869	1.4054	26.3	0.490981
1.21339	1.17902	1.0368	1.13464	0.793228	0.134591	40S ribosomal protein S13, putative;40S ribosomal protein S13, putative	Tb927.2.5910;Tb927.10.15120	Tb927.2.5910;Tb927.10.15120	16	16	16	59.6	59.6	59.6	17.309	2.998e-52	52408000000	27089000000	25319000000	0.95513	0.79734	1.0001	1.0115	0.86946	0.0042359	1.14307	0.177709	+	759	>Tb927.2.5910 | organism=Trypanosoma_brucei_TREU927 | product=40S ribosomal protein S13, putative | location=Tb927_02_v5.1:1077046-1077501(+) | length=151 | sequence_SO=chromosome | SO=protein_coding;>Tb927.10.15120 | organism=Trypanosoma_brucei_TREU927 |	Tb927.10.15120;Tb927.2.5910	GO:0005622;GO:0005840;GO:0005622;GO:0005840	intracellular;ribosome;intracellular;ribosome	GO:0003735;GO:0003735	structural constituent of ribosome;structural constituent of ribosome	GO:0035869;GO:0005737;GO:0005737	ciliary transition zone;cytoplasm;cytoplasm	GO:0003735;GO:0003735	structural constituent of ribosome;structural constituent of ribosome	40S ribosomal protein S13, putative;40S ribosomal protein S13, putative		0;0	C-term:cytoplasm(weak, reticulated), cytoplasm(patchy,;C-term:cytoplasm(patchy), nucleolus(50%) GO:0005737 GO:0005730	1.2243	20.8	0.291957
1.20127	1.05293	1.1788	1.13317	1.07039	0.098895	hypothetical protein, conserved	Tb927.11.12050	Tb927.11.12050	6	6	6	15.3	15.3	15.3	71.792	2.6779e-30	522570000	246440000	276130000	1.1254	0.79862	1.1175	1.1453	1.0531	0.00344202	1.14433	0.178234	+	1328	>Tb927.11.12050 | organism=Trypanosoma_brucei_TREU927 | product=hypothetical protein, conserved | location=Tb927_11_v5.1:3226180-3228045(+) | length=621 | sequence_SO=chromosome | SO=protein_coding	Tb927.11.12050	N/A	N/A	GO:0005515	protein binding	GO:0005634	nucleus	N/A	N/A	hypothetical protein, conserved		0
1.31572	1.1001	1.0019	1.13316	0.52445	0.221367	pre-RNA processing PIH1/Nop17, putative	Tb927.3.4410	Tb927.3.4410	3	3	3	20.9	20.9	20.9	24.735	1.4268e-11	506210000	260670000	245540000	0.92892	0.73806	1.0872	0.98367	0.8588	0.00925724	1.13924	0.16991	+	2345	>Tb927.3.4410 | organism=Trypanosoma_brucei_TREU927 | product=hypothetical protein, conserved | location=Tb927_03_v5.1:1240791-1241453(-) | length=220 | sequence_SO=chromosome | SO=protein_coding	Tb927.3.4410	N/A	N/A	N/A	N/A	GO:0097014;GO:0005737	ciliary plasm;cytoplasm	N/A	N/A	pre-RNA processing PIH1/Nop17, putative		0	C-term:cytoplasm(weak, points, reticulated), flagellar cytoplasm(25%), cytoplasm(25%) GO:0005737 GO:0097014	1.3125	17.1	0.392317
1.1957	1.25127	0.96585	1.13301	0.526055	0.199471	SCAMP family, putative	Tb11.0850;Tb927.11.710	Tb11.0850;Tb927.11.710	4	4	4	13.5	13.5	13.5	38.45	8.8917e-21	815670000	419400000	396270000	0.93701	0.81235	0.94868	0.95206	0.86118	0.00845257	1.13761	0.170123	+	213	>Tb11.0850 | organism=Trypanosoma_brucei_TREU927 | product=hypothetical protein,chrXI additional, unordered contigs | location=tryp_XI-147f01.q1ca:4302-5351(+) | length=349 | sequence_SO=contig | SO=protein_coding;>Tb927.11.710 | organism=Trypanosoma_bruce	Tb927.11.710	GO:0016021	integral component of membrane	N/A	N/A	N/A	N/A	N/A	N/A	SCAMP family, putative		4	N-term:endocytic, flagellar pocket GO:0030133 GO:0020016;C-term:flagellar pocket(ring), endocytic, cytoplasm(weak) GO:0030133 GO:0020016
1.18762	1.20961	1.0146	1.13271	0.738668	0.139143	40S ribosomal protein S18, putative;40S ribosomal protein S18, putative	Tb927.10.5340;Tb927.10.5330;Tb11.v5.1060;Tb11.v5.0243	Tb927.10.5340;Tb927.10.5330;Tb11.v5.1060;Tb11.v5.0243	19	19	19	60.8	60.8	60.8	17.51	2.389e-276	106210000000	55999000000	50209000000	0.9562	0.80619	0.97902	1.0009	0.87321	0.00507012	1.13728	0.174639	+	261	>Tb927.10.5340 | organism=Trypanosoma_brucei_TREU927 | product=40S ribosomal protein S18, putative (RPS18) | location=Tb927_10_v5.1:1333758-1334219(+) | length=153 | sequence_SO=chromosome | SO=protein_coding;>Tb927.10.5330 | organism=Trypanosoma_brucei_TR	Tb927.10.5330;Tb927.10.5340	GO:0005622;GO:0005840;GO:0005622;GO:0005840	intracellular;ribosome;intracellular;ribosome	GO:0003723;GO:0003676;GO:0003735;GO:0003723;GO:0003676;GO:0003735	RNA binding;nucleic acid binding;structural constituent of ribosome;RNA binding;nucleic acid binding;structural constituent of ribosome	GO:0005737;GO:0031981;GO:0000314;GO:0005840;GO:0005737;GO:0000314;GO:0005840	cytoplasm;nuclear lumen;organellar small ribosomal subunit;ribosome;cytoplasm;organellar small ribosomal subunit;ribosome	GO:0003723;GO:0003729;GO:0032403;GO:0003735;GO:0003723;GO:0003729;GO:0032403;GO:0003735	RNA binding;mRNA binding;protein complex binding;structural constituent of ribosome;RNA binding;mRNA binding;protein complex binding;structural constituent of ribosome	40S ribosomal protein S18, putative;40S ribosomal protein S18, putative		0;0		1.1397	25.1	0.188654
1.05114	1.23188	1.0919	1.13207	0.922881	0.120492	phosphopantothenoylcysteine synthetase, putative	Tb927.3.1970	Tb927.3.1970	3	3	3	11.2	11.2	11.2	36.498	1.4478e-14	455900000	218200000	237710000	0.98025	0.94125	1.0183	1.1132	0.87803	0.00439235	1.12497	0.175841	+	2230	>Tb927.3.1970 | organism=Trypanosoma_brucei_TREU927 | product=hypothetical protein, conserved | location=Tb927_03_v5.1:516066-517034(-) | length=322 | sequence_SO=chromosome | SO=protein_coding	Tb927.3.1970	N/A	N/A	N/A	N/A	GO:0097014;GO:0005737;GO:0031981	ciliary plasm;cytoplasm;nuclear lumen	N/A	N/A	phosphopantothenoylcysteine synthetase, putative		0		1.2756	23.1	0.351176
1.21058	1.20656	1.0059	1.13197	0.63407	0.15454	40S ribosomal protein S3A, putative;40S ribosomal protein S3A, putative	Tb927.10.3940;Tb11.v5.0501;Tb927.10.3930	Tb927.10.3940;Tb11.v5.0501;Tb927.10.3930	24	24	24	64.5	64.5	64.5	29.422	1.5882e-275	118310000000	59574000000	58740000000	0.93479	0.80024	0.98917	0.97877	0.86523	0.00575286	1.14101	0.171882	+	325	>Tb927.10.3940 | organism=Trypanosoma_brucei_TREU927 | product=40S ribosomal protein S3A, putative | location=Tb927_10_v5.1:1044082-1044852(-) | length=256 | sequence_SO=chromosome | SO=protein_coding;>Tb11.v5.0501 | organism=Trypanosoma_brucei_TREU927 | p	Tb927.10.3930;Tb927.10.3940	GO:0005840;GO:0005840	ribosome;ribosome	GO:0003735;GO:0003735	structural constituent of ribosome;structural constituent of ribosome	GO:0005737;GO:0005840;GO:0005654;GO:0005840	cytoplasm;ribosome;nucleoplasm;ribosome	GO:0003729;GO:0032403;GO:0003735;GO:0003729;GO:0003735	mRNA binding;protein complex binding;structural constituent of ribosome;mRNA binding;structural constituent of ribosome	40S ribosomal protein S3A, putative;40S ribosomal protein S3A, putative		0;0		1.1627	7.9	0.217479
1.18558	1.09647	1.1103	1.13055	1.42699	0.0594076	Guide RNA binding complex protein 6	Tb927.5.3010;Tb11.v5.0691	Tb927.5.3010	8	7	7	17.8	16.7	16.7	57.748	3.0846e-19	715050000	369470000	345580000	1.0874	0.82601	1.1153	1.1096	1.0053	0.0019639	1.13078	0.176164	+	2774	>Tb927.5.3010 | organism=Trypanosoma_brucei_TREU927 | product=MRB1-associated protein, putative,guide RNA binding protein, putative | location=Tb927_05_v5.1:1001145-1002695(+) | length=516 | sequence_SO=chromosome | SO=protein_coding	Tb927.5.3010	N/A	N/A	GO:0003690	double-stranded DNA binding	GO:0031019;GO:0005739;GO:0043234	mitochondrial mRNA editing complex;mitochondrion;protein complex	GO:0003729	mRNA binding	Guide RNA binding complex protein 6		0	N-term:nucleolus(75%), cytoplasm(points), cytoplasm(weak) GO:0005730 GO:0005737	2.164	106.7	1.1137
1.21409	1.20571	0.99494	1.1305	0.603168	0.161589	40S ribosomal protein S4, putative;40S ribosomal protein S4, putative	Tb927.11.3600;Tb927.11.3590;Tb11.v5.1059	Tb927.11.3600;Tb927.11.3590;Tb11.v5.1059	31	31	30	78.8	78.8	78.8	30.644	1.6329e-187	173010000000	88944000000	84067000000	0.94479	0.79662	0.99335	0.97171	0.87716	0.00627974	1.13825	0.169451	+	406	>Tb927.11.3600 | organism=Trypanosoma_brucei_TREU927 | product=40S ribosomal protein S4, putative | location=Tb927_11_v5.1:1063340-1064215(+) | length=273 | sequence_SO=chromosome | SO=protein_coding;>Tb927.11.3590 | organism=Trypanosoma_brucei_TREU927 | p	Tb927.11.3590;Tb927.11.3600	GO:0005622;GO:0005840;GO:0005622;GO:0005840	intracellular;ribosome;intracellular;ribosome	GO:0003723;GO:0003735;GO:0003723;GO:0003735	RNA binding;structural constituent of ribosome;RNA binding;structural constituent of ribosome	GO:0005840;GO:0005737;GO:0005840	ribosome;cytoplasm;ribosome	GO:0003723;GO:0003729;GO:0032403;GO:0003735;GO:0003723;GO:0003729;GO:0003735	RNA binding;mRNA binding;protein complex binding;structural constituent of ribosome;RNA binding;mRNA binding;structural constituent of ribosome	40S ribosomal protein S4, putative;40S ribosomal protein S4, putative		0;0	N-term:cytoplasm(50%), nucleolus(50%, strong) GO:0005737 GO:0005730
1.098	1.24817	1.0545	1.12972	0.808335	0.136783	tubulin gamma chain	Tb927.3.910	Tb927.3.910	13	13	13	48.5	48.5	48.5	50.119	2.122e-85	2248900000	1141700000	1107300000	0.96072	0.89985	0.93604	1.043	0.9385	0.00476478	1.13356	0.171811	+	2427	>Tb927.3.910 | organism=Trypanosoma_brucei_TREU927 | product=gamma-tubulin,tubulin gamma chain | location=Tb927_03_v5.1:211340-212683(+) | length=447 | sequence_SO=chromosome | SO=protein_coding	Tb927.3.910	N/A	N/A	GO:0003924	GTPase activity	GO:0036064;GO:0005737;GO:0005815;GO:0000922	ciliary basal body;cytoplasm;microtubule organizing center;spindle pole	GO:0008017	microtubule binding	tubulin gamma chain		0	C-term:basal body(cell cycle dependent), spindle pole GO:0005737 GO:0036064 GO:0000922;N-term:cytoplasm(reticulated, points), basal body(50%) GO:0005737 GO:0036064 GO:0000922	1.193	16.1	0.254594
1.19966	1.21877	0.98508	1.12959	0.596007	0.165613	40S ribosomal protein S6, putative	Tb927.10.190;REV__Tb927.3.5050	Tb927.10.190	18	18	8	44.8	44.8	25.6	28.44	2.7437e-114	58301000000	30258000000	28043000000	0.92522	0.80647	0.98581	0.97035	0.86102	0.00671441	1.1345	0.168209	+	817	>Tb927.10.190 | organism=Trypanosoma_brucei_TREU927 | product=40S ribosomal protein S6, putative | location=Tb927_10_v5.1:73558-74310(+) | length=250 | sequence_SO=chromosome | SO=protein_coding	Tb927.10.190	GO:0005622;GO:0005840	intracellular;ribosome	GO:0003735	structural constituent of ribosome	GO:0005840	ribosome	GO:0003729;GO:0003735	mRNA binding;structural constituent of ribosome	40S ribosomal protein S6, putative		0	C-term:cytoplasm(patchy, strong, 25%), cytoplasm(reticulated, weak), nucleolus(25%)	1.2126	31.8	0.278104
1.20976	1.18669	1.002	1.12841	0.676041	0.147314	40S ribosomal protein S15A, putative;40S ribosomal protein S15A, putative	Tb927.11.6140;Tb927.3.4360	Tb927.11.6140;Tb927.3.4360	10	10	10	63.8	63.8	63.8	14.645	2.28e-231	62340000000	32797000000	29543000000	0.94979	0.79721	0.99302	0.98879	0.84854	0.00560265	1.13282	0.168467	+	1844	>Tb927.11.6140 | organism=Trypanosoma_brucei_TREU927 | product=40S ribosomal protein S15A, putative | location=Tb927_11_v5.1:1731663-1732055(-) | length=130 | sequence_SO=chromosome | SO=protein_coding;>Tb927.3.4360 | organism=Trypanosoma_brucei_TREU927 |	Tb927.11.6140;Tb927.3.4360	GO:0005840;GO:0005840	ribosome;ribosome	GO:0003735;GO:0003735	structural constituent of ribosome;structural constituent of ribosome	GO:0005737;GO:0000314;GO:0005737	cytoplasm;organellar small ribosomal subunit;cytoplasm	GO:0003735;N/A	structural constituent of ribosome;N/A	40S ribosomal protein S15A, putative;40S ribosomal protein S15A, putative		0;0	N-term:endocytic GO:0030133 GO:0005730 GO:0005737;C-term:nucleolus(50%), cytoplasm(50%, patchy), cytoplasm(weak, reticulated, 50%) GO:0030133 GO:0005730 GO:0005737
1.19107	1.20903	1.0119	1.12785	0.651458	0.150379	ribosomal protein S7, putative;ribosomal protein S7, putative	Tb927.9.3990;Tb927.9.3920	Tb927.9.3990;Tb927.9.3920	24	24	24	72.3	72.3	72.3	23.841	1.6291e-252	101840000000	53081000000	48759000000	0.95487	0.80851	0.99858	0.98346	0.87201	0.00521184	1.13733	0.167349	+	3998	>Tb927.9.3990 | organism=Trypanosoma_brucei_TREU927 | product=ribosomal protein S7, putative | location=Tb927_09_v5.1:771263-771871(+) | length=202 | sequence_SO=chromosome | SO=protein_coding;>Tb927.9.3920 | organism=Trypanosoma_brucei_TREU927 | product=r	Tb927.9.3920;Tb927.9.3990	GO:0005622;GO:0005840;GO:0005622;GO:0005840	intracellular;ribosome;intracellular;ribosome	GO:0003735;GO:0003735	structural constituent of ribosome;structural constituent of ribosome	GO:0005737;GO:0005840;GO:0005737;GO:0005840	cytoplasm;ribosome;cytoplasm;ribosome	GO:0003735;GO:0003735	structural constituent of ribosome;structural constituent of ribosome	ribosomal protein S7, putative;ribosomal protein S7, putative		0;0
1.20298	1.20139	1.0082	1.12776	0.632075	0.149372	40S ribosomal protein S15, putative;40S ribosomal protein S15, putative	Tb927.7.2340;Tb927.7.2370	Tb927.7.2340;Tb927.7.2370	11	11	11	63.2	63.2	63.2	17.474	2.227e-187	53300000000	28104000000	25196000000	0.8939	0.76835	0.99025	0.97892	0.84948	0.0054153	1.13752	0.166859	+	3150	>Tb927.7.2340 | organism=Trypanosoma_brucei_TREU927 | product=40S ribosomal protein S15, putative | location=Tb927_07_v5.1:604000-604458(-) | length=152 | sequence_SO=chromosome | SO=protein_coding;>Tb927.7.2370 | organism=Trypanosoma_brucei_TREU927 | prod	Tb927.7.2340;Tb927.7.2370	GO:0005840;GO:0015935;GO:0005840;GO:0015935	ribosome;small ribosomal subunit;ribosome;small ribosomal subunit	GO:0003735;GO:0003735	structural constituent of ribosome;structural constituent of ribosome	GO:0005737;GO:0005840;GO:0005840	cytoplasm;ribosome;ribosome	GO:0003735;GO:0042301;GO:0003735	structural constituent of ribosome;phosphate ion binding;structural constituent of ribosome	40S ribosomal protein S15, putative;40S ribosomal protein S15, putative		0;0		1.1164	23.7	0.158854
1.19697	1.20601	0.99973	1.1277	0.637144	0.150587	40S ribosomal protein S3, putative;40S ribosomal protein S3, putative	Tb927.9.6070;Tb927.10.11540	Tb927.9.6070;Tb927.10.11540	21	21	21	70.1	70.1	70.1	24.216	3.2143e-151	118380000000	62044000000	56333000000	0.95713	0.80527	0.99071	0.98013	0.87869	0.00577116	1.13424	0.166893	+	583	>Tb927.9.6070 | organism=Trypanosoma_brucei_TREU927 | product=40S ribosomal protein S3, putative (RPS3) | location=Tb927_09_v5.1:1008372-1009016(+) | length=214 | sequence_SO=chromosome | SO=protein_coding;>Tb927.10.11540 | organism=Trypanosoma_brucei_TREU	Tb927.10.11540;Tb927.9.6070	GO:0005840;GO:0015935;GO:0005840;GO:0015935	ribosome;small ribosomal subunit;ribosome;small ribosomal subunit	GO:0003723;GO:0003735;GO:0003723;GO:0003735	RNA binding;structural constituent of ribosome;RNA binding;structural constituent of ribosome	GO:0005737;GO:0005737	cytoplasm;cytoplasm	GO:0003729;GO:0003729;GO:0003676;GO:0003735	mRNA binding;mRNA binding;nucleic acid binding;structural constituent of ribosome	40S ribosomal protein S3, putative;40S ribosomal protein S3, putative		0;0
1.10126	1.1371	1.1963	1.12692	2.03616	0.027426	DNA topoisomerase III, putative	Tb927.11.9170	Tb927.11.9170	10	10	10	17.1	17.1	17.1	93.688	1.2961e-28	912930000	426790000	486150000	1.0464	0.87823	1.0616	1.1424	0.99163	0.00194852	1.14489	0.172195	+	1991	>Tb927.11.9170 | organism=Trypanosoma_brucei_TREU927 | product=DNA topoisomerase III, putative | location=Tb927_11_v5.1:2512984-2515509(+) | length=841 | sequence_SO=chromosome | SO=protein_coding	Tb927.11.9170	N/A	N/A	GO:0003677;GO:0003916	DNA binding;DNA topoisomerase activity	GO:0005737	cytoplasm	GO:0003677;GO:0003917	DNA binding;DNA topoisomerase type I activity	DNA topoisomerase III, putative		0
1.30743	1.3428	0.72676	1.12691	0.14456	0.40821	Plasma-membrane choline transporter, putative;Plasma-membrane choline transporter, putative;Plasma-membrane choline transporter, putative	Tb927.10.6720;Tb11.v5.0578;Tb927.10.6740;Tb927.10.6730;Tb927.10.6760	Tb927.10.6720;Tb11.v5.0578;Tb927.10.6740;Tb927.10.6730	5	5	2	8.4	8.4	2.2	53.448	3.3533e-15	2620100000	1456800000	1163200000	0.77397	0.74053	0.87987	0.73049	0.75658	0.0365302	1.12566	0.119639	+	343	>Tb927.10.6720 | organism=Trypanosoma_brucei_TREU927 | product=hypothetical protein, conserved | location=Tb927_10_v5.1:1694624-1696093(+) | length=489 | sequence_SO=chromosome | SO=protein_coding;>Tb11.v5.0578 | organism=Trypanosoma_brucei_TREU927 | produ	Tb927.10.6720;Tb927.10.6730;Tb927.10.6740	N/A;N/A;N/A	N/A;N/A;N/A	N/A;N/A;N/A	N/A;N/A;N/A	GO:0005737;GO:0020016;N/A	cytoplasm;ciliary pocket;N/A	N/A;N/A;N/A	N/A;N/A;N/A	Plasma-membrane choline transporter, putative;Plasma-membrane choline transporter, putative;Plasma-membrane choline transporter, putative		11;11;11	C-term:endocytic, flagellar pocket(50%), cytoplasm(weak) GO:0030133 GO:0020016	6.5539	80.4	2.71235
1.33308	1.06765	0.97411	1.12617	0.450069	0.23687	metallo-peptidase, Clan MK, Family M67	Tb927.7.6470	Tb927.7.6470	5	5	5	16.5	16.5	16.5	44.395	5.2622e-28	354630000	172270000	182370000	0.97778	0.73638	1.1477	0.97778	0.94916	0.0120997	1.12495	0.158928	+	3345	>Tb927.7.6470 | organism=Trypanosoma_brucei_TREU927 | product=O-sialoglycoprotein endopeptidase, putative,metallo-peptidase, Clan MK, Family M67 | location=Tb927_07_v5.1:1756885-1758108(+) | length=407 | sequence_SO=chromosome | SO=protein_coding	Tb927.7.6470	N/A	N/A	N/A	N/A	N/A	N/A	N/A	N/A	metallo-peptidase, Clan MK, Family M67		0		1.6391	36.2	0.712904
1.11638	1.05381	1.2477	1.12573	1.01313	0.102128	hypothetical protein, conserved	Tb927.1.4340	Tb927.1.4340	9	9	9	16.6	16.6	16.6	77.649	3.0683e-57	1681700000	818260000	863450000	1.0528	0.86001	1.1239	1.207	0.99899	0.00455522	1.1393	0.168623	+	491	>Tb927.1.4340 | organism=Trypanosoma_brucei_TREU927 | product=hypothetical protein, conserved | location=Tb927_01_v5.1:899638-901788(+) | length=716 | sequence_SO=chromosome | SO=protein_coding	Tb927.1.4340	N/A	N/A	N/A	N/A	N/A	N/A	N/A	N/A	hypothetical protein, conserved		0	N-term:axoneme(proximal) GO:0005930;C-term:axoneme(proximal, strong) GO:0005930	0.53419	58.1	-0.904575
1.49078	1.05067	0.83925	1.12525	0.187151	0.437653	WD domain, G-beta repeat, putative	Tb927.3.4660	Tb927.3.4660	12	12	12	26.7	26.7	26.7	63.424	1.8685e-84	2163400000	1212200000	951170000	1.1378	0.65885	1.1533	0.8343	0.96155	0.0340061	1.1269	0.128673	+	2357	>Tb927.3.4660 | organism=Trypanosoma_brucei_TREU927 | product=hypothetical protein, conserved | location=Tb927_03_v5.1:1318525-1320315(-) | length=596 | sequence_SO=chromosome | SO=protein_coding	Tb927.3.4660	N/A	N/A	GO:0005515	protein binding	GO:0005737	cytoplasm	N/A	N/A	WD domain, G-beta repeat, putative		0		0.20937	83.5	-2.25587
1.07903	1.25296	1.0891	1.12523	0.750017	0.139507	hypothetical protein, conserved (pseudogene)	Tb927.8.1220	Tb927.8.1220	2	2	2	16	16	16	22.803	2.2515e-17	602630000	320790000	281840000	0.96747	0.87016	0.92426	1.0437	0.93132	0.00447345	1.14036	0.165593	+	3418	>Tb927.8.1220 | organism=Trypanosoma_brucei_TREU927 | product=hypothetical protein, conserved (pseudogene) | location=Tb927_08_v5.1:388360-389034(-) | length=225 | sequence_SO=chromosome | SO=protein_coding	Tb927.8.1220	N/A	N/A	N/A	N/A	N/A	N/A	N/A	N/A	hypothetical protein, conserved (pseudogene)		0		1.8136	20	0.858856
1.19989	1.102	1.0912	1.1252	1.13361	0.0841264	Flagellum attachment zone protein 24	Tb927.10.720	Tb927.10.720	9	9	9	11.8	11.8	11.8	118.09	1.1519e-37	164020000	76932000	87083000	0.88106	0.81209	1.0873	1.0737	0.89018	0.00246738	1.13103	0.168539	+	1058	>Tb927.10.720 | organism=Trypanosoma_brucei_TREU927 | product=hypothetical protein, conserved | location=Tb927_10_v5.1:183174-186425(+) | length=1083 | sequence_SO=chromosome | SO=protein_coding	Tb927.10.720	N/A	N/A	GO:0005515	protein binding	GO:0051286;GO:0036064;GO:0032154	cell tip;ciliary basal body;cleavage furrow	N/A	N/A	Flagellum attachment zone protein 24		0	C-term:cell tip(anterior), cell tip(posterior), cleavage furrow, basal body GO:0051286 GO:0036064 GO:0120119 GO:0032154;N-term:cell tip(posterior, anterior), basal body(region, 50%), flagellum attachment zone(distal, cell cycle dependent), flagellum attachment zone GO:0051286 GO:0036064 GO:0120119 GO:0032154	1.129	70.8	0.175045
1.20482	1.2165	0.97985	1.1249	0.527871	0.175414	40S ribosomal protein S17, putative;40S ribosomal protein S17, putative	Tb927.11.11830;Tb927.11.11820	Tb927.11.11830;Tb927.11.11820	14	14	14	57.7	57.7	57.7	16.222	1.5752e-201	63785000000	33446000000	30338000000	0.93344	0.78053	0.96801	0.95338	0.85919	0.00699835	1.13372	0.160892	+	1318	>Tb927.11.11830 | organism=Trypanosoma_brucei_TREU927 | product=40S ribosomal protein S17, putative | location=Tb927_11_v5.1:3173175-3173603(+) | length=142 | sequence_SO=chromosome | SO=protein_coding;>Tb927.11.11820 | organism=Trypanosoma_brucei_TREU927	Tb927.11.11820;Tb927.11.11830	GO:0005622;GO:0005840;GO:0005622;GO:0005840	intracellular;ribosome;intracellular;ribosome	GO:0003735;GO:0003735	structural constituent of ribosome;structural constituent of ribosome	GO:0005737;GO:0005840;GO:0005737;GO:0005840	cytoplasm;ribosome;cytoplasm;ribosome	GO:0003735;GO:0003735	structural constituent of ribosome;structural constituent of ribosome	40S ribosomal protein S17, putative;40S ribosomal protein S17, putative		0;0	N-term:cytoplasm(patchy, 50%) GO:0005737
1.1948	1.16562	1.0398	1.12401	0.800158	0.122133	40S ribosomal protein S12, putative	Tb927.10.8430	Tb927.10.8430	14	14	14	78.2	78.2	78.2	16.061	0	65702000000	34489000000	31213000000	0.97651	0.8057	1.0009	1.0116	0.87678	0.00361338	1.13341	0.164837	+	1137	>Tb927.10.8430 | organism=Trypanosoma_brucei_TREU927 | product=40S ribosomal protein S12, putative | location=Tb927_10_v5.1:2092016-2092444(+) | length=142 | sequence_SO=chromosome | SO=protein_coding	Tb927.10.8430	N/A	N/A	N/A	N/A	GO:0005737;GO:0005654;GO:0005840	cytoplasm;nucleoplasm;ribosome	N/A	N/A	40S ribosomal protein S12, putative		0	N-term:cytoplasm(patchy), nucleolus GO:0005737 GO:0005730 GO:0005654 GO:0097014;C-term:nucleoplasm(strong), cytoplasm, flagellar cytoplasm GO:0005737 GO:0005730 GO:0005654 GO:0097014	1.592	20.6	0.67084
1.26145	1.38715	0.74053	1.12372	0.132109	0.443057		Tb11.v5.0788	Tb11.v5.0788	1	1	1	3.4	3.4	3.4	33.623	0.00038172	454080000	257630000	196440000	0.79833	0.75469	0.83855	0.72257	0.7209	0.0357544	1.12971	0.112806	+	380	>Tb11.v5.0788 | organism=Trypanosoma_brucei_TREU927 | product=expression site-associated gene 2 (ESAG2) protein, putative | location=Tb927_11_bin_v5.1:4114178-4115071(+) | length=297 | sequence_SO=random_sequence | SO=protein_coding
1.20142	1.20869	0.97967	1.12348	0.551849	0.165582	40S ribosomal protein S9, putative;40S ribosomal protein S9, putative	Tb927.8.1110;Tb927.10.5610	Tb927.8.1110;Tb927.10.5610	15	15	15	63.2	63.2	63.2	22.051	3.8934e-216	90167000000	47065000000	43102000000	0.93966	0.80076	0.99304	0.96032	0.85195	0.00679446	1.12993	0.159924	+	991	>Tb927.8.1110 | organism=Trypanosoma_brucei_TREU927 | product=40S ribosomal protein S9, putative | location=Tb927_08_v5.1:355351-355923(-) | length=190 | sequence_SO=chromosome | SO=protein_coding;>Tb927.10.5610 | organism=Trypanosoma_brucei_TREU927 | prod	Tb927.10.5610;Tb927.8.1110	GO:0005622;GO:0015935;GO:0005622;GO:0015935	intracellular;small ribosomal subunit;intracellular;small ribosomal subunit	GO:0003723;GO:0019843;GO:0003735;GO:0003723;GO:0019843;GO:0003735	RNA binding;rRNA binding;structural constituent of ribosome;RNA binding;rRNA binding;structural constituent of ribosome	GO:0097014;GO:0005737;GO:0031981;GO:0005840;GO:0005737	ciliary plasm;cytoplasm;nuclear lumen;ribosome;cytoplasm	GO:0003723;GO:0003735;GO:0003735	RNA binding;structural constituent of ribosome;structural constituent of ribosome	40S ribosomal protein S9, putative;40S ribosomal protein S9, putative		0;0	N-term:cytoplasm(patchy, 50%), nucleolus(50%), cytoplasm(50%), flagellar cytoplasm(50%), nuclear lumen(50%) GO:0005737 GO:0005730 GO:0097014 GO:0031981;C-term:cytoplasm(reticulated, weak) GO:0005737 GO:0005730 GO:0097014 GO:0031981;N-term:cytoplasm(patchy, 25%), nucleolus(25%), cytoplasm(reticulated, weak, 75%) GO:0005737	1.1397	19.8	0.188654
1.2486	1.066	1.0731	1.12343	0.763247	0.128597	DNA-dependent RNA polymerases, putative	Tb927.11.8890	Tb927.11.8890	6	6	6	70.1	70.1	70.1	14.851	3.9109e-159	1277400000	633460000	643920000	1.0765	0.757	1.1045	1.0557	1.0709	0.0049058	1.12923	0.163569	+	1979	>Tb927.11.8890 | organism=Trypanosoma_brucei_TREU927 | product=DNA-dependent RNA polymerases, putative (RPC19) | location=Tb927_11_v5.1:2443930-2444367(+) | length=134 | sequence_SO=chromosome | SO=protein_coding	Tb927.11.8890	N/A	N/A	GO:0046983	protein dimerization activity	GO:0031981;GO:0005634	nuclear lumen;nucleus	GO:0003899	DNA-directed 5'-3' RNA polymerase activity	DNA-dependent RNA polymerases, putative		0
1.18739	1.20498	1.0074	1.1227	0.613167	0.152833	40S ribosomal protein S6, putative	Tb927.9.15360	Tb927.9.15360	16	6	6	42.4	23.2	23.2	28.476	3.2838e-161	10951000000	5716600000	5234800000	0.94828	0.82056	1.0042	0.97573	0.87884	0.00524807	1.13326	0.160454	+	3920	>Tb927.9.15360 | organism=Trypanosoma_brucei_TREU927 | product=40S ribosomal protein S6, putative | location=Tb927_09_v5.1:2384274-2385098(+) | length=250 | sequence_SO=chromosome | SO=protein_coding	Tb927.9.15360	GO:0005622;GO:0005840	intracellular;ribosome	GO:0003735	structural constituent of ribosome	GO:0005737;GO:0005840;GO:0070565	cytoplasm;ribosome;telomere-telomerase complex	GO:0003729	mRNA binding	40S ribosomal protein S6, putative		0	C-term:cytoplasm GO:0005730 GO:0005737
1.19995	1.18269	1.0085	1.12184	0.645276	0.144711	40S ribosomal protein S16, putative;40S ribosomal protein S16, putative	Tb927.7.1050;Tb927.7.1040;Tb927.3.320	Tb927.7.1050;Tb927.7.1040	15	15	14	56.4	56.4	52.3	16.998	8.3415e-88	73229000000	38197000000	35032000000	0.94941	0.77496	1.0012	0.98288	0.87716	0.00505726	1.13038	0.160043	+	3089	>Tb927.7.1050 | organism=Trypanosoma_brucei_TREU927 | product=40S ribosomal protein S16, putative | location=Tb927_07_v5.1:268952-269401(+) | length=149 | sequence_SO=chromosome | SO=protein_coding;>Tb927.7.1040 | organism=Trypanosoma_brucei_TREU927 | prod	Tb927.7.1040;Tb927.7.1050	GO:0005840;GO:0005840	ribosome;ribosome	GO:0003735;GO:0003735	structural constituent of ribosome;structural constituent of ribosome	GO:0005737;GO:0005840;GO:0005840	cytoplasm;ribosome;ribosome	GO:0003729;GO:0003735;GO:0003729;GO:0003735	mRNA binding;structural constituent of ribosome;mRNA binding;structural constituent of ribosome	40S ribosomal protein S16, putative;40S ribosomal protein S16, putative		0;0	N-term:cytoplasm(patchy), nucleolus(weak) GO:0005737	1.1072	20	0.146916
1.19124	1.19005	1.0092	1.1215	0.647976	0.138681	40S ribosomal protein S5, putative	Tb927.11.6300	Tb927.11.6300	14	14	14	62.1	62.1	62.1	21.386	0	74498000000	35791000000	38707000000	0.95232	0.80841	1.0017	0.98322	0.86062	0.00497811	1.13016	0.159692	+	1855	>Tb927.11.6300 | organism=Trypanosoma_brucei_TREU927 | product=40S ribosomal protein S5, putative | location=Tb927_11_v5.1:1772246-1772818(-) | length=190 | sequence_SO=chromosome | SO=protein_coding	Tb927.11.6300	GO:0015935	small ribosomal subunit	GO:0003735	structural constituent of ribosome	GO:0005737	cytoplasm	GO:0003729;GO:0003735	mRNA binding;structural constituent of ribosome	40S ribosomal protein S5, putative		0	C-term:nucleolus(strong), cytoplasm(patchy) GO:0005737 GO:0005730
1.18913	1.19377	0.9934	1.12094	0.631917	0.142569	40S ribosomal protein S8, putative;40S ribosomal protein S8, putative	Tb927.8.6160;Tb927.8.6150	Tb927.8.6160;Tb927.8.6150	9	9	9	41.4	41.4	41.4	24.937	1.0655e-136	55993000000	29287000000	26706000000	0.95172	0.81512	1.0101	0.97992	0.862	0.00567427	1.12543	0.158724	+	3657	>Tb927.8.6160 | organism=Trypanosoma_brucei_TREU927 | product=40S ribosomal protein S8, putative | location=Tb927_08_v5.1:1796603-1797265(+) | length=220 | sequence_SO=chromosome | SO=protein_coding;>Tb927.8.6150 | organism=Trypanosoma_brucei_TREU927 | pro	Tb927.8.6150;Tb927.8.6160	GO:0005622;GO:0005840;GO:0005622;GO:0005840	intracellular;ribosome;intracellular;ribosome	GO:0003735;GO:0003735	structural constituent of ribosome;structural constituent of ribosome	GO:0005737;GO:0005737;GO:0005840	cytoplasm;cytoplasm;ribosome	GO:0003735;GO:0042301;GO:0003735	structural constituent of ribosome;phosphate ion binding;structural constituent of ribosome	40S ribosomal protein S8, putative;40S ribosomal protein S8, putative		0;0	C-term:cytoplasm GO:0005737 GO:0005730;N-term:cytoplasm(points), nucleolus GO:0005737 GO:0005730	1.1431	50.6	0.192952
1.10706	1.18415	1.0797	1.12044	1.20029	0.0760311	Metallopeptidase family M24, putative	Tb927.11.4190	Tb927.11.4190	6	6	6	16.4	16.4	16.4	59.057	6.7857e-32	1028900000	492200000	536710000	1.0081	0.86971	1.0081	1.0701	0.89001	0.00223505	1.12364	0.162777	+	1744	>Tb927.11.4190 | organism=Trypanosoma_brucei_TREU927 | product=hypothetical protein, conserved | location=Tb927_11_v5.1:1225390-1227006(-) | length=538 | sequence_SO=chromosome | SO=protein_coding	Tb927.11.4190	N/A	N/A	N/A	N/A	GO:0005634	nucleus	N/A	N/A	Metallopeptidase family M24, putative		0
1.0577	0.936856	1.3711	1.11985	0.337376	0.285429	ubiquinone biosynthesis protein COQ7 homolog, putative	Tb927.3.4890	Tb927.3.4890	4	4	4	23	23	23	22.874	1.3006e-10	273870000	129130000	144740000	1.206	0.91367	1.2627	1.365	1.0674	0.0169249	1.12188	0.145242	+	2369	>Tb927.3.4890 | organism=Trypanosoma_brucei_TREU927 | product=ubiquinone biosynthesis protein COQ7 homolog, putative | location=Tb927_03_v5.1:1372957-1373571(-) | length=204 | sequence_SO=chromosome | SO=protein_coding	Tb927.3.4890	N/A	N/A	N/A	N/A	GO:0005739	mitochondrion	N/A	N/A	ubiquinone biosynthesis protein COQ7 homolog, putative		0		2.1266	26	1.08855
1.28502	0.979048	1.1114	1.11942	0.509213	0.203979	peptide methionine sulfoxide reductase, putative	Tb927.8.550	Tb927.8.550	4	4	4	28.8	28.8	28.8	20.366	1.2128e-09	236640000	116910000	119730000	1.0585	0.74542	1.1877	1.0942	0.98283	0.00879573	1.12516	0.153705	+	3619	>Tb927.8.550 | organism=Trypanosoma_brucei_TREU927 | product=peptide methionine sulfoxide reductase, putative,peptide Met(O) reductase, putative,methionine-S-sulfoxide reductase, putative | location=Tb927_08_v5.1:159649-160182(-) | length=177 | sequence_SO	Tb927.8.550	N/A	N/A	GO:0008113	peptide-methionine (S)-S-oxide reductase activity	GO:0097014;GO:0005737;GO:0031981	ciliary plasm;cytoplasm;nuclear lumen	GO:0008113	peptide-methionine (S)-S-oxide reductase activity	peptide methionine sulfoxide reductase, putative		0	C-term:cytoplasm(50%), cytoplasm(points, weak, 50%), flagellar cytoplasm(50%), nuclear lumen(50%) GO:0005737 GO:0097014 GO:0031981
1.0774	1.1573	1.1541	1.11907	1.48757	0.0532665	hypothetical protein, conserved	Tb927.11.12470	Tb927.11.12470	12	12	12	7.3	7.3	7.3	238.27	4.8107e-29	206300000	104540000	101770000	0.95667	0.90935	1.0356	1.1225	0.91562	0.00187569	1.1296	0.161678	+	1346	>Tb927.11.12470 | organism=Trypanosoma_brucei_TREU927 | product=hypothetical protein, conserved | location=Tb927_11_v5.1:3339362-3345949(+) | length=2195 | sequence_SO=chromosome | SO=protein_coding	Tb927.11.12470	N/A	N/A	N/A	N/A	N/A	N/A	N/A	N/A	hypothetical protein, conserved		0	C-term:endocytic, cytoplasm(weak) GO:0005794 GO:0030133;N-term:golgi apparatus GO:0005794 GO:0030133
1.17936	1.18457	1.0238	1.11849	0.688599	0.128685	40S ribosomal protein S24E, putative;40S ribosomal protein S24E, putative	Tb927.10.7340;Tb927.10.7330	Tb927.10.7340;Tb927.10.7330	9	9	9	45.3	45.3	45.3	15.683	3.7443e-254	60011000000	31225000000	28786000000	0.96445	0.80628	0.99017	0.99154	0.89323	0.00417028	1.12924	0.156701	+	1067	>Tb927.10.7340 | organism=Trypanosoma_brucei_TREU927 | product=40S ribosomal protein S24E, putative | location=Tb927_10_v5.1:1851299-1851712(-) | length=137 | sequence_SO=chromosome | SO=protein_coding;>Tb927.10.7330 | organism=Trypanosoma_brucei_TREU927 |	Tb927.10.7330;Tb927.10.7340	GO:0005622;GO:0005840;GO:0005622;GO:0005840	intracellular;ribosome;intracellular;ribosome	GO:0003735;GO:0003735	structural constituent of ribosome;structural constituent of ribosome	GO:0005737;GO:0005840;GO:0097014;GO:0005737;GO:0031981;GO:0005840	cytoplasm;ribosome;ciliary plasm;cytoplasm;nuclear lumen;ribosome	GO:0042301;GO:0003735;GO:0003735	phosphate ion binding;structural constituent of ribosome;structural constituent of ribosome	40S ribosomal protein S24E, putative;40S ribosomal protein S24E, putative		0;0		1.2346	23.7	0.304044
1.11854	1.03166	1.222	1.11843	0.87305	0.115626	hypothetical protein, conserved	Tb927.9.2600	Tb927.9.2600	8	8	8	52	52	52	24.515	1.1138e-92	1267100000	642070000	625040000	1.0274	0.87306	1.1674	1.2051	0.97276	0.00441816	1.12407	0.158581	+	3962	>Tb927.9.2600 | organism=Trypanosoma_brucei_TREU927 | product=hypothetical protein, conserved | location=Tb927_09_v5.1:576060-577636(-) | length=229 | sequence_SO=chromosome | SO=protein_coding	Tb927.9.2600	N/A	N/A	N/A	N/A	GO:0097014;GO:0005737	ciliary plasm;cytoplasm	N/A	N/A	hypothetical protein, conserved		0	C-term:endocytic, flagellar cytoplasm, cytoplasm(points) GO:0030133 GO:0097014 GO:0005737
1.09045	1.07102	1.1933	1.11776	1.10087	0.0805205	translation-associated element 2, putative	Tb927.11.13060	Tb927.11.13060	10	10	10	10.6	10.6	10.6	121.32	3.5218e-31	441340000	212200000	229140000	1.0752	0.88676	1.107	1.1918	0.95212	0.00277317	1.11826	0.159018	+	1373	>Tb927.11.13060 | organism=Trypanosoma_brucei_TREU927 | product=translation-associated element 2, putative | location=Tb927_11_v5.1:3488888-3492190(-) | length=1100 | sequence_SO=chromosome | SO=protein_coding	Tb927.11.13060	N/A	N/A	N/A	N/A	GO:0005737	cytoplasm	N/A	N/A	translation-associated element 2, putative		0
1.27939	1.12456	0.9589	1.11749	0.450679	0.220583	actin, putative	Tb927.9.5440	Tb927.9.5440	7	7	7	19.7	19.7	19.7	46.749	7.4787e-33	1569200000	801330000	767850000	0.96449	0.77139	1.0816	0.94852	0.90944	0.00945755	1.12095	0.149522	+	4031	>Tb927.9.5440 | organism=Trypanosoma_brucei_TREU927 | product=actin, putative | location=Tb927_09_v5.1:943765-945030(+) | length=421 | sequence_SO=chromosome | SO=protein_coding	Tb927.9.5440	N/A	N/A	N/A	N/A	GO:0015629;GO:0005737	actin cytoskeleton;cytoplasm	GO:0005200	structural constituent of cytoskeleton	actin, putative		0	C-term:paraflagellar rod(75%), cytoplasm(75%) GO:0097740 GO:0005737
1.14649	1.04256	1.1949	1.11645	1.07378	0.0784952	Ubiquitin-like protein 11	Tb927.6.3140	Tb927.6.3140	4	4	4	57.9	57.9	57.9	10.622	3.3674e-35	797690000	391720000	405960000	1.0885	0.83028	1.1203	1.1603	0.95918	0.00338629	1.12798	0.157281	+	2966	>Tb927.6.3140 | organism=Trypanosoma_brucei_TREU927 | product=hypothetical protein, conserved | location=Tb927_06_v5.1:925945-926232(+) | length=95 | sequence_SO=chromosome | SO=protein_coding	Tb927.6.3140	N/A	N/A	GO:0005515	protein binding	GO:0005930	axoneme	N/A	N/A	Ubiquitin-like protein 11		0	N-term:axoneme, cytoplasm(weak), nucleoplasm(weak) GO:0005930	1.9665	16.1	0.97563
1.00787	1.24927	1.1042	1.11641	0.634187	0.16093		Tb927.11.840.1;Tb927.11.840.2	Tb927.11.840.1;Tb927.11.840.2	5	5	5	8.4	8.4	8.4	81.676	4.7679e-18	931330000	483060000	448270000	1.0622	0.95693	0.9695	1.0921	0.92255	0.00623343	1.12045	0.153166	+	1961	>Tb927.11.840.1 | organism=Trypanosoma_brucei_TREU927 | product=unspecified product | location=Tb927_11_v5.1:212576-216517(+) | length=759 | sequence_SO=chromosome | SO=protein_coding;>Tb927.11.840.2 | organism=Trypanosoma_brucei_TREU927 | product=unspecif
1.06339	1.29828	1.0004	1.11623	0.475423	0.207513	Alpha/beta hydrolase family, putative	Tb927.5.2750	Tb927.5.2750	7	7	7	20	20	20	48.023	2.7223e-25	675910000	358750000	317170000	0.94533	0.93709	0.95062	0.98701	0.94305	0.00917549	1.12069	0.148802	+	2757	>Tb927.5.2750 | organism=Trypanosoma_brucei_TREU927 | product=hypothetical protein, conserved | location=Tb927_05_v5.1:925063-926343(+) | length=426 | sequence_SO=chromosome | SO=protein_coding	Tb927.5.2750	N/A	N/A	N/A	N/A	GO:0005737	cytoplasm	N/A	N/A	Alpha/beta hydrolase family, putative		1
1.15727	1.11375	1.1002	1.11621	1.47309	0.0531156	cysteine peptidase, Clan CA, family C19, putative	Tb927.11.12240	Tb927.11.12240	8	8	8	14.9	14.9	14.9	89.061	4.2001e-39	953950000	466970000	486980000	0.97914	0.82061	1.0889	1.0776	0.89787	0.00130101	1.12374	0.157991	+	1337	>Tb927.11.12240 | organism=Trypanosoma_brucei_TREU927 | product=ubiquitin carboxyl-terminal hydrolase, putative,cysteine peptidase, Clan CA, family C19, putative | location=Tb927_11_v5.1:3272481-3274853(+) | length=790 | sequence_SO=chromosome | SO=protein	Tb927.11.12240	N/A	N/A	GO:0036459	thiol-dependent ubiquitinyl hydrolase activity	GO:0005737;GO:0005741;GO:0005739	cytoplasm;mitochondrial outer membrane;mitochondrion	N/A	N/A	cysteine peptidase, Clan CA, family C19, putative		0	N-term:cytoplasm(reticulated, points) GO:0005737 GO:0005739
1.08978	1.29291	1.0327	1.11601	0.456074	0.218366	myosin heavy chain kinase A, putative;myosin heavy chain kinase A, putative	Tb927.8.7450;Tb927.4.4970	Tb927.8.7450;Tb927.4.4970	7	7	7	23.9	23.9	23.9	36.961	9.5503e-38	1733900000	907920000	825930000	0.94356	0.90023	0.92225	0.96536	0.89774	0.00720779	1.13846	0.14793	+	3723	>Tb927.8.7450 | organism=Trypanosoma_brucei_TREU927 | product=myosin heavy chain kinase A, putative | location=Tb927_08_v5.1:2144792-2145775(+) | length=327 | sequence_SO=chromosome | SO=protein_coding;>Tb927.4.4970 | organism=Trypanosoma_brucei_TREU927 |	Tb927.4.4970;Tb927.8.7450	N/A;N/A	N/A;N/A	GO:0005524;GO:0004674;GO:0005524;GO:0004674	ATP binding;protein serine/threonine kinase activity;ATP binding;protein serine/threonine kinase activity	N/A;N/A	N/A;N/A	N/A;GO:0004672	N/A;protein kinase activity	myosin heavy chain kinase A, putative;myosin heavy chain kinase A, putative		0;0	N-term:cytoplasm(weak, reticulated, 25%), cytoplasm(75%), cleavage furrow, flagellar cytoplasm(75%), nuclear lumen(75%) GO:0005737 GO:0032154 GO:0097014 GO:0031981;C-term:cytoplasm, flagellar cytoplasm, nuclear lumen GO:0005737 GO:0032154 GO:0097014 GO:0031981	0.53901	10.5	-0.891616
1.20888	1.24305	0.92449	1.11586	0.351723	0.231603	60S ribosomal protein L29, putative	Tb927.11.10030	Tb927.11.10030	4	4	4	50.7	50.7	50.7	8.2224	4.3182e-21	7593900000	4549900000	3044100000	0.85884	0.77152	0.95376	0.89565	0.83098	0.0108593	1.12548	0.142857	+	1210	>Tb927.11.10030 | organism=Trypanosoma_brucei_TREU927 | product=60S ribosomal protein L29, putative | location=Tb927_11_v5.1:2698360-2698575(+) | length=71 | sequence_SO=chromosome | SO=protein_coding	Tb927.11.10030	GO:0005622;GO:0005840	intracellular;ribosome	GO:0003735	structural constituent of ribosome	GO:0005840	ribosome	GO:0003735	structural constituent of ribosome	60S ribosomal protein L29, putative		0	N-term:cytoplasm(patchy), nucleolus(25%) GO:0005737
1.16667	1.183	1.0181	1.11464	0.700891	0.125832	40S ribosomal protein S2, putative;40S ribosomal protein S2, putative	Tb927.10.14710;Tb927.10.14600;REV__Tb927.5.660	Tb927.10.14710;Tb927.10.14600	28	28	28	69.9	69.9	69.9	28.642	0	115750000000	58279000000	57474000000	0.96068	0.81288	1.0079	0.99425	0.87612	0.00417207	1.12259	0.152175	+	733	>Tb927.10.14710 | organism=Trypanosoma_brucei_TREU927 | product=40S ribosomal protein S2, putative (RPS2) | location=Tb927_10_v5.1:3591980-3592780(-) | length=266 | sequence_SO=chromosome | SO=protein_coding;>Tb927.10.14600 | organism=Trypanosoma_brucei_TR	Tb927.10.14600;Tb927.10.14710	GO:0005840;GO:0015935;GO:0005840;GO:0015935	ribosome;small ribosomal subunit;ribosome;small ribosomal subunit	GO:0003723;GO:0003735;GO:0003723;GO:0003735	RNA binding;structural constituent of ribosome;RNA binding;structural constituent of ribosome	GO:0005737;GO:0005840;GO:0005737;GO:0005840	cytoplasm;ribosome;cytoplasm;ribosome	GO:0003735;GO:0003735	structural constituent of ribosome;structural constituent of ribosome	40S ribosomal protein S2, putative;40S ribosomal protein S2, putative		0;0		1.2217	24.3	0.28889
1.21171	1.23608	0.94084	1.11447	0.349945	0.226979	hypothetical protein, conserved	Tb927.7.4350	Tb927.7.4350	4	4	4	34.6	34.6	34.6	17.057	1.513e-15	196770000	104500000	92271000	0.83057	0.77437	0.93335	0.89561	0.88578	0.00968066	1.12954	0.141252	+	3263	>Tb927.7.4350 | organism=Trypanosoma_brucei_TREU927 | product=hypothetical protein, conserved | location=Tb927_07_v5.1:1153206-1153685(-) | length=159 | sequence_SO=chromosome | SO=protein_coding	Tb927.7.4350	N/A	N/A	N/A	N/A	N/A	N/A	N/A	N/A	hypothetical protein, conserved		0	C-term:cytoplasm(weak, reticulated), flagellar cytoplasm(weak) GO:0005737 GO:0097014 GO:0031981
1.01717	1.15935	1.1753	1.11404	0.853192	0.0989534	kinase binding protein CGI-121, putative	Tb927.8.6460	Tb927.8.6460	5	5	5	40.8	40.8	40.8	19.277	1.8379e-31	234230000	116370000	117860000	0.95804	0.94947	1.014	1.1656	0.91984	0.00398396	1.11727	0.152984	+	3675	>Tb927.8.6460 | organism=Trypanosoma_brucei_TREU927 | product=hypothetical protein, conserved | location=Tb927_08_v5.1:1868059-1868601(+) | length=179 | sequence_SO=chromosome | SO=protein_coding	Tb927.8.6460	N/A	N/A	N/A	N/A	GO:0005634	nucleus	N/A	N/A	kinase binding protein CGI-121, putative		0	N-term:nucleoplasm(strong, 50%), cytoplasm GO:0005654 GO:0005737;C-term:nucleoplasm, cytoplasm(points, weak) GO:0005654 GO:0005737	1.4222	52.6	0.508124
1.13399	1.15164	1.084	1.11388	1.2452	0.0637573	Unc104-like kinesin, putative	Tb927.11.2490	Tb927.11.2490	39	39	39	28.8	28.8	28.8	172.38	4.7507e-165	3509500000	1771600000	1737900000	0.99166	0.85235	1.007	1.056	0.93735	0.00148542	1.12321	0.154569	+	1645	>Tb927.11.2490 | organism=Trypanosoma_brucei_TREU927 | product=Unc104-like kinesin, putative | location=Tb927_11_v5.1:730764-736060(-) | length=1572 | sequence_SO=chromosome | SO=protein_coding	Tb927.11.2490	N/A	N/A	GO:0005524;GO:0008017;GO:0003777;GO:0005515	ATP binding;microtubule binding;microtubule motor activity;protein binding	GO:0005737;GO:0005871;GO:0005875	cytoplasm;kinesin complex;microtubule associated complex	GO:0003774	motor activity	Unc104-like kinesin, putative		0
1.04235	1.31744	1.0726	1.11379	0.416719	0.223911	hypothetical protein, conserved	Tb927.7.4120	Tb927.7.4120	4	4	4	11.6	11.6	11.6	52.135	8.0382e-42	2730300000	1257700000	1472600000	0.94982	0.91909	0.89708	0.98157	1.0095	0.00831955	1.14413	0.143579	+	3250	>Tb927.7.4120 | organism=Trypanosoma_brucei_TREU927 | product=hypothetical protein, conserved | location=Tb927_07_v5.1:1093713-1095236(+) | length=507 | sequence_SO=chromosome | SO=protein_coding	Tb927.7.4120	N/A	N/A	N/A	N/A	GO:0005737	cytoplasm	N/A	N/A	hypothetical protein, conserved		0		1.8471	24.1	0.885262
0.92098	1.22339	1.1749	1.11286	0.408841	0.201608	hypothetical protein, conserved	Tb927.10.330	Tb927.10.330	8	8	8	22.5	22.5	22.5	47.777	7.6919e-32	363030000	152380000	210650000	1.0642	1.0657	1.0213	1.1942	1.0399	0.00986593	1.10642	0.142724	+	897	>Tb927.10.330 | organism=Trypanosoma_brucei_TREU927 | product=hypothetical protein, conserved | location=Tb927_10_v5.1:92649-93956(+) | length=435 | sequence_SO=chromosome | SO=protein_coding	Tb927.10.330	N/A	N/A	N/A	N/A	N/A	N/A	N/A	N/A	hypothetical protein, conserved		0
1.19005	1.16317	1.0106	1.11243	0.642808	0.137321	ribosomal protein S19, putative	Tb927.4.1860	Tb927.4.1860	12	12	11	52.1	52.1	52.1	18.846	3.2438e-114	55015000000	28859000000	26157000000	0.96022	0.80098	1.0026	0.98407	0.88937	0.00452344	1.12127	0.148639	+	2470	>Tb927.4.1860 | organism=Trypanosoma_brucei_TREU927 | product=ribosomal protein S19, putative | location=Tb927_04_v5.1:464771-465274(-) | length=167 | sequence_SO=chromosome | SO=protein_coding	Tb927.4.1860	GO:0005840	ribosome	GO:0003735	structural constituent of ribosome	GO:0005737	cytoplasm	N/A	N/A	ribosomal protein S19, putative		0		1.1273	27	0.172872
1.19977	1.18154	0.98987	1.11169	0.511983	0.164023	40S ribosomal proteins S11, putative	Tb927.10.560	Tb927.10.560	18	18	3	59.8	59.8	19.5	20.087	4.3767e-259	70173000000	37742000000	32431000000	0.90527	0.78802	0.98227	0.95374	0.8764	0.00581744	1.12373	0.145035	+	990	>Tb927.10.560 | organism=Trypanosoma_brucei_TREU927 | product=40S ribosomal proteins S11, putative | location=Tb927_10_v5.1:147113-147637(+) | length=174 | sequence_SO=chromosome | SO=protein_coding	Tb927.10.560	GO:0005622;GO:0005840	intracellular;ribosome	GO:0003735	structural constituent of ribosome	GO:0005737;GO:0000314;GO:0005840	cytoplasm;organellar small ribosomal subunit;ribosome	GO:0003729;GO:0003735	mRNA binding;structural constituent of ribosome	40S ribosomal proteins S11, putative		0		1.1325	30.8	0.179511
1.19283	1.14927	0.99025	1.11164	0.681823	0.133342	Protein of unknown function (DUF3808), putative	Tb927.6.5080	Tb927.6.5080	12	12	12	27.7	27.7	27.7	65.003	3.0955e-82	3548800000	1856100000	1692800000	0.97946	0.8167	1.0604	0.99282	0.91647	0.00521975	1.11078	0.148237	+	3060	>Tb927.6.5080 | organism=Trypanosoma_brucei_TREU927 | product=hypothetical protein, conserved | location=Tb927_06_v5.1:1386635-1388335(+) | length=566 | sequence_SO=chromosome | SO=protein_coding	Tb927.6.5080	N/A	N/A	GO:0005515	protein binding	GO:0005783	endoplasmic reticulum	N/A	N/A	Protein of unknown function (DUF3808), putative		1		1.4787	22.8	0.564329
1.14854	1.15847	1.0617	1.11144	0.940297	0.0874444	eukaryotic translation initiation factor 1A, putative	Tb927.8.5880	Tb927.8.5880	8	8	8	44.2	44.2	44.2	19.445	9.8841e-90	7979200000	4028300000	3950900000	0.9925	0.84494	1.0152	1.0273	0.91799	0.00218896	1.1229	0.150292	+	3639	>Tb927.8.5880 | organism=Trypanosoma_brucei_TREU927 | product=eukaryotic translation initiation factor 1A, putative | location=Tb927_08_v5.1:1732407-1732925(+) | length=172 | sequence_SO=chromosome | SO=protein_coding	Tb927.8.5880	N/A	N/A	GO:0003723;GO:0003743	RNA binding;translation initiation factor activity	GO:0005737	cytoplasm	GO:0003743	translation initiation factor activity	eukaryotic translation initiation factor 1A, putative		0		1.7024	46.5	0.76757
1.28477	0.9997	1.0603	1.11116	0.487708	0.190046	hd phosphohydrolase family protein	Tb927.11.11510	Tb927.11.11510	2	2	2	8.2	8.2	8.2	34.349	1.6854e-25	157590000	79618000	77969000	1.0305	0.75934	1.1634	1.049	0.8937	0.00862406	1.11492	0.143364	+	1297	>Tb927.11.11510 | organism=Trypanosoma_brucei_TREU927 | product=hypothetical protein | location=Tb927_11_v5.1:3085399-3086285(+) | length=293 | sequence_SO=chromosome | SO=protein_coding	Tb927.11.11510	N/A	N/A	N/A	N/A	N/A	N/A	GO:0003824	catalytic activity	hd phosphohydrolase family protein		0	C-term:endocytic(25%), cytoplasm GO:0030133 GO:0005737
1.36234	1.12482	0.86448	1.11112	0.225321	0.344101	Kinetochore interacting protein 2	Tb927.5.1320	Tb927.5.1320	7	7	7	7.1	7.1	7.1	110.96	3.2291e-18	821200000	378130000	443070000	0.79199	0.70868	1.0754	0.84619	0.73663	0.0205999	1.11721	0.124946	+	2686	>Tb927.5.1320 | organism=Trypanosoma_brucei_TREU927 | product=hypothetical protein, conserved | location=Tb927_05_v5.1:486909-489872(+) | length=987 | sequence_SO=chromosome | SO=protein_coding	Tb927.5.1320	N/A	N/A	N/A	N/A	GO:0000776;GO:0005634	kinetochore;nucleus	N/A	N/A	Kinetochore interacting protein 2		0	C-term:kinetochore(50%), nucleoplasm(points, 50%), cytoplasm(weak) GO:0005654 GO:0000776;N-term:nucleoplasm(points) GO:0005654 GO:0000776
1.16151	1.13223	1.0684	1.11101	1.04428	0.0814718	hypothetical protein	Tb927.9.6530	Tb927.9.6530	42	42	42	50.1	50.1	50.1	113.29	1.6906e-254	21103000000	10780000000	10323000000	0.97843	0.83952	1.0452	1.0393	0.91333	0.00196696	1.12071	0.150261	+	4060	>Tb927.9.6530 | organism=Trypanosoma_brucei_TREU927 | product=unspecified product | location=Tb927_09_v5.1:1071494-1075935(+) | length=1021 | sequence_SO=chromosome | SO=protein_coding	Tb927.9.6530	N/A	N/A	N/A	N/A	N/A	N/A	N/A	N/A	hypothetical protein		0
1.22469	1.26295	0.86023	1.11098	0.251662	0.278437	Tubulin-tyrosine ligase family, putative	Tb927.11.2420;Tb927.11.2390	Tb927.11.2420	7	7	7	13.2	13.2	13.2	73.98	8.7929e-34	1141600000	611250000	530300000	0.83047	0.79211	0.96774	0.84529	0.80845	0.0168404	1.11596	0.128911	+	1641	>Tb927.11.2420 | organism=Trypanosoma_brucei_TREU927 | product=hypothetical protein, conserved | location=Tb927_11_v5.1:702137-704077(-) | length=646 | sequence_SO=chromosome | SO=protein_coding	Tb927.11.2420	N/A	N/A	N/A	N/A	N/A	N/A	N/A	N/A	Tubulin-tyrosine ligase family, putative		0
1.32799	1.00914	1.0019	1.11098	0.383988	0.221457	chromatin binding protein, putative	Tb927.10.7510	Tb927.10.7510	6	6	6	15.1	15.1	15.1	52.287	1.309e-12	438600000	223980000	214620000	0.9958	0.89043	1.1809	0.9958	0.98203	0.0123126	1.11301	0.138766	+	1080	>Tb927.10.7510 | organism=Trypanosoma_brucei_TREU927 | product=chromatin binding protein, putative | location=Tb927_10_v5.1:1890471-1891940(-) | length=489 | sequence_SO=chromosome | SO=protein_coding	Tb927.10.7510	N/A	N/A	N/A	N/A	GO:0005930;GO:0005737	axoneme;cytoplasm	GO:0008536;GO:0003682	Ran GTPase binding;chromatin binding	chromatin binding protein, putative		0	N-term:axoneme, cytoplasm(weak) GO:0005930 GO:0005737
1.01884	1.25753	1.0452	1.11092	0.583914	0.159127	TPR-repeat-containing chaperone protein DNAJ, putative	Tb927.10.4900	Tb927.10.4900	14	14	14	38.1	38.1	38.1	55.927	1.8043e-105	1507100000	746900000	760170000	0.97643	0.96807	0.94928	1.0564	0.97854	0.00703256	1.10719	0.145558	+	963	>Tb927.10.4900 | organism=Trypanosoma_brucei_TREU927 | product=TPR-repeat-containing chaperone protein DNAJ, putative,TPR repeat protein | location=Tb927_10_v5.1:1221293-1222792(-) | length=499 | sequence_SO=chromosome | SO=protein_coding	Tb927.10.4900	N/A	N/A	GO:0005515	protein binding	GO:0005737;GO:0005654	cytoplasm;nucleoplasm	N/A	N/A	TPR-repeat-containing chaperone protein DNAJ, putative		0		1.2259	32.3	0.293841
1.12785	1.18188	1.0645	1.11034	0.855386	0.107053	UBX domain-containing protein	Tb927.3.5320	Tb927.3.5320	7	7	7	18.3	18.3	18.3	43.835	8.1033e-32	737290000	380240000	357050000	1.0003	0.83787	1.0011	1.0213	0.90075	0.00244009	1.12474	0.148356	+	2388	>Tb927.3.5320 | organism=Trypanosoma_brucei_TREU927 | product=hypothetical protein, conserved | location=Tb927_03_v5.1:1495758-1497300(+) | length=394 | sequence_SO=chromosome | SO=protein_coding	Tb927.3.5320	N/A	N/A	N/A	N/A	GO:0097014;GO:0005737;GO:0031981;GO:0005654;GO:0005634	ciliary plasm;cytoplasm;nuclear lumen;nucleoplasm;nucleus	GO:0043130;GO:0031625	ubiquitin binding;ubiquitin protein ligase binding	UBX domain-containing protein		0	C-term:nucleoplasm, cytoplasm, flagellar cytoplasm, nucleoplasm(points) GO:0005737 GO:0097014 GO:0031981 GO:0005654	1.4166	28.9	0.502432
0.701705	1.72253	0.92171	1.10992	0.0359316	0.680553	DTW domain containing protein, putative	Tb927.9.15040	Tb927.9.15040	2	2	2	7.1	7.1	7.1	33.004	5.0451e-07	117960000	64232000	53731000	0.90551	1.3642	0.67822	0.90551	0.92171	0.0802262	1.11532	0.043424		3907	>Tb927.9.15040 | organism=Trypanosoma_brucei_TREU927 | product=hypothetical protein, conserved | location=Tb927_09_v5.1:2348107-2348949(+) | length=280 | sequence_SO=chromosome | SO=protein_coding	Tb927.9.15040	N/A	N/A	N/A	N/A	N/A	N/A	N/A	N/A	DTW domain containing protein, putative		0
1.12906	1.177	1.0417	1.10949	0.871979	0.103065	cdc2-related kinase 1	Tb927.10.1070	Tb927.10.1070	14	14	13	47.8	47.8	45.2	34.35	2.1915e-88	3202700000	1519100000	1683600000	0.96919	0.86509	0.99846	1.0224	0.91801	0.00292475	1.11592	0.147399	+	550	>Tb927.10.1070 | organism=Trypanosoma_brucei_TREU927 | product=cell division protein kinase 2 homolog 1,cdc2- like protein kinase (CRK1) | location=Tb927_10_v5.1:288172-289077(-) | length=301 | sequence_SO=chromosome | SO=protein_coding	Tb927.10.1070	N/A	N/A	GO:0005524;GO:0004672	ATP binding;protein kinase activity	GO:0005737;GO:0005829;GO:0000262;GO:0005741;GO:0005739;GO:0005634	cytoplasm;cytosol;mitochondrial chromosome;mitochondrial outer membrane;mitochondrion;nucleus	GO:0005524;GO:0097472;GO:0004674	ATP binding;cyclin-dependent protein kinase activity;protein serine/threonine kinase activity	cdc2-related kinase 1		0		1.4052	22	0.490775
1.1483	1.19852	1.0202	1.10891	0.610565	0.145742	40S ribosomal protein S14	Tb927.6.4980;Tb11.0390;Tb11.0290	Tb927.6.4980;Tb11.0390;Tb11.0290	13	13	13	73.6	73.6	73.6	15.513	1.6602e-179	56287000000	29337000000	26950000000	0.94682	0.78414	0.99397	0.97991	0.88829	0.0042359	1.12234	0.143828	+	207	>Tb927.6.4980 | organism=Trypanosoma_brucei_TREU927 | product=40S ribosomal protein S14 (RPS14) | location=Tb927_06_v5.1:1370202-1370673(+) | length=144 | sequence_SO=chromosome | SO=protein_coding;>Tb11.0390 | organism=Trypanosoma_brucei_TREU927 | product	Tb927.6.4980	GO:0005840	ribosome	GO:0003735	structural constituent of ribosome	GO:0005737;GO:0015935	cytoplasm;small ribosomal subunit	GO:0003735	structural constituent of ribosome	40S ribosomal protein S14		0	N-term:cytoplasm(patchy), nucleolus(75%) GO:0005737 GO:0005730	1.321	24.5	0.40163
1.14254	1.0743	1.151	1.10878	1.54399	0.0454969	TPR repeat, putative	Tb927.10.14560;Tb11.v5.0477	Tb927.10.14560;Tb11.v5.0477	8	8	8	19.7	19.7	19.7	75.126	3.4658e-62	1069900000	519620000	550270000	1.0427	0.85323	1.0953	1.1095	0.9187	0.00175931	1.12261	0.148518	+	730	>Tb927.10.14560 | organism=Trypanosoma_brucei_TREU927 | product=hypothetical protein, conserved | location=Tb927_10_v5.1:3567127-3569136(-) | length=669 | sequence_SO=chromosome | SO=protein_coding;>Tb11.v5.0477 | organism=Trypanosoma_brucei_TREU927 | prod	Tb927.10.14560	N/A	N/A	GO:0005515	protein binding	GO:0005737	cytoplasm	N/A	N/A	TPR repeat, putative		0	C-term:cytoplasm(reticulated, points), flagellum(	0.77376	1.7	-0.370042
1.06282	1.26672	1.0341	1.10794	0.507842	0.18162	Bardet-Biedl syndrome 9 protein	Tb927.11.14470	Tb927.11.14470	3	3	3	3.6	3.6	3.6	92.377	4.6317e-10	225160000	110060000	115100000	0.92826	0.92525	0.92019	0.99429	0.96037	0.00659451	1.12121	0.140246	+	1463	>Tb927.11.14470 | organism=Trypanosoma_brucei_TREU927 | product=hypothetical protein, conserved | location=Tb927_11_v5.1:3845532-3848042(+) | length=836 | sequence_SO=chromosome | SO=protein_coding	Tb927.11.14470	N/A	N/A	N/A	N/A	GO:0034464;GO:0020018;GO:0030669	BBSome;ciliary pocket membrane;clathrin-coated endocytic vesicle membrane	N/A	N/A	Bardet-Biedl syndrome 9 protein		0	C-term:basal body, cytoplasm(weak) GO:0030133 GO:0020016 GO:0036064;N-term:endocytic, flagellar pocket(points) GO:0030133 GO:0020016 GO:0036064
1.16067	1.24681	0.97178	1.10794	0.378357	0.220317	hypothetical protein, conserved	Tb927.11.14450	Tb927.11.14450	4	4	4	5.9	5.9	5.9	85.454	2.0327e-13	515120000	271340000	243780000	0.87026	0.83622	0.96893	0.91633	0.88444	0.00764884	1.12642	0.135712	+	1461	>Tb927.11.14450 | organism=Trypanosoma_brucei_TREU927 | product=hypothetical protein, conserved | location=Tb927_11_v5.1:3841050-3843323(+) | length=757 | sequence_SO=chromosome | SO=protein_coding	Tb927.11.14450	N/A	N/A	N/A	N/A	N/A	N/A	N/A	N/A	hypothetical protein, conserved		0
0.952381	1.35995	1.0328	1.10788	0.301238	0.271714	spliceosome-associated protein 49, putative	Tb927.3.5280	Tb927.3.5280	5	5	5	22.1	22.1	22.1	29.823	6.2444e-20	516530000	250010000	266520000	1.045	1.0126	0.84602	1.0113	1.0648	0.0160132	1.11504	0.129792	+	2386	>Tb927.3.5280 | organism=Trypanosoma_brucei_TREU927 | product=spliceosome-associated protein 49, putative (DRBD1) | location=Tb927_03_v5.1:1482820-1483596(+) | length=258 | sequence_SO=chromosome | SO=protein_coding	Tb927.3.5280	N/A	N/A	GO:0003676	nucleic acid binding	GO:0005654;GO:0005634	nucleoplasm;nucleus	GO:0005515	protein binding	spliceosome-associated protein 49, putative		0		0.8552	11.1	-0.225666
1.07371	1.19726	1.0772	1.10786	0.892558	0.0964404	enoyl-CoA hydratase/Enoyl-CoA isomerase/3-hydroxyacyl-CoA dehydrogenase, putative	Tb927.2.4130	Tb927.2.4130	23	23	22	36.6	36.6	35.9	88.9	1.3224e-160	5035700000	2286700000	2748900000	0.99129	0.9007	1.0042	1.0526	0.94604	0.00300334	1.11606	0.145433	+	2110	>Tb927.2.4130 | organism=Trypanosoma_brucei_TREU927 | product=enoyl-CoA hydratase/Enoyl-CoA isomerase/3-hydroxyacyl-CoA dehydrogenase, putative | location=Tb927_02_v5.1:721779-724251(-) | length=803 | sequence_SO=chromosome | SO=protein_coding	Tb927.2.4130	N/A	N/A	GO:0003857;GO:0003824;GO:0016491	3-hydroxyacyl-CoA dehydrogenase activity;catalytic activity;oxidoreductase activity	GO:0005737;GO:0020015;GO:0005739	cytoplasm;glycosome;mitochondrion	GO:0016853	isomerase activity	enoyl-CoA hydratase/Enoyl-CoA isomerase/3-hydroxyacyl-CoA dehydrogenase, putative		0		1.4863	17.1	0.571725
1.24741	1.29114	0.78771	1.10783	0.171111	0.337459	hypothetical protein, conserved	Tb927.8.4360	Tb927.8.4360	8	8	8	6	6	6	151.5	2.1162e-25	5995400000	3353100000	2642400000	0.83472	0.77117	0.91754	0.78495	0.78201	0.0255585	1.10875	0.112752	+	3562	>Tb927.8.4360 | organism=Trypanosoma_brucei_TREU927 | product=hypothetical protein, conserved | location=Tb927_08_v5.1:1296564-1301385(-) | length=1368 | sequence_SO=chromosome | SO=protein_coding	Tb927.8.4360	N/A	N/A	N/A	N/A	GO:0005737	cytoplasm	N/A	N/A	hypothetical protein, conserved		12		0.12928	135.2	-2.95143
1.3134	1.35825	0.68117	1.10742	0.0679227	0.471768	75 kDa invariant surface glycoprotein, putative	Tb927.5.390;Tb11.v5.0228	Tb927.5.390;Tb11.v5.0228	33	11	7	47.1	19.5	13.4	57.736	0	16394000000	8362900000	8031600000	0.72693	0.72349	0.85765	0.6506	0.72984	0.0435168	1.11761	0.0716354	+	257	>Tb927.5.390 | organism=Trypanosoma_brucei_TREU927 | product=75 kDa invariant surface glycoprotein, putative | location=Tb927_05_v5.1:177211-180087(+) | length=522 | sequence_SO=chromosome | SO=protein_coding;>Tb11.v5.0228 | organism=Trypanosoma_brucei_TRE	Tb927.5.390	N/A	N/A	N/A	N/A	GO:0005886	plasma membrane	N/A	N/A	75 kDa invariant surface glycoprotein, putative		2		0.14905	203	-2.74613
1.20742	1.1836	0.94781	1.1056	0.410474	0.187755	ATP-dependent RNA helicase DBP2A, putative	Tb927.10.6630	Tb927.10.6630	11	10	10	20.8	19.5	19.5	64.082	1.1423e-42	1229800000	687860000	541910000	0.88878	0.79209	0.99945	0.92579	0.84488	0.0080454	1.11294	0.134623	+	1030	>Tb927.10.6630 | organism=Trypanosoma_brucei_TREU927 | product=ATP-dependent DEAD/H RNA helicase HEL64, putative (HEL64) | location=Tb927_10_v5.1:1678676-1680382(+) | length=568 | sequence_SO=chromosome | SO=protein_coding	Tb927.10.6630	N/A	N/A	GO:0005524;GO:0003676	ATP binding;nucleic acid binding	GO:0005829;GO:0005634	cytosol;nucleus	GO:0005524;GO:0008026	ATP binding;ATP-dependent helicase activity	ATP-dependent RNA helicase DBP2A, putative		0	C-term:nucleolus(	3.6757	76.3	1.87802
1.11797	1.06988	1.1458	1.10552	1.58378	0.0392101	actin, putative	Tb927.11.3880	Tb927.11.3880	7	7	7	21.5	21.5	21.5	47.559	1.1523e-32	1287600000	652470000	635150000	1.0678	0.88059	1.145	1.1287	1.0081	0.00163683	1.11122	0.144332	+	1729	>Tb927.11.3880 | organism=Trypanosoma_brucei_TREU927 | product=actin, putative (TRYPARP) | location=Tb927_11_v5.1:1137233-1139068(+) | length=433 | sequence_SO=chromosome | SO=protein_coding	Tb927.11.3880	N/A	N/A	N/A	N/A	GO:0015629;GO:0005930;GO:0005737	actin cytoskeleton;axoneme;cytoplasm	GO:0005200	structural constituent of cytoskeleton	actin, putative		0	N-term:axoneme, cytoplasm(reticulated) GO:0005930 GO:0005737
1.40883	1.16792	0.75938	1.10548	0.116463	0.446098	Sin-like protein conserved region, putative	Tb927.11.3480	Tb927.11.3480	4	4	4	8.3	8.3	8.3	78.606	2.1792e-27	531460000	309590000	221860000	1.0124	0.69085	1.0124	0.73968	0.98247	0.0340436	1.11204	0.0944716	+	1708	>Tb927.11.3480 | organism=Trypanosoma_brucei_TREU927 | product=hypothetical protein, conserved | location=Tb927_11_v5.1:1029126-1031261(+) | length=711 | sequence_SO=chromosome | SO=protein_coding	Tb927.11.3480	GO:0005634	nucleus	GO:0003899	DNA-directed 5'-3' RNA polymerase activity	GO:0005737;GO:0005654;GO:0005634	cytoplasm;nucleoplasm;nucleus	N/A	N/A	Sin-like protein conserved region, putative		0	C-term:nucleoplasm(50%), cytoplasm(points) GO:0005737 GO:0005654
1.30007	1.21795	0.7973	1.10461	0.176411	0.336166	pre-mRNA cleavage complex II Clp1-like, conserved	Tb927.6.3690	Tb927.6.3690	3	3	3	10.4	10.4	10.4	46.047	5.9265e-22	299320000	159680000	139640000	0.95215	0.75065	1.0009	0.79582	0.84268	0.0242672	1.10511	0.111187	+	2990	>Tb927.6.3690 | organism=Trypanosoma_brucei_TREU927 | product=pre-mRNA cleavage complex II Clp1-like, conserved | location=Tb927_06_v5.1:1101983-1103254(-) | length=423 | sequence_SO=chromosome | SO=protein_coding	Tb927.6.3690	N/A	N/A	N/A	N/A	GO:0005654;GO:0000214	nucleoplasm;tRNA-intron endonuclease complex	GO:0051736	ATP-dependent polyribonucleotide 5'-hydroxyl-kinase activity	pre-mRNA cleavage complex II Clp1-like, conserved		0		1.4682	28.6	0.554049
1.20127	1.1118	1.0319	1.10346	0.660274	0.135976	ubiquitin/ribosomal protein S27a, putative;ubiquitin/ribosomal protein S27a, putative	Tb927.7.3680;Tb927.10.5030	Tb927.7.3680;Tb927.10.5030	6	6	6	30.7	30.7	30.7	16.904	1.6031e-59	20607000000	11070000000	9536700000	0.91029	0.77598	1.0443	0.99731	0.88946	0.00386499	1.11499	0.13786	+	3222	>Tb927.7.3680 | organism=Trypanosoma_brucei_TREU927 | product=ubiquitin/ribosomal protein S27a, putative | location=Tb927_07_v5.1:961080-961541(-) | length=153 | sequence_SO=chromosome | SO=protein_coding;>Tb927.10.5030 | organism=Trypanosoma_brucei_TREU92	Tb927.10.5030;Tb927.7.3680	GO:0005840;GO:0005840	ribosome;ribosome	GO:0003735;GO:0005515;GO:0003735	structural constituent of ribosome;protein binding;structural constituent of ribosome	GO:0005737;GO:0005840;GO:0005737	cytoplasm;ribosome;cytoplasm	GO:0020037;GO:0003735;N/A	heme binding;structural constituent of ribosome;N/A	ubiquitin/ribosomal protein S27a, putative;ubiquitin/ribosomal protein S27a, putative		0;0	N-term:nucleus(	1.2263	19.6	0.294312
1.1102	1.10464	1.1136	1.10158	2.49102	0.0135322	hypothetical protein, conserved	Tb927.1.4250	Tb927.1.4250	7	7	7	10.3	10.3	10.3	85.144	9.2114e-23	268520000	139460000	129050000	0.90562	0.86899	1.0939	1.0899	0.90689	0.000779366	1.10948	0.139531	+	488	>Tb927.1.4250 | organism=Trypanosoma_brucei_TREU927 | product=hypothetical protein, conserved | location=Tb927_01_v5.1:876435-878804(+) | length=789 | sequence_SO=chromosome | SO=protein_coding	Tb927.1.4250	N/A	N/A	N/A	N/A	GO:0005739;GO:0005654;GO:0005634	mitochondrion;nucleoplasm;nucleus	N/A	N/A	hypothetical protein, conserved		0	N-term:mitochondrion GO:0005739 GO:0005654;C-term:nucleoplasm, nucleoplasm(points) GO:0005739 GO:0005654
1.17585	1.22402	0.89915	1.10154	0.345781	0.21284	Domain of unknown function (DUF4200), putative	Tb927.11.4550	Tb927.11.4550	7	7	7	23.7	23.7	23.7	35.629	7.3305e-24	926010000	429480000	496530000	0.88506	0.83172	0.97608	0.90476	0.84035	0.0113403	1.09967	0.126979	+	1765	>Tb927.11.4550 | organism=Trypanosoma_brucei_TREU927 | product=hypothetical protein, conserved | location=Tb927_11_v5.1:1318981-1320067(+) | length=299 | sequence_SO=chromosome | SO=protein_coding	Tb927.11.4550	N/A	N/A	N/A	N/A	GO:0005930;GO:0097014;GO:0005737;GO:0031981	axoneme;ciliary plasm;cytoplasm;nuclear lumen	N/A	N/A	Domain of unknown function (DUF4200), putative		0	C-term:axoneme, cytoplasm(points), cytoplasm(
1.1744	1.20882	0.97009	1.1014	0.38833	0.19189	amino acid transporter, putative	Tb927.8.8230;Tb927.8.8220	Tb927.8.8230	4	4	2	11.3	11.3	5.9	49.701	1.7858e-24	2280600000	894610000	1386000000	0.90909	0.79744	0.98493	0.92099	0.88439	0.00681707	1.11777	0.128928	+	3757	>Tb927.8.8230 | organism=Trypanosoma_brucei_TREU927 | product=amino acid transporter, putative | location=Tb927_08_v5.1:2433366-2434751(+) | length=461 | sequence_SO=chromosome | SO=protein_coding	Tb927.8.8230	N/A	N/A	N/A	N/A	GO:0005783;GO:0016021;GO:0005635	endoplasmic reticulum;integral component of membrane;nuclear envelope	GO:0005275	amine transmembrane transporter activity	amino acid transporter, putative		10		0.26306	93.2	-1.92654
1.13061	1.08797	1.0907	1.10129	1.73554	0.0302052	Soluble NSF attachment protein, SNAP, putative	Tb927.10.2940	Tb927.10.2940	7	7	7	27.4	27.4	27.4	38.468	5.9435e-46	1174800000	563070000	611720000	1.0454	0.8588	1.084	1.0853	0.95352	0.00115167	1.10309	0.138945	+	876	>Tb927.10.2940 | organism=Trypanosoma_brucei_TREU927 | product=hypothetical protein, conserved | location=Tb927_10_v5.1:765576-766640(+) | length=354 | sequence_SO=chromosome | SO=protein_coding	Tb927.10.2940	N/A	N/A	GO:0005515	protein binding	GO:0005737	cytoplasm	N/A	N/A	Soluble NSF attachment protein, SNAP, putative		0	N-term:endocytic, cytoplasm(weak), flagellar cytoplasm(weak) GO:0030133 GO:0005737	0.85152	24.7	-0.231888
1.28299	1.28853	0.76272	1.10123	0.115291	0.370911	expression site-associated gene 5 (ESAG5) protein, putative	Tb11.v5.0463;Tb09.v4.0016;Tb927.9.15890	Tb11.v5.0463;Tb09.v4.0016;Tb927.9.15890	7	7	5	19	19	14.2	53.585	9.2883e-38	1220000000	666930000	553060000	0.79263	0.75736	1.0926	0.73216	0.68981	0.0293229	1.11141	0.0918208	+	179	>Tb11.v5.0463 | organism=Trypanosoma_brucei_TREU927 | product=expression site-associated gene (ESAG) protein, putative | location=Tb927_11_bin_v5.1:1864146-1865603(-) | length=485 | sequence_SO=random_sequence | SO=protein_coding;>Tb09.v4.0016 | organism=T	Tb927.9.15890	N/A	N/A	GO:0008289	lipid binding	GO:0005737;GO:0005886	cytoplasm;plasma membrane	N/A	N/A	expression site-associated gene 5 (ESAG5) protein, putative		1
1.11948	0.919371	1.3156	1.10092	0.352357	0.229686	Nucleolar protein 54	Tb927.8.1270	Tb927.8.1270	4	4	4	10.1	10.1	10.1	53.545	7.2738e-17	207620000	100190000	107430000	0.90792	0.88933	1.306	1.2639	0.92479	0.0136328	1.11815	0.126478	+	3421	>Tb927.8.1270 | organism=Trypanosoma_brucei_TREU927 | product=hypothetical protein, conserved | location=Tb927_08_v5.1:400702-402162(-) | length=486 | sequence_SO=chromosome | SO=protein_coding	Tb927.8.1270	N/A	N/A	N/A	N/A	GO:0005634;GO:0005819	nucleus;spindle	N/A	N/A	Nucleolar protein 54		0		2.2117	45.2	1.14516
1.1496	1.13689	1.0594	1.10073	0.854995	0.0892647	kinesin, putative	Tb927.9.15470;Tb11.v5.0819	Tb927.9.15470	9	9	9	22.2	22.2	22.2	74.614	5.8338e-85	1687400000	823220000	864150000	0.89216	0.83167	1.0377	1.0157	0.88549	0.00201797	1.1153	0.136233	+	3923	>Tb927.9.15470 | organism=Trypanosoma_brucei_TREU927 | product=kinesin, putative | location=Tb927_09_v5.1:2408186-2411744(+) | length=681 | sequence_SO=chromosome | SO=protein_coding	Tb927.9.15470	N/A	N/A	GO:0005524;GO:0008017;GO:0003777	ATP binding;microtubule binding;microtubule motor activity	GO:0097014;GO:0005737;GO:0005875	ciliary plasm;cytoplasm;microtubule associated complex	GO:0005524;GO:0003774	ATP binding;motor activity	kinesin, putative		0	N-term:cytoplasm, flagellar cytoplasm, hook complex(50%) GO:0005737 GO:0097014 GO:0120120
1.04501	0.982994	1.2753	1.10047	0.43136	0.193604	ATP-dependent protease ATPase subunit HslU2	Tb927.11.12230	Tb927.11.12230	16	16	16	36.9	36.9	36.9	54.897	1.2129e-119	4265700000	2014300000	2251300000	1.025	0.92933	1.232	1.2734	1.0037	0.00915196	1.1011	0.129152	+	1336	>Tb927.11.12230 | organism=Trypanosoma_brucei_TREU927 | product=heat shock protein HslVU, ATPase subunit HslU, putative,ATP-dependent hsl protease ATP-binding subunit hslU, putative | location=Tb927_11_v5.1:3270492-3271982(+) | length=496 | sequence_SO=chr	Tb927.11.12230	GO:0009376;GO:0005737	HslUV protease complex;cytoplasm	GO:0005524;GO:0016887;GO:0070011	ATP binding;ATPase activity;peptidase activity, acting on L-amino acid peptides	GO:0009376;GO:0020023;GO:0042645;GO:0005739	HslUV protease complex;kinetoplast;mitochondrial nucleoid;mitochondrion	GO:0004176	ATP-dependent peptidase activity	ATP-dependent protease ATPase subunit HslU2		0	C-term:mitochondrion(weak), kinetoplast GO:0020023
1.15662	1.26032	0.95882	1.10037	0.291369	0.250766	hypothetical protein, conserved	Tb927.8.5300	Tb927.8.5300	7	7	7	16	16	16	63.846	3.6697e-50	1049200000	609540000	439640000	0.93039	0.82078	0.93385	0.88417	0.92323	0.00877772	1.12525	0.122032	+	3613	>Tb927.8.5300 | organism=Trypanosoma_brucei_TREU927 | product=hypothetical protein, conserved | location=Tb927_08_v5.1:1577951-1579639(+) | length=562 | sequence_SO=chromosome | SO=protein_coding	Tb927.8.5300	N/A	N/A	N/A	N/A	N/A	N/A	N/A	N/A	hypothetical protein, conserved		0	C-term:axoneme(50%, proximal), cytoplasm(weak, points, reticulated) GO:0005930	1.4728	47.9	0.558562
1.17155	1.13524	1.0196	1.10003	0.681936	0.118833	40S ribosomal protein S10, putative;40S ribosomal protein S10, putative	Tb927.10.5370;Tb927.10.5360	Tb927.10.5370;Tb927.10.5360	15	15	15	58.1	58.1	58.1	19.285	1.751e-226	49605000000	25890000000	23716000000	0.97338	0.81511	1.0469	0.9933	0.90679	0.00354328	1.1088	0.133906	+	981	>Tb927.10.5370 | organism=Trypanosoma_brucei_TREU927 | product=40S ribosomal protein S10, putative | location=Tb927_10_v5.1:1349780-1350298(+) | length=172 | sequence_SO=chromosome | SO=protein_coding;>Tb927.10.5360 | organism=Trypanosoma_brucei_TREU927 |	Tb927.10.5360;Tb927.10.5370	N/A;N/A	N/A;N/A	N/A;N/A	N/A;N/A	GO:0005737;GO:0005737	cytoplasm;cytoplasm	GO:0003723;GO:0003729;GO:0042301;GO:0003723;GO:0003729	RNA binding;mRNA binding;phosphate ion binding;RNA binding;mRNA binding	40S ribosomal protein S10, putative;40S ribosomal protein S10, putative		0;0		1.1189	23	0.162081
1.11879	1.13549	1.0745	1.09986	1.1833	0.0601241	cAMP-specific phosphodiesterase	Tb927.9.5100	Tb927.9.5100	57	57	29	70.7	70.7	42.3	103.22	0	65301000000	33246000000	32055000000	1.0075	0.86245	1.0585	1.0453	0.94114	0.00136595	1.10959	0.13639	+	4021	>Tb927.9.5100 | organism=Trypanosoma_brucei_TREU927 | product=cAMP-specific phosphodiesterase (PDEB2) | location=Tb927_09_v5.1:908687-911464(+) | length=925 | sequence_SO=chromosome | SO=protein_coding	Tb927.9.5100	N/A	N/A	GO:0004114;GO:0005515	3',5'-cyclic-nucleotide phosphodiesterase activity;protein binding	GO:0005930;GO:0005737	axoneme;cytoplasm	GO:0004114	3',5'-cyclic-nucleotide phosphodiesterase activity	cAMP-specific phosphodiesterase		0	N-term:cytoplasm, axoneme(50%), axoneme(distal, strong, 50%) GO:0005737 GO:0005930
1.1783	1.10491	1.0306	1.0997	0.790163	0.108267	thimet oligopeptidase, putative	Tb927.7.190;REV__Tb927.6.1240;REV__Tb927.11.9530	Tb927.7.190	29	29	29	47.8	47.8	47.8	84.166	0	13373000000	6896100000	6476700000	0.97991	0.81078	1.0736	1.0159	0.90897	0.0032554	1.1046	0.134465	+	3129	>Tb927.7.190 | organism=Trypanosoma_brucei_TREU927 | product=thimet oligopeptidase A, putative,metallo- peptidase, Clan MA(E) Family M3, putative (OPA) | location=Tb927_07_v5.1:34032-36263(+) | length=743 | sequence_SO=chromosome | SO=protein_coding	Tb927.7.190	N/A	N/A	GO:0004222	metalloendopeptidase activity	N/A	N/A	N/A	N/A	thimet oligopeptidase, putative		0		3.6352	33.1	1.86203
0.997009	1.25552	1.0584	1.09934	0.481355	0.172344	hypothetical protein, conserved	Tb927.8.1120	Tb927.8.1120	3	3	3	34.1	34.1	34.1	13.959	2.0806e-38	1163900000	604040000	559880000	0.93017	0.94078	0.93017	1.0455	0.98071	0.00741893	1.10364	0.129387	+	3411	>Tb927.8.1120 | organism=Trypanosoma_brucei_TREU927 | product=hypothetical protein, conserved | location=Tb927_08_v5.1:357130-357501(-) | length=123 | sequence_SO=chromosome | SO=protein_coding	Tb927.8.1120	N/A	N/A	N/A	N/A	N/A	N/A	N/A	N/A	hypothetical protein, conserved		1		1.2558	23.6	0.328607
1.17353	1.06702	1.0879	1.09882	0.961344	0.0784199		Tb11.02.5380b;Tb11.02.5380	Tb11.02.5380b;Tb11.02.5380	15	15	15	24.5	24.5	24.5	108.88	1.1779e-98	1471100000	695330000	775800000	1.0559	0.81038	1.1126	1.0559	0.92397	0.00235882	1.10948	0.134305	+	203	>Tb11.02.5380b | organism=Trypanosoma_brucei_TREU927 | product=exosome complex exonuclease RRP44p homologue, putative | location=Tb927_11_bin_v5.1:650262-653180(+) | length=972 | sequence_SO=random_sequence | SO=protein_coding;>Tb11.02.5380 | organism=Tryp
1.18346	1.22212	0.90226	1.09876	0.310352	0.220954	RNA-binding protein, putative	Tb927.7.880	Tb927.7.880	6	6	6	24.9	24.9	24.9	29.808	1.0958e-50	2486200000	1228800000	1257400000	0.9313	0.83414	0.98757	0.89069	0.84073	0.0112087	1.10261	0.121798	+	3399	>Tb927.7.880 | organism=Trypanosoma_brucei_TREU927 | product=RNA-binding protein, putative (RPB25) | location=Tb927_07_v5.1:208230-209063(-) | length=277 | sequence_SO=chromosome | SO=protein_coding	Tb927.7.880	N/A	N/A	GO:0003676	nucleic acid binding	GO:0005829;GO:0005634	cytosol;nucleus	GO:0003723;GO:0003729	RNA binding;mRNA binding	RNA-binding protein, putative		0		1.1739	25.1	0.23131
1.08803	1.14033	1.0906	1.09865	1.38688	0.0484859	protein phosphatase 2C, putative	Tb927.4.3680	Tb927.4.3680	6	6	6	39.8	39.8	39.8	29.99	2.4552e-74	1085800000	527930000	557830000	1.0242	0.89561	1.0579	1.0676	0.96387	0.00130101	1.10632	0.135181	+	2563	>Tb927.4.3680 | organism=Trypanosoma_brucei_TREU927 | product=protein phosphatase 2C, putative | location=Tb927_04_v5.1:931759-932598(-) | length=279 | sequence_SO=chromosome | SO=protein_coding	Tb927.4.3680	N/A	N/A	GO:0003824	catalytic activity	GO:0005737;GO:0020023;GO:0005739	cytoplasm;kinetoplast;mitochondrion	N/A	N/A	protein phosphatase 2C, putative		0		1.486	109	0.571434
1.14986	1.2173	0.94084	1.09834	0.395415	0.192954	glycosyltransferase family-like protein, putative	Tb927.11.3900	Tb927.11.3900	4	4	4	22.5	22.5	22.5	31.198	1.1133e-10	450830000	245110000	205710000	0.96741	0.77995	0.9703	0.92787	0.94084	0.00822342	1.10267	0.125713	+	1731	>Tb927.11.3900 | organism=Trypanosoma_brucei_TREU927 | product=glycosyltransferase family-like protein, putative | location=Tb927_11_v5.1:1142170-1142997(+) | length=275 | sequence_SO=chromosome | SO=protein_coding	Tb927.11.3900	N/A	N/A	N/A	N/A	GO:0097014;GO:0005737;GO:0020023;GO:0005739;GO:0031981	ciliary plasm;cytoplasm;kinetoplast;mitochondrion;nuclear lumen	N/A	N/A	glycosyltransferase family-like protein, putative		0	C-term:mitochondrion, kinetoplast(region, strong, points) GO:0005737 GO:0097014 GO:0031981 GO:0005739 GO:0020023
1.09232	1.03786	1.2016	1.09829	0.963113	0.0845592	A distinct subfamily of CDD/CDA-like deaminases, putative	Tb927.10.8850	Tb927.10.8850	6	6	6	15.2	15.2	15.2	65.888	4.8646e-35	487260000	218370000	268900000	1.0899	0.88846	1.16	1.1647	0.97886	0.00379885	1.11059	0.133657	+	1155	>Tb927.10.8850 | organism=Trypanosoma_brucei_TREU927 | product=hypothetical protein, conserved | location=Tb927_10_v5.1:2190397-2192154(+) | length=585 | sequence_SO=chromosome | SO=protein_coding	Tb927.10.8850	N/A	N/A	GO:0003824	catalytic activity	GO:0005737	cytoplasm	GO:0003723	RNA binding	A distinct subfamily of CDD/CDA-like deaminases, putative		0
1.17788	1.19977	0.95415	1.09705	0.361231	0.190856	hypothetical protein, conserved	Tb927.11.2030	Tb927.11.2030	6	6	6	13.7	13.7	13.7	65.096	3.4308e-49	821700000	419600000	402100000	0.93481	0.82363	1.0074	0.91349	0.86302	0.00741893	1.1106	0.122807	+	1611	>Tb927.11.2030 | organism=Trypanosoma_brucei_TREU927 | product=hypothetical protein, conserved | location=Tb927_11_v5.1:586255-587961(+) | length=568 | sequence_SO=chromosome | SO=protein_coding	Tb927.11.2030	N/A	N/A	N/A	N/A	GO:0005737	cytoplasm	N/A	N/A	hypothetical protein, conserved		0
1.16294	1.21944	0.92658	1.09665	0.341689	0.207912	hypothetical protein, conserved	Tb927.4.1040	Tb927.4.1040	9	9	9	49.4	49.4	49.4	19.37	6.1934e-42	1958000000	994980000	963060000	0.93656	0.82308	0.99837	0.90757	0.85112	0.00925613	1.10299	0.121358	+	2432	>Tb927.4.1040 | organism=Trypanosoma_brucei_TREU927 | product=hypothetical protein, conserved | location=Tb927_04_v5.1:279835-280335(-) | length=166 | sequence_SO=chromosome | SO=protein_coding	Tb927.4.1040	N/A	N/A	N/A	N/A	GO:0005930;GO:0097014;GO:0005737;GO:0031981	axoneme;ciliary plasm;cytoplasm;nuclear lumen	N/A	N/A	hypothetical protein, conserved		0	N-term:axoneme, cytoplasm(weak), cytoplasm, flagellar cytoplasm, nuclear lumen GO:0005930 GO:0005737 GO:0097014 GO:0031981	0.59822	33.8	-0.741252
1.10194	1.07109	1.138	1.09554	1.7989	0.0283413	hypothetical protein, conserved	Tb927.10.15440	Tb927.10.15440	6	6	6	28.4	28.4	28.4	32.727	2.3612e-60	18845000000	10157000000	8687900000	1.1136	0.88564	1.1506	1.1136	1.0645	0.00145704	1.10368	0.131452	+	778	>Tb927.10.15440 | organism=Trypanosoma_brucei_TREU927 | product=hypothetical protein, conserved | location=Tb927_10_v5.1:3792626-3793483(+) | length=285 | sequence_SO=chromosome | SO=protein_coding	Tb927.10.15440	N/A	N/A	N/A	N/A	N/A	N/A	N/A	N/A	hypothetical protein, conserved		0		0.22865	38.4	-2.12879
1.088	1.25192	0.97815	1.0951	0.389615	0.20437	thioredoxin	Tb927.9.3370	Tb927.9.3370	4	4	4	41.1	41.1	41.1	12.135	1.3833e-23	701480000	365700000	335780000	0.89965	0.8723	0.93564	0.94537	0.94577	0.00761954	1.10602	0.121591	+	3976	>Tb927.9.3370 | organism=Trypanosoma_brucei_TREU927 | product=thioredoxin (trx) | location=Tb927_09_v5.1:700627-700950(+) | length=107 | sequence_SO=chromosome | SO=protein_coding	Tb927.9.3370	N/A	N/A	N/A	N/A	GO:0005739	mitochondrion	GO:0015036;GO:0003756	disulfide oxidoreductase activity;protein disulfide isomerase activity	thioredoxin		0
1.02182	1.24741	1.0367	1.09481	0.479366	0.154808	Vps51/Vps67, putative	Tb927.2.2370	Tb927.2.2370	10	10	10	8.9	8.9	8.9	151.54	3.3896e-33	316920000	157710000	159220000	0.97194	0.94869	0.93465	1.0152	0.97152	0.00672282	1.10198	0.123946	+	2064	>Tb927.2.2370 | organism=Trypanosoma_brucei_TREU927 | product=hypothetical protein, conserved | location=Tb927_02_v5.1:460719-464918(-) | length=1399 | sequence_SO=chromosome | SO=protein_coding	Tb927.2.2370	N/A	N/A	N/A	N/A	GO:0005737	cytoplasm	N/A	N/A	Vps51/Vps67, putative		0	N-term:cytoplasm(points) GO:0005737 GO:0005794;C-term:golgi apparatus GO:0005737 GO:0005794	0.92982	1.3	-0.104977
1.14888	1.13394	1.0348	1.09477	0.744953	0.0982559	U5 snRNP-associated 102 kDa protein, putative	Tb927.11.15690	Tb927.11.15690	20	20	20	23.8	23.8	23.8	111.07	1.7716e-98	1763700000	942860000	820820000	0.95265	0.8434	1.0623	1.0015	0.88016	0.00263883	1.10588	0.127914	+	1522	>Tb927.11.15690 | organism=Trypanosoma_brucei_TREU927 | product=U5 snRNP-associated 102 kDa protein, putative | location=Tb927_11_v5.1:4155247-4158276(-) | length=1009 | sequence_SO=chromosome | SO=protein_coding	Tb927.11.15690	N/A	N/A	GO:0005515	protein binding	GO:0005654;GO:0005634	nucleoplasm;nucleus	N/A	N/A	U5 snRNP-associated 102 kDa protein, putative		0
1.17438	1.19772	0.92305	1.09431	0.348921	0.191253	protein phosphatase 1	Tb927.8.7390	Tb927.8.7390	6	6	1	23.7	23.7	3.8	39.294	1.9511e-40	787580000	427630000	359950000	0.95053	0.84891	1.0207	0.91084	0.87874	0.00903022	1.09838	0.119155	+	3719	>Tb927.8.7390 | organism=Trypanosoma_brucei_TREU927 | product=protein phosphatase 1,PP1 | location=Tb927_08_v5.1:2127001-2128041(+) | length=346 | sequence_SO=chromosome | SO=protein_coding	Tb927.8.7390	N/A	N/A	GO:0016787	hydrolase activity	GO:0005737	cytoplasm	GO:0016787;GO:0004722	hydrolase activity;protein serine/threonine phosphatase activity	protein phosphatase 1		0
1.16577	1.14612	0.98384	1.09416	0.558272	0.130129	ribosomal protein S26, putative	Tb927.11.8200	Tb927.11.8200	9	9	9	53.2	53.2	53.2	12.806	2.137e-72	33595000000	17641000000	15954000000	0.95985	0.81027	1.0346	0.97058	0.89561	0.00486103	1.09858	0.124987	+	1950	>Tb927.11.8200 | organism=Trypanosoma_brucei_TREU927 | product=ribosomal protein S26, putative | location=Tb927_11_v5.1:2305896-2306231(+) | length=111 | sequence_SO=chromosome | SO=protein_coding	Tb927.11.8200	GO:0005622;GO:0005840	intracellular;ribosome	GO:0003735	structural constituent of ribosome	GO:0005840	ribosome	GO:0003729;GO:0003735	mRNA binding;structural constituent of ribosome	ribosomal protein S26, putative		0
1.18926	1.1278	0.97284	1.09405	0.517739	0.149446	hypothetical protein, conserved	Tb927.10.6960	Tb927.10.6960	14	14	1	48.1	48.1	4.1	36.056	6.3094e-53	5459100000	2675500000	2783700000	0.96509	0.80763	1.0658	0.96509	0.88263	0.00567738	1.09663	0.124104	+	1045	>Tb927.10.6960 | organism=Trypanosoma_brucei_TREU927 | product=hypothetical protein, conserved | location=Tb927_10_v5.1:1755170-1756132(+) | length=320 | sequence_SO=chromosome | SO=protein_coding	Tb927.10.6960	N/A	N/A	GO:0005509	calcium ion binding	N/A	N/A	N/A	N/A	hypothetical protein, conserved		0	C-term:axoneme(	0.79513	32.8	-0.330737
1.04272	1.01719	1.2393	1.09404	0.566276	0.136673	chaperone protein DnaJ, putative	Tb927.1.1960	Tb927.1.1960	7	7	7	10.6	10.6	10.6	75.71	2.308e-28	1117700000	520070000	597650000	1.1582	0.92944	1.1636	1.2222	1.0162	0.00640019	1.09974	0.124807	+	436	>Tb927.1.1960 | organism=Trypanosoma_brucei_TREU927 | product=chaperone protein DNAj, putative | location=Tb927_01_v5.1:513948-516015(+) | length=658 | sequence_SO=chromosome | SO=protein_coding	Tb927.1.1960	N/A	N/A	GO:0003677	DNA binding	GO:0005737	cytoplasm	GO:0051082	unfolded protein binding	chaperone protein DnaJ, putative		0		1.5501	28.4	0.632361
1.13523	1.13648	1.0328	1.09394	0.816382	0.0842532	40S ribosomal protein S33, putative;40S ribosomal protein S33, putative	Tb927.7.240;Tb927.7.230	Tb927.7.240;Tb927.7.230	4	4	4	44.7	44.7	44.7	11.17	1.7368e-63	7303000000	3804900000	3498200000	0.97427	0.82343	1.0418	1.0101	0.8923	0.00251225	1.1015	0.127351	+	3146	>Tb927.7.240 | organism=Trypanosoma_brucei_TREU927 | product=40S ribosomal protein S33, putative | location=Tb927_07_v5.1:43919-44230(+) | length=103 | sequence_SO=chromosome | SO=protein_coding;>Tb927.7.230 | organism=Trypanosoma_brucei_TREU927 | product=	Tb927.7.230;Tb927.7.240	GO:0005622;GO:0005840;GO:0005622;GO:0005840	intracellular;ribosome;intracellular;ribosome	GO:0003735;GO:0003735	structural constituent of ribosome;structural constituent of ribosome	GO:0005737;N/A	cytoplasm;N/A	GO:0003735;GO:0003735	structural constituent of ribosome;structural constituent of ribosome	40S ribosomal protein S33, putative;40S ribosomal protein S33, putative		0;0		1.3901	41.6	0.475189
1.25737	1.16611	0.8596	1.09365	0.235501	0.266601		Tb11.v5.0731	Tb11.v5.0731	9	5	4	21.2	13	10.9	47.627	1.0776e-58	9305400000	4980500000	4324900000	0.85747	0.77239	1.0302	0.85747	0.85294	0.0155316	1.09436	0.110092	+	371	>Tb11.v5.0731 | organism=Trypanosoma_brucei_TREU927 | product=65 kDa invariant surface glycoprotein, putative | location=Tb927_11_bin_v5.1:3748160-3749452(-) | length=430 | sequence_SO=random_sequence | SO=protein_coding
1.08706	1.25556	0.96915	1.09334	0.363586	0.212104	U6 snRNA-associated sm-like protein Lsm2	Tb927.8.5180	Tb927.8.5180	5	5	5	51.2	51.2	51.2	13.269	3.5681e-16	641940000	338340000	303600000	0.88388	0.87669	0.92803	0.9374	0.92291	0.00819233	1.10392	0.118499	+	3606	>Tb927.8.5180 | organism=Trypanosoma_brucei_TREU927 | product=U6 snRNA-associated sm-like protein Lsm2 (LSm2) | location=Tb927_08_v5.1:1546393-1546770(+) | length=125 | sequence_SO=chromosome | SO=protein_coding	Tb927.8.5180	N/A	N/A	N/A	N/A	GO:0005688;GO:0005654;GO:0005634	U6 snRNP;nucleoplasm;nucleus	N/A	N/A	U6 snRNA-associated sm-like protein Lsm2		0		1.7142	31.6	0.777535
1.1659	1.0898	1.0294	1.09323	0.841536	0.0945968	hypothetical protein, conserved	Tb927.11.10090	Tb927.11.10090	15	15	15	43.1	43.1	43.1	46.367	3.0221e-70	6366100000	2101500000	4264600000	0.99647	0.84317	1.1255	1.024	0.96331	0.00297939	1.09503	0.126572	+	1215	>Tb927.11.10090 | organism=Trypanosoma_brucei_TREU927 | product=hypothetical protein, conserved | location=Tb927_11_v5.1:2705556-2706803(+) | length=415 | sequence_SO=chromosome | SO=protein_coding	Tb927.11.10090	N/A	N/A	N/A	N/A	GO:0005930;GO:0005737	axoneme;cytoplasm	N/A	N/A	hypothetical protein, conserved		0	C-term:axoneme GO:0005930 GO:0005737;N-term:axoneme(50%), cytoplasm(50%), cytoplasm(points, weak) GO:0005930 GO:0005737
1.14	1.17494	0.96969	1.09315	0.524607	0.140291	hypothetical protein, conserved	Tb927.6.2120	Tb927.6.2120	3	3	3	12	12	12	27.385	1.8101e-10	245960000	133100000	112860000	0.92168	0.85341	0.99969	0.9645	0.91852	0.00558001	1.09488	0.123158	+	2914	>Tb927.6.2120 | organism=Trypanosoma_brucei_TREU927 | product=hypothetical protein, conserved | location=Tb927_06_v5.1:679965-680717(-) | length=250 | sequence_SO=chromosome | SO=protein_coding	Tb927.6.2120	N/A	N/A	N/A	N/A	GO:0005737	cytoplasm	N/A	N/A	hypothetical protein, conserved		0	C-term:axoneme(proximal), cytoplasm(weak, points) GO:0005930 GO:0005737;N-term:axoneme, cytoplasm(point), cytoplasm(weak) GO:0005930 GO:0005737	0.88685	26.6	-0.173238
1.11648	1.05022	1.1146	1.09253	1.33598	0.044174	hypothetical protein, conserved	Tb927.5.1690;Tb11.v5.0740	Tb927.5.1690	14	13	13	34.2	32.7	32.7	51.619	7.8285e-181	2705600000	1395800000	1309700000	1.0456	0.8567	1.175	1.1109	0.94379	0.00163683	1.09377	0.127128	+	2704	>Tb927.5.1690 | organism=Trypanosoma_brucei_TREU927 | product=hypothetical protein, conserved | location=Tb927_05_v5.1:592160-593548(+) | length=462 | sequence_SO=chromosome | SO=protein_coding	Tb927.5.1690	N/A	N/A	N/A	N/A	GO:0005930	axoneme	N/A	N/A	hypothetical protein, conserved		0	C-term:axoneme, cytoplasm(points, weak) GO:0005929 GO:0005930;N-term:flagellum, cytoplasm(weak, points) GO:0005929 GO:0005930	0.6407	41	-0.642279
1.19654	1.17108	0.93038	1.09244	0.342011	0.191243	60S ribosomal protein L13, putative;60S ribosomal protein L13, putative	Tb927.3.3320;Tb927.3.3310	Tb927.3.3320;Tb927.3.3310	14	14	14	52.8	52.8	52.8	25.427	2.7726e-121	53617000000	28116000000	25501000000	0.90321	0.80952	1.0156	0.90968	0.86923	0.00850596	1.09934	0.116716	+	2296	>Tb927.3.3320 | organism=Trypanosoma_brucei_TREU927 | product=60S ribosomal protein L13, putative | location=Tb927_03_v5.1:851696-852352(-) | length=218 | sequence_SO=chromosome | SO=protein_coding;>Tb927.3.3310 | organism=Trypanosoma_brucei_TREU927 | prod	Tb927.3.3310;Tb927.3.3320	GO:0005622;GO:0005840;GO:0005622;GO:0005840	intracellular;ribosome;intracellular;ribosome	GO:0003735;GO:0003735	structural constituent of ribosome;structural constituent of ribosome	GO:0005840;GO:0005737;GO:0005840	ribosome;cytoplasm;ribosome	GO:0003735;GO:0003735	structural constituent of ribosome;structural constituent of ribosome	60S ribosomal protein L13, putative;60S ribosomal protein L13, putative		0;0	C-term:cytoplasm(patchy), nucleolus GO:0005730 GO:0005737;N-term:nucleolus(strong, 50%) GO:0005730 GO:0005737	1.2799	40.3	0.356031
1.03073	1.17074	1.0911	1.09242	0.83657	0.0933433	Cell growth-regulating nucleolar protein, putative	Tb927.3.3970	Tb927.3.3970	4	4	4	11.8	11.8	11.8	32.553	7.0683e-72	766690000	385250000	381430000	0.97761	0.95324	1.0026	1.0758	0.92295	0.00305789	1.09752	0.125497	+	2327	>Tb927.3.3970 | organism=Trypanosoma_brucei_TREU927 | product=hypothetical Zinc-finger containing protein | location=Tb927_03_v5.1:1114192-1115085(+) | length=297 | sequence_SO=chromosome | SO=protein_coding	Tb927.3.3970	N/A	N/A	N/A	N/A	GO:0005634	nucleus	N/A	N/A	Cell growth-regulating nucleolar protein, putative		0	C-term:nucleolus, nucleoplasm(weak, points) GO:0005730	0.94558	26.4	-0.0807286
1.07806	1.14869	1.0666	1.09238	1.09221	0.0655239	acetyltransferase, putative	Tb927.5.2280	Tb927.5.2280	5	4	4	13.4	12	12	49.808	5.3003e-20	763880000	374010000	389870000	1.0679	0.90257	1.0679	1.0504	1.0403	0.00189145	1.09778	0.126455	+	2734	>Tb927.5.2280 | organism=Trypanosoma_brucei_TREU927 | product=acetyltransferase, putative | location=Tb927_05_v5.1:764658-765962(+) | length=434 | sequence_SO=chromosome | SO=protein_coding	Tb927.5.2280	N/A	N/A	GO:0016746	transferase activity, transferring acyl groups	GO:0097014;GO:0005737;GO:0031981	ciliary plasm;cytoplasm;nuclear lumen	N/A	N/A	acetyltransferase, putative		4	C-term:endoplasmic reticulum, pellicular membrane GO:0005783 GO:0120267
1.17952	1.04969	1.0218	1.09224	0.802068	0.0880156	hypothetical protein	Tb927.11.7650;Tb11.0350;Tb927.10.14440	Tb927.11.7650;Tb11.0350	6	6	6	11.2	11.2	11.2	51.665	1.0146e-12	547000000	270930000	276070000	1.0498	0.82915	1.2087	1.0475	1.0079	0.00396926	1.08367	0.12504	+	208	>Tb927.11.7650 | organism=Trypanosoma_brucei_TREU927 | product=hypothetical protein | location=Tb927_11_v5.1:2167840-2169282(-) | length=480 | sequence_SO=chromosome | SO=protein_coding;>Tb11.0350 | organism=Trypanosoma_brucei_TREU927 | product=hypothetica	Tb927.11.7650	N/A	N/A	N/A	N/A	N/A	N/A	N/A	N/A	hypothetical protein		0
0.992162	1.18556	1.1376	1.09214	0.620982	0.128935	Nuclear poly(A) polymerase 2	Tb927.7.3780	Tb927.7.3780	10	10	10	16.4	16.4	16.4	74.43	2.6772e-35	1716700000	874070000	842590000	0.98444	0.95736	1.0163	1.0987	0.98904	0.00487719	1.10511	0.12334	+	3228	>Tb927.7.3780 | organism=Trypanosoma_brucei_TREU927 | product=poly(A) polymerase, putative | location=Tb927_07_v5.1:988349-990412(-) | length=687 | sequence_SO=chromosome | SO=protein_coding	Tb927.7.3780	GO:0005634	nucleus	GO:0003723;GO:0016779;GO:0004652	RNA binding;nucleotidyltransferase activity;polynucleotide adenylyltransferase activity	GO:0005634	nucleus	N/A	N/A	Nuclear poly(A) polymerase 2		0		0.66497	47	-0.588639
1.16726	1.14886	0.99922	1.09213	0.508249	0.137977	Galactose oxidase, central domain containing protein, putative	Tb927.8.2660;Tb11.v5.0471;Tb11.v5.0472	Tb927.8.2660	15	15	15	10	10	10	209.69	8.1295e-62	320500000	166300000	154200000	0.90047	0.82605	1.0312	0.96029	0.87397	0.00433537	1.10511	0.121621	+	3496	>Tb927.8.2660 | organism=Trypanosoma_brucei_TREU927 | product=hypothetical protein, conserved | location=Tb927_08_v5.1:785065-790824(+) | length=1919 | sequence_SO=chromosome | SO=protein_coding	Tb927.8.2660	N/A	N/A	GO:0005515	protein binding	N/A	N/A	N/A	N/A	Galactose oxidase, central domain containing protein, putative		0		0.16797	85.3	-2.57372
1.06891	1.33788	0.87351	1.09168	0.206397	0.313095	hypothetical protein, conserved	Tb927.6.3020	Tb927.6.3020	5	4	4	20.8	18.8	18.8	32.217	6.4078e-26	534610000	264810000	269810000	0.90466	0.91565	0.89576	0.86824	0.85252	0.0190213	1.09343	0.104087	+	2955	>Tb927.6.3020 | organism=Trypanosoma_brucei_TREU927 | product=hypothetical protein, conserved | location=Tb927_06_v5.1:898968-899834(+) | length=288 | sequence_SO=chromosome | SO=protein_coding	Tb927.6.3020	N/A	N/A	N/A	N/A	N/A	N/A	N/A	N/A	hypothetical protein, conserved		0	C-term:cytoplasm, flagellum(distal), flagellar cytoplasm, nuclear lumen GO:0005929 GO:0005737 GO:0097014 GO:0031981;N-term:flagellum(distal), cytoplasm GO:0005929 GO:0005737 GO:0097014 GO:0031981	0.40846	93.7	-1.29173
1.32806	0.960799	1.0201	1.09072	0.264734	0.244838	Tex-like protein N-terminal domain/Helix-hairpin-helix motif containing protein, putative	Tb927.11.6660	Tb927.11.6660	4	4	4	4.6	4.6	4.6	103.55	3.497e-17	270320000	153190000	117130000	0.9964	0.72084	1.2167	0.98331	1.0182	0.0138147	1.10299	0.109114	+	1876	>Tb927.11.6660 | organism=Trypanosoma_brucei_TREU927 | product=hypothetical protein, conserved | location=Tb927_11_v5.1:1879713-1882520(-) | length=935 | sequence_SO=chromosome | SO=protein_coding	Tb927.11.6660	N/A	N/A	N/A	N/A	GO:0020023;GO:0005739	kinetoplast;mitochondrion	N/A	N/A	Tex-like protein N-terminal domain/Helix-hairpin-helix motif containing protein, putative		0	C-term:kinetoplast GO:0005730 GO:0020023;N-term:nucleolus, cytoplasm(weak) GO:0005730 GO:0020023
1.18441	1.14818	0.95042	1.09028	0.418088	0.164115	60S ribosomal protein L19, putative;60S ribosomal protein L19, putative	Tb927.7.5020;Tb927.7.5000;Tb11.v5.0182;Tb11.v5.0181	Tb927.7.5020;Tb927.7.5000;Tb11.v5.0182;Tb11.v5.0181	10	10	10	22.3	22.3	22.3	29.408	5.8522e-37	38473000000	20041000000	18432000000	0.93547	0.81419	1.0596	0.93824	0.88411	0.00678671	1.09434	0.117185	+	240	>Tb927.7.5020 | organism=Trypanosoma_brucei_TREU927 | product=60S ribosomal protein L19, putative | location=Tb927_07_v5.1:1325590-1326372(+) | length=260 | sequence_SO=chromosome | SO=protein_coding;>Tb927.7.5000 | organism=Trypanosoma_brucei_TREU927 | pr	Tb927.7.5000;Tb927.7.5020	GO:0005622;GO:0005840;GO:0005622;GO:0005840	intracellular;ribosome;intracellular;ribosome	GO:0003735;GO:0003735	structural constituent of ribosome;structural constituent of ribosome	GO:0005737;GO:0005737	cytoplasm;cytoplasm	GO:0003735;GO:0003735	structural constituent of ribosome;structural constituent of ribosome	60S ribosomal protein L19, putative;60S ribosomal protein L19, putative		0;0	N-term:cytoplasm(patchy), nucleolus, nucleolus(strong,	1.2802	28.5	0.356369
1.24366	1.05613	0.99576	1.09021	0.419011	0.181885	MORN repeat containing protein	Tb927.10.6230	Tb927.10.6230	14	14	14	24.5	24.5	24.5	77.026	9.5725e-72	2332100000	1194700000	1137500000	0.99175	0.78111	1.1406	0.97083	0.93327	0.00699835	1.09852	0.116891	+	1016	>Tb927.10.6230 | organism=Trypanosoma_brucei_TREU927 | product=MORN repeat containing protein | location=Tb927_10_v5.1:1579019-1581091(-) | length=690 | sequence_SO=chromosome | SO=protein_coding	Tb927.10.6230	N/A	N/A	N/A	N/A	GO:0005930;GO:0005737	axoneme;cytoplasm	N/A	N/A	MORN repeat containing protein		0	C-term:axoneme(25%), cytoplasm(weak) GO:0005930 GO:0005737	0.84654	194.2	-0.24035
1.18589	1.17467	0.9222	1.09011	0.338184	0.184079	60S ribosomal protein L24, putative;60S ribosomal protein L24, putative	Tb927.10.5480;Tb927.10.5460	Tb927.10.5480;Tb927.10.5460	11	11	11	51.2	51.2	51.2	14.595	2.0204e-135	50992000000	26971000000	24021000000	0.89527	0.79901	1.0179	0.90977	0.8664	0.00878828	1.09425	0.113934	+	986	>Tb927.10.5480 | organism=Trypanosoma_brucei_TREU927 | product=60S ribosomal protein L24, putative | location=Tb927_10_v5.1:1377506-1377883(+) | length=125 | sequence_SO=chromosome | SO=protein_coding;>Tb927.10.5460 | organism=Trypanosoma_brucei_TREU927 |	Tb927.10.5460;Tb927.10.5480	N/A;N/A	N/A;N/A	N/A;N/A	N/A;N/A	GO:0005737;GO:0005840;GO:0005737;GO:0005840	cytoplasm;ribosome;cytoplasm;ribosome	GO:0003735;GO:0003735	structural constituent of ribosome;structural constituent of ribosome	60S ribosomal protein L24, putative;60S ribosomal protein L24, putative		0;0		1.4286	39.3	0.514602
1.16921	1.11095	1.0168	1.08998	0.635806	0.119625	Right handed beta helix region/Periplasmic copper-binding protein (NosD), putative	Tb927.11.1380	Tb927.11.1380	17	17	17	8	8	8	325.55	4.9671e-52	734260000	373320000	360940000	0.97231	0.82553	1.0702	0.98977	0.89341	0.00344714	1.09899	0.12083	+	1415	>Tb927.11.1380 | organism=Trypanosoma_brucei_TREU927 | product=hypothetical protein, conserved | location=Tb927_11_v5.1:399081-408077(+) | length=2998 | sequence_SO=chromosome | SO=protein_coding	Tb927.11.1380	N/A	N/A	N/A	N/A	N/A	N/A	N/A	N/A	Right handed beta helix region/Periplasmic copper-binding protein (NosD), putative		0	C-term:axoneme, cytoplasm(weak, reticulated) GO:0005930;N-term:cytoplasm(weak, reticulated), flagellum(weak) GO:0005930
1.00468	1.00338	1.276	1.08992	0.394858	0.172212	Overproducer of inositol protein 10 homolog, putative	Tb927.1.1400;REV__Tb927.11.13570	Tb927.1.1400	5	5	5	33.7	33.7	33.7	21.445	7.7922e-15	831690000	409360000	422330000	1.2047	0.97198	1.2047	1.2617	1.0059	0.00950995	1.09469	0.115659	+	416	>Tb927.1.1400 | organism=Trypanosoma_brucei_TREU927 | product=hypothetical protein, conserved | location=Tb927_01_v5.1:358337-358936(+) | length=193 | sequence_SO=chromosome | SO=protein_coding	Tb927.1.1400	N/A	N/A	N/A	N/A	GO:0005737;GO:0005654	cytoplasm;nucleoplasm	N/A	N/A	Overproducer of inositol protein 10 homolog, putative		1	C-term:nuclear pore, cytoplasm, flagellar cytoplasm GO:0005643 GO:0005737 GO:0097014
1.16535	1.19749	0.92058	1.0897	0.327364	0.194147	60S ribosomal protein L35, putative;60S ribosomal protein L35, putative	Tb927.9.1850;Tb927.9.1810	Tb927.9.1850;Tb927.9.1810	8	8	8	37.8	37.8	37.8	15.144	3.6804e-24	18781000000	9878200000	8902400000	0.91071	0.82746	0.99242	0.90627	0.8914	0.00900591	1.09447	0.112931	+	3938	>Tb927.9.1850 | organism=Trypanosoma_brucei_TREU927 | product=60S ribosomal protein L35, putative | location=Tb927_09_v5.1:427517-428242(-) | length=127 | sequence_SO=chromosome | SO=protein_coding;>Tb927.9.1810 | organism=Trypanosoma_brucei_TREU927 | prod	Tb927.9.1810;Tb927.9.1850	GO:0005622;GO:0005840;GO:0005622;GO:0005840	intracellular;ribosome;intracellular;ribosome	GO:0003735;GO:0003735	structural constituent of ribosome;structural constituent of ribosome	GO:0005737;GO:0005840;GO:0005737;GO:0005840	cytoplasm;ribosome;cytoplasm;ribosome	GO:0003735;GO:0003735	structural constituent of ribosome;structural constituent of ribosome	60S ribosomal protein L35, putative;60S ribosomal protein L35, putative		0;0	C-term:cytoplasm(patchy) GO:0005730 GO:0005737;N-term:nucleolus, cytoplasm(patchy), cytoplasm(;N-term:nucleolus, cytoplasm(patchy) GO:0005730 GO:0005737
1.25294	1.14735	0.89938	1.08942	0.241437	0.256656	vesicle-associated membrane protein, putative	Tb927.10.790	Tb927.10.790	8	8	8	28	28	28	26.489	5.741e-96	6610800000	3340400000	3270400000	0.86796	0.74064	1.041	0.86796	0.88149	0.0120505	1.09989	0.106445	+	1105	>Tb927.10.790 | organism=Trypanosoma_brucei_TREU927 | product=vesicle-associated membrane protein, putative,synaptobrevin, putative (VAMP) | location=Tb927_10_v5.1:203928-204647(+) | length=239 | sequence_SO=chromosome | SO=protein_coding	Tb927.10.790	GO:0016021	integral component of membrane	N/A	N/A	GO:0005737;GO:0016021	cytoplasm;integral component of membrane	GO:0005484	SNAP receptor activity	vesicle-associated membrane protein, putative		1	C-term:cytoplasm(points, weak) GO:0030133	0.51005	25.2	-0.971289
1.14917	0.985513	1.1715	1.0891	0.634093	0.109108	Domain of unknown function (DUF4586), putative	Tb927.11.9100	Tb927.11.9100	6	6	6	29.7	29.7	29.7	33.383	1.8195e-39	1653400000	855630000	797760000	0.98476	0.8443	1.2229	1.1326	0.97627	0.00494387	1.10206	0.119728	+	1988	>Tb927.11.9100 | organism=Trypanosoma_brucei_TREU927 | product=hypothetical protein, conserved | location=Tb927_11_v5.1:2492578-2493438(+) | length=286 | sequence_SO=chromosome | SO=protein_coding	Tb927.11.9100	N/A	N/A	N/A	N/A	N/A	N/A	N/A	N/A	Domain of unknown function (DUF4586), putative		0	N-term:axoneme GO:0005930 GO:0097740;C-term:paraflagellar rod GO:0005930 GO:0097740
1.17451	1.03944	1.0656	1.08905	0.788078	0.0900482	Polyadenylation mediator complex protein PAMC3, putative	Tb927.10.1730	Tb927.10.1730	5	5	5	26.3	26.3	26.3	39.265	9.4353e-25	593930000	291510000	302420000	1.0434	0.84927	1.1979	1.0532	0.95039	0.0031667	1.09318	0.120879	+	808	>Tb927.10.1730 | organism=Trypanosoma_brucei_TREU927 | product=hypothetical protein, conserved | location=Tb927_10_v5.1:461717-462790(+) | length=357 | sequence_SO=chromosome | SO=protein_coding	Tb927.10.1730	N/A	N/A	N/A	N/A	GO:0031019;GO:0005739	mitochondrial mRNA editing complex;mitochondrion	N/A	N/A	Polyadenylation mediator complex protein PAMC3, putative		0		1.9492	6.1	0.962882
1.02401	0.984155	1.2831	1.08899	0.38961	0.183097	chaperone protein DnaJ, putative	Tb927.8.8310	Tb927.8.8310	6	6	6	22	22	22	51.72	2.6544e-52	512210000	253610000	258610000	1.0277	0.9619	1.132	1.2588	0.97655	0.00999033	1.09709	0.114414	+	3760	>Tb927.8.8310 | organism=Trypanosoma_brucei_TREU927 | product=chaperone protein DNAj, putative | location=Tb927_08_v5.1:2460089-2461534(+) | length=481 | sequence_SO=chromosome | SO=protein_coding	Tb927.8.8310	N/A	N/A	N/A	N/A	GO:0005737;GO:0005739	cytoplasm;mitochondrion	N/A	N/A	chaperone protein DnaJ, putative		2		1.8847	31.8	0.914335
1.12962	1.05304	1.1056	1.08842	1.26812	0.0510551	acid phosphatase, putative;acid phosphatase, putative	Tb927.10.7020	Tb927.10.7020	16	16	16	42.5	42.5	42.5	49.918	4.7018e-112	3738100000	1995600000	1742500000	1.0399	0.84854	1.1307	1.0826	0.95047	0.00168765	1.09609	0.121635	+	1048	>Tb927.10.7020 | organism=Trypanosoma_brucei_TREU927 | product=acid phosphatase, putative | location=Tb927_10_v5.1:1768266-1769573(+) | length=435 | sequence_SO=chromosome | SO=protein_coding	Tb927.10.7020;Tb927.10.7020	N/A;N/A	N/A;N/A	N/A;N/A	N/A;N/A	GO:0005737;GO:0051286;GO:0005737	cytoplasm;cell tip;cytoplasm	GO:0003993;GO:0003993	acid phosphatase activity;acid phosphatase activity	acid phosphatase, putative;acid phosphatase, putative		1;0	N-term:cell tip(posterior), cell tip(anterior, strong), endoplasmic reticulum(points) GO:0051286 GO:0005783 GO:0005737;C-term:cytoplasm(points) GO:0051286 GO:0005783 GO:0005737;N-term:cell tip(posterior), cell tip(anterior, strong), endoplasmic reticulum(points) GO:0051286 GO:0005783 GO:0005737;C-term:cytoplasm(points) GO:0051286 GO:0005783 GO:0005737	1.0597;1.0597	19.7;19.7	0.083655897;0.083655897
1.2015	1.15379	0.92721	1.08805	0.328163	0.19509	60S ribosomal protein L4	Tb927.3.5050	Tb927.3.5050	33	33	33	68.2	68.2	68.2	41.856	0	136700000000	71644000000	65056000000	0.91394	0.80236	1.0459	0.90887	0.87607	0.00854086	1.09417	0.111122	+	2378	>Tb927.3.5050 | organism=Trypanosoma_brucei_TREU927 | product=60S ribosomal protein L4 | location=Tb927_03_v5.1:1417717-1418841(+) | length=374 | sequence_SO=chromosome | SO=protein_coding	Tb927.3.5050	GO:0005840	ribosome	GO:0003735	structural constituent of ribosome	GO:0005737;GO:0005840	cytoplasm;ribosome	GO:0003729;GO:0003735	mRNA binding;structural constituent of ribosome	60S ribosomal protein L4		0		1.4507	39.6	0.536749
1.1687	1.14964	0.96758	1.08785	0.440074	0.148995	cullin 1, putative	Tb927.11.11430	Tb927.11.11430	24	24	24	34.8	34.8	34.8	91.936	3.5319e-90	3373800000	1627600000	1746200000	0.9752	0.82394	1.0534	0.94521	0.88163	0.00565613	1.09531	0.114931	+	1293	>Tb927.11.11430 | organism=Trypanosoma_brucei_TREU927 | product=cullin 1, putative | location=Tb927_11_v5.1:3060388-3062805(+) | length=805 | sequence_SO=chromosome | SO=protein_coding	Tb927.11.11430	N/A	N/A	GO:0031625	ubiquitin protein ligase binding	GO:0019005;GO:0031461	SCF ubiquitin ligase complex;cullin-RING ubiquitin ligase complex	N/A	N/A	cullin 1, putative		0	N-term:cytoplasm(weak, 75%, reticulated), cytoplasm(25%), flagellar cytoplasm(25%), nuclear lumen(25%) GO:0005654 GO:0005737
1.07326	1.12821	1.0767	1.08766	1.33038	0.0444732	hypothetical protein, conserved	Tb927.10.7920	Tb927.10.7920	7	7	7	33	33	33	26.008	8.4995e-27	1276300000	624960000	651290000	0.993	0.90579	1.0671	1.0615	0.93692	0.00135848	1.09272	0.120713	+	1107	>Tb927.10.7920 | organism=Trypanosoma_brucei_TREU927 | product=hypothetical protein, conserved | location=Tb927_10_v5.1:1979132-1979824(-) | length=230 | sequence_SO=chromosome | SO=protein_coding	Tb927.10.7920	N/A	N/A	N/A	N/A	N/A	N/A	N/A	N/A	hypothetical protein, conserved		0
1.10857	1.18694	0.983	1.08741	0.50147	0.146822	hypothetical protein, conserved	Tb927.10.5630	Tb927.10.5630	10	10	10	43.8	43.8	43.8	21.709	1.2881e-30	2690500000	1412900000	1277600000	0.94596	0.86897	1.0122	0.96671	0.92028	0.00508133	1.09284	0.115704	+	992	>Tb927.10.5630 | organism=Trypanosoma_brucei_TREU927 | product=hypothetical protein, conserved | location=Tb927_10_v5.1:1406244-1406801(+) | length=185 | sequence_SO=chromosome | SO=protein_coding	Tb927.10.5630	N/A	N/A	N/A	N/A	N/A	N/A	N/A	N/A	hypothetical protein, conserved		0	N-term:cytoplasm(25%), axoneme(75%), flagellar cytoplasm(25%), nuclear lumen(25%) GO:0005930	0.68737	25	-0.540841
0.952835	1.09462	1.2169	1.08715	0.421613	0.17411	hypothetical protein, conserved	Tb927.9.2390	Tb927.9.2390	4	4	4	24.7	24.7	24.7	22.31	1.542e-22	1218500000	651740000	566780000	1.0669	0.9816	1.0677	1.214	1.0165	0.0073408	1.08812	0.113498	+	3952	>Tb927.9.2390 | organism=Trypanosoma_brucei_TREU927 | product=hypothetical protein, conserved | location=Tb927_09_v5.1:519185-519781(-) | length=198 | sequence_SO=chromosome | SO=protein_coding	Tb927.9.2390	N/A	N/A	N/A	N/A	N/A	N/A	N/A	N/A	hypothetical protein, conserved		0	C-term:cell tip(posterior, 50%) GO:0051286
1.09935	1.03726	1.133	1.087	1.12601	0.0580945	WD domain, G-beta repeat, putative	Tb927.7.3290	Tb927.7.3290	3	3	3	11.8	11.8	11.8	40.159	5.5294e-37	790210000	389590000	400620000	1.0824	0.89914	1.1804	1.1244	1.0007	0.00205636	1.08987	0.119526	+	3199	>Tb927.7.3290 | organism=Trypanosoma_brucei_TREU927 | product=hypothetical protein, conserved | location=Tb927_07_v5.1:848346-849467(-) | length=373 | sequence_SO=chromosome | SO=protein_coding	Tb927.7.3290	N/A	N/A	GO:0005515	protein binding	N/A	N/A	N/A	N/A	WD domain, G-beta repeat, putative		0	N-term:cytoplasm GO:0005737 GO:0031981 GO:0097014;C-term:nuclear lumen(strong), cytoplasm, flagellar cytoplasm GO:0005737 GO:0031981 GO:0097014	0.8192	29.8	-0.287712
1.14121	1.19501	0.96318	1.08692	0.365339	0.180323	60S ribosomal proteins L38, putative	Tb927.10.3280	Tb927.10.3280	4	4	2	26.8	26.8	13.4	9.5664	1.4255e-17	16581000000	8600000000	7981400000	0.92434	0.8208	0.9828	0.92453	0.89924	0.00638997	1.0998	0.111463	+	896	>Tb927.10.3280 | organism=Trypanosoma_brucei_TREU927 | product=60S ribosomal proteins L38, putative | location=Tb927_10_v5.1:847444-847692(+) | length=82 | sequence_SO=chromosome | SO=protein_coding	Tb927.10.3280	GO:0005622;GO:0005840	intracellular;ribosome	GO:0003735	structural constituent of ribosome	GO:0097014;GO:0005737;GO:0031981;GO:0005840	ciliary plasm;cytoplasm;nuclear lumen;ribosome	GO:0003735	structural constituent of ribosome	60S ribosomal proteins L38, putative		0		1.1681	18.3	0.224164
1.09843	1.09275	1.0481	1.08676	2.00845	0.0195536	hypothetical protein, conserved	Tb927.10.4470;Tb10.v4.0037	Tb927.10.4470;Tb10.v4.0037	6	6	6	7.5	7.5	7.5	115.54	5.1964e-20	704190000	425270000	278920000	0.942	0.89255	1.1053	1.0691	0.91323	0.00127592	1.07976	0.119936	+	188	>Tb927.10.4470 | organism=Trypanosoma_brucei_TREU927 | product=hypothetical protein, conserved | location=Tb927_10_v5.1:1147467-1150622(-) | length=1051 | sequence_SO=chromosome | SO=protein_coding;>Tb10.v4.0037 | organism=Trypanosoma_brucei_TREU927 | prod	Tb927.10.4470	N/A	N/A	GO:0005488	binding	GO:0005737;GO:0005654	cytoplasm;nucleoplasm	N/A	N/A	hypothetical protein, conserved		0	C-term:nucleoplasm(strong, 50%), cytoplasm GO:0005654 GO:0005737
1.16917	1.1606	0.9544	1.08617	0.382168	0.160284	60S ribosomal protein L23, putative;60S ribosomal protein L23, putative	Tb927.9.11410;Tb927.9.11380	Tb927.9.11410;Tb927.9.11380	16	16	16	79.1	79.1	79.1	14.962	6.4849e-163	78441000000	40988000000	37453000000	0.92456	0.82033	1.0182	0.92874	0.88374	0.00645118	1.09472	0.111235	+	3817	>Tb927.9.11410 | organism=Trypanosoma_brucei_TREU927 | product=unspecified product | location=Tb927_09_v5.1:1789175-1789594(+) | length=139 | sequence_SO=chromosome | SO=protein_coding;>Tb927.9.11380 | organism=Trypanosoma_brucei_TREU927 | product=unspecif	Tb927.9.11380;Tb927.9.11410	GO:0005840;GO:0005840	ribosome;ribosome	GO:0003735;GO:0003735	structural constituent of ribosome;structural constituent of ribosome	GO:0005737;GO:0005840;GO:0005840	cytoplasm;ribosome;ribosome	GO:0003735;GO:0003735	structural constituent of ribosome;structural constituent of ribosome	60S ribosomal protein L23, putative;60S ribosomal protein L23, putative		0;0	C-term:cytoplasm(points), nucleolus GO:0005737 GO:0005730
1.1552	1.05251	1.0613	1.08604	0.915043	0.0698675	p21-C-terminal region-binding protein, putative	Tb927.11.9050	Tb927.11.9050	9	9	9	30.2	30.2	30.2	44.583	1.0726e-59	1330200000	691100000	639130000	1.0504	0.84484	1.1455	1.0504	0.96646	0.00244009	1.08967	0.117639	+	1986	>Tb927.11.9050 | organism=Trypanosoma_brucei_TREU927 | product=hypothetical protein, conserved | location=Tb927_11_v5.1:2480142-2481335(+) | length=397 | sequence_SO=chromosome | SO=protein_coding	Tb927.11.9050	N/A	N/A	N/A	N/A	GO:0005654;GO:0005634	nucleoplasm;nucleus	N/A	N/A	p21-C-terminal region-binding protein, putative		0	N-term:nucleolus GO:0005730 GO:0005654
1.06656	1.09901	1.1211	1.08586	1.91937	0.0216303	phosphatase of regenerating liver-type phosphatase, putative	Tb927.8.5780	Tb927.8.5780	6	6	6	46	46	46	19.422	3.7678e-35	2413600000	1230700000	1182900000	1.0508	0.8828	1.0686	1.092	0.95217	0.00126489	1.09556	0.118716	+	3635	>Tb927.8.5780 | organism=Trypanosoma_brucei_TREU927 | product=phosphatase of regenerating liver-type phosphatase, putative | location=Tb927_08_v5.1:1707584-1708114(+) | length=176 | sequence_SO=chromosome | SO=protein_coding	Tb927.8.5780	N/A	N/A	GO:0016791;GO:0008138	phosphatase activity;protein tyrosine/serine/threonine phosphatase activity	N/A	N/A	GO:0004721	phosphoprotein phosphatase activity	phosphatase of regenerating liver-type phosphatase, putative		0		2.1214	35	1.08502
1.16098	1.18339	0.93394	1.08563	0.334763	0.18058	60S ribosomal protein L18, putative;60S ribosomal protein L18, putative	Tb927.11.4300;Tb927.10.9880	Tb927.11.4300;Tb927.10.9880	16	16	16	61.7	61.7	61.7	21.874	1.006e-291	53417000000	27885000000	25532000000	0.91252	0.83072	1.0178	0.91252	0.89021	0.00779756	1.09277	0.108733	+	1199	>Tb927.11.4300 | organism=Trypanosoma_brucei_TREU927 | product=60S ribosomal protein L18, putative (RPL18) | location=Tb927_11_v5.1:1253829-1254410(-) | length=193 | sequence_SO=chromosome | SO=protein_coding;>Tb927.10.9880 | organism=Trypanosoma_brucei_TR	Tb927.10.9880;Tb927.11.4300	N/A;N/A	N/A;N/A	N/A;N/A	N/A;N/A	GO:0005737;GO:0005840;GO:0005737;GO:0005840	cytoplasm;ribosome;cytoplasm;ribosome	GO:0003735;GO:0003735	structural constituent of ribosome;structural constituent of ribosome	60S ribosomal protein L18, putative;60S ribosomal protein L18, putative		0;0	C-term:nucleolus, cytoplasm(patchy) GO:0005730 GO:0005737
1.17275	1.17217	0.9448	1.08542	0.3322	0.174257	ribosomal protein L15, putative	Tb927.9.15190	Tb927.9.15190	7	7	1	34.8	34.8	5.4	24.401	7.6036e-93	29129000000	15330000000	13799000000	0.9239	0.81803	1.0099	0.91136	0.88568	0.00718185	1.09657	0.108387	+	3914	>Tb927.9.15190 | organism=Trypanosoma_brucei_TREU927 | product=ribosomal protein L15, putative | location=Tb927_09_v5.1:2361569-2362183(+) | length=204 | sequence_SO=chromosome | SO=protein_coding	Tb927.9.15190	GO:0005622;GO:0005840	intracellular;ribosome	GO:0003735	structural constituent of ribosome	GO:0005840	ribosome	GO:0003735	structural constituent of ribosome	ribosomal protein L15, putative		0
1.11788	1.12729	1.0309	1.08529	0.828899	0.0777294	mitogen-activated protein kinase 3, putative	Tb927.8.3550	Tb927.8.3550	10	10	10	33.7	33.7	33.7	42.672	1.4925e-70	4266000000	2129000000	2137000000	0.97834	0.88656	1.0565	1.0107	0.9284	0.0022582	1.09202	0.116328	+	3527	>Tb927.8.3550 | organism=Trypanosoma_brucei_TREU927 | product=mitogen-activated protein kinase 3, putative | location=Tb927_08_v5.1:1064638-1065753(-) | length=371 | sequence_SO=chromosome | SO=protein_coding	Tb927.8.3550	N/A	N/A	GO:0005524;GO:0004672	ATP binding;protein kinase activity	N/A	N/A	GO:0005524;GO:0004674	ATP binding;protein serine/threonine kinase activity	mitogen-activated protein kinase 3, putative		0		0.1858	30	-2.42818
1.17334	1.10473	0.98726	1.08516	0.552802	0.130625	nucleoside diphosphate kinase, putative	Tb927.9.11260	Tb927.9.11260	7	7	7	28.1	28.1	28.1	37.106	1.7264e-48	1092000000	557790000	534180000	1.0157	0.83554	1.0608	0.9774	0.94842	0.00452635	1.08844	0.113777	+	3814	>Tb927.9.11260 | organism=Trypanosoma_brucei_TREU927 | product=nucleoside diphosphate kinase, putative | location=Tb927_09_v5.1:1778583-1779587(+) | length=334 | sequence_SO=chromosome | SO=protein_coding	Tb927.9.11260	N/A	N/A	N/A	N/A	GO:0005930	axoneme	GO:0005524;GO:0004550	ATP binding;nucleoside diphosphate kinase activity	nucleoside diphosphate kinase, putative		0
1.16592	1.16889	0.93672	1.08506	0.35538	0.165682	chaperone protein DnaJ, putative	Tb927.11.16740	Tb927.11.16740	10	10	10	27.6	27.6	27.6	42.846	3.1584e-66	5742900000	2398100000	3344800000	0.93089	0.83367	1.0442	0.92037	0.88545	0.00741131	1.09051	0.108967	+	1580	>Tb927.11.16740 | organism=Trypanosoma_brucei_TREU927 | product=chaperone protein DNAj, putative | location=Tb927_11_v5.1:4454558-4455712(-) | length=384 | sequence_SO=chromosome | SO=protein_coding	Tb927.11.16740	N/A	N/A	GO:0031072;GO:0051082	heat shock protein binding;unfolded protein binding	GO:0005783	endoplasmic reticulum	GO:0051087;GO:0051082	chaperone binding;unfolded protein binding	chaperone protein DnaJ, putative		0	C-term:endoplasmic reticulum, Golgi apparatus GO:0005783 GO:0005794
1.39001	0.977613	0.91015	1.08498	0.159735	0.335119	cyclin dependent kinases regulatory subunit, putative	Tb927.11.16390	Tb927.11.16390	3	3	3	41.8	41.8	41.8	11.919	1.2715e-16	586290000	304710000	281580000	0.93736	0.67566	1.1974	0.88733	0.9479	0.0231211	1.09259	0.0899904	+	1563	>Tb927.11.16390 | organism=Trypanosoma_brucei_TREU927 | product=cyclin dependent kinases regulatory subunit, putative (CKS1) | location=Tb927_11_v5.1:4348899-4349195(-) | length=98 | sequence_SO=chromosome | SO=protein_coding	Tb927.11.16390	N/A	N/A	GO:0016538	cyclin-dependent protein serine/threonine kinase regulator activity	GO:0005956	protein kinase CK2 complex	GO:0004693	cyclin-dependent protein serine/threonine kinase activity	cyclin dependent kinases regulatory subunit, putative		0	C-term:cytoplasm, basal body(cell cycle dependent), pro-basal body(cell cycle dependent), flagellum(cell cycle dependent), flagellar cytoplasm, nuclear lumen GO:0005737 GO:0097014 GO:0031981 GO:0036064 GO:0120280 GO:0005929;N-term:cytoplasm, cytoplasm(points), flagellar cytoplasm, nuclear lumen GO:0005737 GO:0097014 GO:0031981 GO:0036064 GO:0120280 GO:0005929
1.19087	1.0667	1.0064	1.08459	0.568244	0.129782	Domain of unknown function (DUF4586), putative	Tb927.3.3200	Tb927.3.3200	10	10	10	41.7	41.7	41.7	39.357	2.4455e-98	1878800000	937330000	941510000	1.0222	0.82029	1.0858	0.9962	0.95796	0.00452635	1.08799	0.113228	+	2290	>Tb927.3.3200 | organism=Trypanosoma_brucei_TREU927 | product=hypothetical protein, conserved | location=Tb927_03_v5.1:826007-827061(-) | length=350 | sequence_SO=chromosome | SO=protein_coding	Tb927.3.3200	N/A	N/A	N/A	N/A	GO:0005930	axoneme	N/A	N/A	Domain of unknown function (DUF4586), putative		0	C-term:axoneme(cell cycle dependent), cytoplasm(weak, points, reticulated) GO:0005930	0.64121	26.6	-0.641131
1.16915	1.15904	0.95587	1.08447	0.367688	0.162635	Phosducin, putative	Tb927.2.4850	Tb927.2.4850	12	12	12	54.4	54.4	54.4	29.04	7.5779e-80	3862700000	1969200000	1893600000	0.92989	0.83166	1.0428	0.9252	0.90413	0.0063629	1.09469	0.108745	+	2135	>Tb927.2.4850 | organism=Trypanosoma_brucei_TREU927 | product=hypothetical protein, conserved | location=Tb927_02_v5.1:860900-861658(-) | length=252 | sequence_SO=chromosome | SO=protein_coding	Tb927.2.4850	N/A	N/A	N/A	N/A	GO:0097014;GO:0005737	ciliary plasm;cytoplasm	N/A	N/A	Phosducin, putative		0	N-term:cytoplasm(75%) GO:0005737 GO:0097014	2.0588	56.3	1.0418
1.18528	1.19459	0.91989	1.08439	0.249096	0.214191	Metal-binding domain-containing protein	Tb927.1.750;REV__Tb927.10.12580;Tb927.5.4300	Tb927.1.750	5	5	5	22	22	22	132.69	7.9415e-11	559070000	317410000	241660000	0.86026	0.79048	0.9286	0.8733	0.8406	0.00933395	1.09992	0.102097	+	519	>Tb927.1.750 | organism=Trypanosoma_brucei_TREU927 | product=hypothetical protein, conserved | location=Tb927_01_v5.1:241993-245640(-) | length=1215 | sequence_SO=chromosome | SO=protein_coding	Tb927.1.750	N/A	N/A	N/A	N/A	N/A	N/A	N/A	N/A	Metal-binding domain-containing protein		0	C-term:paraflagellar rod, cytoplasm(points, weak) GO:0097740;N-term:paraflagellar rod, paraflagellar rod(distal, strong) GO:0097740	1.6514	118.3	0.72369
1.19626	1.05365	1.011	1.08437	0.561745	0.128705	MORN repeat, putative	Tb927.11.7180;REV__Tb11.v5.0886;REV__Tb927.10.3510	Tb927.11.7180	7	7	7	17	17	17	72.559	1.1377e-24	2455100000	1276600000	1178500000	1.0727	0.81583	1.1104	1.0032	0.97957	0.0047368	1.08697	0.112845	+	1901	>Tb927.11.7180 | organism=Trypanosoma_brucei_TREU927 | product=hypothetical protein, conserved | location=Tb927_11_v5.1:2007990-2010885(-) | length=653 | sequence_SO=chromosome | SO=protein_coding	Tb927.11.7180	N/A	N/A	N/A	N/A	GO:0005930;GO:0005737	axoneme;cytoplasm	N/A	N/A	MORN repeat, putative		0
1.08915	1.07001	1.1095	1.08429	2.16629	0.0157928	Hypoxanthine-guanine-xanthine phosphoribosyltransferase	Tb927.10.1390	Tb927.10.1390	14	14	14	75.2	75.2	75.2	26.36	5.7162e-112	20098000000	9921200000	10176000000	1.0746	0.88773	1.1313	1.0937	0.97712	0.00106849	1.08955	0.11668	+	690	>Tb927.10.1390 | organism=Trypanosoma_brucei_TREU927 | product=hypoxanthine-guanine phosphoribosyltransferase, putative | location=Tb927_10_v5.1:366488-367192(-) | length=234 | sequence_SO=chromosome | SO=protein_coding	Tb927.10.1390	N/A	N/A	N/A	N/A	GO:0020022;GO:0005737;GO:0020015	acidocalcisome;cytoplasm;glycosome	GO:0052657;GO:0004422;GO:0042301;GO:0000310	guanine phosphoribosyltransferase activity;hypoxanthine phosphoribosyltransferase activity;phosphate ion binding;xanthine phosphoribosyltransferase activity	Hypoxanthine-guanine-xanthine phosphoribosyltransferase		0	C-term:cytoplasm(patchy), nuclear lumen GO:0020015 GO:0005737 GO:0031981;N-term:glycosome GO:0020015 GO:0005737 GO:0031981	1.2779	52.5	0.353775
1.07503	1.37229	0.82559	1.08428	0.128102	0.377832	vacuolar sorting protein 33 , putative	Tb927.3.2280	Tb927.3.2280	8	8	8	18.4	18.4	18.4	66.938	1.8956e-26	849770000	490530000	359230000	0.93365	0.87683	0.87031	0.80554	0.88749	0.0254557	1.09097	0.0829944	+	2248	>Tb927.3.2280 | organism=Trypanosoma_brucei_TREU927 | product=vacuolar sorting protein 33 , putative | location=Tb927_03_v5.1:589443-591236(+) | length=597 | sequence_SO=chromosome | SO=protein_coding	Tb927.3.2280	N/A	N/A	N/A	N/A	N/A	N/A	N/A	N/A	vacuolar sorting protein 33 , putative		0		0.74577	24.5	-0.423197
1.21205	1.12462	0.94121	1.08423	0.328007	0.197359	Emopamil binding protein, putative;Emopamil binding protein, putative	Tb927.11.1690	Tb927.11.1690	4	4	4	31.1	31.1	31.1	20.428	1.0411e-62	663050000	333800000	329250000	0.91601	0.78252	1.0533	0.91601	0.89205	0.00781751	1.09263	0.106773	+	1593	>Tb927.11.1690 | organism=Trypanosoma_brucei_TREU927 | product=hypothetical protein, conserved | location=Tb927_11_v5.1:517230-517797(-) | length=183 | sequence_SO=chromosome | SO=protein_coding	Tb927.11.1690;Tb927.11.1690	N/A;GO:0016021	N/A;integral component of membrane	N/A;GO:0047750	N/A;cholestenol delta-isomerase activity	N/A;N/A	N/A;N/A	N/A;N/A	N/A;N/A	Emopamil binding protein, putative;Emopamil binding protein, putative		3;4
1.16251	1.15676	0.96788	1.08402	0.390135	0.153151	60S ribosomal protein L28, putative;60S ribosomal protein L28, putative	Tb927.11.6200;Tb927.11.6180	Tb927.11.6200;Tb927.11.6180	11	11	11	47.3	47.3	47.3	16.861	1.8994e-131	52719000000	27836000000	24883000000	0.90366	0.81506	1.0301	0.93278	0.88314	0.00563444	1.09572	0.108981	+	1847	>Tb927.11.6200 | organism=Trypanosoma_brucei_TREU927 | product=60S ribosomal protein L28, putative | location=Tb927_11_v5.1:1743969-1744409(-) | length=146 | sequence_SO=chromosome | SO=protein_coding;>Tb927.11.6180 | organism=Trypanosoma_brucei_TREU927 |	Tb927.11.6180;Tb927.11.6200	N/A;N/A	N/A;N/A	N/A;N/A	N/A;N/A	GO:0005737;GO:0005840;GO:0005737;GO:0005840	cytoplasm;ribosome;cytoplasm;ribosome	GO:0003729;GO:0003735;GO:0003729;GO:0003735	mRNA binding;structural constituent of ribosome;mRNA binding;structural constituent of ribosome	60S ribosomal protein L28, putative;60S ribosomal protein L28, putative		0;0
0.937032	1.14941	1.1831	1.08398	0.403409	0.152312	hypothetical protein, conserved	Tb927.4.860	Tb927.4.860	4	4	4	18.3	18.3	18.3	33.145	6.0147e-23	547750000	274170000	273580000	1.1309	1.0519	1.0848	1.1655	1.1272	0.00741893	1.08985	0.109338	+	2660	>Tb927.4.860 | organism=Trypanosoma_brucei_TREU927 | product=hypothetical protein, conserved | location=Tb927_04_v5.1:236289-237191(-) | length=300 | sequence_SO=chromosome | SO=protein_coding	Tb927.4.860	N/A	N/A	N/A	N/A	GO:0020022	acidocalcisome	N/A	N/A	hypothetical protein, conserved		1		1.5534	60.3	0.635429
1.09853	1.06597	1.121	1.08377	1.92871	0.0217025	protein phosphatase 2C, putative	Tb927.7.4020	Tb927.7.4020	7	7	7	17.3	17.3	17.3	78.079	1.0721e-67	1626300000	869600000	756710000	1.0868	0.87781	1.1708	1.0868	0.93811	0.00127029	1.09517	0.115943	+	3244	>Tb927.7.4020 | organism=Trypanosoma_brucei_TREU927 | product=protein phosphatase 2C, putative | location=Tb927_07_v5.1:1062389-1064629(+) | length=746 | sequence_SO=chromosome | SO=protein_coding	Tb927.7.4020	N/A	N/A	GO:0003824	catalytic activity	GO:0005930;GO:0005737	axoneme;cytoplasm	GO:0016791	phosphatase activity	protein phosphatase 2C, putative		0		0.74924	14.3	-0.4165
1.15437	1.05023	1.0373	1.0835	0.874846	0.0723163	pre-mRNA splicing factor ATP-dependent RNA helicase, putative	Tb927.10.7280	Tb927.10.7280	7	7	7	6.8	6.8	6.8	121.24	3.7697e-20	656640000	347680000	308960000	0.92459	0.83239	1.1571	1.0459	0.92273	0.00280761	1.08064	0.114188	+	1062	>Tb927.10.7280 | organism=Trypanosoma_brucei_TREU927 | product=pre-mRNA splicing factor ATP-dependent RNA helicase, putative,RNA helicase, putative | location=Tb927_10_v5.1:1833351-1836539(-) | length=1062 | sequence_SO=chromosome | SO=protein_coding	Tb927.10.7280	N/A	N/A	GO:0005524;GO:0004386;GO:0003676	ATP binding;helicase activity;nucleic acid binding	GO:0097014;GO:0005737;GO:0005654;GO:0005634;GO:0005681	ciliary plasm;cytoplasm;nucleoplasm;nucleus;spliceosomal complex	GO:0004004	ATP-dependent RNA helicase activity	pre-mRNA splicing factor ATP-dependent RNA helicase, putative		0	C-term:nucleoplasm(25%), cytoplasm(reticulated, points) GO:0005654 GO:0005737	1.8925	23.1	0.920293
1.1675	1.15295	0.9649	1.08309	0.375211	0.159114	60S ribosomal protein L35a, putative	Tb927.4.2180	Tb927.4.2180	14	14	14	62.4	62.4	62.4	17.021	7.803e-93	46234000000	24075000000	22159000000	0.92686	0.80952	1.03	0.92883	0.89315	0.00580773	1.09512	0.107414	+	2490	>Tb927.4.2180 | organism=Trypanosoma_brucei_TREU927 | product=60S ribosomal protein L35a, putative | location=Tb927_04_v5.1:560644-561093(+) | length=149 | sequence_SO=chromosome | SO=protein_coding	Tb927.4.2180	GO:0005622;GO:0005840	intracellular;ribosome	GO:0003735	structural constituent of ribosome	N/A	N/A	N/A	N/A	60S ribosomal protein L35a, putative		0		1.333	39.7	0.414677
1.21649	1.09534	0.96961	1.083	0.365022	0.186197	ankyrin repeat protein, putative	Tb927.11.12360	Tb927.11.12360	5	5	5	37.7	37.7	37.7	17.515	3.6733e-22	946620000	490110000	456510000	0.95121	0.77294	1.0582	0.93719	0.95224	0.0065761	1.09381	0.106836	+	1342	>Tb927.11.12360 | organism=Trypanosoma_brucei_TREU927 | product=ankyrin repeat protein, putative | location=Tb927_11_v5.1:3302247-3302726(+) | length=159 | sequence_SO=chromosome | SO=protein_coding	Tb927.11.12360	N/A	N/A	GO:0005515	protein binding	GO:0005930;GO:0005737	axoneme;cytoplasm	N/A	N/A	ankyrin repeat protein, putative		0
1.04366	1.06744	1.1617	1.083	1.03336	0.0628292	pyroglutamyl-peptidase I, putative	Tb927.4.2670	Tb927.4.2670	5	5	5	24.3	24.3	24.3	25.104	3.6878e-18	747470000	405870000	341610000	1.1379	0.93701	1.1393	1.1379	0.95065	0.00270528	1.09093	0.114059	+	2517	>Tb927.4.2670 | organism=Trypanosoma_brucei_TREU927 | product=pyroglutamyl-peptidase I (PGP), putative,cysteine peptidase, Clan CF, family C15, putative | location=Tb927_04_v5.1:707466-708134(+) | length=222 | sequence_SO=chromosome | SO=protein_coding	Tb927.4.2670	N/A	N/A	N/A	N/A	GO:0097014;GO:0005737;GO:0005654	ciliary plasm;cytoplasm;nucleoplasm	GO:0016920	pyroglutamyl-peptidase activity	pyroglutamyl-peptidase I, putative		0		1.7831	36.9	0.834388
0.920217	1.05364	1.3268	1.08289	0.273372	0.236389	Exocyst complex component EXO99	Tb927.10.420	Tb927.10.420	7	7	7	10.3	10.3	10.3	99.073	4.7618e-20	405300000	179610000	225690000	0.87795	1.0521	1.13	1.2748	0.9138	0.0152424	1.10022	0.1019	+	935	>Tb927.10.420 | organism=Trypanosoma_brucei_TREU927 | product=hypothetical protein, conserved | location=Tb927_10_v5.1:110936-113665(+) | length=909 | sequence_SO=chromosome | SO=protein_coding	Tb927.10.420	N/A	N/A	GO:0005515	protein binding	GO:0020016;GO:0000145	ciliary pocket;exocyst	N/A	N/A	Exocyst complex component EXO99		0	N-term:flagellar pocket(50%) GO:0020016;C-term:flagellar pocket(ring) GO:0020016
1.27569	1.03181	0.95314	1.08274	0.290434	0.223319	hypothetical protein, conserved	Tb927.2.2860	Tb927.2.2860	4	4	4	19.6	19.6	19.6	39.186	5.8288e-35	1496200000	461250000	1035000000	0.95894	0.77727	1.0993	0.94071	0.90448	0.0107846	1.08688	0.102759	+	2077	>Tb927.2.2860 | organism=Trypanosoma_brucei_TREU927 | product=hypothetical protein, conserved | location=Tb927_02_v5.1:548825-549931(+) | length=368 | sequence_SO=chromosome | SO=protein_coding	Tb927.2.2860	N/A	N/A	N/A	N/A	GO:0005930;GO:0005737	axoneme;cytoplasm	N/A	N/A	hypothetical protein, conserved		0	C-term:axoneme(cell cycle dependent), cytoplasm GO:0005930 GO:0005737	0.9182	46	-0.12312
1.15455	0.983091	1.1248	1.08268	0.59829	0.114305	mitochondrial RNA binding complex 1 subunit	Tb927.2.6070	Tb927.2.6070	8	8	8	28.8	28.8	28.8	31.486	9.7863e-47	728690000	368210000	360480000	1.1104	0.83829	1.2049	1.1104	1.0506	0.00439235	1.08748	0.111268	+	2168	>Tb927.2.6070 | organism=Trypanosoma_brucei_TREU927 | product=mitochondrial RNA binding complex 1 subunit (MRB6070) | location=Tb927_02_v5.1:1096360-1097217(+) | length=285 | sequence_SO=chromosome | SO=protein_coding	Tb927.2.6070	N/A	N/A	N/A	N/A	GO:0097014;GO:0005737;GO:0020023;GO:0031019;GO:0005739;GO:0031981	ciliary plasm;cytoplasm;kinetoplast;mitochondrial mRNA editing complex;mitochondrion;nuclear lumen	GO:0003723;GO:0003729	RNA binding;mRNA binding	mitochondrial RNA binding complex 1 subunit		0	C-term:mitochondrion, antipodal sites(strong) GO:0005737 GO:0097014 GO:0031981 GO:0005739 GO:0140525	1.8453	15.7	0.883855
1.07046	1.00367	1.1848	1.08254	0.637005	0.113218	acidocalcisomal pyrophosphatase	Tb927.11.7060	Tb927.11.7060	24	3	3	67.6	12.6	12.6	47.329	2.8561e-228	1320800000	566470000	754280000	1.2539	0.92962	1.2292	1.1735	1.1466	0.00439235	1.08631	0.111445	+	1894	>Tb927.11.7060 | organism=Trypanosoma_brucei_TREU927 | product=acidocalcisomal pyrophosphatase | location=Tb927_11_v5.1:1982959-1984203(-) | length=414 | sequence_SO=chromosome | SO=protein_coding	Tb927.11.7060	GO:0005737	cytoplasm	GO:0004427;GO:0000287	inorganic diphosphatase activity;magnesium ion binding	GO:0005737	cytoplasm	GO:0016462	pyrophosphatase activity	acidocalcisomal pyrophosphatase		0	C-term:cytoplasm, flagellar cytoplasm(weak) GO:0005737
1.08478	1.12111	1.0653	1.08253	1.18346	0.0529426	Periodic tryptophan protein 2 homolog, putative	Tb927.10.13270;Tb11.v5.0563	Tb927.10.13270;Tb11.v5.0563	7	7	7	10.4	10.4	10.4	102.91	6.5857e-30	226250000	113930000	112320000	1.0341	0.89246	1.0646	1.0417	1.0056	0.00128218	1.0904	0.113756	+	340	>Tb927.10.13270 | organism=Trypanosoma_brucei_TREU927 | product=periodic tryptophan protein 2, putative,predicted WD40 repeat protein,predicted involvement in cytokinesis,predicted involvement in cell separation | location=Tb927_10_v5.1:3235033-3237852(-)	Tb927.10.13270	N/A	N/A	GO:0005515	protein binding	GO:0034388;GO:0005634;GO:0032040	Pwp2p-containing subcomplex of 90S preribosome;nucleus;small-subunit processome	GO:0030515	snoRNA binding	Periodic tryptophan protein 2 homolog, putative		0		1.7417	3.5	0.800496
0.941354	1.2507	1.0415	1.08252	0.325354	0.206233	tRNA (guanine-N(7)-)-methyltransferase, putative	Tb927.9.9120	Tb927.9.9120	4	4	4	22.1	22.1	22.1	28	6.6355e-12	585750000	304520000	281230000	1.017	1.0222	0.94218	1.0555	1.0038	0.00983081	1.07785	0.104492	+	4123	>Tb927.9.9120 | organism=Trypanosoma_brucei_TREU927 | product=tRNA (guanine-N(7)-)-methyltransferase, putative,methyltransferase, putative | location=Tb927_09_v5.1:1454151-1455049(-) | length=244 | sequence_SO=chromosome | SO=protein_coding	Tb927.9.9120	N/A	N/A	GO:0008176	tRNA (guanine-N7-)-methyltransferase activity	N/A	N/A	GO:0008176	tRNA (guanine-N7-)-methyltransferase activity	tRNA (guanine-N(7)-)-methyltransferase, putative		0	C-term:nuclear lumen, cytoplasm(weak, reticulated) GO:0005730 GO:0005654 GO:0031981;N-term:nucleolus(strong, 75%), nucleoplasm(75%), cytoplasm(weak) GO:0005730 GO:0005654 GO:0031981
1.00543	1.16206	1.0831	1.0822	0.686454	0.104421	Domain of unknown function (DUF1767), putative	Tb927.8.2040	Tb927.8.2040	6	6	6	32.7	32.7	32.7	27.476	1.3973e-43	584840000	286150000	298700000	0.99175	0.96491	1.04	1.0791	0.90499	0.00358266	1.08353	0.111442	+	3459	>Tb927.8.2040 | organism=Trypanosoma_brucei_TREU927 | product=hypothetical protein, conserved | location=Tb927_08_v5.1:640605-641360(+) | length=251 | sequence_SO=chromosome | SO=protein_coding	Tb927.8.2040	N/A	N/A	N/A	N/A	GO:0005634	nucleus	N/A	N/A	Domain of unknown function (DUF1767), putative		0		1.2022	8.6	0.265677
1.21652	1.25562	0.79389	1.08214	0.122391	0.320879	Myosin-like protein 2	Tb927.9.1340	Tb927.9.1340	16	15	15	20.9	20.2	20.2	92.363	3.2753e-60	1793900000	892580000	901290000	0.81716	0.79667	0.95848	0.7743	0.81107	0.0226769	1.08867	0.0807059	+	3873	>Tb927.9.1340 | organism=Trypanosoma_brucei_TREU927 | product=Myosin-like protein (TbMlp-2) | location=Tb927_09_v5.1:336047-338488(-) | length=813 | sequence_SO=chromosome | SO=protein_coding	Tb927.9.1340	N/A	N/A	N/A	N/A	GO:0005643;GO:0044615;GO:0005634;GO:0000922;GO:0005816	nuclear pore;nuclear pore nuclear basket;nucleus;spindle pole;spindle pole body	N/A	N/A	Myosin-like protein 2		0	N-term:nucleus(points, cell cycle dependent), cytoplasm(weak), spindle pole GO:0005634 GO:0000922;C-term:nucleus(points, cell cycle dependent), spindle pole GO:0005634 GO:0000922
0.970403	0.990295	1.2999	1.082	0.285675	0.209932	DnaJ domain containing protein, putative	Tb927.9.1560	Tb927.9.1560	8	8	8	18.3	18.3	18.3	51.489	3.9926e-47	1727000000	829660000	897370000	1.1782	1.006	1.2231	1.2853	1.0503	0.012649	1.08687	0.101564	+	3925	>Tb927.9.1560 | organism=Trypanosoma_brucei_TREU927 | product=hypothetical protein, conserved | location=Tb927_09_v5.1:367166-368560(-) | length=464 | sequence_SO=chromosome | SO=protein_coding	Tb927.9.1560	N/A	N/A	N/A	N/A	GO:0005634	nucleus	N/A	N/A	DnaJ domain containing protein, putative		0	N-term:nuclear lumen(75%) GO:0031981 GO:0005737
1.1535	1.00395	1.093	1.08188	0.708626	0.0997001	ULK family pseudokinase, putative	Tb927.11.8150;Tb11.v5.1045;Tb11.v5.1048	Tb927.11.8150	8	8	8	9.3	9.3	9.3	137.8	2.799e-29	173930000	87044000	86889000	1.1027	0.86259	1.1752	1.0882	0.99607	0.00341488	1.08348	0.111212	+	1946	>Tb927.11.8150 | organism=Trypanosoma_brucei_TREU927 | product=protein kinase, putative | location=Tb927_11_v5.1:2278935-2282696(+) | length=1253 | sequence_SO=chromosome | SO=protein_coding	Tb927.11.8150	N/A	N/A	GO:0005524;GO:0005488;GO:0004672	ATP binding;binding;protein kinase activity	GO:0005737	cytoplasm	GO:0005524	ATP binding	ULK family pseudokinase, putative		0	N-term:flagella connector, cytoplasm GO:0120118 GO:0005737;C-term:flagella connector, cytoplasm(points) GO:0120118 GO:0005737
1.19114	0.78734	1.3044	1.08179	0.132257	0.319707	cytoskeleton-associated protein CAP5.5, putative	Tb927.4.3950	Tb927.4.3950	18	6	6	25.7	10.7	10.7	94.653	3.8425e-207	1087200000	506700000	580540000	1.1008	0.80382	1.5165	1.2669	1.0451	0.025045	1.09429	0.0829022	+	2574	>Tb927.4.3950 | organism=Trypanosoma_brucei_TREU927 | product=cytoskeleton-associated protein CAP5.5, putative,cysteine peptidase, Clan CA, family C2, putative (CAP5.5) | location=Tb927_04_v5.1:1045702-1048263(-) | length=853 | sequence_SO=chromosome | SO=	Tb927.4.3950	GO:0005622	intracellular	GO:0004198	calcium-dependent cysteine-type endopeptidase activity	GO:0036064;GO:0020016;GO:0030863;GO:0020038	ciliary basal body;ciliary pocket;cortical cytoskeleton;subpellicular network	N/A	N/A	cytoskeleton-associated protein CAP5.5, putative		0	N-term:cortical cytoskeleton, cortical cytoskeleton(posterior, strong) GO:0030863	18.875	92	4.2384
1.18597	1.24094	0.82384	1.0817	0.164275	0.281841	kinetoplastid kinetochore protein 10;kinetoplastid kinetochore protein 19	Tb927.11.12410;Tb927.11.12420	Tb927.11.12410;Tb927.11.12420	13	13	13	30.8	30.8	30.8	53.169	6.72e-113	1746100000	898210000	847940000	0.86158	0.81462	0.97061	0.81818	0.83679	0.0183847	1.08358	0.0893318	+	1344	>Tb927.11.12410 | organism=Trypanosoma_brucei_TREU927 | product=protein kinase, putative | location=Tb927_11_v5.1:3314634-3316716(+) | length=465 | sequence_SO=chromosome | SO=protein_coding;>Tb927.11.12420 | organism=Trypanosoma_brucei_TREU927 | product=p	Tb927.11.12410;Tb927.11.12420	N/A;N/A	N/A;N/A	GO:0005524;GO:0004672;GO:0005524;GO:0004672	ATP binding;protein kinase activity;ATP binding;protein kinase activity	GO:0051286;GO:0005737;GO:0000776;GO:0031981;GO:0005634;GO:0005634	cell tip;cytoplasm;kinetochore;nuclear lumen;nucleus;nucleus	GO:0005524;GO:0005515;GO:0004672;GO:0004674;GO:0005524;GO:0004672;GO:0004674	ATP binding;protein binding;protein kinase activity;protein serine/threonine kinase activity;ATP binding;protein kinase activity;protein serine/threonine kinase activity	kinetoplastid kinetochore protein 10;kinetoplastid kinetochore protein 19		0;0	C-term:kinetochore, cytoplasm GO:0005634 GO:0005737 GO:0120118 GO:0051286 GO:0000776;N-term:nucleus(points, cell cycle dependent), cytoplasm(cell cycle dependent), flagella connector(cell cycle dependent), cell tip(cell cycle dependent) GO:0005634 GO:0005737 GO:0120118 GO:0051286 GO:0000776;N-term:nucleoplasm(points, cell cycle dependent), nucleoplasm GO:0005654
1.18068	1.16184	0.9233	1.08168	0.301673	0.185446	60S ribosomal protein L14, putative;40S ribosomal protein L14, putative	Tb927.6.720;Tb927.11.11230	Tb927.6.720;Tb927.11.11230	12	12	12	40.7	40.7	40.7	21.443	4.8787e-71	37384000000	18781000000	18603000000	0.90445	0.80311	1.0154	0.90251	0.88435	0.00831626	1.08861	0.102683	+	3078	>Tb927.6.720 | organism=Trypanosoma_brucei_TREU927 | product=40S ribosomal protein L14, putative | location=Tb927_06_v5.1:298156-298725(-) | length=189 | sequence_SO=chromosome | SO=protein_coding;>Tb927.11.11230 | organism=Trypanosoma_brucei_TREU927 | pro	Tb927.11.11230;Tb927.6.720	GO:0005622;GO:0005840;GO:0005622;GO:0005840	intracellular;ribosome;intracellular;ribosome	GO:0003735;GO:0003735	structural constituent of ribosome;structural constituent of ribosome	GO:0005737;GO:0005840;GO:0005737	cytoplasm;ribosome;cytoplasm	GO:0003735;N/A	structural constituent of ribosome;N/A	60S ribosomal protein L14, putative;40S ribosomal protein L14, putative		0;0		1.2106	22.9	0.275722
0.92098	0.991473	1.3675	1.08165	0.206994	0.274347	Mo25-like, putative	Tb927.6.2440	Tb927.6.2440	6	6	6	20.4	20.4	20.4	42.805	1.8294e-50	487870000	237570000	250300000	1.1716	1.0794	1.2487	1.3325	1.0213	0.0200463	1.09332	0.094341	+	2931	>Tb927.6.2440 | organism=Trypanosoma_brucei_TREU927 | product=hypothetical protein, conserved | location=Tb927_06_v5.1:746541-747707(+) | length=388 | sequence_SO=chromosome | SO=protein_coding	Tb927.6.2440	N/A	N/A	GO:0005488	binding	GO:0097014;GO:0005737	ciliary plasm;cytoplasm	N/A	N/A	Mo25-like, putative		0	N-term:cytoplasm(50%), flagellar cytoplasm(50%), cytoplasm(50%, weak, reticulated) GO:0005737 GO:0097014 GO:0020016;C-term:flagellar pocket, cytoplasm(patchy) GO:0005737 GO:0097014 GO:0020016
1.08212	1.11	1.0768	1.08151	1.43557	0.0384007	Vps51/Vps67, putative	Tb927.10.2130	Tb927.10.2130	11	11	11	16.7	16.7	16.7	100.03	2.1925e-23	1358700000	655680000	703010000	0.95217	0.86192	1.0894	1.0524	0.98162	0.00102495	1.08964	0.112703	+	830	>Tb927.10.2130 | organism=Trypanosoma_brucei_TREU927 | product=hypothetical protein, conserved | location=Tb927_10_v5.1:552066-554795(+) | length=909 | sequence_SO=chromosome | SO=protein_coding	Tb927.10.2130	N/A	N/A	N/A	N/A	GO:0005737	cytoplasm	N/A	N/A	Vps51/Vps67, putative		0	C-term:endocytic(75%), cytoplasm(weak) GO:0005794 GO:0030133;N-term:golgi apparatus(75%) GO:0005794 GO:0030133	0.57321	30.2	-0.802864
1.14076	1.29742	0.81919	1.0815	0.143558	0.327407	SRP19 protein, putative	Tb927.10.14130	Tb927.10.14130	7	7	7	53.9	53.9	53.9	17.116	6.631e-102	712790000	338670000	374120000	0.84607	0.81845	0.91071	0.80631	0.85921	0.0208615	1.08579	0.0850153	+	703	>Tb927.10.14130 | organism=Trypanosoma_brucei_TREU927 | product=hypothetical protein, conserved | location=Tb927_10_v5.1:3432893-3433351(-) | length=152 | sequence_SO=chromosome | SO=protein_coding	Tb927.10.14130	GO:0048500	signal recognition particle	GO:0008312	7S RNA binding	GO:0005783	endoplasmic reticulum	N/A	N/A	SRP19 protein, putative		0	N-term:endoplasmic reticulum GO:0005783 GO:0005635	1.2509	28.7	0.322966
1.07027	1.20244	0.98376	1.08148	0.456062	0.153822	dynein arm light chain, axonemal, putative	Tb927.10.1130;Tb11.0520	Tb927.10.1130;Tb11.0520	11	11	11	41.2	41.2	41.2	31.176	3.3517e-50	1170600000	603400000	567240000	0.93202	0.89464	0.98466	0.97171	0.9329	0.00566145	1.08549	0.107516	+	210	>Tb927.10.1130 | organism=Trypanosoma_brucei_TREU927 | product=dynein arm light chain, axonemal, putative | location=Tb927_10_v5.1:304010-304834(-) | length=274 | sequence_SO=chromosome | SO=protein_coding;>Tb11.0520 | organism=Trypanosoma_brucei_TREU927 |	Tb927.10.1130	N/A	N/A	N/A	N/A	GO:0005858;GO:0005930;GO:0005737	axonemal dynein complex;axoneme;cytoplasm	GO:0003777	microtubule motor activity	dynein arm light chain, axonemal, putative		0		0.67831	27.4	-0.559983
1.00024	1.10983	1.1732	1.08136	0.729983	0.0891733	RNA-binding protein, putative	Tb927.6.3870	Tb927.6.3870	5	5	5	25.7	25.7	25.7	22.904	1.6824e-49	1620900000	630320000	990590000	1.0302	0.95823	1.0766	1.134	1.0302	0.00410046	1.09442	0.110701	+	2998	>Tb927.6.3870 | organism=Trypanosoma_brucei_TREU927 | product=RNA-binding protein, putative (SGN1) | location=Tb927_06_v5.1:1144644-1145288(-) | length=214 | sequence_SO=chromosome | SO=protein_coding	Tb927.6.3870	N/A	N/A	GO:0003676	nucleic acid binding	N/A	N/A	GO:0003723	RNA binding	RNA-binding protein, putative		0		0.70699	51.1	-0.500238
1.00807	0.93633	1.3387	1.0807	0.248373	0.240914	Domain of unknown function (DUF4456), putative	Tb927.1.3250	Tb927.1.3250	12	12	12	9.8	9.8	9.8	197.64	9.5371e-34	378910000	157610000	221300000	1.0954	0.95087	1.2585	1.2977	1.0396	0.0163809	1.09437	0.0975493	+	467	>Tb927.1.3250 | organism=Trypanosoma_brucei_TREU927 | product=hypothetical protein, conserved | location=Tb927_01_v5.1:697025-702331(+) | length=1768 | sequence_SO=chromosome | SO=protein_coding	Tb927.1.3250	N/A	N/A	N/A	N/A	N/A	N/A	N/A	N/A	Domain of unknown function (DUF4456), putative		0	C-term:axoneme(75%), cytoplasm(weak, points) GO:0005930;N-term:axoneme, cytoplasm(weak, points) GO:0005930
1.13458	1.05175	1.0709	1.08044	1.04437	0.0552257	KKT-interacting protein 9	Tb927.9.13970	Tb927.9.13970	8	8	8	36.9	36.9	36.9	36.788	1.8918e-56	1766700000	837470000	929230000	0.99551	0.8674	1.1356	1.055	0.96669	0.00187175	1.08574	0.110731	+	3889	>Tb927.9.13970 | organism=Trypanosoma_brucei_TREU927 | product=hypothetical protein, conserved | location=Tb927_09_v5.1:2181369-2183100(-) | length=339 | sequence_SO=chromosome | SO=protein_coding	Tb927.9.13970	N/A	N/A	N/A	N/A	GO:0000776;GO:0005654;GO:0005634	kinetochore;nucleoplasm;nucleus	N/A	N/A	KKT-interacting protein 9		0	C-term:nucleoplasm(point, strong), nucleoplasm GO:0005654
1.11562	1.02063	1.112	1.08018	0.946534	0.0633309	Nuclear Dbf2-related kinase	Tb927.10.4940;Tb11.v5.0596	Tb927.10.4940;Tb11.v5.0596	11	11	11	33.2	33.2	33.2	50.146	8.4339e-86	2024200000	986550000	1037600000	1.0276	0.86467	1.1859	1.1043	0.99639	0.00231375	1.08275	0.110146	+	965	>Tb927.10.4940 | organism=Trypanosoma_brucei_TREU927 | product=Nuclear Dbf2-related kinase (PK50) | location=Tb927_10_v5.1:1228896-1230211(-) | length=437 | sequence_SO=chromosome | SO=protein_coding;>Tb11.v5.0596 | organism=Trypanosoma_brucei_TREU927 | pr	Tb927.10.4940	N/A	N/A	GO:0005524;GO:0004672	ATP binding;protein kinase activity	GO:0005737;GO:0005829;GO:0020023	cytoplasm;cytosol;kinetoplast	GO:0005524;GO:0004672	ATP binding;protein kinase activity	Nuclear Dbf2-related kinase		0		0.93741	28.6	-0.0932479
1.17202	1.04916	1.0331	1.07986	0.654683	0.102411	hypothetical protein, conserved;hypothetical protein, conserved	Tb927.7.1870;Tb927.7.1830	Tb927.7.1870;Tb927.7.1830	4	4	4	14.5	14.5	14.5	40.864	4.1102e-21	274900000	138130000	136770000	1.1462	0.85005	1.1576	1.0184	0.95314	0.00345012	1.08476	0.108179	+	3128	>Tb927.7.1870 | organism=Trypanosoma_brucei_TREU927 | product=hypothetical protein, conserved | location=Tb927_07_v5.1:449782-450882(+) | length=366 | sequence_SO=chromosome | SO=protein_coding;>Tb927.7.1830 | organism=Trypanosoma_brucei_TREU927 | product=	Tb927.7.1830;Tb927.7.1870	N/A;N/A	N/A;N/A	N/A;N/A	N/A;N/A	N/A;N/A	N/A;N/A	N/A;N/A	N/A;N/A	hypothetical protein, conserved;hypothetical protein, conserved		0;0	N-term:flagellum, cytoplasm(weak, reticulated) GO:0005929 GO:0005930 GO:0005737	1.0245	35.5	0.03492
1.06111	1.32769	0.87108	1.07963	0.163406	0.318404	hypothetical protein, conserved	Tb927.5.3650	Tb927.5.3650	5	5	5	5.6	5.6	5.6	86.1	2.9094e-07	1186700000	606640000	580060000	0.90904	0.90904	0.89189	0.85008	0.94241	0.0186821	1.08663	0.0867193	+	2809	>Tb927.5.3650 | organism=Trypanosoma_brucei_TREU927 | product=hypothetical protein, conserved | location=Tb927_05_v5.1:1202328-1204742(+) | length=804 | sequence_SO=chromosome | SO=protein_coding	Tb927.5.3650	N/A	N/A	N/A	N/A	GO:0005737	cytoplasm	N/A	N/A	hypothetical protein, conserved		0	C-term:cytoplasm(points, weak) GO:0030133 GO:0005737
1.10248	1.15524	1.0078	1.07961	0.575158	0.116094	ribosomal protein S25, putative;40S ribosomal protein S25, putative	Tb927.3.1370;Tb927.10.2840	Tb927.3.1370;Tb927.10.2840	10	10	10	49.6	49.6	49.6	12.56	1.9857e-94	32747000000	17151000000	15596000000	0.9579	0.83561	1.0155	0.9811	0.92096	0.00336031	1.08851	0.107137	+	870	>Tb927.3.1370 | organism=Trypanosoma_brucei_TREU927 | product=40S ribosomal protein S25, putative | location=Tb927_03_v5.1:343637-343978(+) | length=113 | sequence_SO=chromosome | SO=protein_coding;>Tb927.10.2840 | organism=Trypanosoma_brucei_TREU927 | pro	Tb927.10.2840;Tb927.3.1370	N/A;N/A	N/A;N/A	N/A;N/A	N/A;N/A	GO:0005840;GO:0005737	ribosome;cytoplasm	GO:0003735;N/A	structural constituent of ribosome;N/A	ribosomal protein S25, putative;40S ribosomal protein S25, putative		0;0	N-term:nucleolus(25%), cytoplasm(25%)	1.1374	37.9	0.18574
1.20969	1.14924	0.90555	1.0795	0.246156	0.220071	hypothetical protein, conserved	Tb927.6.4800	Tb927.6.4800	11	11	11	25.4	25.4	25.4	46.376	3.2964e-39	1714800000	886320000	828500000	0.89585	0.7904	1.0623	0.87958	0.89535	0.00999033	1.08816	0.0967338	+	3047	>Tb927.6.4800 | organism=Trypanosoma_brucei_TREU927 | product=hypothetical protein, conserved | location=Tb927_06_v5.1:1337604-1338860(+) | length=418 | sequence_SO=chromosome | SO=protein_coding	Tb927.6.4800	N/A	N/A	GO:0005515	protein binding	GO:0005737	cytoplasm	N/A	N/A	hypothetical protein, conserved		0		1.6315	53.7	0.706199
1.13881	1.16144	0.94964	1.07935	0.394545	0.1491	60S ribosomal protein L12, putative;60S ribosomal protein L12, putative	Tb927.8.6030;Tb927.9.14000	Tb927.8.6030;Tb927.9.14000	3	3	3	30.5	30.5	30.5	17.564	7.6254e-139	36024000000	19169000000	16855000000	0.93024	0.84811	1.0292	0.93779	0.88198	0.00613614	1.0833	0.103593	+	3649	>Tb927.8.6030 | organism=Trypanosoma_brucei_TREU927 | product=60S ribosomal protein L12, putative | location=Tb927_08_v5.1:1761630-1762159(+) | length=164 | sequence_SO=chromosome | SO=protein_coding;>Tb927.9.14000 | organism=Trypanosoma_brucei_TREU927 | p	Tb927.8.6030;Tb927.9.14000	GO:0005840;GO:0005840	ribosome;ribosome	GO:0003735;GO:0003735	structural constituent of ribosome;structural constituent of ribosome	GO:0005840;GO:0005840	ribosome;ribosome	GO:0003735;GO:0032403;GO:0003735	structural constituent of ribosome;protein complex binding;structural constituent of ribosome	60S ribosomal protein L12, putative;60S ribosomal protein L12, putative		0;0
1.14787	1.12133	0.9894	1.07933	0.522908	0.119386	40S ribosomal protein SA, putative;40S ribosomal protein SA, putative	Tb927.11.10910;Tb927.11.10790	Tb927.11.10910;Tb927.11.10790	19	19	19	77	77	77	27.609	0	99127000000	50506000000	48620000000	0.96704	0.833	1.0738	0.96879	0.92709	0.00399952	1.0862	0.10614	+	1262	>Tb927.11.10910 | organism=Trypanosoma_brucei_TREU927 | product=40S ribosomal protein SA, putative | location=Tb927_11_v5.1:2911268-2912002(+) | length=244 | sequence_SO=chromosome | SO=protein_coding;>Tb927.11.10790 | organism=Trypanosoma_brucei_TREU927 |	Tb927.11.10790;Tb927.11.10910	GO:0005622;GO:0005840;GO:0015935;GO:0005622;GO:0005840;GO:0015935	intracellular;ribosome;small ribosomal subunit;intracellular;ribosome;small ribosomal subunit	GO:0003735;GO:0003735	structural constituent of ribosome;structural constituent of ribosome	GO:0005737;GO:0000314;GO:0000314	cytoplasm;organellar small ribosomal subunit;organellar small ribosomal subunit	GO:0003729;GO:0005515;GO:0032403;GO:0003735;GO:0003729;GO:0003735	mRNA binding;protein binding;protein complex binding;structural constituent of ribosome;mRNA binding;structural constituent of ribosome	40S ribosomal protein SA, putative;40S ribosomal protein SA, putative		0;0
1.05091	1.06873	1.1687	1.07908	1.26754	0.0444627	leucine-rich repeat protein (LRRP), putative	Tb927.11.1960	Tb927.11.1960	9	9	9	31.9	31.9	31.9	42.608	7.9646e-41	1773200000	892790000	880390000	1.1127	0.93259	1.1452	1.1176	0.98552	0.00273291	1.09611	0.109312	+	1608	>Tb927.11.1960 | organism=Trypanosoma_brucei_TREU927 | product=leucine-rich repeat protein (LRRP), putative | location=Tb927_11_v5.1:571784-572962(+) | length=392 | sequence_SO=chromosome | SO=protein_coding	Tb927.11.1960	N/A	N/A	GO:0005515	protein binding	N/A	N/A	N/A	N/A	leucine-rich repeat protein (LRRP), putative		0	C-term:axoneme, cytoplasm(points, weak) GO:0005737 GO:0005930
1.11299	1.03776	1.101	1.07889	1.17775	0.0501511	hypothetical protein, conserved	Tb927.8.5520	Tb927.8.5520	7	7	7	45.1	45.1	45.1	19.535	4.4364e-59	724770000	371310000	353460000	1.0749	0.84872	1.1387	1.0859	0.94548	0.00175818	1.08392	0.108937	+	3621	>Tb927.8.5520 | organism=Trypanosoma_brucei_TREU927 | product=hypothetical protein, conserved | location=Tb927_08_v5.1:1633126-1633680(+) | length=184 | sequence_SO=chromosome | SO=protein_coding	Tb927.8.5520	N/A	N/A	N/A	N/A	GO:0005634	nucleus	N/A	N/A	hypothetical protein, conserved		0
1.21322	1.0797	0.94996	1.07888	0.363661	0.179669	ubiquitin-protein ligase, putative	Tb927.4.770	Tb927.4.770	10	10	10	9.3	9.3	9.3	142.06	1.2858e-21	304410000	166640000	137770000	0.90194	0.79717	1.1161	0.94372	0.89572	0.00737068	1.08096	0.101971	+	2654	>Tb927.4.770 | organism=Trypanosoma_brucei_TREU927 | product=ubiquitin-protein ligase, putative (upl3) | location=Tb927_04_v5.1:211284-215144(-) | length=1286 | sequence_SO=chromosome | SO=protein_coding	Tb927.4.770	N/A	N/A	GO:0004842	ubiquitin-protein transferase activity	GO:0005634	nucleus	N/A	N/A	ubiquitin-protein ligase, putative		0		1.5306	13.8	0.614097
1.0785	1.21311	0.9636	1.07885	0.366071	0.178778	hypothetical protein, conserved	Tb927.8.4220	Tb927.8.4220	3	3	3	15.6	15.6	15.6	25.995	4.0528e-13	647490000	323150000	324340000	0.94549	0.9047	0.97762	0.94494	0.89027	0.00678671	1.08507	0.102011	+	3556	>Tb927.8.4220 | organism=Trypanosoma_brucei_TREU927 | product=hypothetical protein, conserved | location=Tb927_08_v5.1:1250584-1251261(-) | length=225 | sequence_SO=chromosome | SO=protein_coding	Tb927.8.4220	N/A	N/A	N/A	N/A	N/A	N/A	N/A	N/A	hypothetical protein, conserved		0	N-term:cytoplasm(strong, 25%), flagellar cytoplasm(25%), cytoplasm(reticulated, weak, 75%) GO:0005737	0.62275	26	-0.683275
1.12748	0.991277	1.1631	1.07842	0.664696	0.0908053	hypothetical protein, conserved	Tb927.11.3160	Tb927.11.3160	7	7	7	25.4	25.4	25.4	43.836	1.1257e-23	732650000	316380000	416270000	1.1258	0.84927	1.239	1.1165	0.9805	0.00430411	1.09395	0.106484	+	1687	>Tb927.11.3160 | organism=Trypanosoma_brucei_TREU927 | product=hypothetical protein, conserved | location=Tb927_11_v5.1:898210-899382(-) | length=390 | sequence_SO=chromosome | SO=protein_coding	Tb927.11.3160	N/A	N/A	N/A	N/A	GO:0005737	cytoplasm	N/A	N/A	hypothetical protein, conserved		0	C-term:cytoplasm(25%), cytoplasm(reticulated), flagellar cytoplasm(25%), nuclear lumen(25%) GO:0005737
1.17919	1.15615	0.92557	1.07825	0.286362	0.186513	60S ribosomal protein L7a, putative;60S ribosomal protein L7a, putative	Tb927.8.1340;Tb927.8.1330	Tb927.8.1340;Tb927.8.1330	18	18	18	44.9	44.9	44.9	30.879	0	83926000000	43530000000	40396000000	0.90089	0.82045	1.0359	0.89942	0.88137	0.00804978	1.08697	0.0980636	+	3425	>Tb927.8.1340 | organism=Trypanosoma_brucei_TREU927 | product=60S ribosomal protein L7a, putative | location=Tb927_08_v5.1:429245-430075(-) | length=276 | sequence_SO=chromosome | SO=protein_coding;>Tb927.8.1330 | organism=Trypanosoma_brucei_TREU927 | prod	Tb927.8.1330;Tb927.8.1340	N/A;N/A	N/A;N/A	N/A;N/A	N/A;N/A	GO:0005737;GO:0005840;GO:0005737;GO:0005840	cytoplasm;ribosome;cytoplasm;ribosome	GO:0003729;GO:0003735;GO:0003729;GO:0003735	mRNA binding;structural constituent of ribosome;mRNA binding;structural constituent of ribosome	60S ribosomal protein L7a, putative;60S ribosomal protein L7a, putative		0;0		1.2644	19.4	0.338453
1.07527	1.01523	1.1762	1.07817	0.783177	0.0858477	hypothetical protein, conserved	Tb927.10.8960	Tb927.10.8960	3	3	3	14.8	14.8	14.8	26.87	2.3957e-21	561890000	274200000	287680000	1.096	0.90738	1.1531	1.144	1.0148	0.0037735	1.0889	0.106863	+	1164	>Tb927.10.8960 | organism=Trypanosoma_brucei_TREU927 | product=hypothetical protein, conserved | location=Tb927_10_v5.1:2224863-2225576(+) | length=237 | sequence_SO=chromosome | SO=protein_coding	Tb927.10.8960	N/A	N/A	N/A	N/A	N/A	N/A	N/A	N/A	hypothetical protein, conserved		0	C-term:antipodal sites GO:0005730 GO:0140525;N-term:nucleolus GO:0005730 GO:0140525	0.51678	96	-0.952378
1.16394	1.14043	0.95517	1.07807	0.365509	0.156074	60S ribosomal protein L37a, putative;60S ribosomal proteins L37, putative	Tb927.10.6370;Tb927.10.220	Tb927.10.6370;Tb927.10.220	4	4	4	35.5	35.5	35.5	10.458	2.6312e-50	23669000000	12295000000	11375000000	0.92983	0.8277	1.0396	0.92983	0.89527	0.00598341	1.08651	0.101213	+	832	>Tb927.10.6370 | organism=Trypanosoma_brucei_TREU927 | product=60S ribosomal proteins L37, putative | location=Tb927_10_v5.1:1612318-1612599(-) | length=93 | sequence_SO=chromosome | SO=protein_coding;>Tb927.10.220 | organism=Trypanosoma_brucei_TREU927 | p	Tb927.10.220;Tb927.10.6370	GO:0005622;GO:0005840;GO:0005622;GO:0005840	intracellular;ribosome;intracellular;ribosome	GO:0003735;GO:0003735	structural constituent of ribosome;structural constituent of ribosome	GO:0005840;GO:0005737;GO:0005840	ribosome;cytoplasm;ribosome	GO:0003735;GO:0003735;GO:0008270	structural constituent of ribosome;structural constituent of ribosome;zinc ion binding	60S ribosomal protein L37a, putative;60S ribosomal proteins L37, putative		0;0	C-term:cytoplasm(reticulated, points), cytoplasm(patchy, strong,	1.3234	18.5	0.404249
1.05461	1.19483	0.99114	1.07771	0.474609	0.140759	ubiquitin fusion degradation protein, putative	Tb927.10.7790	Tb927.10.7790	4	4	4	14.7	14.7	14.7	33.574	4.5513e-18	749740000	406760000	342980000	0.99586	0.92742	0.99586	0.98369	0.948	0.00524807	1.08019	0.103262	+	1097	>Tb927.10.7790 | organism=Trypanosoma_brucei_TREU927 | product=ubiquitin fusion degradation protein, putative | location=Tb927_10_v5.1:1953655-1954575(-) | length=306 | sequence_SO=chromosome | SO=protein_coding	Tb927.10.7790	N/A	N/A	N/A	N/A	GO:0005737;GO:0005654	cytoplasm;nucleoplasm	N/A	N/A	ubiquitin fusion degradation protein, putative		0		0.90773	26.6	-0.139665
1.05539	1.10017	1.0889	1.07769	1.60462	0.0298559	transcription elongation factor SPT5, putative	Tb927.2.5030	Tb927.2.5030	12	12	12	20	20	20	79.801	1.1543e-64	1807300000	962200000	845130000	0.96295	0.91111	1.0837	1.0775	0.97252	0.00114735	1.08149	0.107729	+	2141	>Tb927.2.5030 | organism=Trypanosoma_brucei_TREU927 | product=transcription initiation protein, putative | location=Tb927_02_v5.1:890141-892288(-) | length=715 | sequence_SO=chromosome | SO=protein_coding	Tb927.2.5030	N/A	N/A	N/A	N/A	GO:0031981;GO:0005654;GO:0005634;GO:0005840	nuclear lumen;nucleoplasm;nucleus;ribosome	GO:0003735	structural constituent of ribosome	transcription elongation factor SPT5, putative		0	N-term:nuclear lumen(75%) GO:0031981 GO:0005654	1.3218	44.3	0.402504
1.10973	1.07986	1.0825	1.0776	1.27396	0.0443534	glycosomal transporter (GAT1)	Tb927.4.4050	Tb927.4.4050	5	5	5	8.3	8.3	8.3	76.05	9.8106e-18	485110000	234470000	250650000	0.91949	0.86599	1.1036	1.0432	0.93634	0.000986018	1.0907	0.107354	+	2578	>Tb927.4.4050 | organism=Trypanosoma_brucei_TREU927 | product=glycosomal transporter (GAT1) (GAT1) | location=Tb927_04_v5.1:1075203-1077254(-) | length=683 | sequence_SO=chromosome | SO=protein_coding	Tb927.4.4050	GO:0016021	integral component of membrane	GO:0005524;GO:0016887;GO:0042626	ATP binding;ATPase activity;ATPase activity, coupled to transmembrane movement of substances	GO:0005737;GO:0046860	cytoplasm;glycosome membrane	N/A	N/A	glycosomal transporter (GAT1)		1		1.8847	51.6	0.914335
1.00705	0.978569	1.2624	1.07741	0.333624	0.178687	hypothetical protein, conserved	Tb927.11.10300	Tb927.11.10300	9	9	9	24.1	24.1	24.1	46.7	4.1243e-50	1109200000	528930000	580320000	0.98855	0.9585	1.275	1.2466	1.0184	0.00960875	1.08267	0.0989597	+	1230	>Tb927.11.10300 | organism=Trypanosoma_brucei_TREU927 | product=hypothetical protein, conserved | location=Tb927_11_v5.1:2749800-2751035(+) | length=411 | sequence_SO=chromosome | SO=protein_coding	Tb927.11.10300	N/A	N/A	GO:0005515	protein binding	N/A	N/A	N/A	N/A	hypothetical protein, conserved		0
1.11455	1.01854	1.1069	1.07723	0.924917	0.064011	hypothetical protein, conserved	Tb927.10.1860	Tb927.10.1860	6	6	6	21.1	21.1	21.1	39.134	8.3197e-33	1488100000	726020000	762090000	1.0438	0.85931	1.1786	1.0986	0.9818	0.00229809	1.08	0.10621	+	814	>Tb927.10.1860 | organism=Trypanosoma_brucei_TREU927 | product=hypothetical protein, conserved | location=Tb927_10_v5.1:484268-485350(+) | length=360 | sequence_SO=chromosome | SO=protein_coding	Tb927.10.1860	N/A	N/A	N/A	N/A	GO:0005737;GO:0020015;GO:0005634	cytoplasm;glycosome;nucleus	N/A	N/A	hypothetical protein, conserved		0	C-term:cytoplasm(reticulated), endoplasmic reticulum GO:0020015 GO:0005737 GO:0005783;N-term:glycosome GO:0020015 GO:0005737 GO:0005783	0.94325	35.6	-0.0842879
1.15921	1.14082	0.9499	1.07723	0.36969	0.151703	60S ribosomal protein L32, putative;60S ribosomal protein L32	Tb927.9.15420;Tb927.10.270	Tb927.9.15420;Tb927.10.270	11	11	11	66.7	66.7	66.7	15.353	8.6183e-158	37701000000	19935000000	17766000000	0.92228	0.8298	1.036	0.93165	0.91189	0.00610494	1.08331	0.100357	+	862	>Tb927.9.15420 | organism=Trypanosoma_brucei_TREU927 | product=unspecified product | location=Tb927_09_v5.1:2399675-2400073(+) | length=132 | sequence_SO=chromosome | SO=protein_coding;>Tb927.10.270 | organism=Trypanosoma_brucei_TREU927 | product=60S ribos	Tb927.10.270;Tb927.9.15420	GO:0005622;GO:0005840;GO:0005622;GO:0005840	intracellular;ribosome;intracellular;ribosome	GO:0003735;GO:0003735	structural constituent of ribosome;structural constituent of ribosome	GO:0005737;GO:0005840;GO:0005840	cytoplasm;ribosome;ribosome	GO:0003735;GO:0003735	structural constituent of ribosome;structural constituent of ribosome	60S ribosomal protein L32, putative;60S ribosomal protein L32		0;0	N-term:cytoplasm, nucleolus GO:0005737 GO:0005730	1.0731	79.5	0.101785
0.76693	1.1655	1.3213	1.07708	0.104532	0.35458	succinate dehydrogenase flavoprotein subunit, putative	Tb927.3.3460	Tb927.3.3460	8	8	7	23.4	23.4	22.2	53.228	1.2204e-42	570900000	261270000	309630000	1.2581	1.2506	1.0187	1.2988	1.2801	0.0278313	1.08458	0.0717655	+	2303	>Tb927.3.3460 | organism=Trypanosoma_brucei_TREU927 | product=hypothetical protein, conserved | location=Tb927_03_v5.1:980328-981779(+) | length=483 | sequence_SO=chromosome | SO=protein_coding	Tb927.3.3460	N/A	N/A	GO:0005515	protein binding	N/A	N/A	N/A	N/A	succinate dehydrogenase flavoprotein subunit, putative		0		4.5651	31.4	2.19065
1.17977	1.16064	0.92418	1.07701	0.264939	0.192776	60S ribosomal protein L5, putative	Tb927.9.15150;Tb927.9.15110	Tb927.9.15150;Tb927.9.15110	17	17	16	51.9	51.9	50	34.636	4.8354e-225	106930000000	56439000000	50496000000	0.90094	0.82082	1.0237	0.89061	0.88713	0.00823291	1.0882	0.0954342	+	3913	>Tb927.9.15150 | organism=Trypanosoma_brucei_TREU927 | product=unspecified product | location=Tb927_09_v5.1:2360401-2361327(+) | length=308 | sequence_SO=chromosome | SO=protein_coding;>Tb927.9.15110 | organism=Trypanosoma_brucei_TREU927 | product=unspecif	Tb927.9.15110	GO:0005622;GO:0005840	intracellular;ribosome	GO:0008097;GO:0003735	5S rRNA binding;structural constituent of ribosome	GO:0005737;GO:0005840	cytoplasm;ribosome	GO:0008097;GO:0032403;GO:0003735	5S rRNA binding;protein complex binding;structural constituent of ribosome	60S ribosomal protein L5, putative		0
1.20393	1.14489	0.91262	1.07673	0.243163	0.215036	Enriched in surface-labeled proteome protein 14	Tb927.7.470	Tb927.7.470	7	7	7	31	31	31	33.145	3.6709e-137	2528200000	1299900000	1228300000	0.91635	0.81386	1.043	0.88138	0.87345	0.00932497	1.08715	0.0935986	+	3271	>Tb927.7.470 | organism=Trypanosoma_brucei_TREU927 | product=hypothetical protein | location=Tb927_07_v5.1:85318-86211(-) | length=297 | sequence_SO=chromosome | SO=protein_coding	Tb927.7.470	N/A	N/A	N/A	N/A	GO:0020016;GO:0005768	ciliary pocket;endosome	N/A	N/A	Enriched in surface-labeled proteome protein 14		2		0.059154	119.5	-4.07938
1.14941	1.0239	1.0602	1.07664	0.769519	0.0836762	hypothetical protein, conserved	Tb927.7.2120	Tb927.7.2120	13	13	13	46.7	46.7	46.7	46.084	3.2068e-117	2461800000	1213700000	1248100000	1.0356	0.85791	1.1655	1.0566	0.99879	0.00284539	1.07784	0.104799	+	3136	>Tb927.7.2120 | organism=Trypanosoma_brucei_TREU927 | product=hypothetical protein, conserved | location=Tb927_07_v5.1:538105-539352(-) | length=415 | sequence_SO=chromosome | SO=protein_coding	Tb927.7.2120	N/A	N/A	GO:0051087	chaperone binding	N/A	N/A	N/A	N/A	hypothetical protein, conserved		0	C-term:cytoplasm, axoneme GO:0005737 GO:0097014 GO:0031981 GO:0005930	1.3673	31.3	0.45133
1.07327	1.07473	1.0938	1.07663	2.9503	0.0057518	transportin2- like protein	Tb927.10.7630	Tb927.10.7630	21	21	20	24.3	24.3	23.7	103.87	1.3477e-77	3637200000	1943000000	1694200000	1.0215	0.91015	1.116	1.0819	0.94463	0.000861334	1.0806	0.106517	+	1086	>Tb927.10.7630 | organism=Trypanosoma_brucei_TREU927 | product=transportin2- like protein | location=Tb927_10_v5.1:1920059-1922884(-) | length=941 | sequence_SO=chromosome | SO=protein_coding	Tb927.10.7630	N/A	N/A	GO:0005488	binding	GO:0005737;GO:0005643	cytoplasm;nuclear pore	N/A	N/A	transportin2- like protein		0	C-term:nuclear pore(	1.5501	29.8	0.632361
1.10447	1.13223	1.0069	1.07647	0.665632	0.093029	lanosterol synthase	Tb927.7.5230;REV__Tb927.11.5510;Tb927.5.210	Tb927.7.5230	21	21	21	29.8	29.8	29.8	103.03	2.9062e-123	6465800000	2776900000	3689000000	0.95923	0.87213	1.0569	0.99269	0.94679	0.00289212	1.0812	0.103981	+	3284	>Tb927.7.5230 | organism=Trypanosoma_brucei_TREU927 | product=lanosterol synthase | location=Tb927_07_v5.1:1382167-1384887(+) | length=906 | sequence_SO=chromosome | SO=protein_coding	Tb927.7.5230	N/A	N/A	GO:0003824;GO:0016866	catalytic activity;intramolecular transferase activity	GO:0005737;GO:0016021	cytoplasm;integral component of membrane	GO:0000250	lanosterol synthase activity	lanosterol synthase		1	N-term:endoplasmic reticulum(weak), cytoplasm(points, strong) GO:0005737 GO:0005635 GO:0005811;C-term:nuclear envelope, lipid droplet, endoplasmic reticulum(weak) GO:0005737 GO:0005635 GO:0005811	1.6577	36.5	0.729183
1.04859	1.10176	1.0877	1.07638	1.44292	0.0354444	hypothetical protein, conserved	Tb927.11.15220	Tb927.11.15220	6	6	6	30.9	30.9	30.9	33.135	1.1499e-72	2360700000	1199100000	1161600000	1.0726	0.93546	1.0835	1.0788	0.95048	0.00127592	1.07935	0.105896	+	1503	>Tb927.11.15220 | organism=Trypanosoma_brucei_TREU927 | product=hypothetical protein, conserved | location=Tb927_11_v5.1:4041407-4042312(-) | length=301 | sequence_SO=chromosome | SO=protein_coding	Tb927.11.15220	N/A	N/A	N/A	N/A	GO:0005930;GO:0005737	axoneme;cytoplasm	N/A	N/A	hypothetical protein, conserved		0	C-term:axoneme(25%), cytoplasm(reticulated, points) GO:0005930 GO:0005737 GO:0005654;N-term:axoneme, cytoplasm, nucleoplasm GO:0005930 GO:0005737 GO:0005654
1.17543	1.11893	0.96665	1.07629	0.368611	0.160616		Tb05.5K5.480	Tb05.5K5.480	1	1	1	2.1	2.1	2.1	55.8	0.0011837	5495400000	2930600000	2564800000	0.96925	0.78696	1.0418	0.93451	0.8919	0.00550126	1.087	0.0991987	+	168	>Tb05.5K5.480 | organism=Trypanosoma_brucei_TREU927 | product=variant surface glycoprotein (VSG, pseudogene), putative,variant surface glycoprotein, degenerate,BAC from homologous region on chr5 | location=5K5_v5.1:141766-143313(-) | length=516 | sequence_
0.990884	1.22837	1.0361	1.07608	0.372305	0.158321	hypothetical protein, conserved	Tb927.9.8520	Tb927.9.8520	8	8	8	30	30	30	32.198	4.3983e-35	1085700000	544760000	540930000	1.0006	0.99295	1.009	1.009	0.96913	0.0068793	1.08512	0.0988179	+	4105	>Tb927.9.8520 | organism=Trypanosoma_brucei_TREU927 | product=hypothetical protein, conserved | location=Tb927_09_v5.1:1381015-1382354(-) | length=280 | sequence_SO=chromosome | SO=protein_coding	Tb927.9.8520	N/A	N/A	N/A	N/A	N/A	N/A	N/A	N/A	hypothetical protein, conserved		0
1.18394	1.17026	0.92033	1.07599	0.231291	0.206771	60S ribosomal protein L29;60S ribosomal protein L29	Tb927.9.11490;Tb927.9.11470	Tb927.9.11490;Tb927.9.11470	8	8	8	45.5	45.5	45.5	16.266	7.0775e-155	35093000000	18849000000	16244000000	0.85674	0.77825	0.98618	0.87378	0.86251	0.00876366	1.09151	0.0919214	+	3818	>Tb927.9.11490 | organism=Trypanosoma_brucei_TREU927 | product=60S ribosomal protein L27a,60S ribosomal protein L28,60S ribosomal protein L29 (RPL27A) | location=Tb927_09_v5.1:1792681-1793118(+) | length=145 | sequence_SO=chromosome | SO=protein_coding;>Tb	Tb927.9.11470;Tb927.9.11490	N/A;N/A	N/A;N/A	N/A;N/A	N/A;N/A	N/A;GO:0005737	N/A;cytoplasm	GO:0003723;GO:0003735;GO:0003723;GO:0003735	RNA binding;structural constituent of ribosome;RNA binding;structural constituent of ribosome	60S ribosomal protein L29;60S ribosomal protein L29		0;0	N-term:nucleolus(50%), cytoplasm(50%) GO:0005730 GO:0005737
1.09524	1.01364	1.1251	1.07593	0.861269	0.0701709	Flagellum attachment zone protein 4	Tb927.9.10530;REV__Tb927.7.560	Tb927.9.10530	18	18	17	15.8	15.8	15.1	118.72	2.1097e-54	1925600000	909560000	1016100000	1.0678	0.90509	1.1806	1.1189	1.0128	0.00249161	1.078	0.104294	+	3788	>Tb927.9.10530 | organism=Trypanosoma_brucei_TREU927 | product=hypothetical protein, conserved | location=Tb927_09_v5.1:1652019-1655150(-) | length=1043 | sequence_SO=chromosome | SO=protein_coding	Tb927.9.10530	N/A	N/A	N/A	N/A	GO:0005737;GO:0043234	cytoplasm;protein complex	GO:0005515	protein binding	Flagellum attachment zone protein 4		0	N-term:cytoplasm(points) GO:0005737 GO:0120119;C-term:flagellum attachment zone(distal, strong), flagellum attachment zone GO:0005737 GO:0120119
1.17346	1.14517	0.93864	1.07581	0.301734	0.176434	60S ribosomal protein L13a, putative;60S ribosomal protein L13a, putative	Tb927.5.1610;Tb927.4.3550;REV__Tb11.1431;REV__Tb11.1430	Tb927.5.1610;Tb927.4.3550	14	14	14	41	41	41	25.711	1.5435e-110	62540000000	32841000000	29700000000	0.91825	0.82008	1.0471	0.90881	0.88816	0.0070238	1.08576	0.096129	+	2554	>Tb927.5.1610 | organism=Trypanosoma_brucei_TREU927 | product=60S ribosomal protein L13a, putative | location=Tb927_05_v5.1:567655-568841(+) | length=222 | sequence_SO=chromosome | SO=protein_coding;>Tb927.4.3550 | organism=Trypanosoma_brucei_TREU927 | pro	Tb927.4.3550;Tb927.5.1610	GO:0015934;GO:0005840;GO:0015934;GO:0005840	large ribosomal subunit;ribosome;large ribosomal subunit;ribosome	GO:0003735;GO:0003735	structural constituent of ribosome;structural constituent of ribosome	GO:0005737;GO:0015934;GO:0005737;GO:0015934	cytoplasm;large ribosomal subunit;cytoplasm;large ribosomal subunit	GO:0003735;GO:0003735	structural constituent of ribosome;structural constituent of ribosome	60S ribosomal protein L13a, putative;60S ribosomal protein L13a, putative		0;0		1.1506	26	0.202386
1.1346	1.0515	1.0685	1.07577	0.932595	0.0622648		Tb11.02.5410b;Tb11.02.5410	Tb11.02.5410b;Tb11.02.5410	7	7	6	28.1	28.1	26.1	32.366	1.4585e-21	625850000	295800000	330040000	1.0064	0.83766	1.0962	1.0412	0.94141	0.00189145	1.08487	0.104293	+	205	>Tb11.02.5410b | organism=Trypanosoma_brucei_TREU927 | product=ubiquitin activating enzyme, putative | location=Tb927_11_bin_v5.1:659773-660660(+) | length=295 | sequence_SO=random_sequence | SO=protein_coding;>Tb11.02.5410 | organism=Trypanosoma_brucei_TR
1.11288	1.07185	1.0804	1.07574	1.2099	0.0469196	predicted zinc finger protein	Tb927.10.12940	Tb927.10.12940	9	9	9	35.8	35.8	35.8	34.477	1.9413e-55	6162600000	3020600000	3142000000	1.029	0.89423	1.1412	1.0425	0.99247	0.0010974	1.08838	0.104814	+	641	>Tb927.10.12940 | organism=Trypanosoma_brucei_TREU927 | product=predicted zinc finger protein | location=Tb927_10_v5.1:3145041-3146015(-) | length=324 | sequence_SO=chromosome | SO=protein_coding	Tb927.10.12940	N/A	N/A	N/A	N/A	GO:0005737	cytoplasm	GO:0008270	zinc ion binding	predicted zinc finger protein		0	C-term:endocytic(strong), cytoplasm GO:0005737 GO:0030133;N-term:endocytic(weak), cytoplasm(points) GO:0005737 GO:0030133	0.39454	24.7	-1.34176
1.15636	1.14977	0.95585	1.07574	0.33506	0.156856	60S acidic ribosomal protein P0, putative;60S acidic ribosomal protein P0, putative	Tb927.11.2060;Tb927.11.2050	Tb927.11.2060;Tb927.11.2050	20	20	20	67.3	67.3	67.3	34.627	0	94227000000	49107000000	45121000000	0.9276	0.83394	1.0398	0.92108	0.88831	0.00593704	1.08733	0.0974458	+	1613	>Tb927.11.2060 | organism=Trypanosoma_brucei_TREU927 | product=60S acidic ribosomal subunit protein, putative | location=Tb927_11_v5.1:592664-593644(+) | length=324 | sequence_SO=chromosome | SO=protein_coding;>Tb927.11.2050 | organism=Trypanosoma_brucei_T	Tb927.11.2050;Tb927.11.2060	GO:0005622;GO:0005622	intracellular;intracellular	N/A;N/A	N/A;N/A	GO:0005737;GO:0015934;GO:0005737;GO:0015934	cytoplasm;large ribosomal subunit;cytoplasm;large ribosomal subunit	GO:0032403;GO:0003735;GO:0003735	protein complex binding;structural constituent of ribosome;structural constituent of ribosome	60S acidic ribosomal protein P0, putative;60S acidic ribosomal protein P0, putative		0;0
1.27964	1.29423	0.67143	1.07567	0.0369659	0.427394	fatty acyl CoA synthetase 2	Tb927.9.4200	Tb927.9.4200	25	12	12	34.6	19.5	19.5	79.586	2.1916e-174	4644800000	2921500000	1723300000	0.73401	0.75093	0.90986	0.65314	0.73912	0.041244	1.08177	0.0377654	+	4002	>Tb927.9.4200 | organism=Trypanosoma_brucei_TREU927 | product=fatty acyl CoA synthetase 2 (ACS2) | location=Tb927_09_v5.1:794396-796522(+) | length=708 | sequence_SO=chromosome | SO=protein_coding	Tb927.9.4200	N/A	N/A	GO:0003824	catalytic activity	GO:0005783	endoplasmic reticulum	GO:0004321	fatty-acyl-CoA synthase activity	fatty acyl CoA synthetase 2		0	N-term:cytoplasm(25%), cytoplasm(reticulated, weak, 75%) GO:0005783
1.16803	0.976849	1.0513	1.07536	0.510184	0.127456	Tubulin cofactor C domain-containing protein 1	Tb927.11.2440	Tb927.11.2440	6	6	6	12.8	12.8	12.8	59.28	1.7975e-25	457590000	238640000	218950000	1.0812	0.84208	1.2542	1.0812	0.98696	0.00482903	1.06539	0.100974	+	1643	>Tb927.11.2440 | organism=Trypanosoma_brucei_TREU927 | product=hypothetical protein, conserved | location=Tb927_11_v5.1:718962-720584(-) | length=540 | sequence_SO=chromosome | SO=protein_coding	Tb927.11.2440	N/A	N/A	N/A	N/A	GO:0045177;GO:0005814	apical part of cell;centriole	N/A	N/A	Tubulin cofactor C domain-containing protein 1		0	C-term:cell tip(anterior), hook complex GO:0051286 GO:0120120 GO:0036064;N-term:cell tip(anterior), hook complex, cytoplasm(weak), basal body(region) GO:0051286 GO:0120120 GO:0036064
1.07164	1.107	1.0761	1.07535	1.33869	0.0397353	peripherally associated ATOM36	Tb927.7.5700	Tb927.7.5700	12	12	12	45.3	45.3	45.3	35.717	7.4017e-151	6621400000	3297100000	3324300000	0.98423	0.91011	1.0893	1.0474	0.95941	0.00106849	1.08491	0.10443	+	3309	>Tb927.7.5700 | organism=Trypanosoma_brucei_TREU927 | product=hypothetical protein, conserved | location=Tb927_07_v5.1:1540476-1541438(+) | length=320 | sequence_SO=chromosome | SO=protein_coding	Tb927.7.5700	N/A	N/A	N/A	N/A	GO:0005741;GO:0005742	mitochondrial outer membrane;mitochondrial outer membrane translocase complex	GO:0005515	protein binding	peripherally associated ATOM36		0	C-term:kinetoplast(strong), mitochondrion GO:0005739 GO:0020023	0.59489	28.4	-0.749305
1.20502	1.10796	0.96267	1.07527	0.295239	0.194788	Flagellum adhesion protein 3	Tb11.v5.0364;Tb927.5.4580;Tb05.5K5.220	Tb11.v5.0364;Tb927.5.4580;Tb05.5K5.220	18	5	5	25.4	8.2	8.2	88.833	2.8468e-133	1882800000	852410000	1030400000	0.83517	0.81636	1.0593	0.91284	0.85128	0.00650366	1.09188	0.0951331	+	293	>Tb11.v5.0364 | organism=Trypanosoma_brucei_TREU927 | product=hypothetical protein, conserved | location=Tb927_11_bin_v5.1:1210734-1213196(-) | length=820 | sequence_SO=random_sequence | SO=protein_coding;>Tb927.5.4580 | organism=Trypanosoma_brucei_TREU927	Tb927.5.4580	N/A	N/A	N/A	N/A	N/A	N/A	N/A	N/A	Flagellum adhesion protein 3		2		0.076406	191.5	-3.71017
1.15328	1.16116	0.94928	1.07514	0.306714	0.166778	60S ribosomal protein L7, putative;60S ribosomal protein L7, putative;60S ribosomal protein L7, putative	Tb927.7.1730;Tb927.7.1750;Tb927.7.1740	Tb927.7.1730;Tb927.7.1750;Tb927.7.1740	22	22	20	53.3	53.3	50.4	27.713	0	84951000000	44589000000	40361000000	0.91044	0.83094	1.0313	0.91099	0.8991	0.00639127	1.08791	0.0956055	+	3123	>Tb927.7.1730 | organism=Trypanosoma_brucei_TREU927 | product=60S ribosomal protein L7, putative | location=Tb927_07_v5.1:429045-429773(+) | length=242 | sequence_SO=chromosome | SO=protein_coding;>Tb927.7.1750 | organism=Trypanosoma_brucei_TREU927 | produ	Tb927.7.1730;Tb927.7.1740;Tb927.7.1750	N/A;N/A;N/A	N/A;N/A;N/A	N/A;N/A;N/A	N/A;N/A;N/A	GO:0005737;GO:0005840;GO:0005840;GO:0005840	cytoplasm;ribosome;ribosome;ribosome	GO:0003729;GO:0003735;GO:0003729;GO:0003735;GO:0003729;GO:0003735	mRNA binding;structural constituent of ribosome;mRNA binding;structural constituent of ribosome;mRNA binding;structural constituent of ribosome	60S ribosomal protein L7, putative;60S ribosomal protein L7, putative;60S ribosomal protein L7, putative		0;0;0	N-term:cytoplasm(patchy), nucleolus(weak) GO:0005737 GO:0005730;C-term:nucleolus, cytoplasm GO:0005737 GO:0005730	1.2806	20.9	0.35682
0.865951	0.845237	1.5564	1.0748	0.0582847	0.445309	Mitochondrial ATP synthase subunit, putative	Tb927.7.840	Tb927.7.840	3	3	3	26.6	26.6	26.6	14.51	1.7023e-10	811970000	373930000	438040000	1.2777	1.1123	1.3859	1.5132	1.1992	0.0512015	1.0892	0.0491292		3398	>Tb927.7.840 | organism=Trypanosoma_brucei_TREU927 | product=hypothetical protein, conserved | location=Tb927_07_v5.1:200191-200565(-) | length=124 | sequence_SO=chromosome | SO=protein_coding	Tb927.7.840	N/A	N/A	N/A	N/A	GO:0005743;GO:0005753;GO:0005739	mitochondrial inner membrane;mitochondrial proton-transporting ATP synthase complex;mitochondrion	N/A	N/A	Mitochondrial ATP synthase subunit, putative		1		4.7425	21.1	2.24565
1.28472	1.24869	0.706	1.07472	0.0549162	0.39598	75 kDa invariant surface glycoprotein	Tb927.5.360;Tb11.v5.0231	Tb927.5.360;Tb11.v5.0231	45	45	23	63.7	63.7	41.5	58.225	0	65336000000	36858000000	28479000000	0.793	0.74253	0.95007	0.69075	0.76646	0.0350551	1.0798	0.0493677	+	259	>Tb927.5.360 | organism=Trypanosoma_brucei_TREU927 | product=75 kDa invariant surface glycoprotein (ISG75) | location=Tb927_05_v5.1:163458-165029(-) | length=523 | sequence_SO=chromosome | SO=protein_coding;>Tb11.v5.0231 | organism=Trypanosoma_brucei_TREU9	Tb927.5.360	N/A	N/A	N/A	N/A	GO:0005737;GO:0005886	cytoplasm;plasma membrane	N/A	N/A	75 kDa invariant surface glycoprotein		1		0.14212	127.5	-2.81482
1.15899	1.15331	0.9304	1.07459	0.306571	0.165014	60S ribosomal protein L27, putative;60S ribosomal protein L27, putative	Tb927.11.15900;Tb927.11.15880	Tb927.11.15900;Tb927.11.15880	13	13	13	52.6	52.6	52.6	15.581	1.0451e-92	63555000000	33324000000	30231000000	0.90478	0.82255	1.0369	0.91147	0.89221	0.0072495	1.0809	0.0949717	+	1531	>Tb927.11.15900 | organism=Trypanosoma_brucei_TREU927 | product=60S ribosomal protein L27, putative | location=Tb927_11_v5.1:4209843-4210244(-) | length=133 | sequence_SO=chromosome | SO=protein_coding;>Tb927.11.15880 | organism=Trypanosoma_brucei_TREU927	Tb927.11.15880;Tb927.11.15900	GO:0005622;GO:0005840;GO:0005622;GO:0005840	intracellular;ribosome;intracellular;ribosome	GO:0003735;GO:0003735	structural constituent of ribosome;structural constituent of ribosome	GO:0005737;GO:0005840;GO:0005737;GO:0005840	cytoplasm;ribosome;cytoplasm;ribosome	GO:0003735;GO:0003735	structural constituent of ribosome;structural constituent of ribosome	60S ribosomal protein L27, putative;60S ribosomal protein L27, putative		0;0	C-term:nucleolus, cytoplasm(patchy) GO:0005737 GO:0005730
1.16278	1.16162	0.92721	1.07427	0.275183	0.176238	ribosomal protein L21E (60S), putative;ribosomal protein L21E (60S), putative	Tb927.4.1100;Tb927.11.680;Tb11.0880	Tb927.4.1100;Tb927.11.680;Tb11.0880	13	13	13	57.2	57.2	57.2	18.015	3.7464e-93	55970000000	29487000000	26483000000	0.90295	0.81763	1.0142	0.89842	0.87282	0.00767714	1.08387	0.0930564	+	214	>Tb927.4.1100 | organism=Trypanosoma_brucei_TREU927 | product=ribosomal protein L21E (60S), putative | location=Tb927_04_v5.1:292933-293412(-) | length=159 | sequence_SO=chromosome | SO=protein_coding;>Tb927.11.680 | organism=Trypanosoma_brucei_TREU927 | p	Tb927.11.680;Tb927.4.1100	GO:0005622;GO:0005840;GO:0005622;GO:0005840	intracellular;ribosome;intracellular;ribosome	GO:0003735;GO:0003735	structural constituent of ribosome;structural constituent of ribosome	GO:0005840;GO:0005737	ribosome;cytoplasm	GO:0003735;N/A	structural constituent of ribosome;N/A	ribosomal protein L21E (60S), putative;ribosomal protein L21E (60S), putative		0;0	C-term:cytoplasm(patchy, 50%), nucleolus(50%), endocytic(weak, 50%) GO:0005737 GO:0005730
1.21932	1.03919	0.96965	1.07417	0.359199	0.170213	amino acid transporter 10, putative;amino acid transporter 7, putative;amino acid transporter 8, putative	Tb11.v5.0540;Tb927.4.4860;Tb927.4.4820;Tb927.4.4840	Tb11.v5.0540;Tb927.4.4860;Tb927.4.4820;Tb927.4.4840	6	6	6	18.6	18.6	18.6	52.651	1.8622e-132	10113000000	4731500000	5381700000	0.99932	0.81615	1.1559	0.964	0.91434	0.00717328	1.07605	0.0962123	+	334	>Tb11.v5.0540 | organism=Trypanosoma_brucei_TREU927 | product=amino acid transporter 8, putative | location=Tb927_11_bin_v5.1:2354708-2356180(-) | length=490 | sequence_SO=random_sequence | SO=protein_coding;>Tb927.4.4860 | organism=Trypanosoma_brucei_TREU	Tb927.4.4820;Tb927.4.4840;Tb927.4.4860	N/A;N/A;N/A	N/A;N/A;N/A	N/A;N/A;N/A	N/A;N/A;N/A	GO:0005783;N/A;N/A	endoplasmic reticulum;N/A;N/A	GO:0005275;GO:0005275;GO:0005275	amine transmembrane transporter activity;amine transmembrane transporter activity;amine transmembrane transporter activity	amino acid transporter 10, putative;amino acid transporter 7, putative;amino acid transporter 8, putative		11;11;11	C-term:endoplasmic reticulum, endocytic GO:0005783 GO:0030133;N-term:cytoplasm, endocytic(	0.042238	65.4	-4.56531
1.23262	1.13448	0.88435	1.07382	0.18941	0.25218	hypothetical protein, conserved	Tb927.3.3820	Tb927.3.3820	5	5	4	12.1	12.1	10.6	45.231	8.2645e-27	1084300000	574280000	509970000	0.91295	0.7759	1.0723	0.85435	0.88146	0.0121136	1.08382	0.0855534	+	2321	>Tb927.3.3820 | organism=Trypanosoma_brucei_TREU927 | product=hypothetical protein, conserved | location=Tb927_03_v5.1:1061367-1062587(+) | length=406 | sequence_SO=chromosome | SO=protein_coding	Tb927.3.3820	N/A	N/A	N/A	N/A	GO:0005737;GO:0005635	cytoplasm;nuclear envelope	N/A	N/A	hypothetical protein, conserved		5	N-term:endoplasmic reticulum(weak), nuclear envelope GO:0005635	0.96651	24.4	-0.0491434
1.3174	1.09383	0.83274	1.07333	0.122621	0.339101	retrotransposon hot spot protein (RHS, pseudogene), putative	Tb927.1.410	Tb927.1.410	12	1	0	16.5	1.7	0	64.931	2.1185e-95	2718500000	1714300000	1004300000	0.81299	0.72989	1.0809	0.80875	0.83216	0.02083	1.08132	0.0736159	+	485	>Tb927.1.410 | organism=Trypanosoma_brucei_TREU927 | product=retrotransposon hot spot protein (RHS, pseudogene), putative | location=Tb927_01_v5.1:151277-153022(+) | length=581 | sequence_SO=chromosome | SO=protein_coding	Tb927.1.410	N/A	N/A	N/A	N/A	N/A	N/A	N/A	N/A	retrotransposon hot spot protein (RHS, pseudogene), putative		0
1.085	0.991965	1.1463	1.07332	0.624959	0.10069	DENN (AEX-3) domain containing protein, putative	Tb927.9.7760	Tb927.9.7760	8	8	8	9.8	9.8	9.8	100.23	6.2305e-24	871910000	443840000	428070000	1.1758	0.89591	1.2098	1.143	1.0043	0.00358526	1.07442	0.0996267	+	4084	>Tb927.9.7760 | organism=Trypanosoma_brucei_TREU927 | product=hypothetical protein, conserved | location=Tb927_09_v5.1:1272196-1274967(-) | length=923 | sequence_SO=chromosome | SO=protein_coding	Tb927.9.7760	N/A	N/A	N/A	N/A	N/A	N/A	N/A	N/A	DENN (AEX-3) domain containing protein, putative		1	N-term:cell tip(posterior, 25%), endocytic, cytoplasm GO:0030133 GO:0005737;C-term:endocytic, cytoplasm(weak, reticulated) GO:0030133 GO:0005737
0.981643	1.1424	1.0951	1.07281	0.569398	0.107171	lysosomal alpha-mannosidase precursor, putative	Tb927.10.2570;Tb11.v5.0498	Tb927.10.2570;Tb11.v5.0498	8	8	8	14	14	14	111.75	4.0099e-139	1988800000	984570000	1004200000	1.0361	0.97663	1.0414	1.0944	1.0187	0.00392183	1.07305	0.098493	+	854	>Tb927.10.2570 | organism=Trypanosoma_brucei_TREU927 | product=lysosomal alpha-mannosidase precursor, putative | location=Tb927_10_v5.1:664909-667902(+) | length=997 | sequence_SO=chromosome | SO=protein_coding;>Tb11.v5.0498 | organism=Trypanosoma_brucei_T	Tb927.10.2570	N/A	N/A	GO:0004559;GO:0030246;GO:0003824	alpha-mannosidase activity;carbohydrate binding;catalytic activity	GO:0020016;GO:0005737	ciliary pocket;cytoplasm	GO:0004559	alpha-mannosidase activity	lysosomal alpha-mannosidase precursor, putative		0	N-term:endocytic, cytoplasm(weak, reticulated) GO:0030133 GO:0020016 GO:0005737;C-term:flagellar pocket(lumen), cytoplasm(reticulated) GO:0030133 GO:0020016 GO:0005737	0.63629	32.1	-0.652244
1.17754	0.907441	1.1654	1.07279	0.288811	0.180064	RNA-binding protein, putative	Tb927.9.6870	Tb927.9.6870	5	5	5	44.6	44.6	44.6	17.565	1.1555e-27	1535600000	739840000	795760000	1.1416	0.79287	1.2909	1.1334	1.102	0.00925474	1.08346	0.0921019	+	4063	>Tb927.9.6870 | organism=Trypanosoma_brucei_TREU927 | product=RNA-binding protein, putative (RBSR1) | location=Tb927_09_v5.1:1125929-1126375(+) | length=148 | sequence_SO=chromosome | SO=protein_coding	Tb927.9.6870	N/A	N/A	GO:0003676	nucleic acid binding	GO:0005634	nucleus	GO:0003723	RNA binding	RNA-binding protein, putative		0	C-term:nucleolus(strong), nucleoplasm(weak) GO:0005634 GO:0005730;N-term:nucleus GO:0005634 GO:0005730
1.25017	1.04654	0.94062	1.07275	0.256577	0.219095	retrotransposon hot spot protein (RHS, pseudogene), putative	Tb927.1.450	Tb927.1.450	20	2	0	9.1	0.6	0	229.01	5.5301e-137	2796900000	1359000000	1438000000	0.95433	0.77928	1.1442	0.92153	0.93365	0.00975943	1.07911	0.0899522	+	497	>Tb927.1.450 | organism=Trypanosoma_brucei_TREU927 | product=retrotransposon hot spot protein (RHS, pseudogene), putative | location=Tb927_01_v5.1:167799-174089(-) | length=2097 | sequence_SO=chromosome | SO=protein_coding	Tb927.1.450	N/A	N/A	N/A	N/A	N/A	N/A	N/A	N/A	retrotransposon hot spot protein (RHS, pseudogene), putative		0		1.496	48.2	0.58111
1.1214	1.18262	0.91088	1.07274	0.301705	0.178947	Ankyrin repeats (3 copies), putative	Tb927.3.880	Tb927.3.880	5	5	5	22.1	22.1	22.1	27.133	5.3158e-13	549180000	309090000	240090000	0.92287	0.87107	0.9874	0.9142	0.90126	0.00845257	1.07163	0.0926245	+	2426	>Tb927.3.880 | organism=Trypanosoma_brucei_TREU927 | product=hypothetical protein, conserved | location=Tb927_03_v5.1:207829-208563(+) | length=244 | sequence_SO=chromosome | SO=protein_coding	Tb927.3.880	N/A	N/A	GO:0005515	protein binding	GO:0005930;GO:0097014;GO:0005737;GO:0005654	axoneme;ciliary plasm;cytoplasm;nucleoplasm	N/A	N/A	Ankyrin repeats (3 copies), putative		0	C-term:axoneme, cytoplasm, nucleoplasm GO:0005737 GO:0097014 GO:0005930 GO:0005654;N-term:flagellum(weak, 50%), cytoplasm(50%), flagellar cytoplasm(50%) GO:0005737 GO:0097014 GO:0005930 GO:0005654
1.15715	1.09133	1.0158	1.07217	0.480815	0.126095	Domain of unknown function (DUF4586), putative	Tb927.11.12210	Tb927.11.12210	17	17	17	72.9	72.9	72.9	32.43	4.7909e-232	8062700000	4075200000	3987400000	0.967	0.8385	1.0898	0.96801	0.95855	0.00313591	1.0881	0.0965886	+	1334	>Tb927.11.12210 | organism=Trypanosoma_brucei_TREU927 | product=hypothetical protein, conserved | location=Tb927_11_v5.1:3264668-3265543(+) | length=291 | sequence_SO=chromosome | SO=protein_coding	Tb927.11.12210	N/A	N/A	N/A	N/A	N/A	N/A	N/A	N/A	Domain of unknown function (DUF4586), putative		0
1.20369	1.14904	0.86003	1.07212	0.203607	0.226699	serine peptidase, clan SB, family S8-like protein	Tb927.3.4230	Tb927.3.4230	22	22	22	25.6	25.6	25.6	151.32	3.6884e-103	1342500000	741620000	600850000	0.84978	0.79309	1.0271	0.86364	0.84176	0.0129928	1.07092	0.0854652	+	2338	>Tb927.3.4230 | organism=Trypanosoma_brucei_TREU927 | product=subtilisin-like serine peptidase,serine peptidase, clan SB, family S8-like protein | location=Tb927_03_v5.1:1189643-1193809(-) | length=1388 | sequence_SO=chromosome | SO=protein_coding	Tb927.3.4230	N/A	N/A	GO:0004252	serine-type endopeptidase activity	GO:0005737	cytoplasm	N/A	N/A	serine peptidase, clan SB, family S8-like protein		1	C-term:endocytic(50%) GO:0005737 GO:0030133
1.14566	1.19467	0.89948	1.07183	0.221803	0.213001	conserved protein	Tb927.6.570	Tb927.6.570	2	2	2	37.5	37.5	37.5	11.847	9.3821e-24	760520000	419730000	340790000	0.914	0.81277	0.99214	0.87517	0.80844	0.00983169	1.07994	0.0868091	+	3068	>Tb927.6.570 | organism=Trypanosoma_brucei_TREU927 | product=hypothetical protein, conserved | location=Tb927_06_v5.1:239398-239712(-) | length=104 | sequence_SO=chromosome | SO=protein_coding	Tb927.6.570	N/A	N/A	N/A	N/A	GO:0005930;GO:0005737	axoneme;cytoplasm	N/A	N/A	conserved protein		0	C-term:axoneme, cytoplasm(weak), nucleoplasm(weak) GO:0005737 GO:0005930;N-term:cytoplasm(reticulated, points) GO:0005737 GO:0005930	0.86247	21.5	-0.213454
1.14643	0.997009	1.097	1.07178	0.628592	0.0996167	syntaxin, putative	Tb927.3.5570	Tb927.3.5570	5	5	5	19.2	19.2	19.2	29.242	4.47e-21	655430000	340180000	315250000	1.1131	0.85386	1.1905	1.0719	1.003	0.00347515	1.08015	0.0976674	+	2403	>Tb927.3.5570 | organism=Trypanosoma_brucei_TREU927 | product=syntaxin, putative | location=Tb927_03_v5.1:1560401-1561183(+) | length=260 | sequence_SO=chromosome | SO=protein_coding	Tb927.3.5570	GO:0016020	membrane	N/A	N/A	GO:0097014;GO:0005737;GO:0005654	ciliary plasm;cytoplasm;nucleoplasm	N/A	N/A	syntaxin, putative		1	N-term:endocytic(50%), cytoplasm(50%), flagellar cytoplasm(50%), nucleoplasm(50%) GO:0030133 GO:0005737 GO:0097014 GO:0005654	0.8265	134	-0.274913
1.03008	1.05617	1.2005	1.07172	0.889033	0.0658811	palmitoyl acyltransferase 2, putative	Tb927.10.10800	Tb927.10.10800	2	2	2	11.7	11.7	11.7	49.904	4.801e-40	125060000	59575000	65485000	1.0585	0.96077	1.1349	1.1289	1.0347	0.0043617	1.09558	0.0988366	+	556	>Tb927.10.10800 | organism=Trypanosoma_brucei_TREU927 | product=palmitoyl acyltransferase 2, putative | location=Tb927_10_v5.1:2623580-2624938(-) | length=452 | sequence_SO=chromosome | SO=protein_coding	Tb927.10.10800	N/A	N/A	N/A	N/A	GO:0020022;GO:0005737;GO:0016021	acidocalcisome;cytoplasm;integral component of membrane	N/A	N/A	palmitoyl acyltransferase 2, putative		4	N-term:acidocalcisome GO:0020022;C-term:acidocalcisome(50%), cytoplasm(reticulated, weak, 50%) GO:0020022	1.2638	12.5	0.337768
1.15821	1.14068	0.94977	1.07144	0.307999	0.161854	60S ribosomal protein L34, putative;60S ribosomal protein L34, putative	Tb927.11.9730;Tb927.10.12680	Tb927.11.9730;Tb927.10.12680	8	8	8	24.1	24.1	24.1	19.336	1.2418e-74	33682000000	17741000000	15941000000	0.92103	0.82564	1.0316	0.91543	0.89682	0.00609789	1.08289	0.0914382	+	629	>Tb927.11.9730 | organism=Trypanosoma_brucei_TREU927 | product=60S ribosomal protein L34, putative | location=Tb927_11_v5.1:2634550-2635062(-) | length=170 | sequence_SO=chromosome | SO=protein_coding;>Tb927.10.12680 | organism=Trypanosoma_brucei_TREU927 |	Tb927.10.12680;Tb927.11.9730	GO:0005622;GO:0005840;GO:0005622;GO:0005840	intracellular;ribosome;intracellular;ribosome	GO:0003735;GO:0003735	structural constituent of ribosome;structural constituent of ribosome	GO:0005737;GO:0005840;GO:0005737;GO:0005840	cytoplasm;ribosome;cytoplasm;ribosome	GO:0003735;GO:0003735	structural constituent of ribosome;structural constituent of ribosome	60S ribosomal protein L34, putative;60S ribosomal protein L34, putative		0;0
1.08674	1.16042	0.95771	1.07139	0.467721	0.128944	Eukaryotic translation initiation factor 4E-4	Tb927.6.1870	Tb927.6.1870	5	5	5	17.6	17.6	17.6	46.541	2.9349e-23	805540000	360690000	444850000	0.86242	0.90351	1.0457	0.967	0.88263	0.00522099	1.06829	0.0954139	+	2898	>Tb927.6.1870 | organism=Trypanosoma_brucei_TREU927 | product=eukaryotic translation initiation factor 4e, putative | location=Tb927_06_v5.1:621138-622421(-) | length=427 | sequence_SO=chromosome | SO=protein_coding	Tb927.6.1870	GO:0005737	cytoplasm	GO:0003723;GO:0003743	RNA binding;translation initiation factor activity	GO:0005737;GO:0010494;GO:0016281	cytoplasm;cytoplasmic stress granule;eukaryotic translation initiation factor 4F complex	GO:0000339;GO:0003729	RNA cap binding;mRNA binding	Eukaryotic translation initiation factor 4E-4		0	C-term:cytoplasm, cytoplasm(points, strong) GO:0005737	2.9021	40.7	1.5371
1.14718	1.10132	0.97756	1.07121	0.478136	0.121376	60S acidic ribosomal protein P2, putative;60S acidic ribosomal protein P2, putative	Tb927.10.3380;Tb927.10.3370	Tb927.10.3380;Tb927.10.3370	6	6	6	64	64	64	11.535	3.4652e-23	10839000000	5889500000	4949700000	0.96512	0.82689	1.0717	0.96512	0.90209	0.00421719	1.07536	0.0953708	+	901	>Tb927.10.3380 | organism=Trypanosoma_brucei_TREU927 | product=60S acidic ribosomal protein P2, putative | location=Tb927_10_v5.1:873629-873973(+) | length=114 | sequence_SO=chromosome | SO=protein_coding;>Tb927.10.3370 | organism=Trypanosoma_brucei_TREU92	Tb927.10.3370;Tb927.10.3380	N/A;N/A	N/A;N/A	N/A;N/A	N/A;N/A	GO:0005739;GO:0005840;GO:0005737;GO:0005840	mitochondrion;ribosome;cytoplasm;ribosome	GO:0003735;GO:0003735	structural constituent of ribosome;structural constituent of ribosome	60S acidic ribosomal protein P2, putative;60S acidic ribosomal protein P2, putative		0;0	N-term:cytoplasm(patchy,	1.3176	22.4	0.397912
1.17006	1.16233	0.90218	1.07119	0.233095	0.192584	60S ribosomal protein L37, putative;60S ribosomal protein L37, putative	Tb927.9.9210;Tb927.11.3000	Tb927.9.9210;Tb927.11.3000	4	4	4	28.6	28.6	28.6	10.1	1.1165e-15	18428000000	8847500000	9580300000	0.88818	0.81795	1.0364	0.88118	0.85847	0.00930777	1.07819	0.0870358	+	1678	>Tb927.9.9210 | organism=Trypanosoma_brucei_TREU927 | product=60S ribosomal protein L37, putative | location=Tb927_09_v5.1:1469109-1469363(-) | length=84 | sequence_SO=chromosome | SO=protein_coding;>Tb927.11.3000 | organism=Trypanosoma_brucei_TREU927 | pr	Tb927.11.3000;Tb927.9.9210	GO:0005622;GO:0005840;GO:0005622;GO:0005840	intracellular;ribosome;intracellular;ribosome	GO:0003735;GO:0003735	structural constituent of ribosome;structural constituent of ribosome	N/A;GO:0005840	N/A;ribosome	GO:0003735;GO:0003735	structural constituent of ribosome;structural constituent of ribosome	60S ribosomal protein L37, putative;60S ribosomal protein L37, putative		0;0
1.01456	0.935016	1.2415	1.07096	0.243303	0.218856	actin-like protein, putative	Tb927.11.10110	Tb927.11.10110	4	4	4	11.2	11.2	11.2	43.483	8.0067e-16	265340000	137890000	127440000	1.0987	0.97487	1.3144	1.2633	1.0895	0.0101595	1.06369	0.0870378	+	1216	>Tb927.11.10110 | organism=Trypanosoma_brucei_TREU927 | product=actin-like protein, putative | location=Tb927_11_v5.1:2708713-2709897(+) | length=394 | sequence_SO=chromosome | SO=protein_coding	Tb927.11.10110	N/A	N/A	N/A	N/A	GO:0015629;GO:0005930;GO:0005737	actin cytoskeleton;axoneme;cytoplasm	GO:0005200	structural constituent of cytoskeleton	actin-like protein, putative		0
1.06936	1.10481	1.0559	1.07076	1.1985	0.0444758	hypothetical protein, conserved	Tb927.11.280	Tb927.11.280	14	14	14	28.2	28.2	28.2	71.963	1.118e-51	2364700000	1156500000	1208200000	1.0128	0.89055	1.066	1.0381	0.93514	0.00120624	1.07669	0.0981647	+	1668	>Tb927.11.280 | organism=Trypanosoma_brucei_TREU927 | product=hypothetical protein, conserved | location=Tb927_11_v5.1:64000-65946(-) | length=648 | sequence_SO=chromosome | SO=protein_coding	Tb927.11.280	N/A	N/A	N/A	N/A	GO:0005634	nucleus	N/A	N/A	hypothetical protein, conserved		0	N-term:nucleoplasm(75%), cytoplasm(points, weak) GO:0005654
1.21246	1.02944	1.0012	1.07074	0.357482	0.161426	hypothetical protein, conserved	Tb927.7.3920	Tb927.7.3920	11	11	11	53.4	53.4	53.4	36.085	4.7737e-75	3872500000	1846900000	2025600000	1.002	0.81433	1.1257	0.97032	0.97387	0.00603993	1.08103	0.0921105	+	3237	>Tb927.7.3920 | organism=Trypanosoma_brucei_TREU927 | product=hypothetical protein, conserved | location=Tb927_07_v5.1:1024201-1025163(+) | length=320 | sequence_SO=chromosome | SO=protein_coding	Tb927.7.3920	N/A	N/A	N/A	N/A	N/A	N/A	N/A	N/A	hypothetical protein, conserved		0		0.61995	24.3	-0.689776
1.06561	1.2316	0.98016	1.07066	0.258404	0.211229	Basal body protein	Tb927.10.12870	Tb927.10.12870	8	8	8	8.6	8.6	8.6	118.83	1.6899e-31	146690000	75674000	71019000	0.90821	0.84802	0.9346	0.91476	0.93843	0.00694643	1.09246	0.0878938	+	639	>Tb927.10.12870 | organism=Trypanosoma_brucei_TREU927 | product=hypothetical protein, conserved | location=Tb927_10_v5.1:3125652-3128915(-) | length=1087 | sequence_SO=chromosome | SO=protein_coding	Tb927.10.12870	N/A	N/A	N/A	N/A	GO:0036064;GO:0097014;GO:0005737	ciliary basal body;ciliary plasm;cytoplasm	N/A	N/A	Basal body protein		0	N-term:cytoplasm, cytoplasm(points), axoneme(weak) GO:0005737 GO:0097014	1.0655	75.3	0.0915306
1.13666	0.945269	1.1342	1.07058	0.401004	0.127595	Centrosomal protein of 57 kDa, putative	Tb927.10.5990;Tb11.v5.0193	Tb927.10.5990;Tb11.v5.0193	6	6	6	16.3	16.3	16.3	50.768	1.0761e-23	593430000	233270000	360160000	1.2362	0.86432	1.272	1.1298	1.0579	0.00574163	1.07204	0.0932219	+	246	>Tb927.10.5990 | organism=Trypanosoma_brucei_TREU927 | product=hypothetical protein, conserved | location=Tb927_10_v5.1:1503882-1505213(-) | length=443 | sequence_SO=chromosome | SO=protein_coding;>Tb11.v5.0193 | organism=Trypanosoma_brucei_TREU927 | produ	Tb927.10.5990	N/A	N/A	N/A	N/A	GO:0036064;GO:0035869	ciliary basal body;ciliary transition zone	N/A	N/A	Centrosomal protein of 57 kDa, putative		0		0.59074	36.8	-0.759405
1.16892	1.0883	0.97495	1.07048	0.40835	0.143134	hypothetical protein, conserved	Tb927.11.610	Tb927.11.610	8	8	8	30.8	30.8	30.8	37.53	3.0522e-29	3646000000	1839200000	1806800000	0.9712	0.83504	1.0943	0.95422	0.94953	0.00482903	1.07739	0.093218	+	1841	>Tb927.11.610 | organism=Trypanosoma_brucei_TREU927 | product=hypothetical protein, conserved | location=Tb927_11_v5.1:147416-148411(-) | length=331 | sequence_SO=chromosome | SO=protein_coding	Tb927.11.610	N/A	N/A	N/A	N/A	GO:0005930;GO:0005737	axoneme;cytoplasm	N/A	N/A	hypothetical protein, conserved		0
1.06027	1.19593	0.94743	1.07015	0.36386	0.161113	hypothetical protein, conserved	Tb927.10.4070	Tb927.10.4070	3	3	3	11.8	11.8	11.8	36.601	6.379e-16	325170000	153970000	171200000	0.95426	0.93323	1.049	0.95426	0.90776	0.0069124	1.06787	0.0916706	+	931	>Tb927.10.4070 | organism=Trypanosoma_brucei_TREU927 | product=hypothetical protein, conserved | location=Tb927_10_v5.1:1073187-1074179(-) | length=330 | sequence_SO=chromosome | SO=protein_coding	Tb927.10.4070	N/A	N/A	N/A	N/A	GO:0005634	nucleus	N/A	N/A	hypothetical protein, conserved		0	N-term:cell tip(anterior), hook complex, basal body, pro-basal body GO:0051286 GO:0120120 GO:0036064 GO:0120280 GO:0005737;C-term:cytoplasm(reticulated) GO:0051286 GO:0120120 GO:0036064 GO:0120280 GO:0005737
1.13047	1.16375	0.94282	1.06979	0.301177	0.165741	60S ribosomal protein L30;60S ribosomal protein L30;60S ribosomal protein L30	Tb927.10.4120;Tb927.10.4110	Tb927.10.4120;Tb927.10.4110	11	11	11	77.1	77.1	77.1	11.512	7.4896e-208	59510000000	31360000000	28150000000	0.90574	0.8265	1.0213	0.91514	0.88966	0.00639127	1.07901	0.0892555	+	933	>Tb927.10.4120 | organism=Trypanosoma_brucei_TREU927 | product=60S ribosomal protein L30 (RPL30) | location=Tb927_10_v5.1:1082682-1082999(-) | length=105 | sequence_SO=chromosome | SO=protein_coding;>Tb927.10.4110 | organism=Trypanosoma_brucei_TREU927 | pr	Tb927.10.4110;Tb927.10.4120;Tb927.10.4120	N/A;N/A;N/A	N/A;N/A;N/A	N/A;N/A;N/A	N/A;N/A;N/A	GO:0005737;GO:0005840;N/A;GO:0005840	cytoplasm;ribosome;N/A;ribosome	GO:0003735;N/A;GO:0003735	structural constituent of ribosome;N/A;structural constituent of ribosome	60S ribosomal protein L30;60S ribosomal protein L30;60S ribosomal protein L30		0;0;0		1.1464	20.4	0.197111
1.1149	0.993345	1.1365	1.06962	0.672536	0.0810381	RNA editing mediator complex protein 5	Tb927.8.8170	Tb927.8.8170	14	8	8	16.4	9.9	9.9	100.4	1.2898e-29	552460000	282430000	270030000	0.91527	0.84756	1.1862	1.1006	0.95492	0.00352862	1.08158	0.095191	+	3754	>Tb927.8.8170 | organism=Trypanosoma_brucei_TREU927 | product=mitochondrial RNA binding protein 1, putative (MRB8170) | location=Tb927_08_v5.1:2416165-2418882(+) | length=905 | sequence_SO=chromosome | SO=protein_coding	Tb927.8.8170	N/A	N/A	N/A	N/A	GO:0031019;GO:0005739	mitochondrial mRNA editing complex;mitochondrion	GO:0003723	RNA binding	RNA editing mediator complex protein 5		0	C-term:mitochondrion, antipodal sites(strong) GO:0005739 GO:0140525	2.5329	33.7	1.34079
1.12355	0.990589	1.1535	1.06948	0.640677	0.0886371	splicing factor 3a, putative	Tb927.6.3160	Tb927.6.3160	13	13	13	33.4	33.4	33.4	61.529	9.309e-113	2893000000	1435600000	1457400000	1.0927	0.85157	1.1701	1.0943	0.97721	0.00407828	1.08921	0.0948085	+	2968	>Tb927.6.3160 | organism=Trypanosoma_brucei_TREU927 | product=splicing factor 3a, putative | location=Tb927_06_v5.1:942151-943779(+) | length=542 | sequence_SO=chromosome | SO=protein_coding	Tb927.6.3160	GO:0005634	nucleus	GO:0003676;GO:0008270	nucleic acid binding;zinc ion binding	GO:0005634	nucleus	N/A	N/A	splicing factor 3a, putative		0		1.0172	41.8	0.0246034
1.01237	1.20098	1.0056	1.06936	0.395587	0.13751	hypothetical protein, conserved	Tb927.11.13340	Tb927.11.13340	7	7	7	8.7	8.7	8.7	88.553	1.5315e-20	811850000	410930000	400920000	0.96628	0.96118	1.0061	0.99472	0.98778	0.00581104	1.07299	0.0914396	+	1389	>Tb927.11.13340 | organism=Trypanosoma_brucei_TREU927 | product=hypothetical protein, conserved | location=Tb927_11_v5.1:3572851-3575310(-) | length=819 | sequence_SO=chromosome | SO=protein_coding	Tb927.11.13340	N/A	N/A	N/A	N/A	N/A	N/A	N/A	N/A	hypothetical protein, conserved		0
1.10787	1.05735	1.0506	1.06921	1.16372	0.0436491	Gp63-1 surface protease homolog, putative	Tb927.11.7710;Tb11.0380;Tb927.11.7750;Tb11.v5.0710;Tb11.v5.0510;Tb11.v5.0511;Tb927.11.7720;Tb11.0370	Tb927.11.7710;Tb11.0380	8	7	7	17.6	16.5	16.5	62.083	1.0599e-43	1979600000	1056000000	923630000	1.0491	0.87429	1.1457	1.0424	0.96121	0.00140846	1.07194	0.0960521	+	1924	>Tb927.11.7710 | organism=Trypanosoma_brucei_TREU927 | product=Gp63-1 surface protease homolog, putative | location=Tb927_11_v5.1:2188019-2189713(-) | length=564 | sequence_SO=chromosome | SO=protein_coding;>Tb11.0380 | organism=Trypanosoma_brucei_TREU927	Tb927.11.7710	GO:0016020	membrane	GO:0004222	metalloendopeptidase activity	N/A	N/A	N/A	N/A	Gp63-1 surface protease homolog, putative		0
1.14629	1.12825	0.94971	1.0692	0.353139	0.142153	ribosomal protein L3, putative;Mitochondrial ribosomal protein L3	Tb927.4.1800;Tb927.4.1790	Tb927.4.1800;Tb927.4.1790	29	29	29	59.4	59.4	59.4	48.691	0	111740000000	58628000000	53113000000	0.93312	0.85522	1.0577	0.93306	0.9032	0.00563444	1.07475	0.0903658	+	2466	>Tb927.4.1800 | organism=Trypanosoma_brucei_TREU927 | product=ribosomal protein L3, mitochondrial, putative | location=Tb927_04_v5.1:449991-451280(-) | length=429 | sequence_SO=chromosome | SO=protein_coding;>Tb927.4.1790 | organism=Trypanosoma_brucei_TREU	Tb927.4.1790;Tb927.4.1800	GO:0005622;GO:0005840;GO:0005622;GO:0005840	intracellular;ribosome;intracellular;ribosome	GO:0003735;GO:0003735	structural constituent of ribosome;structural constituent of ribosome	N/A;GO:0005762	N/A;mitochondrial large ribosomal subunit	N/A;N/A	N/A;N/A	ribosomal protein L3, putative;Mitochondrial ribosomal protein L3		0;0		1.4055	30.6	0.491083
1.13642	1.04996	1.028	1.06892	0.748209	0.0773435	adaptor complex protein (AP) 3 delta subunit 1, putative	Tb927.5.3610	Tb927.5.3610	13	13	13	13.6	13.6	13.6	125.4	1.5067e-36	2205900000	1404400000	801500000	0.96079	0.84779	1.1266	1.0204	0.95186	0.00249094	1.07146	0.0946517	+	2806	>Tb927.5.3610 | organism=Trypanosoma_brucei_TREU927 | product=adaptor complex protein (AP) 3 delta subunit 1, putative | location=Tb927_05_v5.1:1185761-1189144(+) | length=1127 | sequence_SO=chromosome | SO=protein_coding	Tb927.5.3610	GO:0030123;GO:0030117	AP-3 adaptor complex;membrane coat	GO:0005488	binding	N/A	N/A	N/A	N/A	adaptor complex protein (AP) 3 delta subunit 1, putative		1		1.2216	18.5	0.288772
1.02344	1.14902	1.0374	1.06852	0.652576	0.0837194	QA-SNARE protein putative	Tb927.9.13030	Tb927.9.13030	11	11	11	42.6	42.6	42.6	35.982	4.6157e-71	1921100000	933850000	987260000	1.0001	0.94976	1.0235	1.0331	0.99047	0.0030839	1.06995	0.0936002	+	3862	>Tb927.9.13030 | organism=Trypanosoma_brucei_TREU927 | product=QA-SNARE protein putative | location=Tb927_09_v5.1:2058793-2059710(+) | length=305 | sequence_SO=chromosome | SO=protein_coding	Tb927.9.13030	GO:0016020	membrane	N/A	N/A	GO:0016021	integral component of membrane	GO:0005484	SNAP receptor activity	QA-SNARE protein putative		1
1.04632	1.09536	1.102	1.06826	1.40729	0.0326944	nucleoside 2-deoxyribosyltransferase	Tb927.5.1360;REV__Tb927.4.2720;REV__Tb11.v5.0842	Tb927.5.1360	13	13	13	73.9	73.9	73.9	17.298	1.8108e-217	16757000000	8319000000	8437900000	1.0208	0.8796	1.0797	1.0631	0.97711	0.00135779	1.08123	0.0950034	+	2688	>Tb927.5.1360 | organism=Trypanosoma_brucei_TREU927 | product=nucleoside 2-deoxyribosyltransferase (NDRT) | location=Tb927_05_v5.1:498441-498902(+) | length=153 | sequence_SO=chromosome | SO=protein_coding	Tb927.5.1360	N/A	N/A	N/A	N/A	N/A	N/A	N/A	N/A	nucleoside 2-deoxyribosyltransferase		0		1.1331	58	0.180275
1.16278	1.15093	0.93613	1.068	0.242112	0.181658	60S ribosomal protein L44;60S ribosomal protein L44	Tb927.2.6090;Tb927.11.3230	Tb927.2.6090;Tb927.11.3230	8	8	8	45.3	45.3	45.3	12.454	1.6737e-62	27325000000	14725000000	12600000000	0.89029	0.79176	0.98884	0.89029	0.89157	0.00700593	1.08328	0.0842421	+	1692	>Tb927.2.6090 | organism=Trypanosoma_brucei_TREU927 | product=60S ribosomal protein L44,ribosomal protein L36a.e (RPL44) | location=Tb927_02_v5.1:1099561-1099881(+) | length=106 | sequence_SO=chromosome | SO=protein_coding;>Tb927.11.3230 | organism=Trypano	Tb927.11.3230;Tb927.2.6090	GO:0005622;GO:0005840;GO:0005622;GO:0005840	intracellular;ribosome;intracellular;ribosome	GO:0003735;GO:0003735	structural constituent of ribosome;structural constituent of ribosome	GO:0005840;N/A	ribosome;N/A	GO:0003735;GO:0003735	structural constituent of ribosome;structural constituent of ribosome	60S ribosomal protein L44;60S ribosomal protein L44		0;0
1.01371	1.31413	0.91546	1.06795	0.150847	0.292066	pre-mRNA-splicing factor ATP-dependent RNA helicase, putative	Tb927.11.5730	Tb927.11.5730	4	4	4	4.3	4.3	4.3	116.62	1.999e-07	99308000	54490000	44818000	0.93197	0.95447	0.92135	0.87603	0.96697	0.0158029	1.0811	0.074266	+	1823	>Tb927.11.5730 | organism=Trypanosoma_brucei_TREU927 | product=pre-mRNA splicing factor, putative,ATP- dependent RNA helicase, putative | location=Tb927_11_v5.1:1620753-1623893(+) | length=1046 | sequence_SO=chromosome | SO=protein_coding	Tb927.11.5730	N/A	N/A	GO:0005524;GO:0004386;GO:0003676	ATP binding;helicase activity;nucleic acid binding	GO:0005634	nucleus	GO:0004004;GO:0003676	ATP-dependent RNA helicase activity;nucleic acid binding	pre-mRNA-splicing factor ATP-dependent RNA helicase, putative		0	N-term:cytoplasm, nucleoplasm(
1.14981	1.0684	1.0167	1.06794	0.540079	0.109472	Phosphorylated CTD interacting factor 1 WW domain containing protein, putative	Tb927.8.6220	Tb927.8.6220	4	4	4	7.7	7.7	7.7	63.734	6.5588e-13	382270000	194490000	187780000	0.88185	0.83544	1.1442	0.9856	0.91748	0.00297939	1.0783	0.0919728	+	3662	>Tb927.8.6220 | organism=Trypanosoma_brucei_TREU927 | product=hypothetical protein, conserved | location=Tb927_08_v5.1:1810913-1812631(+) | length=572 | sequence_SO=chromosome | SO=protein_coding	Tb927.8.6220	N/A	N/A	N/A	N/A	GO:0005737;GO:0005634	cytoplasm;nucleus	N/A	N/A	Phosphorylated CTD interacting factor 1 WW domain containing protein, putative		0	N-term:cytoplasm(points, strong) GO:0005737 GO:0031981;C-term:nuclear lumen, cytoplasm(points, weak) GO:0005737 GO:0031981
1.02778	1.16083	1.046	1.06784	0.560747	0.097289	hypothetical protein, conserved	Tb927.10.7130	Tb927.10.7130	7	7	7	10.5	10.5	10.5	83.021	1.0391e-24	1235000000	645090000	589900000	1.0206	0.926	1.0306	1.0149	0.95024	0.00325793	1.0782	0.0920104	+	1055	>Tb927.10.7130 | organism=Trypanosoma_brucei_TREU927 | product=hypothetical protein, conserved | location=Tb927_10_v5.1:1795463-1797703(+) | length=746 | sequence_SO=chromosome | SO=protein_coding	Tb927.10.7130	N/A	N/A	GO:0005488	binding	N/A	N/A	N/A	N/A	hypothetical protein, conserved		0	N-term:cortical cytoskeleton(50%) GO:0030863;C-term:cortical cytoskeleton(posterior, 50%), cytoplasm(reticulated, 50%, weak) GO:0030863	0.7465	16.3	-0.421786
1.03331	0.983768	1.2351	1.06776	0.418783	0.134955	3'-5' exonuclease	Tb927.8.3710	Tb927.8.3710	12	12	12	22.2	22.2	22.2	84.503	8.7903e-55	1629400000	755670000	873690000	1.0201	0.92066	1.2001	1.1862	1.0165	0.007457	1.08406	0.0900053	+	3535	>Tb927.8.3710 | organism=Trypanosoma_brucei_TREU927 | product=hypothetical protein, conserved | location=Tb927_08_v5.1:1112595-1114964(-) | length=789 | sequence_SO=chromosome | SO=protein_coding	Tb927.8.3710	N/A	N/A	N/A	N/A	GO:0005654;GO:0005634	nucleoplasm;nucleus	GO:0008408;GO:0004527	3'-5' exonuclease activity;exonuclease activity	3'-5' exonuclease		0		0.79803	16.7	-0.325485
0.990982	1.20453	1.0319	1.0677	0.368136	0.142365	multicopper oxidase, putative	Tb927.3.2870	Tb927.3.2870	4	4	4	6.7	6.7	6.7	72.901	2.0629e-12	717680000	341800000	375880000	1.0142	0.95016	0.99093	1.0076	0.9569	0.00598757	1.0758	0.0887743	+	2270	>Tb927.3.2870 | organism=Trypanosoma_brucei_TREU927 | product=hypothetical protein, conserved | location=Tb927_03_v5.1:739992-741956(-) | length=654 | sequence_SO=chromosome | SO=protein_coding	Tb927.3.2870	N/A	N/A	GO:0005507;GO:0016491	copper ion binding;oxidoreductase activity	N/A	N/A	N/A	N/A	multicopper oxidase, putative		1		0.44312	28.2	-1.17423
1.098	1.05394	1.067	1.06768	1.35913	0.0312641	RNA-binding protein, putative	Tb927.5.1080	Tb927.5.1080	9	9	9	34.6	34.6	34.6	26.869	1.4158e-56	891480000	446700000	444790000	0.96675	0.87851	1.1276	1.0511	0.95154	0.00113668	1.07298	0.0941888	+	2671	>Tb927.5.1080 | organism=Trypanosoma_brucei_TREU927 | product=RNA-binding protein, putative (RBP22) | location=Tb927_05_v5.1:408066-408779(+) | length=237 | sequence_SO=chromosome | SO=protein_coding	Tb927.5.1080	N/A	N/A	GO:0003676	nucleic acid binding	GO:0005634	nucleus	GO:0003723	RNA binding	RNA-binding protein, putative		0	C-term:nucleolus(75%), nucleoplasm(weak, 75%) GO:0005730	2.3858	25.4	1.25447
1.12882	1.14397	0.94589	1.06767	0.340013	0.142506	tRNA threonylcarbamoyl adenosine modification protein, Sua5/YciO/YrdC/YwlC family, putative	Tb927.11.8880	Tb927.11.8880	4	4	4	15.6	15.6	15.6	40.692	3.8095e-26	1095300000	564490000	530830000	0.97715	0.8747	1.0383	0.93021	0.9071	0.00577116	1.07289	0.0881641	+	1978	>Tb927.11.8880 | organism=Trypanosoma_brucei_TREU927 | product=hypothetical protein, conserved | location=Tb927_11_v5.1:2442481-2443620(+) | length=379 | sequence_SO=chromosome | SO=protein_coding	Tb927.11.8880	N/A	N/A	GO:0003725	double-stranded RNA binding	GO:0097014;GO:0005737;GO:0031981	ciliary plasm;cytoplasm;nuclear lumen	N/A	N/A	tRNA threonylcarbamoyl adenosine modification protein, Sua5/YciO/YrdC/YwlC family, putative		0
1.02146	1.03537	1.155	1.06764	0.658256	0.0830927	Vps23 core domain containing protein, putative	Tb927.11.14230	Tb927.11.14230	3	3	3	7.3	7.3	7.3	50.257	1.0511e-13	367060000	173930000	193130000	1.0553	0.96178	1.1458	1.1461	1.024	0.00336	1.07061	0.0925036	+	1446	>Tb927.11.14230 | organism=Trypanosoma_brucei_TREU927 | product=hypothetical protein, conserved | location=Tb927_11_v5.1:3787304-3789031(+) | length=454 | sequence_SO=chromosome | SO=protein_coding	Tb927.11.14230	N/A	N/A	N/A	N/A	N/A	N/A	N/A	N/A	Vps23 core domain containing protein, putative		0
1.08562	1.05197	1.0445	1.06723	1.71063	0.0224373	E1-like ubiquitin-activating enzyme, putative	Tb927.9.6040;Tb927.7.2280	Tb927.9.6040	8	8	8	28.2	28.2	28.2	42.021	1.5377e-50	1281400000	646700000	634690000	1.0721	0.85463	1.1584	1.0641	1.0394	0.00112748	1.0607	0.0937489	+	4045	>Tb927.9.6040 | organism=Trypanosoma_brucei_TREU927 | product=E1-like ubiquitin-activating enzyme, putative (UBA5) | location=Tb927_09_v5.1:1004774-1005937(+) | length=387 | sequence_SO=chromosome | SO=protein_coding	Tb927.9.6040	N/A	N/A	GO:0008641	ubiquitin-like modifier activating enzyme activity	GO:0097014;GO:0005737;GO:0005739	ciliary plasm;cytoplasm;mitochondrion	GO:0003824;GO:0008641;GO:0032182	catalytic activity;ubiquitin-like modifier activating enzyme activity;ubiquitin-like protein binding	E1-like ubiquitin-activating enzyme, putative		0
1.03527	1.0746	1.1093	1.06712	1.26725	0.0374855	class I transcription factor A, subunit 5a;hypothetical protein, conserved	Tb927.8.4080;Tb927.8.4030;Tb11.v5.0861	Tb927.8.4080;Tb927.8.4030;Tb11.v5.0861	6	6	2	45.8	45.8	9.4	23.557	5.1414e-49	1245600000	625600000	620000000	1.0198	0.93615	1.1125	1.0915	0.97449	0.00163683	1.07306	0.0933732	+	389	>Tb927.8.4080 | organism=Trypanosoma_brucei_TREU927 | product=hypothetical protein, conserved | location=Tb927_08_v5.1:1209332-1209970(-) | length=212 | sequence_SO=chromosome | SO=protein_coding;>Tb927.8.4030 | organism=Trypanosoma_brucei_TREU927 | produc	Tb927.8.4030;Tb927.8.4080	N/A;N/A	N/A;N/A	N/A;N/A	N/A;N/A	N/A;GO:0005737;GO:0005634	N/A;cytoplasm;nucleus	N/A;N/A	N/A;N/A	class I transcription factor A, subunit 5a;hypothetical protein, conserved		0;0	N-term:cytoplasm(reticulated, weak), nucleolus(peripheral, points, 75%) GO:0005730;N-term:cytoplasm GO:0005737 GO:0031981;C-term:nuclear lumen(50%) GO:0005737 GO:0031981
1.11561	1.15245	1.0132	1.0671	0.34466	0.146137	chromatin assembly factor 1 subunit A	Tb927.8.3980	Tb927.8.3980	5	5	5	10.5	10.5	10.5	77.811	1.0422e-33	337370000	172700000	164670000	0.93182	0.83473	1.0137	0.93324	0.88193	0.00319253	1.09375	0.0876174	+	3549	>Tb927.8.3980 | organism=Trypanosoma_brucei_TREU927 | product=hypothetical protein, conserved | location=Tb927_08_v5.1:1187669-1189786(-) | length=705 | sequence_SO=chromosome | SO=protein_coding	Tb927.8.3980	N/A	N/A	N/A	N/A	GO:0005634	nucleus	N/A	N/A	chromatin assembly factor 1 subunit A		0
1.1595	1.15073	0.92129	1.06702	0.240655	0.179121	QM-like protein;QM-like protein	Tb927.9.8420;Tb927.9.8070	Tb927.9.8420;Tb927.9.8070	24	24	24	66.2	66.2	66.2	24.736	4.8402e-202	77617000000	40517000000	37100000000	0.91945	0.82233	1.0392	0.89082	0.87698	0.00770093	1.07718	0.0830884	+	4091	>Tb927.9.8420 | organism=Trypanosoma_brucei_TREU927 | product=60S ribosomal protein L10, putative,QM-like protein | location=Tb927_09_v5.1:1373386-1374027(-) | length=213 | sequence_SO=chromosome | SO=protein_coding;>Tb927.9.8070 | organism=Trypanosoma_bru	Tb927.9.8070;Tb927.9.8420	GO:0005622;GO:0005840;GO:0005622;GO:0005840	intracellular;ribosome;intracellular;ribosome	GO:0003735;GO:0003735	structural constituent of ribosome;structural constituent of ribosome	GO:0005737;GO:0005840;GO:0005737;GO:0005840	cytoplasm;ribosome;cytoplasm;ribosome	GO:0003735;GO:0003735	structural constituent of ribosome;structural constituent of ribosome	QM-like protein;QM-like protein		0;0
1.15942	1.16077	0.87987	1.06701	0.222066	0.186617	ribonucleoside-diphosphate reductase small chain, putative;ribonucleoside-diphosphate reductase small chain;ribonucleoside-diphosphate reductase small chain;ribonucleoside-diphosphate reductase small chain;ribonucleoside-diphosphate reductase small chain	Tb927.11.12800;Tb927.11.12790;Tb927.11.12780;Tb927.11.12820;Tb927.11.12810;Tb11.v5.0288;Tb927.11.7690;Tb11.0320	Tb927.11.12800;Tb927.11.12790;Tb927.11.12780;Tb927.11.12820;Tb927.11.12810;Tb11.v5.0288	17	17	17	54	54	54	39.061	1.5519e-214	7241400000	3468800000	3772600000	0.89929	0.83824	1.0666	0.88084	0.87841	0.0104191	1.06669	0.0818109	+	1360	>Tb927.11.12800 | organism=Trypanosoma_brucei_TREU927 | product=ribonucleoside-diphosphate reductase small chain (RNR2) | location=Tb927_11_v5.1:3425555-3426592(-) | length=337 | sequence_SO=chromosome | SO=protein_coding;>Tb927.11.12790 | organism=Trypano	Tb927.11.12780;Tb927.11.12790;Tb927.11.12800;Tb927.11.12810;Tb927.11.12820	N/A;N/A;N/A;N/A;N/A	N/A;N/A;N/A;N/A;N/A	N/A;N/A;N/A;N/A;N/A	N/A;N/A;N/A;N/A;N/A	GO:0031981;GO:0020015;GO:0031981;GO:0005737;GO:0031981	nuclear lumen;glycosome;nuclear lumen;cytoplasm;nuclear lumen	N/A;N/A;N/A;N/A;N/A	N/A;N/A;N/A;N/A;N/A	ribonucleoside-diphosphate reductase small chain, putative;ribonucleoside-diphosphate reductase small chain;ribonucleoside-diphosphate reductase small chain;ribonucleoside-diphosphate reductase small chain;ribonucleoside-diphosphate reductase small chain		1;1;1;1;1
1.1421	1.07235	0.99755	1.06694	0.558925	0.10382	hypothetical protein, conserved	Tb927.10.9640;Tb927.3.990;REV__Tb927.10.7310	Tb927.10.9640	7	7	6	23.8	23.8	22	39.29	1.7756e-29	2733700000	1441300000	1292400000	0.96049	0.86122	1.1391	0.98637	0.93871	0.00329762	1.07067	0.0908893	+	1184	>Tb927.10.9640 | organism=Trypanosoma_brucei_TREU927 | product=hypothetical protein, conserved | location=Tb927_10_v5.1:2375341-2376366(+) | length=341 | sequence_SO=chromosome | SO=protein_coding	Tb927.10.9640	N/A	N/A	N/A	N/A	N/A	N/A	N/A	N/A	hypothetical protein, conserved		0	N-term:paraflagellar rod, cytoplasm(weak, points) GO:0097740	0.65247	26	-0.616017
1.25414	1.05538	0.95301	1.06647	0.19588	0.242819	flagellum transition zone component	Tb927.10.8590	Tb927.10.8590	3	3	3	35.1	35.1	35.1	134.45	5.7492e-14	726320000	408980000	317340000	0.91734	0.76684	1.1086	0.88991	0.91653	0.00925474	1.08751	0.0787283	+	1141	>Tb927.10.8590 | organism=Trypanosoma_brucei_TREU927 | product=flagellum transition zone component (FTZC) | location=Tb927_10_v5.1:2125600-2129436(+) | length=1278 | sequence_SO=chromosome | SO=protein_coding	Tb927.10.8590	N/A	N/A	N/A	N/A	GO:0005930;GO:0036064;GO:0035869	axoneme;ciliary basal body;ciliary transition zone	N/A	N/A	flagellum transition zone component		0		1.173	33	0.230203
1.01776	1.19653	1.0158	1.06645	0.377518	0.14098	DNA-directed RNA polymerase II subunit 3, putative	Tb927.3.5500	Tb927.3.5500	10	10	10	41.8	41.8	41.8	37.771	4.4968e-64	1437900000	724480000	713420000	0.99143	0.96116	1.0182	0.98506	0.95404	0.00524807	1.0767	0.0875125	+	2398	>Tb927.3.5500 | organism=Trypanosoma_brucei_TREU927 | product=DNA-directed RNA polymerase II subunit 3, putative,RNA polymerase subunit, putative (RPB3) | location=Tb927_03_v5.1:1538242-1539265(+) | length=337 | sequence_SO=chromosome | SO=protein_coding	Tb927.3.5500	N/A	N/A	GO:0003899;GO:0046983	DNA-directed 5'-3' RNA polymerase activity;protein dimerization activity	GO:0005665;GO:0005654;GO:0005634	RNA polymerase II, core complex;nucleoplasm;nucleus	N/A	N/A	DNA-directed RNA polymerase II subunit 3, putative		0		1.0939	19.9	0.129481
1.07482	1.11908	1.0377	1.0664	0.744396	0.0758543	membrane- trafficking protein, putative	Tb927.9.9750	Tb927.9.9750	4	4	4	22.9	22.9	22.9	24.877	2.1789e-83	927360000	436330000	491030000	0.97579	0.882	1.0676	1.0053	0.93172	0.00177521	1.0772	0.0913446	+	4144	>Tb927.9.9750 | organism=Trypanosoma_brucei_TREU927 | product=membrane- trafficking protein, putative | location=Tb927_09_v5.1:1553645-1555058(-) | length=227 | sequence_SO=chromosome | SO=protein_coding	Tb927.9.9750	GO:0016021	integral component of membrane	N/A	N/A	N/A	N/A	N/A	N/A	membrane- trafficking protein, putative		4	N-term:flagellar pocket(ring), endocytic GO:0020016 GO:0030133
1.06613	0.980777	1.1647	1.06627	0.503855	0.114082	hypothetical protein, conserved	Tb927.11.6920;REV__Tb927.11.15970	Tb927.11.6920	17	17	16	14.3	14.3	13.9	186.37	5.5544e-66	515400000	240740000	274660000	1.0135	0.89649	1.2116	1.1519	0.97502	0.0044996	1.07054	0.0894662	+	1889	>Tb927.11.6920 | organism=Trypanosoma_brucei_TREU927 | product=hypothetical protein, conserved | location=Tb927_11_v5.1:1951232-1956229(-) | length=1665 | sequence_SO=chromosome | SO=protein_coding	Tb927.11.6920	N/A	N/A	N/A	N/A	GO:0005930;GO:0005737	axoneme;cytoplasm	N/A	N/A	hypothetical protein, conserved		0
1.07735	1.0789	1.0839	1.06612	1.52192	0.0245333	kinetoplast polyadenylation/uridylation factor 1	Tb927.2.3180;Tb11.v5.0782	Tb927.2.3180;Tb11.v5.0782	22	22	22	26.2	26.2	26.2	114.38	1.7445e-94	1708500000	824020000	884430000	1.0678	0.9031	1.0885	1.0421	0.96932	0.000779366	1.08005	0.0921824	+	2085	>Tb927.2.3180 | organism=Trypanosoma_brucei_TREU927 | product=kinetoplast polyadenylation/uridylation factor 1 (PPR1) | location=Tb927_02_v5.1:587698-590709(+) | length=1003 | sequence_SO=chromosome | SO=protein_coding;>Tb11.v5.0782 | organism=Trypanosoma_	Tb927.2.3180	N/A	N/A	N/A	N/A	GO:0020023;GO:0031019;GO:0005739	kinetoplast;mitochondrial mRNA editing complex;mitochondrion	GO:0005515;GO:0043022	protein binding;ribosome binding	kinetoplast polyadenylation/uridylation factor 1		0	C-term:mitochondrion, kinetoplast(region, cell cycle dependent) GO:0005739 GO:0020023	2.1727	27.8	1.11949
1.16499	1.04629	1.0282	1.0661	0.478889	0.118637	hypothetical protein, conserved	Tb927.3.3830	Tb927.3.3830	17	16	16	56.1	54.5	54.5	42.628	7.5332e-126	3288400000	1765800000	1522600000	1.0475	0.83851	1.1233	0.98703	0.95576	0.00337115	1.07982	0.0889191	+	2322	>Tb927.3.3830 | organism=Trypanosoma_brucei_TREU927 | product=hypothetical protein, conserved | location=Tb927_03_v5.1:1063644-1064780(+) | length=378 | sequence_SO=chromosome | SO=protein_coding	Tb927.3.3830	N/A	N/A	N/A	N/A	GO:0097014;GO:0005737;GO:0031981	ciliary plasm;cytoplasm;nuclear lumen	N/A	N/A	hypothetical protein, conserved		0	N-term:cytoplasm(points), flagellar cytoplasm GO:0005737 GO:0097014 GO:0031981	0.46163	29.8	-1.11519
1.17354	1.02219	1.0311	1.06601	0.466729	0.114162	inositol phosphorylceramide synthase	Tb927.9.9410	Tb927.9.9410	6	6	1	20.8	20.8	4.2	37.964	2.7338e-39	2624300000	1286400000	1337800000	1.0023	0.81677	1.1359	1.0023	0.97024	0.00404102	1.07561	0.0886172	+	4131	>Tb927.9.9410 | organism=Trypanosoma_brucei_TREU927 | product=inositol phosphorylceramide synthase (SLS1) | location=Tb927_09_v5.1:1503525-1504641(-) | length=337 | sequence_SO=chromosome | SO=protein_coding	Tb927.9.9410	N/A	N/A	N/A	N/A	N/A	N/A	GO:0047493	ceramide cholinephosphotransferase activity	inositol phosphorylceramide synthase		5
1.14849	1.11526	0.95806	1.06595	0.344822	0.142925	60S ribosomal protein L17, putative;60S ribosomal protein L17, putative	Tb927.11.4820;Tb927.10.14580	Tb927.11.4820;Tb927.10.14580	8	8	8	41.6	41.6	41.6	19.105	2.0915e-124	21538000000	11404000000	10134000000	0.95281	0.82819	1.0567	0.9341	0.89787	0.00512604	1.07394	0.086256	+	732	>Tb927.11.4820 | organism=Trypanosoma_brucei_TREU927 | product=60S ribosomal protein L17, putative | location=Tb927_11_v5.1:1386998-1387498(+) | length=166 | sequence_SO=chromosome | SO=protein_coding;>Tb927.10.14580 | organism=Trypanosoma_brucei_TREU927 |	Tb927.10.14580;Tb927.11.4820	GO:0015934;GO:0005840;GO:0015934;GO:0005840	large ribosomal subunit;ribosome;large ribosomal subunit;ribosome	GO:0003735;GO:0003735	structural constituent of ribosome;structural constituent of ribosome	GO:0005737;GO:0005783;GO:0005737	cytoplasm;endoplasmic reticulum;cytoplasm	GO:0003735;GO:0003735	structural constituent of ribosome;structural constituent of ribosome	60S ribosomal protein L17, putative;60S ribosomal protein L17, putative		0;0	C-term:cytoplasm(patchy), nucleolus(25%) GO:0005737 GO:0005730;C-term:cytoplasm(patchy, 75%), nucleolus(75%) GO:0005737 GO:0005730
1.17233	1.19443	0.85816	1.06594	0.148775	0.242239	Cell cycle sequence binding phosphoprotein, putative	Tb927.5.760	Tb927.5.760	12	12	12	30.4	30.4	30.4	79.048	4.1368e-95	2766300000	1342600000	1423700000	0.88402	0.82751	0.99618	0.83107	0.853	0.0133395	1.07497	0.0729152	+	2849	>Tb927.5.760 | organism=Trypanosoma_brucei_TREU927 | product=cell cycle sequence binding phosphoprotein (RBP33), putative | location=Tb927_05_v5.1:314952-317174(+) | length=740 | sequence_SO=chromosome | SO=protein_coding	Tb927.5.760	N/A	N/A	N/A	N/A	GO:0005737;GO:0005634	cytoplasm;nucleus	GO:0051219	phosphoprotein binding	Cell cycle sequence binding phosphoprotein, putative		0	C-term:cytoplasm(points), nucleus(points), cytoplasm GO:0005737 GO:0005634	1.9583	55.2	0.969602
0.997009	1.01807	1.2121	1.06583	0.426064	0.123594	Glucose-6-phosphate 1-epimerase, putative	Tb927.4.1360	Tb927.4.1360	7	7	7	37.9	37.9	37.9	32.547	1.7806e-37	3209900000	1475500000	1734400000	1.1646	0.98858	1.1778	1.1824	1.0888	0.00638099	1.07573	0.0877448	+	2450	>Tb927.4.1360 | organism=Trypanosoma_brucei_TREU927 | product=hypothetical protein, conserved | location=Tb927_04_v5.1:356336-357217(-) | length=293 | sequence_SO=chromosome | SO=protein_coding	Tb927.4.1360	N/A	N/A	GO:0030246;GO:0003824;GO:0016853	carbohydrate binding;catalytic activity;isomerase activity	GO:0020015	glycosome	N/A	N/A	Glucose-6-phosphate 1-epimerase, putative		0	N-term:glycosome(75%), cytoplasm(25%), flagellar cytoplasm(25%), nuclear lumen(25%) GO:0020015	3.5332	67.1	1.82098
0.987264	1.07187	1.1715	1.06531	0.567041	0.0996905	cdc2-related kinase 9	Tb927.2.4510	Tb927.2.4510	7	7	7	13.3	13.3	13.3	85.591	2.7129e-34	673790000	342170000	331630000	1.0207	0.97827	1.114	1.1368	1.0129	0.00447345	1.07688	0.0888717	+	2123	>Tb927.2.4510 | organism=Trypanosoma_brucei_TREU927 | product=cdc2-related kinase, putative,protein kinase, putative (CRK9) | location=Tb927_02_v5.1:796111-798435(-) | length=774 | sequence_SO=chromosome | SO=protein_coding	Tb927.2.4510	N/A	N/A	GO:0005524;GO:0004672	ATP binding;protein kinase activity	GO:0005634	nucleus	GO:0005524;GO:0032403;GO:0004672	ATP binding;protein complex binding;protein kinase activity	cdc2-related kinase 9		0		0.47066	123.3	-1.08724
1.09765	1.06972	1.063	1.06526	1.09636	0.0461644	Fe-S cluster assembly protein DRE2	Tb927.8.1750	Tb927.8.1750	5	5	5	52.4	52.4	52.4	13.129	1.194e-80	602560000	311470000	291090000	1.0827	0.86913	1.0827	1.0284	0.97684	0.00105687	1.07679	0.0906849	+	3444	>Tb927.8.1750 | organism=Trypanosoma_brucei_TREU927 | product=hypothetical protein, conserved | location=Tb927_08_v5.1:576591-576965(-) | length=124 | sequence_SO=chromosome | SO=protein_coding	Tb927.8.1750	GO:0005737	cytoplasm	GO:0051536	iron-sulfur cluster binding	N/A	N/A	N/A	N/A	Fe-S cluster assembly protein DRE2		0		1.949	23.8	0.962734
0.993049	1.01009	1.1519	1.06501	0.38301	0.132568	Beta propeller protein 1	Tb927.8.1980	Tb927.8.1980	7	7	7	15.3	15.3	15.3	53.365	1.1518e-36	565670000	261780000	303900000	1.1624	0.97888	1.191	1.1919	1.0907	0.00430462	1.05168	0.0858949	+	3454	>Tb927.8.1980 | organism=Trypanosoma_brucei_TREU927 | product=hypothetical protein, conserved | location=Tb927_08_v5.1:632487-633920(+) | length=477 | sequence_SO=chromosome | SO=protein_coding	Tb927.8.1980	GO:0005730	nucleolus	GO:0005515	protein binding	GO:0020016;GO:0005739;GO:0005634	ciliary pocket;mitochondrion;nucleus	N/A	N/A	Beta propeller protein 1		0	C-term:nucleolus GO:0120267 GO:0020016 GO:0005730;N-term:pellicular membrane, flagellar pocket(50%) GO:0120267 GO:0020016 GO:0005730	1.5887	58.6	0.667847
1.01318	0.986875	1.2056	1.06499	0.370435	0.138684	hypothetical protein, conserved	Tb927.9.13320	Tb927.9.13320	11	11	11	26.6	26.6	26.6	55.399	2.5521e-49	2682500000	1305600000	1377000000	1.0873	0.9519	1.2136	1.1949	1.0166	0.00650583	1.06855	0.0855737	+	3870	>Tb927.9.13320 | organism=Trypanosoma_brucei_TREU927 | product=hypothetical protein, conserved | location=Tb927_09_v5.1:2099368-2100897(-) | length=507 | sequence_SO=chromosome | SO=protein_coding	Tb927.9.13320	N/A	N/A	N/A	N/A	GO:0005634	nucleus	N/A	N/A	hypothetical protein, conserved		0	N-term:nucleoplasm(points, 75%), cytoplasm(25%), flagellar cytoplasm(25%), nuclear lumen(25%) GO:0005654
1.1513	1.13322	0.92801	1.06484	0.276039	0.16087	casein kinase I, isoform 2	Tb927.5.800;Tb927.5.790	Tb927.5.800	19	19	18	52.1	52.1	50	38.374	0	29466000000	15370000000	14096000000	0.92954	0.82839	1.052	0.91	0.88403	0.00684587	1.07085	0.0825459	+	2851	>Tb927.5.800 | organism=Trypanosoma_brucei_TREU927 | product=casein kinase I, isoform 2 (CK1.2) | location=Tb927_05_v5.1:329485-330483(+) | length=332 | sequence_SO=chromosome | SO=protein_coding	Tb927.5.800	N/A	N/A	GO:0005524;GO:0004672	ATP binding;protein kinase activity	GO:0051286;GO:0036064;GO:0097014;GO:0005737;GO:0031981	cell tip;ciliary basal body;ciliary plasm;cytoplasm;nuclear lumen	GO:0005524;GO:0004674	ATP binding;protein serine/threonine kinase activity	casein kinase I, isoform 2		0	N-term:cytoplasm, basal body(weak), flagellar cytoplasm, nuclear lumen GO:0005737 GO:0097014 GO:0031981 GO:0036064 GO:0051286;C-term:cytoplasm, flagellar cytoplasm, basal body(region), cell tip(anterior) GO:0005737 GO:0097014 GO:0031981 GO:0036064 GO:0051286	0.57854	76.7	-0.789511
1.16932	1.15154	0.89301	1.06475	0.203354	0.197278	ribosomal protein L36, putative;ribosomal protein L36, putative	Tb927.9.15210;Tb927.10.1590	Tb927.9.15210;Tb927.10.1590	6	6	5	38.5	38.5	38.5	12.457	1.5535e-23	24473000000	13107000000	11366000000	0.8734	0.81585	1.0264	0.8734	0.86988	0.00960875	1.07129	0.077983	+	797	>Tb927.9.15210 | organism=Trypanosoma_brucei_TREU927 | product=ribosomal protein L36, putative | location=Tb927_09_v5.1:2362520-2362849(+) | length=109 | sequence_SO=chromosome | SO=protein_coding;>Tb927.10.1590 | organism=Trypanosoma_brucei_TREU927 | prod	Tb927.10.1590;Tb927.9.15210	GO:0005622;GO:0005840;GO:0005622;GO:0005840	intracellular;ribosome;intracellular;ribosome	GO:0003735;GO:0003735	structural constituent of ribosome;structural constituent of ribosome	GO:0005737;GO:0005840;GO:0005737;GO:0005840	cytoplasm;ribosome;cytoplasm;ribosome	GO:0042301;GO:0003735;GO:0003735	phosphate ion binding;structural constituent of ribosome;structural constituent of ribosome	ribosomal protein L36, putative;ribosomal protein L36, putative		0;0	C-term:cytoplasm(75%, patchy), nucleolus GO:0005737 GO:0005730
1.13753	1.11723	0.95076	1.06461	0.35994	0.132298	cullin 4B, putative	Tb927.3.1290	Tb927.3.1290	24	24	24	28.3	28.3	28.3	105.84	1.6579e-158	5023600000	2448800000	2574800000	0.9624	0.84589	1.0486	0.93908	0.9231	0.0052146	1.06851	0.0850494	+	2194	>Tb927.3.1290 | organism=Trypanosoma_brucei_TREU927 | product=cullin 4B, putative | location=Tb927_03_v5.1:317136-320098(+) | length=947 | sequence_SO=chromosome | SO=protein_coding	Tb927.3.1290	N/A	N/A	GO:0031625	ubiquitin protein ligase binding	GO:0036064;GO:0031461;GO:0005737;GO:0020023;GO:0005634	ciliary basal body;cullin-RING ubiquitin ligase complex;cytoplasm;kinetoplast;nucleus	N/A	N/A	cullin 4B, putative		0	N-term:cytoplasm(weak), basal body, nucleolus(peripheral, points) GO:0036064 GO:0005730 GO:0005654;C-term:nucleolus(peripheral, strong), basal body(50%), cytoplasm(weak), nucleoplasm GO:0036064 GO:0005730 GO:0005654	1.0004	31.3	0.000576963
1.09721	0.929714	1.173	1.06451	0.316601	0.157924	J-binding protein	Tb927.11.13640	Tb927.11.13640	8	8	8	12.8	12.8	12.8	95.25	6.523e-28	786150000	440620000	345530000	1.1404	0.85168	1.2604	1.1666	1.1005	0.00692369	1.06664	0.0836707	+	1404	>Tb927.11.13640 | organism=Trypanosoma_brucei_TREU927 | product=J-binding protein (JBP1) | location=Tb927_11_v5.1:3635538-3638057(-) | length=839 | sequence_SO=chromosome | SO=protein_coding	Tb927.11.13640	N/A	N/A	N/A	N/A	GO:0005634	nucleus	GO:0003677;GO:0008198;GO:0050341	DNA binding;ferrous iron binding;thymine dioxygenase activity	J-binding protein		0	C-term:cytoplasm(reticulated, weak), nuclear lumen GO:0031981;N-term:cytoplasm(weak, reticulated), nucleoplasm(weak) GO:0031981
1.04724	0.939761	1.2655	1.06443	0.290942	0.177692	hypothetical protein, conserved	Tb927.9.1380	Tb927.9.1380	7	7	7	20.3	20.3	20.3	42.439	7.8593e-22	953670000	438610000	515060000	1.2174	0.93156	1.2638	1.2063	1.0659	0.0105824	1.08417	0.0825162	+	3886	>Tb927.9.1380 | organism=Trypanosoma_brucei_TREU927 | product=hypothetical protein, conserved | location=Tb927_09_v5.1:343574-344767(-) | length=379 | sequence_SO=chromosome | SO=protein_coding	Tb927.9.1380	N/A	N/A	N/A	N/A	GO:0005739	mitochondrion	N/A	N/A	hypothetical protein, conserved		0	C-term:mitochondrion(weak), kinetoplast(region, points, 50%) GO:0005737 GO:0020023
1.105	1.0087	1.1019	1.0644	0.81579	0.0642012	splicing factor 3B subunit 1, putative	Tb927.11.11850;REV__Tb927.3.1310	Tb927.11.11850	21	21	21	26.2	26.2	26.2	122.03	1.7275e-117	3556200000	1720700000	1835500000	1.0744	0.89264	1.1822	1.0795	0.96788	0.00236895	1.07186	0.0889651	+	1319	>Tb927.11.11850 | organism=Trypanosoma_brucei_TREU927 | product=splicing factor 3B subunit 1, putative | location=Tb927_11_v5.1:3175110-3178409(+) | length=1099 | sequence_SO=chromosome | SO=protein_coding	Tb927.11.11850	N/A	N/A	GO:0005488;GO:0005515	binding;protein binding	GO:0005737;GO:0005654;GO:0005634	cytoplasm;nucleoplasm;nucleus	N/A	N/A	splicing factor 3B subunit 1, putative		0	N-term:nucleoplasm GO:0005654 GO:0030133;C-term:nucleus(25%), endocytic GO:0005654 GO:0030133
1.01167	1.11484	1.1027	1.06434	0.797162	0.0687766	60S ribosomal export protein NMD3	Tb927.7.970	Tb927.7.970	2	2	2	5	5	5	62.792	1.2969e-09	437730000	211240000	226480000	1.0005	0.93249	1.0367	1.0665	0.93914	0.00244817	1.0764	0.0888219	+	3406	>Tb927.7.970 | organism=Trypanosoma_brucei_TREU927 | product=hypothetical protein, conserved | location=Tb927_07_v5.1:250779-252407(+) | length=542 | sequence_SO=chromosome | SO=protein_coding	Tb927.7.970	N/A	N/A	N/A	N/A	GO:0005737	cytoplasm	N/A	N/A	60S ribosomal export protein NMD3		0	C-term:paraflagellar rod, cytoplasm(reticulated, patchy), nucleoplasm GO:0097740 GO:0005737 GO:0005654	2.6508	56.2	1.40643
1.1441	1.15603	0.91586	1.06383	0.233044	0.176446	60S acidic ribosomal protein P2, putative;60S acidic ribosomal protein P2, putative	Tb927.6.5130;Tb927.6.5120	Tb927.6.5130;Tb927.6.5120	9	9	9	54.2	54.2	54.2	10.444	1.0245e-93	13883000000	7204600000	6678700000	0.89851	0.83187	1.016	0.89136	0.89817	0.00779693	1.072	0.0791568	+	3062	>Tb927.6.5130 | organism=Trypanosoma_brucei_TREU927 | product=60S acidic ribosomal protein P2, putative | location=Tb927_06_v5.1:1402395-1402772(+) | length=107 | sequence_SO=chromosome | SO=protein_coding;>Tb927.6.5120 | organism=Trypanosoma_brucei_TREU92	Tb927.6.5120;Tb927.6.5130	N/A;N/A	N/A;N/A	N/A;N/A	N/A;N/A	GO:0005737;N/A	cytoplasm;N/A	N/A;N/A	N/A;N/A	60S acidic ribosomal protein P2, putative;60S acidic ribosomal protein P2, putative		0;0		1.3685	20.8	0.452595
1.20335	1.0235	0.99324	1.06357	0.319473	0.159663	catalytic subunit of the vacuolar transporter chaperone 4	Tb927.11.12220	Tb927.11.12220	8	8	8	11.6	11.6	11.6	91.361	4.5735e-24	716850000	383410000	333440000	0.93857	0.793	1.1568	0.96386	0.9768	0.00602407	1.07336	0.0824894	+	1335	>Tb927.11.12220 | organism=Trypanosoma_brucei_TREU927 | product=catalytic subunit of the vacuolar transporter chaperone 4 | location=Tb927_11_v5.1:3267280-3269661(+) | length=793 | sequence_SO=chromosome | SO=protein_coding	Tb927.11.12220	N/A	N/A	N/A	N/A	GO:0020022;GO:0033254	acidocalcisome;vacuolar transporter chaperone complex	GO:0046872;GO:0008976	metal ion binding;polyphosphate kinase activity	catalytic subunit of the vacuolar transporter chaperone 4		2	N-term:acidocalcisome(50%), cytoplasm(reticulated, weak, 50%) GO:0020022;C-term:endocytic(weak), cytoplasm(reticulated, weak) GO:0020022
1.11588	1.1358	0.9673	1.06353	0.356173	0.13125	5'-3' exoribonuclease C	Tb927.8.2810	Tb927.8.2810	3	3	3	4.3	4.3	4.3	95.661	2.1407e-10	202140000	99563000	102570000	0.93892	0.85517	1.0626	0.93892	0.92219	0.00448454	1.07299	0.0836552	+	3499	>Tb927.8.2810 | organism=Trypanosoma_brucei_TREU927 | product=5-3 exonuclease XRNC, putative,exoribonuclease 2, putative (XRNC) | location=Tb927_08_v5.1:839871-842477(+) | length=868 | sequence_SO=chromosome | SO=protein_coding	Tb927.8.2810	N/A	N/A	GO:0004527;GO:0003676	exonuclease activity;nucleic acid binding	GO:0005737	cytoplasm	GO:0004527	exonuclease activity	5'-3' exoribonuclease C		0
1.11972	1.10478	0.99142	1.06344	0.473978	0.102594	receptor for activated C kinase 1;receptor for activated C kinase 1	Tb927.11.11370;Tb927.11.11360	Tb927.11.11370;Tb927.11.11360	28	28	28	81.8	81.8	81.8	34.69	0	173080000000	88873000000	84209000000	0.96912	0.87715	1.0929	0.96583	0.93142	0.00316288	1.07197	0.0855784	+	1291	>Tb927.11.11370 | organism=Trypanosoma_brucei_TREU927 | product=receptor for activated C kinase 1 (RACK1) | location=Tb927_11_v5.1:3037315-3038271(+) | length=318 | sequence_SO=chromosome | SO=protein_coding;>Tb927.11.11360 | organism=Trypanosoma_brucei_TR	Tb927.11.11360;Tb927.11.11370	N/A;N/A	N/A;N/A	GO:0005515;GO:0005515	protein binding;protein binding	GO:0005737;GO:0005840;GO:0005737;GO:0005840	cytoplasm;ribosome;cytoplasm;ribosome	GO:0003729;GO:0005080;GO:0003729;GO:0005080	mRNA binding;protein kinase C binding;mRNA binding;protein kinase C binding	receptor for activated C kinase 1;receptor for activated C kinase 1		0;0
1.13375	1.14401	0.92313	1.06306	0.274702	0.155065	60S ribosomal protein L22	Tb927.10.9800	Tb927.10.9800	4	4	1	27.7	27.7	10	15.271	1.7744e-25	3255600000	1705400000	1550200000	0.9239	0.8364	1.0391	0.91141	0.88631	0.00693317	1.06696	0.0804564	+	1194	>Tb927.10.9800 | organism=Trypanosoma_brucei_TREU927 | product=60S ribosomal protein L22 | location=Tb927_10_v5.1:2426896-2427288(+) | length=130 | sequence_SO=chromosome | SO=protein_coding	Tb927.10.9800	GO:0005622;GO:0005840	intracellular;ribosome	GO:0003735	structural constituent of ribosome	GO:0005737;GO:0005840	cytoplasm;ribosome	GO:0003735	structural constituent of ribosome	60S ribosomal protein L22		0		0.97252	0.2	-0.0402002
1.09672	1.04231	1.0554	1.06278	1.20154	0.036275	peptidase t, putative	Tb927.7.6270	Tb927.7.6270	2	2	2	5.4	5.4	5.4	44.647	5.5869e-08	360240000	168990000	191240000	1.0493	0.89557	1.159	1.0493	0.95941	0.00130101	1.06481	0.0874676	+	3333	>Tb927.7.6270 | organism=Trypanosoma_brucei_TREU927 | product=peptidase t, putative,aminotripeptidase, putative | location=Tb927_07_v5.1:1697282-1698502(-) | length=406 | sequence_SO=chromosome | SO=protein_coding	Tb927.7.6270	GO:0005737	cytoplasm	GO:0016787;GO:0045148;GO:0008270	hydrolase activity;tripeptide aminopeptidase activity;zinc ion binding	N/A	N/A	N/A	N/A	peptidase t, putative		0		3.2973	58.3	1.72129
1.18097	1.10001	0.93008	1.06258	0.251264	0.182808	transcription elongation factor s-II, putative	Tb927.11.4960	Tb927.11.4960	2	2	2	8.5	8.5	8.5	24.237	2.0371e-06	339790000	178300000	161490000	0.91118	0.82136	1.0691	0.90676	0.89445	0.00716964	1.07036	0.0787628	+	1781	>Tb927.11.4960 | organism=Trypanosoma_brucei_TREU927 | product=transcription elongation factor s-II, putative (TFIIS1) | location=Tb927_11_v5.1:1416107-1416748(+) | length=213 | sequence_SO=chromosome | SO=protein_coding	Tb927.11.4960	N/A	N/A	GO:0003676;GO:0008270	nucleic acid binding;zinc ion binding	N/A	N/A	GO:0003677;GO:0003700	DNA binding;DNA-binding transcription factor activity	transcription elongation factor s-II, putative		0
1.15537	1.06564	0.96776	1.06246	0.421864	0.126003	serine peptidase, Clan S-, family S54, putative	Tb927.8.1810	Tb927.8.1810	4	4	4	13.8	13.8	13.8	32.595	1.4409e-14	1284900000	644430000	640480000	0.96637	0.84285	1.1412	0.96637	0.9384	0.00466382	1.06293	0.0835779	+	3446	>Tb927.8.1810 | organism=Trypanosoma_brucei_TREU927 | product=rhomboid-like protein,serine peptidase, Clan S-, family S54, putative | location=Tb927_08_v5.1:591973-592911(-) | length=312 | sequence_SO=chromosome | SO=protein_coding	Tb927.8.1810	GO:0016021	integral component of membrane	N/A	N/A	GO:0016021	integral component of membrane	N/A	N/A	serine peptidase, Clan S-, family S54, putative		6
1.08876	1.10686	1.0181	1.06238	0.647228	0.0768772	Glycerophosphoryl diester phosphodiesterase family, putative	Tb927.8.6080	Tb927.8.6080	7	7	7	25.5	25.5	25.5	38.08	1.0325e-40	1327100000	652950000	674190000	0.99154	0.89709	1.0791	0.99154	0.91848	0.00201797	1.07124	0.08563	+	3653	>Tb927.8.6080 | organism=Trypanosoma_brucei_TREU927 | product=hypothetical protein, conserved | location=Tb927_08_v5.1:1774417-1775418(+) | length=333 | sequence_SO=chromosome | SO=protein_coding	Tb927.8.6080	N/A	N/A	GO:0008081	phosphoric diester hydrolase activity	GO:0005737;GO:0005741	cytoplasm;mitochondrial outer membrane	GO:0008889	glycerophosphodiester phosphodiesterase activity	Glycerophosphoryl diester phosphodiesterase family, putative		0		3.8202	31.3	1.93365
1.23039	1.06843	0.90535	1.0621	0.19286	0.2286	zinc finger protein 3	Tb927.3.720	Tb927.3.720	4	4	4	50	50	50	14.168	1.1299e-44	1377100000	722920000	654230000	0.92525	0.78968	1.1128	0.88749	0.89987	0.0104818	1.06806	0.0741386	+	2417	>Tb927.3.720 | organism=Trypanosoma_brucei_TREU927 | product=zinc finger protein 2, putative (ZFP3) | location=Tb927_03_v5.1:176646-177038(-) | length=130 | sequence_SO=chromosome | SO=protein_coding	Tb927.3.720	N/A	N/A	GO:0046872;GO:0005515	metal ion binding;protein binding	GO:0005737;GO:0020015;GO:0030529	cytoplasm;glycosome;ribonucleoprotein complex	GO:0003723	RNA binding	zinc finger protein 3		0		1.2248	66.7	0.292546
1.04876	1.17862	0.97615	1.06194	0.351722	0.146793	hypothetical protein, conserved	Tb927.6.2140	Tb927.6.2140	5	5	5	24.7	24.7	24.7	28.771	2.7027e-36	550740000	264760000	285970000	0.90319	0.89048	1.02	0.95843	0.95028	0.00522099	1.06784	0.0815078	+	2916	>Tb927.6.2140 | organism=Trypanosoma_brucei_TREU927 | product=hypothetical protein, conserved | location=Tb927_06_v5.1:682282-683085(-) | length=267 | sequence_SO=chromosome | SO=protein_coding	Tb927.6.2140	N/A	N/A	GO:0003824	catalytic activity	GO:0031019;GO:0005739	mitochondrial mRNA editing complex;mitochondrion	N/A	N/A	hypothetical protein, conserved		0		2.3477	24	1.23125
1.06348	1.12888	1.0168	1.06161	0.589852	0.0909498	Spindle assembly abnormal 4	Tb927.11.3300	Tb927.11.3300	28	28	28	32	32	32	107.86	7.2098e-152	6265100000	3094600000	3170500000	0.99171	0.92749	1.0558	0.99246	0.93357	0.00244936	1.06972	0.0842569	+	1698	>Tb927.11.3300 | organism=Trypanosoma_brucei_TREU927 | product=hypothetical protein, conserved | location=Tb927_11_v5.1:961939-965041(+) | length=932 | sequence_SO=chromosome | SO=protein_coding	Tb927.11.3300	N/A	N/A	N/A	N/A	GO:0043234	protein complex	GO:0005515	protein binding	Spindle assembly abnormal 4		0	C-term:flagellum attachment zone(distal), cell tip(anterior), cortical cytoskeleton(points), basal body, pro-basal body GO:0005737 GO:0051286 GO:0120120 GO:0120119 GO:0030863 GO:0036064 GO:0120280;N-term:flagellum attachment zone(weak), cytoplasm, cell tip(anterior), hook complex GO:0005737 GO:0051286 GO:0120120 GO:0120119 GO:0030863 GO:0036064 GO:0120280
1.08979	1.10779	1.0026	1.0616	0.609758	0.0803785	hypothetical protein	Tb927.11.12560	Tb927.11.12560	17	17	17	26.1	26.1	26.1	83.737	8.2803e-48	2220900000	1108900000	1111900000	0.97554	0.89995	1.0849	0.98722	0.96216	0.00245561	1.06673	0.0843907	+	1351	>Tb927.11.12560 | organism=Trypanosoma_brucei_TREU927 | product=hypothetical protein | location=Tb927_11_v5.1:3367293-3369647(+) | length=784 | sequence_SO=chromosome | SO=protein_coding	Tb927.11.12560	N/A	N/A	N/A	N/A	N/A	N/A	N/A	N/A	hypothetical protein		0
1.13876	1.03012	1.0371	1.06159	0.609901	0.0819051	hypothetical protein, conserved	Tb927.8.6620	Tb927.8.6620	2	2	2	7.5	7.5	7.5	40.12	2.0403e-11	469040000	225630000	243420000	1.0159	0.8597	1.1821	1.0159	0.9757	0.00268536	1.06866	0.0843442	+	3681	>Tb927.8.6620 | organism=Trypanosoma_brucei_TREU927 | product=hypothetical protein, conserved | location=Tb927_08_v5.1:1911911-1913026(-) | length=371 | sequence_SO=chromosome | SO=protein_coding	Tb927.8.6620	N/A	N/A	GO:0005515	protein binding	GO:0005783;GO:0016021;GO:0005739	endoplasmic reticulum;integral component of membrane;mitochondrion	N/A	N/A	hypothetical protein, conserved		3
1.09061	1.05001	1.0729	1.06157	1.31043	0.0310051	iron superoxide dismutase	Tb927.11.15910	Tb927.11.15910	13	13	6	97	97	51.5	22.048	0	45682000000	23062000000	22620000000	1.0213	0.87745	1.1155	1.0441	0.98663	0.00107441	1.07117	0.0859327	+	1532	>Tb927.11.15910 | organism=Trypanosoma_brucei_TREU927 | product=iron superoxide dismutase | location=Tb927_11_v5.1:4210619-4211215(-) | length=198 | sequence_SO=chromosome | SO=protein_coding	Tb927.11.15910	N/A	N/A	GO:0046872;GO:0004784	metal ion binding;superoxide dismutase activity	GO:0097014;GO:0005737;GO:0005829;GO:0020015;GO:0005654	ciliary plasm;cytoplasm;cytosol;glycosome;nucleoplasm	GO:0046872;GO:0004784	metal ion binding;superoxide dismutase activity	iron superoxide dismutase		0
1.08108	1.07234	1.0812	1.06124	1.23917	0.0338541	hypothetical protein, conserved	Tb927.6.1470	Tb927.6.1470	12	12	12	30	30	30	27.521	1.7599e-46	7176800000	3562600000	3614300000	1.0064	0.86945	1.1349	1.0303	0.96386	0.000779366	1.07821	0.0854339	+	2878	>Tb927.6.1470 | organism=Trypanosoma_brucei_TREU927 | product=hypothetical protein, conserved | location=Tb927_06_v5.1:516753-517433(-) | length=223 | sequence_SO=chromosome | SO=protein_coding	Tb927.6.1470	N/A	N/A	N/A	N/A	GO:0005634	nucleus	N/A	N/A	hypothetical protein, conserved		0	N-term:nucleus(75%) GO:0005634	1.4341	25.9	0.520146
1.22897	0.920386	1.0557	1.06119	0.22393	0.205722	hypothetical protein, conserved	Tb927.9.13470	Tb927.9.13470	5	5	5	6.9	6.9	6.9	85.828	5.3084e-11	285380000	125350000	160020000	1.0127	0.79493	1.308	1.0342	1.0106	0.00964903	1.06835	0.0754252	+	3876	>Tb927.9.13470 | organism=Trypanosoma_brucei_TREU927 | product=hypothetical protein, conserved | location=Tb927_09_v5.1:2134593-2136935(-) | length=780 | sequence_SO=chromosome | SO=protein_coding	Tb927.9.13470	N/A	N/A	GO:0005515	protein binding	GO:0005634	nucleus	N/A	N/A	hypothetical protein, conserved		0
1.14039	1.12319	0.94547	1.06107	0.289395	0.147183	hypothetical protein, conserved	Tb927.9.10200	Tb927.9.10200	5	5	5	50	50	50	17.384	4.8964e-99	1349700000	700800000	648940000	0.95054	0.83019	1.0337	0.91962	0.92474	0.00562279	1.06969	0.0787487	+	3775	>Tb927.9.10200 | organism=Trypanosoma_brucei_TREU927 | product=hypothetical protein, conserved | location=Tb927_09_v5.1:1607841-1608702(-) | length=158 | sequence_SO=chromosome | SO=protein_coding	Tb927.9.10200	N/A	N/A	N/A	N/A	GO:0097014;GO:0005737;GO:0031981	ciliary plasm;cytoplasm;nuclear lumen	N/A	N/A	hypothetical protein, conserved		0
1.15685	1.0099	1.032	1.06095	0.486916	0.0979654	hypothetical protein, conserved	Tb927.8.5940	Tb927.8.5940	6	6	6	14.6	14.6	14.6	54.878	7.8129e-30	830680000	410250000	420430000	1.0122	0.85011	1.24	1.0161	0.9902	0.00374811	1.06625	0.0824821	+	3643	>Tb927.8.5940 | organism=Trypanosoma_brucei_TREU927 | product=hypothetical protein, conserved | location=Tb927_08_v5.1:1742408-1743847(+) | length=472 | sequence_SO=chromosome | SO=protein_coding	Tb927.8.5940	N/A	N/A	N/A	N/A	N/A	N/A	N/A	N/A	hypothetical protein, conserved		0	N-term:axoneme(	0.66409	12.6	-0.590549
1.13932	1.15746	0.93148	1.06068	0.212757	0.181461	Enriched in surface-labeled proteome protein 10	Tb927.2.1700	Tb927.2.1700	12	12	12	19.4	19.4	19.4	82.72	1.9463e-130	2379600000	1258900000	1120700000	0.88599	0.83638	1.0092	0.88527	0.91396	0.00692308	1.07609	0.0744401	+	2046	>Tb927.2.1700 | organism=Trypanosoma_brucei_TREU927 | product=hypothetical protein, conserved | location=Tb927_02_v5.1:317225-319513(+) | length=762 | sequence_SO=chromosome | SO=protein_coding	Tb927.2.1700	N/A	N/A	N/A	N/A	GO:0020016;GO:0005737	ciliary pocket;cytoplasm	N/A	N/A	Enriched in surface-labeled proteome protein 10		2		0.16232	134.5	-2.62309
1.07938	1.07035	1.055	1.06068	1.299	0.0313849	hypothetical protein, conserved	Tb927.10.11140	Tb927.10.11140	10	10	10	8.6	8.6	8.6	167.52	1.0486e-74	3595100000	1716000000	1879100000	1.0881	0.89534	1.1107	1.0323	1.015	0.000864061	1.06824	0.0847167	+	566	>Tb927.10.11140 | organism=Trypanosoma_brucei_TREU927 | product=hypothetical protein, conserved | location=Tb927_10_v5.1:2722762-2727387(-) | length=1541 | sequence_SO=chromosome | SO=protein_coding	Tb927.10.11140	N/A	N/A	N/A	N/A	GO:0097014;GO:0005737;GO:0031981	ciliary plasm;cytoplasm;nuclear lumen	N/A	N/A	hypothetical protein, conserved		2		0.31731	106.1	-1.65604
1.03838	1.10807	1.0608	1.06052	0.921985	0.0486467	hypothetical protein, conserved	Tb927.4.2890	Tb927.4.2890	7	7	7	17	17	17	68.748	2.3103e-49	524490000	253940000	270550000	1.0247	0.93003	1.0632	1.0351	0.9302	0.00157593	1.06908	0.0840505	+	2526	>Tb927.4.2890 | organism=Trypanosoma_brucei_TREU927 | product=hypothetical protein, conserved | location=Tb927_04_v5.1:765317-767212(+) | length=631 | sequence_SO=chromosome | SO=protein_coding	Tb927.4.2890	N/A	N/A	N/A	N/A	N/A	N/A	N/A	N/A	hypothetical protein, conserved		0	N-term:cytoplasm(reticulated), endocytic(weak) GO:0005737	1.4689	19.5	0.554736
1.18396	1.08715	0.9261	1.06049	0.2477	0.18241	Inositol hexakisphosphate, putative	Tb927.8.3410	Tb927.8.3410	25	25	25	24.9	24.9	24.9	170.41	5.507e-105	907270000	485400000	421880000	0.89656	0.81178	1.0574	0.91035	0.88373	0.00741284	1.06574	0.0762214	+	3521	>Tb927.8.3410 | organism=Trypanosoma_brucei_TREU927 | product=hypothetical protein, conserved | location=Tb927_08_v5.1:1016368-1020924(+) | length=1518 | sequence_SO=chromosome | SO=protein_coding	Tb927.8.3410	N/A	N/A	N/A	N/A	N/A	N/A	N/A	N/A	Inositol hexakisphosphate, putative		0		0.51542	31.9	-0.95618
1.20823	1.0842	0.91627	1.06035	0.200549	0.213057	conserved protein, unknown function	Tb927.1.1500	Tb927.1.1500	11	11	11	19	19	19	73.618	3.0409e-49	3965600000	1826000000	2139600000	0.91926	0.79832	1.1048	0.88864	0.87675	0.00885348	1.06956	0.0730634	+	418	>Tb927.1.1500 | organism=Trypanosoma_brucei_TREU927 | product=hypothetical protein, conserved | location=Tb927_01_v5.1:374878-376872(+) | length=664 | sequence_SO=chromosome | SO=protein_coding	Tb927.1.1500	N/A	N/A	N/A	N/A	GO:0005737	cytoplasm	GO:0003729	mRNA binding	conserved protein, unknown function		0	N-term:cytoplasm(points) GO:0005737	0.11137	115.7	-3.16657
1.1987	1.42865	0.58565	1.06008	0.0195924	0.583842	Zn-finger in Ran binding protein and others/FYVE zinc finger, putative	Tb927.10.13520	Tb927.10.13520	1	1	1	2.2	2.2	2.2	57.372	1.0206e-39	466030000	272310000	193720000	0.72658	0.78557	0.81287	0.55289	0.77162	0.0599769	1.071	-0.0262715		670	>Tb927.10.13520 | organism=Trypanosoma_brucei_TREU927 | product=hypothetical protein, conserved,hypothetical protein | location=Tb927_10_v5.1:3298808-3300415(-) | length=535 | sequence_SO=chromosome | SO=protein_coding	Tb927.10.13520	N/A	N/A	GO:0046872	metal ion binding	N/A	N/A	N/A	N/A	Zn-finger in Ran binding protein and others/FYVE zinc finger, putative		0
1.16374	1.11135	0.94096	1.06003	0.246243	0.172479	60S ribosomal protein L18a, putative;ribosomal protein L18, putative	Tb927.11.14130;Tb927.10.3840	Tb927.11.14130;Tb927.10.3840	15	15	15	60.3	60.3	60.3	20.904	2.1925e-277	67715000000	35723000000	31993000000	0.89637	0.82582	1.0335	0.90502	0.89981	0.00624628	1.07201	0.0756985	+	921	>Tb927.11.14130 | organism=Trypanosoma_brucei_TREU927 | product=ribosomal protein L18, putative | location=Tb927_11_v5.1:3745050-3745589(+) | length=179 | sequence_SO=chromosome | SO=protein_coding;>Tb927.10.3840 | organism=Trypanosoma_brucei_TREU927 | pro	Tb927.10.3840;Tb927.11.14130	GO:0005840;GO:0005840	ribosome;ribosome	GO:0003735;GO:0003735	structural constituent of ribosome;structural constituent of ribosome	GO:0005737;GO:0005840;GO:0005737;GO:0005840	cytoplasm;ribosome;cytoplasm;ribosome	GO:0003729;GO:0003735;GO:0003729;GO:0003735	mRNA binding;structural constituent of ribosome;mRNA binding;structural constituent of ribosome	60S ribosomal protein L18a, putative;ribosomal protein L18, putative		0;0
1.14256	1.13286	0.92212	1.05986	0.248353	0.158925	60S ribosomal protein L11, putative;60S ribosomal protein L11, putative	Tb927.9.7620;Tb927.9.7590	Tb927.9.7620;Tb927.9.7590	12	12	12	58.2	58.2	58.2	22.369	1.567e-134	33154000000	17308000000	15846000000	0.92449	0.85522	1.0528	0.90417	0.90055	0.00693317	1.06585	0.0756347	+	4078	>Tb927.9.7620 | organism=Trypanosoma_brucei_TREU927 | product=60S ribosomal protein L11, putative | location=Tb927_09_v5.1:1248212-1248796(-) | length=194 | sequence_SO=chromosome | SO=protein_coding;>Tb927.9.7590 | organism=Trypanosoma_brucei_TREU927 | pr	Tb927.9.7590;Tb927.9.7620	GO:0005840;GO:0005840	ribosome;ribosome	GO:0003735;GO:0003735	structural constituent of ribosome;structural constituent of ribosome	GO:0005737;GO:0000315;GO:0005737;GO:0000315	cytoplasm;organellar large ribosomal subunit;cytoplasm;organellar large ribosomal subunit	GO:0005515;GO:0003735;GO:0005515;GO:0003735	protein binding;structural constituent of ribosome;protein binding;structural constituent of ribosome	60S ribosomal protein L11, putative;60S ribosomal protein L11, putative		0;0
1.00929	1.2008	0.99696	1.0597	0.30039	0.154518	hypothetical protein	Tb927.7.4690;Tb11.v5.0153	Tb927.7.4690;Tb11.v5.0153	7	7	7	25.4	25.4	25.4	34.797	4.4007e-39	1226500000	645180000	581340000	0.94812	0.93053	0.97758	0.96902	0.94108	0.00610373	1.06901	0.0773084	+	223	>Tb927.7.4690 | organism=Trypanosoma_brucei_TREU927 | product=hypothetical protein | location=Tb927_07_v5.1:1245917-1247417(-) | length=319 | sequence_SO=chromosome | SO=protein_coding;>Tb11.v5.0153 | organism=Trypanosoma_brucei_TREU927 | product=BarP prot	Tb927.7.4690	N/A	N/A	N/A	N/A	N/A	N/A	N/A	N/A	hypothetical protein		1
1.09043	1.06027	1.001	1.05963	1.11447	0.0414862	hypothetical protein, conserved	Tb927.7.4760;Tb11.v5.0159	Tb927.7.4760;Tb11.v5.0159	6	6	6	18.4	18.4	18.4	58.815	3.2758e-47	745000000	403590000	341410000	1.0605	0.89884	1.1541	1.0282	1.0442	0.00200703	1.05056	0.0831476	+	3273	>Tb927.7.4760 | organism=Trypanosoma_brucei_TREU927 | product=hypothetical protein, conserved | location=Tb927_07_v5.1:1262653-1264272(-) | length=539 | sequence_SO=chromosome | SO=protein_coding;>Tb11.v5.0159 | organism=Trypanosoma_brucei_TREU927 | produc	Tb927.7.4760	N/A	N/A	N/A	N/A	GO:0005635;GO:0031965;GO:0005643;GO:0005634	nuclear envelope;nuclear membrane;nuclear pore;nucleus	N/A	N/A	hypothetical protein, conserved		1	C-term:nuclear pore, cytoplasm(reticulated, weak) GO:0005643	0.87543	26.1	-0.191936
1.13623	1.0709	0.94541	1.05959	0.461181	0.109743	ZFP family member, putative	Tb927.4.1310	Tb927.4.1310	6	6	5	17.5	17.5	15.9	47.401	8.4565e-18	1135100000	679390000	455660000	1.0963	0.85405	1.1301	0.97162	0.91121	0.00495414	1.05085	0.0805182	+	2447	>Tb927.4.1310 | organism=Trypanosoma_brucei_TREU927 | product=ZFP family member, putative (ZC3H9) | location=Tb927_04_v5.1:343255-344508(-) | length=416 | sequence_SO=chromosome | SO=protein_coding	Tb927.4.1310	N/A	N/A	GO:0046872	metal ion binding	GO:0097014;GO:0005737;GO:0031981;GO:0005654;GO:0005634	ciliary plasm;cytoplasm;nuclear lumen;nucleoplasm;nucleus	GO:0003723	RNA binding	ZFP family member, putative		0		1.7308	34.9	0.791439
1.13181	1.07866	0.98504	1.05953	0.454506	0.109134	septum formation protein MAF homologue, putative	Tb927.11.14280	Tb927.11.14280	7	7	7	34.5	34.5	34.5	22.311	8.6939e-29	2256500000	1178800000	1077700000	0.91823	0.85953	1.1252	0.96811	0.91304	0.00343378	1.06517	0.08037	+	1448	>Tb927.11.14280 | organism=Trypanosoma_brucei_TREU927 | product=septum formation protein MAF homologue, putative | location=Tb927_11_v5.1:3800496-3801218(+) | length=203 | sequence_SO=chromosome | SO=protein_coding	Tb927.11.14280	N/A	N/A	GO:0047429	nucleoside-triphosphate diphosphatase activity	GO:0097014;GO:0005737;GO:0031981	ciliary plasm;cytoplasm;nuclear lumen	N/A	N/A	septum formation protein MAF homologue, putative		0	C-term:cytoplasm(75%), cytoplasm(reticulated, weak, 75%), flagellar cytoplasm(75%), nuclear lumen(75%) GO:0005654 GO:0005737 GO:0097014 GO:0031981;N-term:nucleoplasm, cytoplasm GO:0005654 GO:0005737 GO:0097014 GO:0031981
1.03622	1.08944	1.0782	1.05929	1.21676	0.035485	Domain of unknown function (DUF4496), putative	Tb927.11.10800	Tb927.11.10800	10	10	10	61.5	61.5	61.5	29.847	6.5052e-119	5422300000	2077600000	3344600000	1.0413	0.94485	1.1017	1.0522	0.97792	0.00129924	1.06795	0.0827748	+	1263	>Tb927.11.10800 | organism=Trypanosoma_brucei_TREU927 | product=hypothetical protein, conserved | location=Tb927_11_v5.1:2888236-2889024(+) | length=262 | sequence_SO=chromosome | SO=protein_coding	Tb927.11.10800	N/A	N/A	N/A	N/A	GO:0005930;GO:0005737	axoneme;cytoplasm	N/A	N/A	Domain of unknown function (DUF4496), putative		0	N-term:axoneme(75%) GO:0005930
1.11318	1.05963	1.0202	1.05903	0.703779	0.0725844	phosphatidylinositol 3-kinase, putative	Tb927.8.6210	Tb927.8.6210	3	2	2	4.1	3.5	3.5	106.22	5.0031e-16	233490000	115600000	117890000	1.0046	0.87814	1.1409	1.0043	0.94399	0.00201847	1.06433	0.0814756	+	3661	>Tb927.8.6210 | organism=Trypanosoma_brucei_TREU927 | product=phosphatidylinositol 3-kinase, putative (PI3K) | location=Tb927_08_v5.1:1807590-1810439(+) | length=949 | sequence_SO=chromosome | SO=protein_coding	Tb927.8.6210	N/A	N/A	GO:0016303;GO:0005488	1-phosphatidylinositol-3-kinase activity;binding	GO:0005942	phosphatidylinositol 3-kinase complex	GO:0016303;GO:0016773	1-phosphatidylinositol-3-kinase activity;phosphotransferase activity, alcohol group as acceptor	phosphatidylinositol 3-kinase, putative		0	C-term:cytoplasm(reticulated, weak), endocytic(weak) GO:0030133
0.96637	1.22974	0.98704	1.05887	0.236049	0.17558	Tb-291 membrane associated protein, putative	Tb927.11.15490	Tb927.11.15490	10	8	8	55.3	16.3	16.3	82.785	1.1047e-32	221580000	113490000	108090000	0.96676	0.96676	0.94206	0.9805	1.01	0.00897162	1.06105	0.0735303	+	1514	>Tb927.11.15490 | organism=Trypanosoma_brucei_TREU927 | product=Tb-291 membrane associated protein, putative,membrane associated protein, putative | location=Tb927_11_v5.1:4115548-4117704(-) | length=718 | sequence_SO=chromosome | SO=protein_coding	Tb927.11.15490	N/A	N/A	N/A	N/A	GO:0005737	cytoplasm	N/A	N/A	Tb-291 membrane associated protein, putative		0	N-term:golgi apparatus GO:0005794 GO:0005737;C-term:golgi apparatus(strong), cytoplasm(reticulated) GO:0005794 GO:0005737
1.12194	1.11764	0.95505	1.05885	0.335863	0.123329	60S ribosomal protein L8, putative;60S ribosomal protein L8, putative	Tb927.5.1110;Tb927.11.16280	Tb927.5.1110;Tb927.11.16280	13	13	13	57.7	57.7	57.7	28.314	0	74489000000	38749000000	35740000000	0.95074	0.86464	1.0653	0.93695	0.91888	0.00474248	1.06488	0.0775014	+	1556	>Tb927.5.1110 | organism=Trypanosoma_brucei_TREU927 | product=60S ribosomal protein L2, putative,60S ribosomal protein L8, putative | location=Tb927_05_v5.1:419367-420149(+) | length=260 | sequence_SO=chromosome | SO=protein_coding;>Tb927.11.16280 | organi	Tb927.11.16280;Tb927.5.1110	GO:0005622;GO:0005840;GO:0005622;GO:0005840	intracellular;ribosome;intracellular;ribosome	GO:0003735;GO:0003735	structural constituent of ribosome;structural constituent of ribosome	GO:0005840;GO:0005840	ribosome;ribosome	GO:0003735;GO:0032403;GO:0003735	structural constituent of ribosome;protein complex binding;structural constituent of ribosome	60S ribosomal protein L8, putative;60S ribosomal protein L8, putative		0;0
1.08252	1.18153	0.95089	1.05883	0.246075	0.179394	mitogen-activated protein kinase 9, putative	Tb927.10.14800;Tb11.v5.0626	Tb927.10.14800;Tb11.v5.0626	11	11	11	38.2	38.2	38.2	42.749	7.1912e-81	3196600000	1684300000	1512300000	0.91679	0.9011	1.0107	0.91244	0.91819	0.00619021	1.07165	0.0742842	+	353	>Tb927.10.14800 | organism=Trypanosoma_brucei_TREU927 | product=protein kinase, putative,mitogen-activated protein kinase 9, putative | location=Tb927_10_v5.1:3608595-3609758(-) | length=387 | sequence_SO=chromosome | SO=protein_coding;>Tb11.v5.0626 | orga	Tb927.10.14800	N/A	N/A	GO:0005524;GO:0004672	ATP binding;protein kinase activity	GO:0097014;GO:0005737;GO:0031981	ciliary plasm;cytoplasm;nuclear lumen	GO:0005524;GO:0004674	ATP binding;protein serine/threonine kinase activity	mitogen-activated protein kinase 9, putative		0	N-term:cytoplasm, flagellar cytoplasm(weak) GO:0005737 GO:0097014 GO:0031981	0.494	31.7	-1.01742
1.0356	0.946253	1.2257	1.05882	0.284102	0.165565	hypothetical protein, conserved	Tb927.9.12340;Tb11.v5.0895	Tb927.9.12340;Tb11.v5.0895	7	7	7	11.6	11.6	11.6	76.666	1.9569e-15	532310000	246530000	285770000	0.9803	0.93927	1.2614	1.1946	1.0094	0.00849791	1.06919	0.0757659	+	3841	>Tb927.9.12340 | organism=Trypanosoma_brucei_TREU927 | product=hypothetical protein, conserved | location=Tb927_09_v5.1:1923103-1925148(+) | length=681 | sequence_SO=chromosome | SO=protein_coding;>Tb11.v5.0895 | organism=Trypanosoma_brucei_TREU927 | produ	Tb927.9.12340	N/A	N/A	GO:0005509	calcium ion binding	GO:0005634	nucleus	N/A	N/A	hypothetical protein, conserved		0	C-term:endocytic, cytoplasm, hook complex(50%), cell tip(anterior, 50%), basal body(region, 50%) GO:0030133 GO:0005737 GO:0120120 GO:0051286 GO:0036064
1.15631	1.15018	0.89147	1.05877	0.18243	0.191	UAA transporter family, putative	Tb927.7.3070	Tb927.7.3070	5	5	5	8.8	8.8	8.8	54.85	1.8488e-12	477940000	250270000	227680000	0.91203	0.84346	1.053	0.86981	0.87304	0.00933395	1.06599	0.0700529	+	3188	>Tb927.7.3070 | organism=Trypanosoma_brucei_TREU927 | product=hypothetical protein, conserved | location=Tb927_07_v5.1:776417-777913(+) | length=498 | sequence_SO=chromosome | SO=protein_coding	Tb927.7.3070	N/A	N/A	N/A	N/A	GO:0097014;GO:0005737;GO:0005634	ciliary plasm;cytoplasm;nucleus	N/A	N/A	UAA transporter family, putative		8	N-term:flagellum attachment zone(25%), endoplasmic reticulum(25%), nuclear envelope(;C-term:flagellum attachment zone, endoplasmic reticulum, nuclear envelope GO:0005737 GO:0097014 GO:0031981 GO:0120119 GO:0005783 GO:0005635
1.09643	1.03016	1.0846	1.05876	1.03846	0.0441786		Tb927.11.13690.1;Tb927.11.13690.2	Tb927.11.13690.1;Tb927.11.13690.2	5	5	5	46.2	46.2	46.2	19.101	8.5842e-82	1625700000	820440000	805280000	0.93266	0.8727	1.1358	1.0497	0.91205	0.00156618	1.0704	0.0818884	+	1408	>Tb927.11.13690.1 | organism=Trypanosoma_brucei_TREU927 | product=unspecified product | location=Tb927_11_v5.1:3646822-3648295(-) | length=169 | sequence_SO=chromosome | SO=protein_coding;>Tb927.11.13690.2 | organism=Trypanosoma_brucei_TREU927 | product=un
1.15138	1.16783	0.89122	1.05856	0.162869	0.207566	ribosomal protein L15, putative	Tb927.6.5040	Tb927.6.5040	7	1	1	34.8	5.4	5.4	24.433	5.2891e-93	1647200000	847780000	799440000	0.85648	0.84286	1	0.85648	0.86964	0.00967378	1.07014	0.0678964	+	3057	>Tb927.6.5040 | organism=Trypanosoma_brucei_TREU927 | product=ribosomal protein L15, putative | location=Tb927_06_v5.1:1380714-1381328(+) | length=204 | sequence_SO=chromosome | SO=protein_coding	Tb927.6.5040	GO:0005622;GO:0005840	intracellular;ribosome	GO:0003735	structural constituent of ribosome	N/A	N/A	N/A	N/A	ribosomal protein L15, putative		0		1.1756	10.9	0.233397
1.11428	1.11111	0.96905	1.05843	0.383876	0.109594	Component of motile flagella 18	Tb927.4.3130	Tb927.4.3130	7	7	7	30.2	30.2	30.2	30.637	5.5666e-41	806860000	403720000	403140000	0.96929	0.87182	1.0789	0.94989	0.91238	0.00398396	1.06481	0.0779827	+	2531	>Tb927.4.3130 | organism=Trypanosoma_brucei_TREU927 | product=Spef1 | location=Tb927_04_v5.1:824258-825085(+) | length=275 | sequence_SO=chromosome | SO=protein_coding	Tb927.4.3130	N/A	N/A	GO:0005515	protein binding	GO:0036064;GO:0035869	ciliary basal body;ciliary transition zone	N/A	N/A	Component of motile flagella 18		0	C-term:microtubule quartet(proximal) GO:0120260	0.91514	32.6	-0.127936
0.956023	1.10345	1.1506	1.05836	0.410084	0.106385	N-acetyltransferase, putative	Tb927.7.2360	Tb927.7.2360	7	7	7	23.4	23.4	23.4	34.599	8.7283e-39	1951600000	944060000	1007500000	1.0968	1.0328	1.1159	1.1156	1.046	0.00513926	1.07002	0.0783186	+	3152	>Tb927.7.2360 | organism=Trypanosoma_brucei_TREU927 | product=N-acetyltransferase, putative | location=Tb927_07_v5.1:609679-610605(-) | length=308 | sequence_SO=chromosome | SO=protein_coding	Tb927.7.2360	N/A	N/A	N/A	N/A	GO:0097014;GO:0005737;GO:0031981	ciliary plasm;cytoplasm;nuclear lumen	N/A	N/A	N-acetyltransferase, putative		0		1.8943	17.9	0.921665
1.01039	1.06721	1.128	1.05807	0.835279	0.0574755	CAMK/CAMKL family protein kinase, putative;CAMK/CAMKL family protein kinase, putative	Tb927.10.13480;Tb927.10.13490	Tb927.10.13480;Tb927.10.13490	9	9	9	29.1	29.1	29.1	31.041	7.3387e-26	1280900000	677680000	603200000	1.0795	0.94861	1.0694	1.0966	1.0455	0.00258592	1.06853	0.0805978	+	667	>Tb927.10.13480 | organism=Trypanosoma_brucei_TREU927 | product=protein kinase, putative | location=Tb927_10_v5.1:3291111-3291938(-) | length=275 | sequence_SO=chromosome | SO=protein_coding;>Tb927.10.13490 | organism=Trypanosoma_brucei_TREU927 | product=s	Tb927.10.13480;Tb927.10.13490	N/A;N/A	N/A;N/A	GO:0005524;GO:0004672;GO:0005524;GO:0004672	ATP binding;protein kinase activity;ATP binding;protein kinase activity	GO:0097014;GO:0005737;GO:0005739;GO:0031981;GO:0097014;GO:0005737;GO:0005654	ciliary plasm;cytoplasm;mitochondrion;nuclear lumen;ciliary plasm;cytoplasm;nucleoplasm	GO:0005524;GO:0004674;GO:0005524	ATP binding;protein serine/threonine kinase activity;ATP binding	CAMK/CAMKL family protein kinase, putative;CAMK/CAMKL family protein kinase, putative		0;0		0.6999	8.2	-0.514779
1.04653	1.04094	1.1037	1.05746	1.29837	0.0293065	hypothetical protein, conserved	Tb927.10.7750	Tb927.10.7750	5	5	5	19.5	19.5	19.5	26.919	6.3718e-15	809780000	401140000	408650000	1.0849	0.92779	1.155	1.0849	0.97929	0.00154521	1.06372	0.0803537	+	1095	>Tb927.10.7750 | organism=Trypanosoma_brucei_TREU927 | product=hypothetical protein, conserved | location=Tb927_10_v5.1:1948272-1949027(-) | length=251 | sequence_SO=chromosome | SO=protein_coding	Tb927.10.7750	N/A	N/A	N/A	N/A	GO:0005737;GO:0005654;GO:0005634	cytoplasm;nucleoplasm;nucleus	N/A	N/A	hypothetical protein, conserved		1		1.2876	14.8	0.364684
1.20479	1.19038	0.80083	1.05718	0.0823083	0.285607	Cytokinesis initiation factor 1	Tb927.11.15800	Tb927.11.15800	18	18	18	28.1	28.1	28.1	89.585	1.6197e-70	2108100000	1140100000	967960000	0.84209	0.79228	0.99339	0.77638	0.81956	0.019304	1.06533	0.0516785	+	1527	>Tb927.11.15800 | organism=Trypanosoma_brucei_TREU927 | product=hypothetical protein, conserved | location=Tb927_11_v5.1:4180926-4183307(-) | length=793 | sequence_SO=chromosome | SO=protein_coding	Tb927.11.15800	N/A	N/A	GO:0005515	protein binding	GO:0051286;GO:0032154	cell tip;cleavage furrow	GO:0005515	protein binding	Cytokinesis initiation factor 1		0	N-term:flagellum attachment zone(cell cycle dependent), cleavage furrow GO:0120119 GO:0032154
1.11436	1.13839	0.92496	1.05698	0.271979	0.146803	Der1-like family, putative	Tb927.11.12590	Tb927.11.12590	4	4	4	22.5	22.5	22.5	27.968	1.0504e-16	604510000	311730000	292780000	0.91819	0.8578	1.0304	0.91819	0.88406	0.00639127	1.05924	0.0733581	+	1352	>Tb927.11.12590 | organism=Trypanosoma_brucei_TREU927 | product=hypothetical protein, conserved | location=Tb927_11_v5.1:3373803-3375485(+) | length=253 | sequence_SO=chromosome | SO=protein_coding	Tb927.11.12590	N/A	N/A	N/A	N/A	GO:0097014;GO:0005737;GO:0005654	ciliary plasm;cytoplasm;nucleoplasm	N/A	N/A	Der1-like family, putative		3	N-term:cytoplasm(50%), nucleoplasm(50%), flagellar cytoplasm(50%) GO:0005737 GO:0005654 GO:0097014
0.996115	0.982704	1.2094	1.05671	0.30482	0.139064	hypothetical protein, conserved	Tb927.9.2400	Tb927.9.2400	7	6	6	42.8	38.7	38.7	21.661	8.8021e-17	428630000	267190000	161450000	1.137	0.95275	1.1905	1.1913	1.0277	0.00717228	1.06274	0.0739169	+	3953	>Tb927.9.2400 | organism=Trypanosoma_brucei_TREU927 | product=hypothetical protein, conserved | location=Tb927_09_v5.1:521496-522080(-) | length=194 | sequence_SO=chromosome | SO=protein_coding	Tb927.9.2400	N/A	N/A	N/A	N/A	N/A	N/A	N/A	N/A	hypothetical protein, conserved		0
0.924385	1.05086	1.2249	1.05668	0.24284	0.180276	prefoldin subunit, putative	Tb927.5.580	Tb927.5.580	4	4	4	31.9	31.9	31.9	15.578	7.0185e-16	682100000	333870000	348230000	1.1607	1.0179	1.1174	1.1948	1.1694	0.00930777	1.06672	0.0716361	+	2842	>Tb927.5.580 | organism=Trypanosoma_brucei_TREU927 | product=prefoldin subunit, putative | location=Tb927_05_v5.1:239435-239845(-) | length=135 | sequence_SO=chromosome | SO=protein_coding	Tb927.5.580	GO:0016272	prefoldin complex	GO:0051082	unfolded protein binding	N/A	N/A	N/A	N/A	prefoldin subunit, putative		0		1.2069	23.8	0.271306
0.984446	1.08408	1.1084	1.05664	0.577856	0.0779695	Protein of unknown function (DUF544), putative	Tb927.6.4380	Tb927.6.4380	7	7	7	26.5	26.5	26.5	46.522	3.9176e-32	823840000	393400000	430440000	1.1014	0.97888	1.1284	1.1014	1.0158	0.00296506	1.05898	0.0777317	+	3023	>Tb927.6.4380 | organism=Trypanosoma_brucei_TREU927 | product=hypothetical protein, conserved | location=Tb927_06_v5.1:1232374-1233642(-) | length=422 | sequence_SO=chromosome | SO=protein_coding	Tb927.6.4380	N/A	N/A	GO:1990380;GO:0004843	Lys48-specific deubiquitinase activity;thiol-dependent ubiquitin-specific protease activity	N/A	N/A	N/A	N/A	Protein of unknown function (DUF544), putative		0		2.2045	19.9	1.14045
0.980488	1.13802	1.0682	1.05624	0.462855	0.10502	dynein light intermediate chain D1bLIC, putative	Tb927.11.16810	Tb927.11.16810	17	17	17	50.2	50.2	50.2	45.168	9.7928e-215	8815700000	4338200000	4477500000	1.0113	0.9609	1.0683	1.0502	1.0005	0.00374811	1.06224	0.0762537	+	1586	>Tb927.11.16810 | organism=Trypanosoma_brucei_TREU927 | product=dynein light intermediate chain D1bLIC, putative | location=Tb927_11_v5.1:4474048-4475304(-) | length=418 | sequence_SO=chromosome | SO=protein_coding	Tb927.11.16810	N/A	N/A	N/A	N/A	GO:0030990	intraciliary transport particle	N/A	N/A	dynein light intermediate chain D1bLIC, putative		0
1.01236	1.06036	1.1132	1.05617	0.845886	0.055626	hypothetical protein, conserved	Tb927.11.4230	Tb927.11.4230	10	10	10	13.1	13.1	13.1	132.43	1.5538e-59	242840000	118850000	123990000	1.076	0.94971	1.1011	1.0958	0.96016	0.00219162	1.06197	0.0780854	+	1747	>Tb927.11.4230 | organism=Trypanosoma_brucei_TREU927 | product=hypothetical protein, conserved | location=Tb927_11_v5.1:1236953-1240558(-) | length=1201 | sequence_SO=chromosome | SO=protein_coding	Tb927.11.4230	N/A	N/A	GO:0005488	binding	GO:0036064;GO:0097014;GO:0005737;GO:0005634	ciliary basal body;ciliary plasm;cytoplasm;nucleus	N/A	N/A	hypothetical protein, conserved		0	N-term:basal body, nucleus, cytoplasm(weak) GO:0036064 GO:0005634 GO:0005737 GO:0005654;C-term:cytoplasm, cytoplasm(points), nucleoplasm GO:0036064 GO:0005634 GO:0005737 GO:0005654
0.999001	0.997805	1.1714	1.05604	0.362121	0.115663	PA domain containing protein, putative	Tb927.11.7050	Tb927.11.7050	3	3	3	44.7	44.7	44.7	17.077	1.5587e-86	687850000	328020000	359830000	1.1376	0.95191	1.1772	1.1713	1.0195	0.0051188	1.05607	0.0744994	+	1893	>Tb927.11.7050 | organism=Trypanosoma_brucei_TREU927 | product=hypothetical protein, conserved | location=Tb927_11_v5.1:1981695-1982180(-) | length=161 | sequence_SO=chromosome | SO=protein_coding	Tb927.11.7050	N/A	N/A	N/A	N/A	GO:0005783	endoplasmic reticulum	N/A	N/A	PA domain containing protein, putative		1
1.16187	1.05009	0.96963	1.05597	0.33845	0.137288	hypothetical protein, conserved	Tb927.8.2120	Tb927.8.2120	8	8	8	31.4	31.4	31.4	39.406	1.7066e-69	2199500000	1060900000	1138600000	1.0144	0.84461	1.192	0.95594	0.95185	0.00487159	1.06053	0.073985	+	3466	>Tb927.8.2120 | organism=Trypanosoma_brucei_TREU927 | product=hypothetical protein, conserved | location=Tb927_08_v5.1:661502-662602(+) | length=366 | sequence_SO=chromosome | SO=protein_coding	Tb927.8.2120	N/A	N/A	GO:0005515	protein binding	N/A	N/A	N/A	N/A	hypothetical protein, conserved		0		0.95459	30.5	-0.0670469
1.09062	1.08668	1.006	1.05581	0.630962	0.0669864	kinetoplastid-specific dual specificity phosphatase, putative	Tb927.2.4280;REV__Tb927.10.8910	Tb927.2.4280	16	16	15	16.5	16.5	15.9	114.91	1.0518e-58	1788300000	871880000	916410000	1.0055	0.85893	1.0963	0.99014	0.92023	0.00207042	1.0611	0.0769287	+	2115	>Tb927.2.4280 | organism=Trypanosoma_brucei_TREU927 | product=kinetoplastid-specific dual specificity phosphatase, putative | location=Tb927_02_v5.1:759384-763151(-) | length=1042 | sequence_SO=chromosome | SO=protein_coding	Tb927.2.4280	N/A	N/A	GO:0016791;GO:0008138	phosphatase activity;protein tyrosine/serine/threonine phosphatase activity	GO:0030863;GO:0005737	cortical cytoskeleton;cytoplasm	GO:0008138	protein tyrosine/serine/threonine phosphatase activity	kinetoplastid-specific dual specificity phosphatase, putative		0	C-term:cortical cytoskeleton(middle) GO:0005737 GO:0030863;N-term:cytoplasm(reticulated) GO:0005737 GO:0030863	0.95422	13.5	-0.0676062
1.02238	0.985222	1.1892	1.05547	0.393668	0.115719	Uncharacterised protein family (UPF0172), putative	Tb927.8.1570	Tb927.8.1570	10	10	10	51.5	51.5	51.5	28.825	3.7608e-119	4738500000	2298200000	2440300000	1.154	0.95635	1.2187	1.1588	1.018	0.00569776	1.0656	0.0743611	+	3436	>Tb927.8.1570 | organism=Trypanosoma_brucei_TREU927 | product=hypothetical protein, conserved | location=Tb927_08_v5.1:511166-511984(+) | length=272 | sequence_SO=chromosome | SO=protein_coding	Tb927.8.1570	N/A	N/A	N/A	N/A	GO:0005783;GO:0005654	endoplasmic reticulum;nucleoplasm	N/A	N/A	Uncharacterised protein family (UPF0172), putative		0	N-term:endoplasmic reticulum(75%) GO:0005783 GO:0005635	1.3243	14.8	0.40523
1.0534	1.11667	1.036	1.05513	0.594679	0.0808931	SPRY domain containing protein, putative	Tb927.8.6360	Tb927.8.6360	9	9	9	11.3	11.3	11.3	97.741	2.7848e-23	594850000	318220000	276620000	1.0251	0.92895	1.0827	0.99533	0.94832	0.00186055	1.06869	0.0758327	+	3669	>Tb927.8.6360 | organism=Trypanosoma_brucei_TREU927 | product=hypothetical protein, conserved | location=Tb927_08_v5.1:1846640-1849612(+) | length=899 | sequence_SO=chromosome | SO=protein_coding	Tb927.8.6360	N/A	N/A	GO:0005515;GO:0008270	protein binding;zinc ion binding	GO:0005737;GO:0005634	cytoplasm;nucleus	N/A	N/A	SPRY domain containing protein, putative		0	N-term:cytoplasm(points) GO:0005737 GO:0005634 GO:0030133;C-term:cytoplasm(reticulated), nucleus(point), endocytic GO:0005737 GO:0005634 GO:0030133
1.11148	1.07133	1.0136	1.05482	0.532658	0.0865477	hypothetical protein, conserved	Tb927.10.1980;Tb11.v5.0642	Tb927.10.1980	7	7	7	14.6	14.6	14.6	77.636	1.2789e-51	1563300000	764650000	798660000	1.0223	0.86443	1.131	0.98166	0.92131	0.00212611	1.06547	0.0750604	+	821	>Tb927.10.1980 | organism=Trypanosoma_brucei_TREU927 | product=hypothetical protein, conserved | location=Tb927_10_v5.1:519240-521360(+) | length=706 | sequence_SO=chromosome | SO=protein_coding	Tb927.10.1980	N/A	N/A	N/A	N/A	N/A	N/A	N/A	N/A	hypothetical protein, conserved		0	N-term:paraflagellar rod(25%), cytoplasm GO:0005737 GO:0097740 GO:0005929;C-term:paraflagellar rod, cytoplasm, flagellum(cell cycle dependent) GO:0005737 GO:0097740 GO:0005929
1.06348	1.09433	1.0307	1.05464	0.777902	0.0588209	hypothetical protein, conserved	Tb927.10.3920;Tb11.v5.0502	Tb927.10.3920;Tb11.v5.0502	8	8	8	22.7	22.7	22.7	52.969	1.013e-52	1423100000	730930000	692130000	1.0356	0.91752	1.1	1.0061	0.94031	0.00143628	1.06284	0.0758717	+	326	>Tb927.10.3920 | organism=Trypanosoma_brucei_TREU927 | product=hypothetical protein, conserved | location=Tb927_10_v5.1:1040528-1041994(-) | length=488 | sequence_SO=chromosome | SO=protein_coding;>Tb11.v5.0502 | organism=Trypanosoma_brucei_TREU927 | produ	Tb927.10.3920	N/A	N/A	N/A	N/A	N/A	N/A	N/A	N/A	hypothetical protein, conserved		0		0.53952	47.9	-0.890252
1.03511	1.03608	1.0972	1.05423	1.01896	0.0375927	predicted TLD domain protein	Tb927.10.3390;Tb11.v5.0724	Tb927.10.3390	8	8	8	6.5	6.5	6.5	141.18	1.2975e-21	126110000	61045000	65060000	1.0842	0.92541	1.1345	1.0915	0.97052	0.0015952	1.05613	0.0757426	+	902	>Tb927.10.3390 | organism=Trypanosoma_brucei_TREU927 | product=predicted TLD domain protein | location=Tb927_10_v5.1:874379-878197(+) | length=1272 | sequence_SO=chromosome | SO=protein_coding	Tb927.10.3390	N/A	N/A	N/A	N/A	GO:0005737	cytoplasm	N/A	N/A	predicted TLD domain protein		0	N-term:cytoplasm, endocytic GO:0005737 GO:0030133	0.98221	26.7	-0.0258966
1.08802	1.24782	0.83148	1.05413	0.107306	0.280838	serine peptidase, Clan SC, Family S10	Tb927.10.1030	Tb927.10.1030	9	2	2	35.1	10.1	10.1	51.079	1.7046e-208	462660000	249810000	212840000	0.83032	0.88725	0.95962	0.82656	0.84164	0.0168044	1.05577	0.0554345	+	532	>Tb927.10.1030 | organism=Trypanosoma_brucei_TREU927 | product=serine carboxypeptidase III precursor, putative,serine peptidase, Clan SC, Family S10 (CBP1) | location=Tb927_10_v5.1:278935-280329(-) | length=464 | sequence_SO=chromosome | SO=protein_coding	Tb927.10.1030	N/A	N/A	GO:0004185	serine-type carboxypeptidase activity	N/A	N/A	GO:0004185	serine-type carboxypeptidase activity	serine peptidase, Clan SC, Family S10		0		1.9631	214.9	0.973134
1.206	1.01404	0.96139	1.05413	0.233453	0.175764	hypothetical protein, conserved	Tb927.10.7120	Tb927.10.7120	11	11	10	31.1	31.1	29.2	37.269	2.8954e-42	3248600000	1643500000	1605100000	0.99028	0.78646	1.1771	0.94235	0.95918	0.00733807	1.06048	0.0682271	+	1054	>Tb927.10.7120 | organism=Trypanosoma_brucei_TREU927 | product=hypothetical protein, conserved | location=Tb927_10_v5.1:1793875-1794852(+) | length=325 | sequence_SO=chromosome | SO=protein_coding	Tb927.10.7120	N/A	N/A	N/A	N/A	N/A	N/A	N/A	N/A	hypothetical protein, conserved		0	N-term:axoneme(75%), cytoplasm(25%), flagellar cytoplasm(25%), nuclear lumen(25%) GO:0005930	0.63744	25.2	-0.649639
1.1484	1.15315	0.90677	1.05406	0.156961	0.195007	60S ribosomal protein L25;60S ribosomal protein L23a, putative	Tb927.7.5180;Tb927.7.5170	Tb927.7.5180;Tb927.7.5170	16	16	16	53.7	53.7	53.7	18.17	6.0871e-188	75970000000	40358000000	35612000000	0.86183	0.80387	0.99072	0.86064	0.88476	0.00831394	1.06944	0.0628939	+	3281	>Tb927.7.5180 | organism=Trypanosoma_brucei_TREU927 | product=60S ribosomal protein L23a, putative | location=Tb927_07_v5.1:1364071-1364565(+) | length=164 | sequence_SO=chromosome | SO=protein_coding;>Tb927.7.5170 | organism=Trypanosoma_brucei_TREU927 | p	Tb927.7.5170;Tb927.7.5180	GO:0005622;GO:0005840;GO:0005622;GO:0005840	intracellular;ribosome;intracellular;ribosome	GO:0003735;GO:0003735	structural constituent of ribosome;structural constituent of ribosome	GO:0005737;GO:0005840;GO:0005737	cytoplasm;ribosome;cytoplasm	GO:0003723;GO:0003735;GO:0003723;GO:0003735	RNA binding;structural constituent of ribosome;RNA binding;structural constituent of ribosome	60S ribosomal protein L25;60S ribosomal protein L23a, putative		0;0		1.429	24	0.515006
1.0433	1.0401	1.0762	1.05376	1.35027	0.0252029	guide RNA associated protein 1	Tb927.2.3800	Tb927.2.3800	14	14	14	34.8	34.8	34.8	55.46	9.3118e-220	8272000000	4036600000	4235400000	1.0737	0.93086	1.1678	1.0779	1.0209	0.00107441	1.0532	0.0753631	+	2101	>Tb927.2.3800 | organism=Trypanosoma_brucei_TREU927 | product=guide RNA associated protein, GAP1,MRB1-associated protein | location=Tb927_02_v5.1:676599-678077(-) | length=492 | sequence_SO=chromosome | SO=protein_coding	Tb927.2.3800	N/A	N/A	N/A	N/A	GO:0020023;GO:0031019;GO:0005739	kinetoplast;mitochondrial mRNA editing complex;mitochondrion	GO:0003729	mRNA binding	guide RNA associated protein 1		0		1.5617	41.8	0.643117
1.06432	1.03039	1.0719	1.05363	1.37133	0.0238759	hypothetical protein, conserved	Tb927.10.13880	Tb927.10.13880	14	14	14	17.2	17.2	17.2	120.87	4.2694e-50	1568800000	742110000	826740000	1.0463	0.91017	1.1478	1.0662	0.97318	0.00112829	1.05553	0.0751968	+	689	>Tb927.10.13880 | organism=Trypanosoma_brucei_TREU927 | product=hypothetical protein, conserved | location=Tb927_10_v5.1:3386053-3389313(-) | length=1086 | sequence_SO=chromosome | SO=protein_coding	Tb927.10.13880	N/A	N/A	GO:0005488	binding	GO:0005634	nucleus	N/A	N/A	hypothetical protein, conserved		0	C-term:nuclear pore(strong), cytoplasm GO:0005643 GO:0005737;N-term:nuclear pore, cytoplasm GO:0005643 GO:0005737	0.81931	35	-0.287519
0.945895	1.00219	1.2295	1.05363	0.222641	0.177937	succinate dehydrogenase subunit	Tb927.10.3040	Tb927.10.3040	3	3	3	33.3	33.3	33.3	15.505	3.2012e-26	642150000	269710000	372440000	1.2024	0.99366	1.1922	1.2128	1.0923	0.00933395	1.0592	0.0670854	+	883	>Tb927.10.3040 | organism=Trypanosoma_brucei_TREU927 | product=hypothetical protein, conserved | location=Tb927_10_v5.1:795837-796244(+) | length=135 | sequence_SO=chromosome | SO=protein_coding	Tb927.10.3040	N/A	N/A	N/A	N/A	GO:0020023;GO:0005743;GO:0005739	kinetoplast;mitochondrial inner membrane;mitochondrion	N/A	N/A	succinate dehydrogenase subunit		1	C-term:mitochondrion(50%), kinetoplast(region, 50%) GO:0005739 GO:0020023	5.1494	37.6	2.3644
1.17776	1.14867	0.86551	1.0536	0.124459	0.228933	invariant surface glycoprotein, putative	Tb927.5.310;Tb11.v5.0208	Tb927.5.310;Tb11.v5.0208	8	3	3	19.4	10.6	10.6	44.533	4.1015e-116	16029000000	8392100000	7636700000	0.84692	0.81727	1.0289	0.83436	0.86341	0.0116815	1.06398	0.0582514	+	2779	>Tb927.5.310 | organism=Trypanosoma_brucei_TREU927 | product=hypothetical protein | location=Tb927_05_v5.1:74022-76024(-) | length=407 | sequence_SO=chromosome | SO=protein_coding;>Tb11.v5.0208 | organism=Trypanosoma_brucei_TREU927 | product=hypothetical p	Tb927.5.310	N/A	N/A	N/A	N/A	GO:0005737	cytoplasm	N/A	N/A	invariant surface glycoprotein, putative		1		0.038747	135.3	-4.68977
1.09337	0.894294	1.1223	1.05359	0.200365	0.18587	hypothetical protein, conserved	Tb927.11.560	Tb927.11.560	7	7	7	15.4	15.4	15.4	57.513	5.3875e-31	481400000	227250000	254150000	1.045	0.89916	1.3344	1.1731	1.0203	0.00717328	1.03666	0.0659783	+	1817	>Tb927.11.560 | organism=Trypanosoma_brucei_TREU927 | product=hypothetical protein, conserved | location=Tb927_11_v5.1:141307-142866(-) | length=519 | sequence_SO=chromosome | SO=protein_coding	Tb927.11.560	N/A	N/A	GO:0005488	binding	GO:0005930;GO:0005737	axoneme;cytoplasm	N/A	N/A	hypothetical protein, conserved		0	C-term:axoneme, cytoplasm(weak), endocytic GO:0005737 GO:0005930 GO:0030133;N-term:cytoplasm, axoneme GO:0005737 GO:0005930 GO:0030133
1.11756	1.13522	0.93754	1.05348	0.235688	0.151704	Component of motile flagella 12	Tb927.10.9870	Tb927.10.9870	9	9	9	45.3	45.3	45.3	29.794	6.3849e-94	1259500000	673440000	586040000	0.94315	0.85423	1.0425	0.90766	0.89787	0.0057778	1.06344	0.0678456	+	1198	>Tb927.10.9870 | organism=Trypanosoma_brucei_TREU927 | product=hypothetical protein, conserved | location=Tb927_10_v5.1:2439063-2439860(+) | length=265 | sequence_SO=chromosome | SO=protein_coding	Tb927.10.9870	N/A	N/A	N/A	N/A	GO:0097014;GO:0005737	ciliary plasm;cytoplasm	N/A	N/A	Component of motile flagella 12		0		1.1187	28.7	0.161823
1.04589	1.12644	1.0042	1.05337	0.501528	0.0924422	hypothetical protein, conserved	Tb927.10.14340;Tb11.v5.0843	Tb927.10.14340	17	17	17	19.2	19.2	19.2	126.88	1.0231e-51	710080000	348570000	361510000	0.9994	0.92077	1.0384	0.98778	0.95739	0.00277317	1.05885	0.0729242	+	717	>Tb927.10.14340 | organism=Trypanosoma_brucei_TREU927 | product=hypothetical protein, conserved | location=Tb927_10_v5.1:3487567-3491088(-) | length=1173 | sequence_SO=chromosome | SO=protein_coding	Tb927.10.14340	N/A	N/A	N/A	N/A	GO:0005930;GO:0005737;GO:0031981	axoneme;cytoplasm;nuclear lumen	N/A	N/A	hypothetical protein, conserved		0	C-term:axoneme, cytoplasm(points, weak) GO:0031981 GO:0005737 GO:0005930;N-term:nuclear lumen(strong), cytoplasm GO:0031981 GO:0005737 GO:0005930	0.73492	83	-0.444341
1.09553	1.12701	0.97421	1.05332	0.314731	0.126403	nuclear RNA binding domain 1;nuclear RNA binding domain 2	Tb927.11.14020;Tb927.11.14000	Tb927.11.14020;Tb927.11.14000	18	18	18	49.1	49.1	49.1	30.274	5.1375e-195	93271000000	48258000000	45013000000	0.94354	0.87051	1.0628	0.93741	0.93199	0.00384566	1.06558	0.0702958	+	1430	>Tb927.11.14020 | organism=Trypanosoma_brucei_TREU927 | product=RNA-binding protein (NRBD2) | location=Tb927_11_v5.1:3711538-3712377(+) | length=279 | sequence_SO=chromosome | SO=protein_coding;>Tb927.11.14000 | organism=Trypanosoma_brucei_TREU927 | produc	Tb927.11.14000;Tb927.11.14020	N/A;N/A	N/A;N/A	GO:0003676;GO:0003676	nucleic acid binding;nucleic acid binding	GO:0005737;GO:0005634;GO:0005737;GO:0005634	cytoplasm;nucleus;cytoplasm;nucleus	GO:0003723;GO:0003729;GO:0005515;GO:0003723;GO:0003729;GO:0005515	RNA binding;mRNA binding;protein binding;RNA binding;mRNA binding;protein binding	nuclear RNA binding domain 1;nuclear RNA binding domain 2		0;0
1.01457	1.08252	1.0883	1.05323	0.934801	0.0453009	hypothetical protein, conserved	Tb927.8.4270	Tb927.8.4270	10	10	10	23.8	23.8	23.8	69.165	2.5239e-92	2810200000	1340900000	1469200000	1.0709	0.95033	1.0896	1.0626	1.0147	0.00181049	1.0618	0.0742867	+	3558	>Tb927.8.4270 | organism=Trypanosoma_brucei_TREU927 | product=hypothetical protein, conserved | location=Tb927_08_v5.1:1269793-1271646(-) | length=617 | sequence_SO=chromosome | SO=protein_coding	Tb927.8.4270	N/A	N/A	N/A	N/A	N/A	N/A	N/A	N/A	hypothetical protein, conserved		0		1.2422	38.3	0.312897
1.00292	1.09104	1.0853	1.05312	0.749113	0.058745	pdz domain containing protein, putative	Tb927.6.2090	Tb927.6.2090	14	14	14	22	22	22	78.295	2.4948e-69	9102100000	4323500000	4778600000	1.0488	0.96298	1.1036	1.0654	0.99709	0.00214331	1.05975	0.0737661	+	2913	>Tb927.6.2090 | organism=Trypanosoma_brucei_TREU927 | product=hypothetical protein, conserved | location=Tb927_06_v5.1:676063-678195(-) | length=710 | sequence_SO=chromosome | SO=protein_coding	Tb927.6.2090	N/A	N/A	GO:0008081;GO:0005515	phosphoric diester hydrolase activity;protein binding	GO:0005737	cytoplasm	N/A	N/A	pdz domain containing protein, putative		0		0.9826	21.3	-0.0253239
0.982125	1.06887	1.1201	1.05306	0.531426	0.0840498	3,2-trans-enoyl-CoA isomerase, mitochondrial precursor, putative;3,2-trans-enoyl-CoA isomerase, mitochondrial precursor, putative	Tb927.4.4910	Tb927.4.4910	7	7	4	22.8	22.8	16.8	45.333	1.4147e-79	4983000000	2423600000	2559500000	1.1131	1.0145	1.1569	1.1082	0.98885	0.00319253	1.05703	0.0727599	+	2622	>Tb927.4.4910 | organism=Trypanosoma_brucei_TREU927 | product=3,2-trans-enoyl-CoA isomerase, mitochondrial precursor, putative | location=Tb927_04_v5.1:1344760-1345962(-) | length=400 | sequence_SO=chromosome | SO=protein_coding	Tb927.4.4910;Tb927.4.4910	N/A;N/A	N/A;N/A	GO:0003824;GO:0003824	catalytic activity;catalytic activity	GO:0005737;GO:0005739;GO:0005739	cytoplasm;mitochondrion;mitochondrion	N/A;N/A	N/A;N/A	3,2-trans-enoyl-CoA isomerase, mitochondrial precursor, putative;3,2-trans-enoyl-CoA isomerase, mitochondrial precursor, putative		2;0		1.1781;1.1781	20.8;20.8	0.236462004;0.236462004
1.10555	1.16028	0.89948	1.05297	0.200741	0.178134	Protein arginine N-methyltransferase 1 catalytic subunit	Tb927.1.4690	Tb927.1.4690	9	9	9	34.2	34.2	34.2	39.206	1.8858e-77	4358800000	3612700000	746130000	0.93363	0.88158	1.0797	0.89308	0.89146	0.00818911	1.0551	0.0653652	+	500	>Tb927.1.4690 | organism=Trypanosoma_brucei_TREU927 | product=arginine N-methyltransferase (PRMT1) | location=Tb927_01_v5.1:964186-965223(+) | length=345 | sequence_SO=chromosome | SO=protein_coding	Tb927.1.4690	N/A	N/A	GO:0008168	methyltransferase activity	GO:0005737	cytoplasm	GO:0016273;GO:0003729;GO:0005515;GO:0016274	arginine N-methyltransferase activity;mRNA binding;protein binding;protein-arginine N-methyltransferase activity	Protein arginine N-methyltransferase 1 catalytic subunit		0	N-term:cytoplasm(patchy) GO:0005737 GO:0005730;C-term:cytoplasm, nucleolus GO:0005737 GO:0005730	2.3539	60.2	1.23505
1.13581	1.04312	0.98825	1.05293	0.437635	0.103959	protein phoshatase 1, putative;protein phosphatase 1, putative	Tb927.4.3560;Tb927.4.3610	Tb927.4.3560;Tb927.4.3610	6	6	6	25.8	25.8	25.8	36.828	9.8486e-42	1013700000	501860000	511880000	0.97987	0.86756	1.1663	0.97987	0.96043	0.00348359	1.05573	0.0717636	+	2555	>Tb927.4.3560 | organism=Trypanosoma_brucei_TREU927 | product=protein phoshatase 1, putative | location=Tb927_04_v5.1:912908-913888(-) | length=326 | sequence_SO=chromosome | SO=protein_coding;>Tb927.4.3610 | organism=Trypanosoma_brucei_TREU927 | product=p	Tb927.4.3560;Tb927.4.3610	N/A;N/A	N/A;N/A	GO:0016787;GO:0016787	hydrolase activity;hydrolase activity	GO:0005634;N/A	nucleus;N/A	GO:0016787;GO:0004722;GO:0016787;GO:0004722	hydrolase activity;protein serine/threonine phosphatase activity;hydrolase activity;protein serine/threonine phosphatase activity	protein phoshatase 1, putative;protein phosphatase 1, putative		0;0	N-term:nucleolus GO:0005730 GO:0005634;C-term:nucleolus(25%, strong), nucleoplasm(25%), nucleus(75%) GO:0005730 GO:0005634;C-term:endocytic(weak), nucleus(	1.7212	17.7	0.783415
1.14222	1.11985	0.94092	1.0528	0.209779	0.163912	60S ribosomal protein L6, putative	Tb927.10.11390	Tb927.10.11390	18	18	18	68.8	68.8	68.8	21.185	5.3058e-235	73977000000	39126000000	34851000000	0.91115	0.83325	1.0355	0.89635	0.92767	0.00581104	1.06766	0.0657572	+	576	>Tb927.10.11390 | organism=Trypanosoma_brucei_TREU927 | product=60S ribosomal protein L6, putative | location=Tb927_10_v5.1:2777404-2777982(+) | length=192 | sequence_SO=chromosome | SO=protein_coding	Tb927.10.11390	GO:0005622;GO:0005840	intracellular;ribosome	GO:0003735	structural constituent of ribosome	GO:0005737;GO:0000315	cytoplasm;organellar large ribosomal subunit	GO:0042301;GO:0003735	phosphate ion binding;structural constituent of ribosome	60S ribosomal protein L6, putative		0		1.273	18.3	0.348232
1.16805	1.02908	0.96774	1.05268	0.31049	0.138091	conserved protein, unknown function	Tb927.1.670	Tb927.1.670	9	9	9	18.2	18.2	18.2	65.781	4.8575e-114	984060000	487100000	496970000	0.95277	0.81529	1.1481	0.96091	0.93357	0.00531885	1.05496	0.0693097	+	514	>Tb927.1.670 | organism=Trypanosoma_brucei_TREU927 | product=hypothetical protein, conserved | location=Tb927_01_v5.1:228266-230110(-) | length=614 | sequence_SO=chromosome | SO=protein_coding	Tb927.1.670	N/A	N/A	N/A	N/A	GO:0005737;GO:0005634	cytoplasm;nucleus	N/A	N/A	conserved protein, unknown function		0	N-term:cytoplasm(points) GO:0005737 GO:0005634;C-term:cytoplasm(points), nucleus(point) GO:0005737 GO:0005634	1.6136	42.8	0.690283
0.977422	1.05536	1.1399	1.05266	0.460078	0.098519	nexin-dynein regulatory complex 4	Tb927.9.15050;Tb927.3.2020;Tb927.8.8350;Tb927.4.3910	Tb927.9.15050	15	13	13	32.1	30.6	30.6	54.165	5.8611e-68	1673900000	695310000	978570000	1.1252	1.0029	1.1512	1.1252	1.0231	0.00391351	1.05756	0.0716585	+	3908	>Tb927.9.15050 | organism=Trypanosoma_brucei_TREU927 | product=trypanin-related protein, putative | location=Tb927_09_v5.1:2349174-2350559(+) | length=461 | sequence_SO=chromosome | SO=protein_coding	Tb927.9.15050	GO:0031514	motile cilium	N/A	N/A	GO:0005930	axoneme	GO:0008017	microtubule binding	nexin-dynein regulatory complex 4		0	N-term:axoneme, basal body(weak), pro-basal body(weak) GO:0005930
1.04474	1.08376	1.0404	1.05263	1.10106	0.0362428	hypothetical protein, conserved	Tb927.8.2290	Tb927.8.2290	10	10	10	53	53	53	23.428	4.7998e-170	3669800000	1736900000	1932900000	1.0214	0.93759	1.1075	1.0294	0.93976	0.00118954	1.0563	0.0736641	+	3474	>Tb927.8.2290 | organism=Trypanosoma_brucei_TREU927 | product=hypothetical protein, conserved | location=Tb927_08_v5.1:697189-697848(+) | length=219 | sequence_SO=chromosome | SO=protein_coding	Tb927.8.2290	N/A	N/A	N/A	N/A	GO:0005930;GO:0005737;GO:0005634	axoneme;cytoplasm;nucleus	N/A	N/A	hypothetical protein, conserved		0	N-term:nucleoplasm(strong, 25%), axoneme(25%), cytoplasm GO:0005737 GO:0005634 GO:0005930;C-term:nucleus(points), axoneme, cytoplasm(weak) GO:0005737 GO:0005634 GO:0005930	0.6994	16.6	-0.51581
1.27616	1.12237	0.76604	1.05252	0.0580533	0.344748	LMBR1-like membrane protein, putative	Tb927.6.1980	Tb927.6.1980	5	5	5	11.7	11.7	11.7	65.749	3.7949e-17	1072800000	559620000	513200000	1.0202	0.76877	1.0825	0.75904	0.88856	0.0249939	1.05486	0.0402033	+	2907	>Tb927.6.1980 | organism=Trypanosoma_brucei_TREU927 | product=hypothetical protein, conserved | location=Tb927_06_v5.1:647471-649222(-) | length=583 | sequence_SO=chromosome | SO=protein_coding	Tb927.6.1980	N/A	N/A	N/A	N/A	N/A	N/A	N/A	N/A	LMBR1-like membrane protein, putative		9	N-term:cytoplasm(25%), flagellar cytoplasm(25%), nuclear lumen(25%)
1.31588	0.874049	0.99613	1.05251	0.0973438	0.294551	SUMO-interacting motif-containing protein	Tb927.9.1410	Tb927.9.1410	5	5	4	9.8	9.8	8.8	66.632	3.9283e-36	794900000	426610000	368290000	0.94963	0.73291	1.3778	0.9676	0.98977	0.0192679	1.06202	0.051431	+	3894	>Tb927.9.1410 | organism=Trypanosoma_brucei_TREU927 | product=hypothetical protein, conserved | location=Tb927_09_v5.1:347479-349320(-) | length=613 | sequence_SO=chromosome | SO=protein_coding	Tb927.9.1410	N/A	N/A	N/A	N/A	GO:0005737;GO:0005635;GO:0005654;GO:0005634	cytoplasm;nuclear envelope;nucleoplasm;nucleus	N/A	N/A	SUMO-interacting motif-containing protein		0
1.07876	1.04184	1.0546	1.05247	1.25847	0.0279735	ethanolamine phosphotransferase (EPT)	Tb927.10.13290	Tb927.10.13290	5	5	5	13.6	13.6	13.6	45.283	1.6439e-56	3339300000	1616500000	1722800000	1.0256	0.9029	1.1677	1.0368	0.96561	0.00106849	1.0584	0.0735487	+	660	>Tb927.10.13290 | organism=Trypanosoma_brucei_TREU927 | product=ethanolamine phosphotransferase (EPT) | location=Tb927_10_v5.1:3246411-3247649(-) | length=412 | sequence_SO=chromosome | SO=protein_coding	Tb927.10.13290	GO:0016020	membrane	GO:0016780	phosphotransferase activity, for other substituted phosphate groups	GO:0005739;GO:0005635;GO:0005634	mitochondrion;nuclear envelope;nucleus	GO:0004307	ethanolaminephosphotransferase activity	ethanolamine phosphotransferase (EPT)		8	N-term:mitochondrion GO:0005739 GO:0005635;C-term:nuclear envelope(50%) GO:0005739 GO:0005635	0.22511	20.5	-2.1513
1.18005	1.03323	0.9956	1.0523	0.262519	0.157622	hypothetical protein, conserved	Tb927.10.9150	Tb927.10.9150	4	4	4	25	25	25	33.243	1.7469e-57	695400000	370980000	324420000	0.87551	0.82263	1.1405	0.94362	0.92848	0.00487719	1.06963	0.0674295	+	1171	>Tb927.10.9150 | organism=Trypanosoma_brucei_TREU927 | product=hypothetical protein, conserved | location=Tb927_10_v5.1:2266922-2267824(+) | length=300 | sequence_SO=chromosome | SO=protein_coding	Tb927.10.9150	N/A	N/A	N/A	N/A	GO:0005737	cytoplasm	N/A	N/A	hypothetical protein, conserved		0	C-term:endocytic, cytoplasm(reticulated) GO:0030133 GO:0005737	0.89133	26.6	-0.165968
1.00911	0.953471	1.2183	1.05206	0.248294	0.160086	Nuclear cap-binding protein subunit 66	Tb927.3.1340	Tb927.3.1340	8	8	8	15.9	15.9	15.9	66.646	1.2258e-40	1457500000	695150000	762370000	1.1298	0.93856	1.2453	1.1936	1.0636	0.00831394	1.06029	0.0665555	+	2196	>Tb927.3.1340 | organism=Trypanosoma_brucei_TREU927 | product=ZFP family member, putative (ZC3H7) | location=Tb927_03_v5.1:336135-337895(+) | length=586 | sequence_SO=chromosome | SO=protein_coding	Tb927.3.1340	N/A	N/A	N/A	N/A	GO:0005846;GO:0005654;GO:0005634	nuclear cap binding complex;nucleoplasm;nucleus	GO:0003723	RNA binding	Nuclear cap-binding protein subunit 66		0		1.1485	26.8	0.199751
1.10653	1.0701	1.0613	1.05171	0.504547	0.0853501	hypothetical protein, conserved	Tb927.11.16230	Tb927.11.16230	18	18	17	19.4	19.4	18.8	111.77	1.0439e-72	1875800000	1017200000	858590000	1.0532	0.87986	1.0995	0.9785	0.954	0.00117562	1.07931	0.0708097	+	1554	>Tb927.11.16230 | organism=Trypanosoma_brucei_TREU927 | product=hypothetical protein, conserved | location=Tb927_11_v5.1:4294242-4297163(-) | length=973 | sequence_SO=chromosome | SO=protein_coding	Tb927.11.16230	N/A	N/A	GO:0005515	protein binding	GO:0005737;GO:0005654;GO:0005634	cytoplasm;nucleoplasm;nucleus	N/A	N/A	hypothetical protein, conserved		0
1.12532	1.11608	0.92869	1.05167	0.243794	0.141143	60S ribosomal protein L9, putative;60S ribosomal protein L9, putative	Tb927.10.1100;Tb927.6.4690	Tb927.10.1100;Tb927.6.4690	18	18	18	76.2	76.2	76.2	21.857	0	90513000000	47313000000	43200000000	0.92569	0.85945	1.0766	0.9136	0.9102	0.00596113	1.0567	0.0661363	+	561	>Tb927.10.1100 | organism=Trypanosoma_brucei_TREU927 | product=60S ribosomal protein L9, putative | location=Tb927_10_v5.1:291635-292204(-) | length=189 | sequence_SO=chromosome | SO=protein_coding;>Tb927.6.4690 | organism=Trypanosoma_brucei_TREU927 | prod	Tb927.10.1100;Tb927.6.4690	GO:0005840;GO:0005840	ribosome;ribosome	GO:0019843;GO:0003735;GO:0019843;GO:0003735	rRNA binding;structural constituent of ribosome;rRNA binding;structural constituent of ribosome	GO:0005737;GO:0005840;GO:0005840	cytoplasm;ribosome;ribosome	GO:0003735;N/A	structural constituent of ribosome;N/A	60S ribosomal protein L9, putative;60S ribosomal protein L9, putative		0;0	N-term:cytoplasm(patchy), nucleolus GO:0005737 GO:0005730	1.207	21.6	0.271426
1.02571	1.0112	1.1609	1.05127	0.593547	0.0704639	hook complex protein, conserved	Tb927.10.8820	Tb927.10.8820	12	12	12	21.1	21.1	21.1	84.701	8.4963e-45	1305700000	621230000	684430000	1.1229	0.93261	1.1596	1.1169	0.9986	0.00395593	1.06594	0.0707345	+	1153	>Tb927.10.8820 | organism=Trypanosoma_brucei_TREU927 | product=hypothetical protein, conserved | location=Tb927_10_v5.1:2179895-2182195(+) | length=766 | sequence_SO=chromosome | SO=protein_coding	Tb927.10.8820	N/A	N/A	N/A	N/A	N/A	N/A	GO:0032403	protein complex binding	hook complex protein, conserved		0	C-term:hook complex(75%) GO:0120120	0.98874	49.5	-0.0163369
1.09772	1.01606	1.055	1.05116	0.785066	0.0544366	hypothetical protein, conserved	Tb927.11.9760	Tb927.11.9760	6	5	5	17	15.6	15.6	45.743	2.4883e-37	1301100000	667110000	633980000	1.0231	0.89251	1.1971	1.0397	0.964	0.00181341	1.05626	0.0712224	+	2023	>Tb927.11.9760 | organism=Trypanosoma_brucei_TREU927 | product=hypothetical protein, conserved | location=Tb927_11_v5.1:2638761-2640053(-) | length=430 | sequence_SO=chromosome | SO=protein_coding	Tb927.11.9760	N/A	N/A	N/A	N/A	GO:0005654;GO:0005634	nucleoplasm;nucleus	N/A	N/A	hypothetical protein, conserved		0
1.11264	1.18658	0.86989	1.05102	0.136655	0.221832	hypothetical protein, conserved	Tb927.11.11600	Tb927.11.11600	3	3	3	33.5	33.5	33.5	221.4	8.3637e-10	392200000	303100000	89095000	0.85431	0.85589	0.96376	0.85383	0.85175	0.0110204	1.05637	0.0576064	+	1304	>Tb927.11.11600 | organism=Trypanosoma_brucei_TREU927 | product=hypothetical protein, conserved | location=Tb927_11_v5.1:3110682-3116660(+) | length=1992 | sequence_SO=chromosome | SO=protein_coding	Tb927.11.11600	N/A	N/A	N/A	N/A	N/A	N/A	N/A	N/A	hypothetical protein, conserved		0
1.09953	1.07477	0.9971	1.05102	0.513955	0.0805196	ABC transporter, putative	Tb927.8.2380;REV__Tb927.10.160	Tb927.8.2380	11	11	10	11.2	11.2	10.7	126.93	1.1843e-35	1374300000	781070000	593180000	0.98373	0.87798	1.1271	0.97875	0.93043	0.00234534	1.05713	0.0699763	+	3478	>Tb927.8.2380 | organism=Trypanosoma_brucei_TREU927 | product=ABC transporter, putative | location=Tb927_08_v5.1:713071-716547(+) | length=1158 | sequence_SO=chromosome | SO=protein_coding	Tb927.8.2380	GO:0016020	membrane	GO:0005524;GO:0016887	ATP binding;ATPase activity	GO:0020016;GO:0016021;GO:0031982	ciliary pocket;integral component of membrane;vesicle	GO:0042626;GO:0020037;GO:0042803	ATPase activity, coupled to transmembrane movement of substances;heme binding;protein homodimerization activity	ABC transporter, putative		9		0.36537	47.6	-1.45257
1.11736	1.03508	1.0325	1.05074	0.555429	0.0783706	hypothetical protein, conserved	Tb927.7.1330	Tb927.7.1330	10	10	10	36.9	36.9	36.9	39.755	2.0475e-38	2391800000	1187700000	1204100000	1.0357	0.87421	1.1611	0.9998	0.95419	0.00209232	1.06164	0.069847	+	3106	>Tb927.7.1330 | organism=Trypanosoma_brucei_TREU927 | product=hypothetical protein, conserved | location=Tb927_07_v5.1:342229-343296(+) | length=355 | sequence_SO=chromosome | SO=protein_coding	Tb927.7.1330	N/A	N/A	N/A	N/A	N/A	N/A	N/A	N/A	hypothetical protein, conserved		0	C-term:flagellar cytoplasm, nucleoplasm, cytoplasm GO:0097014 GO:0005654 GO:0005737	0.1906	26.2	-2.39138
1.04734	1.11109	1.0159	1.05067	0.564389	0.0783309	proteasome regulatory non-ATP-ase subunit 3	Tb927.11.2130	Tb927.11.2130	20	20	19	64.7	64.7	62.9	38.167	2.5464e-278	13060000000	7033000000	6026700000	1.0132	0.94232	1.1017	0.99359	0.96253	0.00211364	1.05811	0.0698077	+	1620	>Tb927.11.2130 | organism=Trypanosoma_brucei_TREU927 | product=proteasome regulatory non-ATP-ase subunit 3 (RPN3) | location=Tb927_11_v5.1:605650-606813(+) | length=334 | sequence_SO=chromosome | SO=protein_coding	Tb927.11.2130	GO:0000502	proteasome complex	GO:0030234	enzyme regulator activity	GO:0005737;GO:0005654;GO:0005838	cytoplasm;nucleoplasm;proteasome regulatory particle	GO:0004175	endopeptidase activity	proteasome regulatory non-ATP-ase subunit 3		0	C-term:nucleoplasm(points), cytoplasm GO:0005737 GO:0005654
1.09266	1.12082	0.97152	1.05059	0.3083	0.12169	Component of motile flagella 39;roadblock/LC7 family member	Tb927.8.6950;Tb927.4.5370	Tb927.8.6950;Tb927.4.5370	7	7	7	76.7	76.7	76.7	13.191	4.5446e-44	2060200000	1131000000	929150000	0.93829	0.87108	1.0524	0.93829	0.93972	0.0037735	1.06167	0.0668359	+	3700	>Tb927.8.6950 | organism=Trypanosoma_brucei_TREU927 | product=dynein light chain 2B, cytoplasmic, putative,predicted dynein modulator,roadblock/LC7 family member | location=Tb927_08_v5.1:2005551-2005920(+) | length=116 | sequence_SO=chromosome | SO=protein	Tb927.4.5370;Tb927.8.6950	N/A;N/A	N/A;N/A	N/A;N/A	N/A;N/A	N/A;GO:0005930;GO:0005737;GO:0005868	N/A;axoneme;cytoplasm;cytoplasmic dynein complex	N/A;GO:0003777	N/A;microtubule motor activity	Component of motile flagella 39;roadblock/LC7 family member		0;0		1.0496	46.8	0.0698396
1.07581	1.02072	1.0873	1.05058	1.06861	0.0367279	calcium motive p-type ATPase, putative	Tb927.9.15460;REV__Tb927.3.5590;REV__Tb927.11.5780	Tb927.9.15460	52	52	52	56.7	56.7	56.7	113.97	0	30904000000	15116000000	15788000000	1.0556	0.89455	1.15	1.0552	0.99127	0.00158515	1.06128	0.0708437	+	3922	>Tb927.9.15460 | organism=Trypanosoma_brucei_TREU927 | product=calcium motive p-type ATPase, putative | location=Tb927_09_v5.1:2404148-2407273(+) | length=1041 | sequence_SO=chromosome | SO=protein_coding	Tb927.9.15460	GO:0016021	integral component of membrane	GO:0000166	nucleotide binding	GO:0016021;GO:0005886	integral component of membrane;plasma membrane	GO:0005524;GO:0015662;GO:0005388	ATP binding;ATPase activity, coupled to transmembrane movement of ions, phosphorylative mechanism;calcium-transporting ATPase activity	calcium motive p-type ATPase, putative		8
1.02172	1.11038	1.0437	1.05053	0.644793	0.0605888	tubulin cofactor C domain-containing protein RP2	Tb927.10.14010	Tb927.10.14010	12	12	12	37.4	37.4	37.4	50.631	1.0376e-108	5753100000	2418000000	3335100000	0.97864	0.93665	1.0858	1.0195	0.97874	0.00201378	1.0586	0.069974	+	698	>Tb927.10.14010 | organism=Trypanosoma_brucei_TREU927 | product=hypothetical protein, conserved | location=Tb927_10_v5.1:3413886-3415277(-) | length=463 | sequence_SO=chromosome | SO=protein_coding	Tb927.10.14010	GO:0005815	microtubule organizing center	GO:0005515	protein binding	GO:0097537;GO:0036064	Y-shaped link;ciliary basal body	GO:0005096	GTPase activator activity	tubulin cofactor C domain-containing protein RP2		0	C-term:basal body GO:0036064	0.91611	35.8	-0.126407
1.15595	0.964506	1.0353	1.05052	0.325967	0.127629	hypothetical protein, conserved	Tb927.7.6180	Tb927.7.6180	7	7	7	37.1	37.1	37.1	29.957	3.9246e-30	713600000	363450000	350160000	1.003	0.82794	1.2377	1.0311	0.95623	0.00493288	1.05192	0.0670415	+	3329	>Tb927.7.6180 | organism=Trypanosoma_brucei_TREU927 | product=hypothetical protein, conserved | location=Tb927_07_v5.1:1671153-1671989(-) | length=278 | sequence_SO=chromosome | SO=protein_coding	Tb927.7.6180	N/A	N/A	N/A	N/A	N/A	N/A	N/A	N/A	hypothetical protein, conserved		0	N-term:flagellar membrane(end, distal) GO:0060170	1.071	36.1	0.0989585
1.08486	1.0257	1.0541	1.05045	0.998543	0.0394356	Tir chaperone protein (CesT) family, putative	Tb927.10.9240	Tb927.10.9240	8	8	8	32.1	32.1	32.1	39.755	1.1195e-42	2248900000	1105300000	1143600000	0.99338	0.90461	1.183	1.0408	0.97494	0.00135577	1.05489	0.0706044	+	1173	>Tb927.10.9240 | organism=Trypanosoma_brucei_TREU927 | product=hypothetical protein, conserved | location=Tb927_10_v5.1:2289348-2290445(+) | length=365 | sequence_SO=chromosome | SO=protein_coding	Tb927.10.9240	GO:0005737	cytoplasm	N/A	N/A	GO:0051286;GO:0036064	cell tip;ciliary basal body	N/A	N/A	Tir chaperone protein (CesT) family, putative		0	C-term:cell tip(posterior), basal body, pro-basal body, hook complex GO:0051286 GO:0036064 GO:0120280 GO:0120120
1.09724	1.02994	1.04	1.05039	0.79906	0.0488248	hypothetical protein, conserved	Tb927.6.620	Tb927.6.620	50	50	50	25.5	25.5	25.5	301.88	2.7677e-240	3521600000	1792400000	1729200000	0.96727	0.86666	1.1554	1.024	0.95738	0.00163331	1.05573	0.0702173	+	3072	>Tb927.6.620 | organism=Trypanosoma_brucei_TREU927 | product=hypothetical protein, conserved | location=Tb927_06_v5.1:250957-259143(-) | length=2728 | sequence_SO=chromosome | SO=protein_coding	Tb927.6.620	N/A	N/A	N/A	N/A	GO:0005930;GO:0005737	axoneme;cytoplasm	GO:0005515	protein binding	hypothetical protein, conserved		0		0.82907	34.6	-0.270434
0.966557	1.02822	1.1728	1.05033	0.327014	0.126429	chaperone protein DnaJ, putative	Tb927.9.8410	Tb927.9.8410	14	14	14	47.3	47.3	47.3	35.594	2.5392e-126	6218100000	3196600000	3021500000	1.1402	1.0185	1.1711	1.1562	1.0873	0.00557873	1.05586	0.0668246	+	4103	>Tb927.9.8410 | organism=Trypanosoma_brucei_TREU927 | product=chaperone protein DNAj, putative | location=Tb927_09_v5.1:1371064-1372068(-) | length=334 | sequence_SO=chromosome | SO=protein_coding	Tb927.9.8410	N/A	N/A	GO:0031072;GO:0051082	heat shock protein binding;unfolded protein binding	GO:0005739	mitochondrion	GO:0051082	unfolded protein binding	chaperone protein DnaJ, putative		0
1.04836	1.01968	1.0944	1.05025	0.972151	0.0420135	sedoheptulose-1,7-bisphosphatase	Tb927.2.5800	Tb927.2.5800	13	13	13	47.9	47.9	47.9	35.502	4.4327e-99	7913500000	3952600000	3960900000	1.0787	0.94138	1.1795	1.0827	1.0133	0.00168765	1.05415	0.0702951	+	2158	>Tb927.2.5800 | organism=Trypanosoma_brucei_TREU927 | product=sedoheptulose-1,7-bisphosphatase (SBPase) | location=Tb927_02_v5.1:1046357-1047355(+) | length=332 | sequence_SO=chromosome | SO=protein_coding	Tb927.2.5800	N/A	N/A	GO:0042132;GO:0016791	fructose 1,6-bisphosphate 1-phosphatase activity;phosphatase activity	GO:0005737;GO:0020015	cytoplasm;glycosome	N/A	N/A	sedoheptulose-1,7-bisphosphatase		0	N-term:cytoplasm(50%, weak), glycosome(50%), flagellar cytoplasm(50%, weak), nuclear lumen(50%, weak) GO:0020015 GO:0005730 GO:0005737;C-term:nucleolus(50%), cytoplasm(75%), endocytic(weak) GO:0020015 GO:0005730 GO:0005737	0.95835	19.5	-0.0613755
1.05313	1.07608	1.0429	1.0501	1.06818	0.0366525	hypothetical protein, conserved	Tb927.9.5410	Tb927.9.5410	13	13	12	54.5	54.5	52.2	34.163	3.6773e-94	3727000000	1995700000	1731300000	1.0237	0.92422	1.1214	1.0211	0.97119	0.00101589	1.05737	0.0701973	+	4030	>Tb927.9.5410 | organism=Trypanosoma_brucei_TREU927 | product=hypothetical protein, conserved | location=Tb927_09_v5.1:942084-942977(+) | length=297 | sequence_SO=chromosome | SO=protein_coding	Tb927.9.5410	N/A	N/A	GO:0005509	calcium ion binding	GO:0005930	axoneme	N/A	N/A	hypothetical protein, conserved		0
1.05171	1.08001	1.0373	1.04991	0.977178	0.0413379	histidyl-tRNA synthetase	Tb927.6.2060	Tb927.6.2060	20	20	20	54.1	54.1	54.1	53.345	3.8147e-126	5515400000	2679700000	2835700000	1.0281	0.92885	1.1225	1.018	0.9625	0.00112748	1.05634	0.0698396	+	2912	>Tb927.6.2060 | organism=Trypanosoma_brucei_TREU927 | product=histidyl-tRNA synthetase | location=Tb927_06_v5.1:670558-672794(-) | length=477 | sequence_SO=chromosome | SO=protein_coding	Tb927.6.2060	GO:0005737	cytoplasm	GO:0005524;GO:0004821	ATP binding;histidine-tRNA ligase activity	GO:0097014;GO:0005737;GO:0031981	ciliary plasm;cytoplasm;nuclear lumen	N/A	N/A	histidyl-tRNA synthetase		0		1.3081	55	0.387473
1.10296	1.00835	1.0641	1.04987	0.675866	0.0630749	Acidic leucine-rich nuclear phosphoprotein 32 family member	Tb927.5.1270	Tb927.5.1270	8	8	8	39.5	39.5	39.5	24.034	1.0974e-87	2061100000	1133300000	927780000	1.0272	0.87845	1.1896	1.0383	1.0134	0.00207042	1.05847	0.0692003	+	2683	>Tb927.5.1270 | organism=Trypanosoma_brucei_TREU927 | product=hypothetical protein, conserved | location=Tb927_05_v5.1:476791-477438(+) | length=215 | sequence_SO=chromosome | SO=protein_coding	Tb927.5.1270	N/A	N/A	N/A	N/A	N/A	N/A	N/A	N/A	Acidic leucine-rich nuclear phosphoprotein 32 family member		0	N-term:nuclear lumen(50%), cytoplasm(weak) GO:0031981	1.2006	17.8	0.263756
1.06793	1.07916	1.0283	1.04986	0.765387	0.0511041	SPRY domain/Ankyrin repeats (3 copies), putative	Tb927.10.15730;Tb11.v5.0440	Tb927.10.15730	10	10	10	3.1	3.1	3.1	383.41	9.1149e-30	231830000	115160000	116670000	0.97653	0.9034	1.0754	1.0025	0.93809	0.00127029	1.05846	0.0694414	+	792	>Tb927.10.15730 | organism=Trypanosoma_brucei_TREU927 | product=hypothetical protein, conserved | location=Tb927_10_v5.1:3871247-3881629(+) | length=3460 | sequence_SO=chromosome | SO=protein_coding	Tb927.10.15730	N/A	N/A	GO:0005515	protein binding	GO:0005930;GO:0005737	axoneme;cytoplasm	N/A	N/A	SPRY domain/Ankyrin repeats (3 copies), putative		0	N-term:paraflagellar rod, cytoplasm(reticulated) GO:0097740 GO:0005737 GO:0030133;C-term:paraflagellar rod, endocytic GO:0097740 GO:0005737 GO:0030133	0.67271	238.5	-0.571943
1.02956	1.01745	1.1118	1.04984	0.709789	0.0567005	expression site-associated gene 3 (ESAG3), degenerate	Tb927.3.290	Tb927.3.290	3	3	3	15.1	15.1	15.1	36.82	3.0032e-21	2989700000	1465400000	1524300000	1.0573	0.9469	1.1842	1.1025	0.98609	0.00225971	1.05294	0.0692538	+	2273	>Tb927.3.290 | organism=Trypanosoma_brucei_TREU927 | product=expression site-associated gene (ESAG, pseudogene), putative,expression site-associated gene 3 (ESAG3), degenerate | location=Tb927_03_v5.1:51868-52860(+) | length=331 | sequence_SO=chromosome |	Tb927.3.290	N/A	N/A	N/A	N/A	N/A	N/A	N/A	N/A	expression site-associated gene 3 (ESAG3), degenerate		1		0.009201	188.6	-6.76399
1.066	0.982125	1.1339	1.04974	0.525366	0.0793165	hypothetical protein, conserved	Tb927.5.4470;Tb05.5K5.120	Tb927.5.4470;Tb05.5K5.120	13	13	13	17.8	17.8	17.8	95.764	1.7038e-34	1159100000	562930000	596150000	1.1613	0.90027	1.1935	1.1011	1.0461	0.00354699	1.06067	0.0683754	+	159	>Tb927.5.4470 | organism=Trypanosoma_brucei_TREU927 | product=hypothetical protein, conserved | location=Tb927_05_v5.1:1376584-1379121(-) | length=845 | sequence_SO=chromosome | SO=protein_coding;>Tb05.5K5.120 | organism=Trypanosoma_brucei_TREU927 | produc	Tb927.5.4470	N/A	N/A	N/A	N/A	GO:0035869	ciliary transition zone	N/A	N/A	hypothetical protein, conserved		0	N-term:flagellum(proximal, end) GO:0005929 GO:0035869;C-term:transition zone(75%) GO:0005929 GO:0035869	0.89296	20.6	-0.163333
1.15685	0.930492	1.1135	1.04968	0.255764	0.150902	thymine-7-hydroxylase, putative;2-oxoglutarate (2OG) and Fe(II)-dependent oxygenase superfamily protein, putative	Tb927.5.300b;Tb927.5.300;Tb11.v5.0215	Tb927.5.300b;Tb927.5.300;Tb11.v5.0215	6	5	4	21.6	19.7	17.5	36.741	2.1838e-46	601670000	298540000	303130000	1.0617	0.82831	1.2658	1.0617	1.0612	0.00655835	1.06695	0.0642126	+	253	>Tb927.5.300b | organism=Trypanosoma_brucei_TREU927 | product=unspecified product | location=Tb927_05_v5.1:129147-130109(-) | length=320 | sequence_SO=chromosome | SO=protein_coding;>Tb927.5.300 | organism=Trypanosoma_brucei_TREU927 | product=thymine-7-hyd	Tb927.5.300;Tb927.5.300b	N/A;N/A	N/A;N/A	GO:0016491;GO:0016491	oxidoreductase activity;oxidoreductase activity	GO:0097014;GO:0005737;GO:0020015;GO:0031981;N/A	ciliary plasm;cytoplasm;glycosome;nuclear lumen;N/A	GO:0008198;GO:0016491;N/A	ferrous iron binding;oxidoreductase activity;N/A	thymine-7-hydroxylase, putative;2-oxoglutarate (2OG) and Fe(II)-dependent oxygenase superfamily protein, putative		0;0	C-term:cytoplasm(weak, 100%), cytoplasm(	1.8488	19.6	0.886589
1.09302	1.09371	0.9798	1.04959	0.410499	0.0877793	ribonuclease inhibitor- like protein	Tb927.3.2950	Tb927.3.2950	14	14	14	26.4	26.4	26.4	83.837	7.5232e-118	3322200000	2166100000	1156100000	1.0381	0.88417	1.0977	0.96204	0.91769	0.00297226	1.05551	0.0672373	+	2275	>Tb927.3.2950 | organism=Trypanosoma_brucei_TREU927 | product=ribonuclease inhibitor- like protein | location=Tb927_03_v5.1:759965-762244(-) | length=759 | sequence_SO=chromosome | SO=protein_coding	Tb927.3.2950	N/A	N/A	GO:0005515	protein binding	GO:0005930;GO:0005737	axoneme;cytoplasm	N/A	N/A	ribonuclease inhibitor- like protein		0	N-term:cytoplasm(points) GO:0005737 GO:0005930	0.53859	26.6	-0.892741
1.16618	1.17704	0.83287	1.04952	0.089248	0.247799	65 kDa invariant surface glycoprotein;65 kDa invariant surface glycoprotein;65 kDa invariant surface glycoprotein;65 kDa invariant surface glycoprotein	Tb927.2.3300;Tb927.2.3290;Tb927.2.3280;Tb927.2.3310	Tb927.2.3300;Tb927.2.3290;Tb927.2.3280;Tb927.2.3310	10	10	2	23.9	23.9	3.9	48.199	1.2368e-49	10654000000	5601500000	5052400000	0.85829	0.83652	0.99954	0.80534	0.85181	0.0147113	1.0587	0.0482075	+	2086	>Tb927.2.3300 | organism=Trypanosoma_brucei_TREU927 | product=65 kDa invariant surface glycoprotein | location=Tb927_02_v5.1:608010-609991(+) | length=436 | sequence_SO=chromosome | SO=protein_coding;>Tb927.2.3290 | organism=Trypanosoma_brucei_TREU927 | pr	Tb927.2.3280;Tb927.2.3290;Tb927.2.3300;Tb927.2.3310	N/A;N/A;N/A;N/A	N/A;N/A;N/A;N/A	N/A;N/A;N/A;N/A	N/A;N/A;N/A;N/A	GO:0005886;GO:0005886;GO:0005886;GO:0005886	plasma membrane;plasma membrane;plasma membrane;plasma membrane	N/A;N/A;N/A;N/A	N/A;N/A;N/A;N/A	65 kDa invariant surface glycoprotein;65 kDa invariant surface glycoprotein;65 kDa invariant surface glycoprotein;65 kDa invariant surface glycoprotein		1;1;1;1		0.050659	105.5	-4.30304
1.09741	1.08799	0.96846	1.04945	0.414205	0.0896305	U3 small nucleolar RNA-associated protein 6, putative	Tb927.9.15330	Tb927.9.15330	6	6	6	6.8	6.8	6.8	100.03	4.5924e-17	383260000	190560000	192710000	0.96296	0.87221	1.1094	0.96296	0.95901	0.00334721	1.05128	0.0671014	+	3919	>Tb927.9.15330 | organism=Trypanosoma_brucei_TREU927 | product=hypothetical protein, conserved | location=Tb927_09_v5.1:2378760-2381453(+) | length=897 | sequence_SO=chromosome | SO=protein_coding	Tb927.9.15330	N/A	N/A	GO:0030515	snoRNA binding	GO:0005737;GO:0005634	cytoplasm;nucleus	N/A	N/A	U3 small nucleolar RNA-associated protein 6, putative		0	N-term:cytoplasm(points) GO:0005737 GO:0005730 GO:0005654;C-term:nucleolus(strong), nucleoplasm GO:0005737 GO:0005730 GO:0005654
1.11058	1.02261	0.99179	1.04943	0.616814	0.0636537	pre-mRNA splicing factor 19	Tb927.2.5240	Tb927.2.5240	16	16	16	44.4	44.4	44.4	54.268	3.3094e-233	4982200000	2408700000	2573600000	1.0449	0.8892	1.1841	1.0151	0.96403	0.00279458	1.04166	0.0683972	+	2152	>Tb927.2.5240 | organism=Trypanosoma_brucei_TREU927 | product=PRP19-like protein, putative (TbPRP19) | location=Tb927_02_v5.1:921221-922750(+) | length=509 | sequence_SO=chromosome | SO=protein_coding	Tb927.2.5240	N/A	N/A	GO:0005515;GO:0004842	protein binding;ubiquitin-protein transferase activity	GO:0000974;GO:0005654;GO:0005634	Prp19 complex;nucleoplasm;nucleus	N/A	N/A	pre-mRNA splicing factor 19		0	C-term:nucleoplasm GO:0005654 GO:0005730;N-term:nucleoplasm(points), nucleolus(peripheral, points) GO:0005654 GO:0005730	1.7199	83.9	0.782325
1.06314	1.01921	1.078	1.04918	1.09699	0.0306586	Domain of unknown function (DUF4042), putative	Tb927.10.1310	Tb927.10.1310	10	10	10	15	15	15	102.74	7.6176e-46	1131600000	549190000	582460000	1.0213	0.9162	1.1856	1.0652	0.9878	0.00140321	1.05345	0.06897	+	649	>Tb927.10.1310 | organism=Trypanosoma_brucei_TREU927 | product=hypothetical protein, conserved | location=Tb927_10_v5.1:346938-349772(-) | length=944 | sequence_SO=chromosome | SO=protein_coding	Tb927.10.1310	N/A	N/A	GO:0005488	binding	N/A	N/A	N/A	N/A	Domain of unknown function (DUF4042), putative		0	C-term:cytoplasm(25%) GO:0005737	1.5305	32.6	0.614003
1.10306	1.20636	0.84365	1.04917	0.112583	0.24552	Component of motile flagella 44	Tb927.5.2270	Tb927.5.2270	7	7	6	15.5	15.5	14	53.67	8.2317e-28	559660000	279740000	279910000	0.9524	0.90532	1.0154	0.83808	0.85276	0.0136955	1.05102	0.0524434	+	2733	>Tb927.5.2270 | organism=Trypanosoma_brucei_TREU927 | product=hypothetical protein, conserved | location=Tb927_05_v5.1:762850-764286(+) | length=478 | sequence_SO=chromosome | SO=protein_coding	Tb927.5.2270	N/A	N/A	GO:0005515	protein binding	GO:0005930;GO:0005737	axoneme;cytoplasm	N/A	N/A	Component of motile flagella 44		0		0.55523	20.9	-0.848843
1.1792	1.12566	0.84889	1.04906	0.120582	0.224596	ATPase family associated with various cellular activities (AAA), putative	Tb927.6.2930	Tb927.6.2930	14	14	14	35.5	35.5	35.5	59.606	1.914e-82	3022700000	1557800000	1464900000	0.91543	0.82639	1.0548	0.84231	0.87489	0.0124791	1.05125	0.0536678	+	2951	>Tb927.6.2930 | organism=Trypanosoma_brucei_TREU927 | product=hypothetical protein, conserved | location=Tb927_06_v5.1:877717-879306(+) | length=529 | sequence_SO=chromosome | SO=protein_coding	Tb927.6.2930	N/A	N/A	GO:0005524	ATP binding	N/A	N/A	N/A	N/A	ATPase family associated with various cellular activities (AAA), putative		0		0.461	20.4	-1.11716
0.962649	1.11556	1.0826	1.04827	0.388739	0.101941	Domain of unknown function (DUF3846)/TPR repeat, putative	Tb927.11.9910;Tb11.v5.0354;Tb11.v5.0355	Tb927.11.9910;Tb11.v5.0354;Tb11.v5.0355	8	8	8	28.4	28.4	28.4	40.908	1.5784e-101	1851100000	935290000	915770000	1.0391	1.0212	1.0859	1.0666	1.0226	0.00389363	1.0536	0.0652902	+	2032	>Tb927.11.9910 | organism=Trypanosoma_brucei_TREU927 | product=hypothetical protein, conserved | location=Tb927_11_v5.1:2673909-2675009(+) | length=366 | sequence_SO=chromosome | SO=protein_coding;>Tb11.v5.0354 | organism=Trypanosoma_brucei_TREU927 | produ	Tb927.11.9910	N/A	N/A	GO:0005515	protein binding	GO:0097014;GO:0005737;GO:0005654	ciliary plasm;cytoplasm;nucleoplasm	N/A	N/A	Domain of unknown function (DUF3846)/TPR repeat, putative		0	N-term:cytoplasm(25%, strong), cytoplasm(reticulated, weak, 75%), flagellar cytoplasm(25%, strong), nuclear lumen(25%, strong) GO:0005654 GO:0097014;C-term:nucleoplasm(50%), cytoplasm(weak, 50%, reticulated), flagellar cytoplasm(50%), nucleoplasm(50%, strong) GO:0005654 GO:0097014
1.12704	1.08094	0.9532	1.04826	0.289199	0.126827	Sucrase/ferredoxin-like, putative	Tb927.10.8630	Tb927.10.8630	12	12	12	60.8	60.8	60.8	27.968	1.7873e-57	1729400000	834570000	894860000	1.009	0.85701	1.0932	0.9368	0.91553	0.00446272	1.05373	0.0635464	+	1143	>Tb927.10.8630 | organism=Trypanosoma_brucei_TREU927 | product=hypothetical protein, conserved | location=Tb927_10_v5.1:2138489-2139256(+) | length=255 | sequence_SO=chromosome | SO=protein_coding	Tb927.10.8630	N/A	N/A	N/A	N/A	GO:0097014;GO:0005737;GO:0005739;GO:0031981;GO:0005654	ciliary plasm;cytoplasm;mitochondrion;nuclear lumen;nucleoplasm	N/A	N/A	Sucrase/ferredoxin-like, putative		0	C-term:cytoplasm, nucleoplasm, flagellar cytoplasm GO:0005737 GO:0097014 GO:0031981 GO:0005654	1.7415	44.3	0.80033
1.35331	1.15705	0.64362	1.0482	0.00307111	0.479379	expression site-associated gene 2 (ESAG2) protein, putative;expression site-associated gene 2 (ESAG2) protein, putative;expression site-associated gene 2 (ESAG2) (pseudogene)	Tb927.1.5100;Tb927.1.4890;Tb927.3.5810	Tb927.1.5100;Tb927.1.4890;Tb927.3.5810	3	3	1	7.5	7.5	3.1	50.505	5.763e-25	2122300000	1224700000	897550000	0.63667	0.7176	1.0171	0.63424	0.65286	0.0458435	1.05132	-0.00332093	+	506	>Tb927.1.5100 | organism=Trypanosoma_brucei_TREU927 | product=expression site-associated gene 2 (ESAG2) protein, putative | location=Tb927_01_v5.1:1018107-1019468(+) | length=453 | sequence_SO=chromosome | SO=protein_coding;>Tb927.1.4890 | organism=Trypano	Tb927.1.4890;Tb927.1.5100;Tb927.3.5810	N/A;N/A;N/A	N/A;N/A;N/A	N/A;N/A;N/A	N/A;N/A;N/A	GO:0016021;GO:0016021;N/A	integral component of membrane;integral component of membrane;N/A	N/A;N/A;N/A	N/A;N/A;N/A	expression site-associated gene 2 (ESAG2) protein, putative;expression site-associated gene 2 (ESAG2) protein, putative;expression site-associated gene 2 (ESAG2) (pseudogene)		0;0;0
1.06659	1.09742	0.99451	1.04817	0.512358	0.0779319	Regulatory particle triple-A ATPase subunit 6	Tb927.10.9740	Tb927.10.9740	24	22	22	64.2	59.6	59.6	45.699	0	11586000000	5730900000	5855000000	0.99365	0.91871	1.0961	0.98052	0.93901	0.00233252	1.05284	0.0662445	+	1190	>Tb927.10.9740 | organism=Trypanosoma_brucei_TREU927 | product=proteasome regulatory ATPase subunit 6,19S proteasome regulatory subunit (RPT6) | location=Tb927_10_v5.1:2407538-2408764(+) | length=408 | sequence_SO=chromosome | SO=protein_coding	Tb927.10.9740	GO:0005737	cytoplasm	GO:0005524;GO:0016787	ATP binding;hydrolase activity	GO:0005737;GO:0005654;GO:0005838	cytoplasm;nucleoplasm;proteasome regulatory particle	GO:0016887	ATPase activity	Regulatory particle triple-A ATPase subunit 6		0		1.0705	33.2	0.0982848
1.06213	1.05713	1.0498	1.04815	1.28699	0.0246233	methionyl-tRNA synthetase, putative	Tb927.10.1500	Tb927.10.1500	43	43	43	65.1	65.1	65.1	86.91	0	57063000000	27785000000	29278000000	1.0195	0.91239	1.1264	1.0252	0.96289	0.000779366	1.05635	0.0676737	+	756	>Tb927.10.1500 | organism=Trypanosoma_brucei_TREU927 | product=methionyl-tRNA synthetase, putative (MetRS) | location=Tb927_10_v5.1:401714-404035(-) | length=773 | sequence_SO=chromosome | SO=protein_coding	Tb927.10.1500	GO:0005737	cytoplasm	GO:0005524;GO:0004812;GO:0004825;GO:0000166	ATP binding;aminoacyl-tRNA ligase activity;methionine-tRNA ligase activity;nucleotide binding	GO:0097014;GO:0005737	ciliary plasm;cytoplasm	GO:0005524;GO:0004825	ATP binding;methionine-tRNA ligase activity	methionyl-tRNA synthetase, putative		0		2.1614	25.5	1.11197
1.13422	1.13974	0.89743	1.04815	0.153843	0.179503	60S ribosomal protein L26, putative;60S ribosomal protein L26, putative	Tb927.9.14370;Tb927.8.6180	Tb927.9.14370;Tb927.8.6180	9	9	9	37.8	37.8	37.8	16.454	3.7478e-103	21826000000	11368000000	10458000000	0.89457	0.85047	1.0494	0.87049	0.89244	0.00823328	1.05713	0.0567717	+	3658	>Tb927.9.14370 | organism=Trypanosoma_brucei_TREU927 | product=60S ribosomal protein L26, putative | location=Tb927_09_v5.1:2248337-2248768(-) | length=143 | sequence_SO=chromosome | SO=protein_coding;>Tb927.8.6180 | organism=Trypanosoma_brucei_TREU927 | p	Tb927.8.6180;Tb927.9.14370	GO:0015934;GO:0015934	large ribosomal subunit;large ribosomal subunit	GO:0003735;GO:0003735	structural constituent of ribosome;structural constituent of ribosome	GO:0097014;GO:0005737;GO:0031981;GO:0005737	ciliary plasm;cytoplasm;nuclear lumen;cytoplasm	GO:0003735;GO:0003735	structural constituent of ribosome;structural constituent of ribosome	60S ribosomal protein L26, putative;60S ribosomal protein L26, putative		0;0	N-term:cytoplasm(50%, patchy), nucleolus(50%), cytoplasm(50%), flagellar cytoplasm(50%), nuclear lumen(50%) GO:0005737 GO:0005730 GO:0097014 GO:0031981;C-term:cytoplasm(patchy), nucleolus GO:0005737 GO:0005730 GO:0097014 GO:0031981
0.933445	1.36338	0.85322	1.04802	0.0561932	0.344108	predicted C2 domain protein	Tb927.11.4160	Tb927.11.4160	6	6	6	5.8	5.8	5.8	136.31	2.9253e-17	139290000	84274000	55012000	0.98452	1.0133	0.87115	0.84722	0.9609	0.0274019	1.05002	0.036212	+	1742	>Tb927.11.4160 | organism=Trypanosoma_brucei_TREU927 | product=predicted C2 domain protein | location=Tb927_11_v5.1:1212799-1216506(-) | length=1235 | sequence_SO=chromosome | SO=protein_coding	Tb927.11.4160	N/A	N/A	N/A	N/A	GO:0005737	cytoplasm	N/A	N/A	predicted C2 domain protein		0
1.10015	1.09016	0.98332	1.04761	0.355219	0.0984175	60S acidic ribosomal protein, putative	Tb927.9.5690	Tb927.9.5690	10	10	10	92.9	92.9	92.9	11.09	6.9256e-217	43807000000	22881000000	20925000000	0.95815	0.86444	1.0692	0.95252	0.92346	0.0029152	1.05787	0.064017	+	4037	>Tb927.9.5690 | organism=Trypanosoma_brucei_TREU927 | product=60S acidic ribosomal protein, putative | location=Tb927_09_v5.1:976021-976362(+) | length=113 | sequence_SO=chromosome | SO=protein_coding	Tb927.9.5690	N/A	N/A	N/A	N/A	GO:0005737;GO:0005840	cytoplasm;ribosome	GO:0003735	structural constituent of ribosome	60S acidic ribosomal protein, putative		0
1.14389	1.00137	0.96785	1.04738	0.366207	0.0979999	Uncharacterized ACR, COG1678, putative	Tb927.11.4320	Tb927.11.4320	12	12	12	32	32	32	51.878	3.5765e-110	1963000000	965130000	997910000	0.9659	0.84918	1.2017	0.99689	0.93041	0.00480367	1.0377	0.0638108	+	1751	>Tb927.11.4320 | organism=Trypanosoma_brucei_TREU927 | product=hypothetical protein, conserved | location=Tb927_11_v5.1:1255369-1256796(-) | length=475 | sequence_SO=chromosome | SO=protein_coding	Tb927.11.4320	N/A	N/A	N/A	N/A	GO:0005737;GO:0005739	cytoplasm;mitochondrion	N/A	N/A	Uncharacterized ACR, COG1678, putative		0	N-term:cytoplasm(patchy), cytoplasm(weak) GO:0005737 GO:0005739
1.26494	1.06482	0.82123	1.04738	0.076995	0.301715	acidic phosphatase, putative	Tb927.5.610	Tb927.5.610	8	8	8	21.3	21.3	21.3	47.682	2.8424e-50	826280000	360610000	465670000	0.92531	0.77641	1.0803	0.81237	0.96012	0.0187582	1.05033	0.0432945	+	2845	>Tb927.5.610 | organism=Trypanosoma_brucei_TREU927 | product=acidic phosphatase, putative | location=Tb927_05_v5.1:259215-260501(-) | length=428 | sequence_SO=chromosome | SO=protein_coding	Tb927.5.610	N/A	N/A	N/A	N/A	GO:0005739	mitochondrion	N/A	N/A	acidic phosphatase, putative		2
0.958589	1.07862	1.1136	1.0473	0.378243	0.0974074	hypothetical protein, conserved	Tb927.5.3190	Tb927.5.3190	5	5	5	33.2	33.2	33.2	23.192	3.4852e-100	1157700000	515830000	641840000	1.0254	1.019	1.1132	1.1047	1.0421	0.00395403	1.05027	0.0639421	+	2783	>Tb927.5.3190 | organism=Trypanosoma_brucei_TREU927 | product=hypothetical protein, conserved | location=Tb927_05_v5.1:1051935-1052561(-) | length=208 | sequence_SO=chromosome | SO=protein_coding	Tb927.5.3190	N/A	N/A	N/A	N/A	GO:0005635;GO:0031981;GO:0005634	nuclear envelope;nuclear lumen;nucleus	N/A	N/A	hypothetical protein, conserved		0		0.60544	15.2	-0.723944
1.11334	1.06987	0.97351	1.04721	0.368171	0.103279	hypothetical protein, conserved	Tb927.3.3150;Tb11.v5.0796	Tb927.3.3150;Tb11.v5.0796	6	6	6	9	9	9	87.471	4.8984e-25	522850000	291680000	231180000	0.94131	0.85608	1.1279	0.95842	0.96908	0.00333067	1.05224	0.0636871	+	2286	>Tb927.3.3150 | organism=Trypanosoma_brucei_TREU927 | product=hypothetical protein, conserved | location=Tb927_03_v5.1:809758-812115(-) | length=785 | sequence_SO=chromosome | SO=protein_coding;>Tb11.v5.0796 | organism=Trypanosoma_brucei_TREU927 | product=	Tb927.3.3150	N/A	N/A	N/A	N/A	GO:0005634	nucleus	N/A	N/A	hypothetical protein, conserved		0	N-term:nuclear pore, cytoplasm(reticulated) GO:0005643 GO:0005737
1.08997	1.06302	1.0143	1.04714	0.579833	0.0676905	hypothetical protein, conserved	Tb927.11.6610	Tb927.11.6610	19	19	19	66.2	66.2	66.2	40.25	1.035e-275	8940600000	4302600000	4638100000	1.0042	0.90185	1.1299	0.98843	0.96476	0.00171481	1.05576	0.0652188	+	1873	>Tb927.11.6610 | organism=Trypanosoma_brucei_TREU927 | product=hypothetical protein, conserved | location=Tb927_11_v5.1:1866721-1867815(-) | length=364 | sequence_SO=chromosome | SO=protein_coding	Tb927.11.6610	N/A	N/A	GO:0003676	nucleic acid binding	N/A	N/A	N/A	N/A	hypothetical protein, conserved		0
1.05209	1.05996	1.0458	1.04708	1.4546	0.020508	histone H3 variant V	Tb927.10.15350	Tb927.10.15350	8	6	6	53.2	46.8	46.8	16.022	2.7477e-62	7358400000	3694400000	3664000000	1.018	0.92034	1.1367	1.0292	1.0313	0.000779366	1.05262	0.0662642	+	773	>Tb927.10.15350 | organism=Trypanosoma_brucei_TREU927 | product=histone H3 variant (h3vaR) | location=Tb927_10_v5.1:3757935-3758354(+) | length=139 | sequence_SO=chromosome | SO=protein_coding	Tb927.10.15350	GO:0000786	nucleosome	GO:0003677;GO:0046982	DNA binding;protein heterodimerization activity	GO:0000781;GO:0005737;GO:0005634	chromosome, telomeric region;cytoplasm;nucleus	GO:0003677	DNA binding	histone H3 variant V		0		1.1792	75.6	0.237808
1.0942	1.02316	1.0303	1.04702	0.748917	0.0473568	Vacuolar sorting protein 39 domain 1/Vacuolar sorting protein 39 domain 2, putative	Tb927.1.4760	Tb927.1.4760	16	16	16	19.4	19.4	19.4	114.71	8.1026e-70	1110800000	542600000	568160000	0.99548	0.88267	1.1821	1.0237	0.96205	0.00175818	1.04922	0.065569	+	503	>Tb927.1.4760 | organism=Trypanosoma_brucei_TREU927 | product=hypothetical protein, conserved | location=Tb927_01_v5.1:975844-978930(+) | length=1028 | sequence_SO=chromosome | SO=protein_coding	Tb927.1.4760	N/A	N/A	N/A	N/A	GO:0005737	cytoplasm	N/A	N/A	Vacuolar sorting protein 39 domain 1/Vacuolar sorting protein 39 domain 2, putative		0	N-term:endocytic, cytoplasm(reticulated) GO:0030133 GO:0005737	1.0455	12.9	0.0641931
0.994135	1.09537	1.0878	1.047	0.602911	0.0674931	tRNA import complex component, putative	Tb927.9.11220	Tb927.9.11220	6	6	6	18.8	18.8	18.8	41.551	8.8015e-27	786000000	381900000	404100000	1.0193	0.96869	1.0839	1.0515	1.0059	0.0024806	1.0591	0.0651286	+	3811	>Tb927.9.11220 | organism=Trypanosoma_brucei_TREU927 | product=hypothetical protein, conserved | location=Tb927_09_v5.1:1774954-1776024(+) | length=356 | sequence_SO=chromosome | SO=protein_coding	Tb927.9.11220	N/A	N/A	N/A	N/A	GO:0005744;GO:0005737;GO:0031966;GO:0005739	TIM23 mitochondrial import inner membrane translocase complex;cytoplasm;mitochondrial membrane;mitochondrion	GO:0005515	protein binding	tRNA import complex component, putative		1
1.10429	1.0594	1.0158	1.04694	0.468051	0.0847794	Serine/threonine-protein kinase NEK6, putative	Tb927.5.2820	Tb927.5.2820	18	18	18	25.8	25.8	25.8	111.62	1.4002e-143	3283900000	1677300000	1606600000	1.0466	0.87413	1.1129	0.97712	0.97162	0.00194852	1.05983	0.0643246	+	2763	>Tb927.5.2820 | organism=Trypanosoma_brucei_TREU927 | product=protein kinase, putative | location=Tb927_05_v5.1:947334-950426(-) | length=1030 | sequence_SO=chromosome | SO=protein_coding	Tb927.5.2820	N/A	N/A	GO:0005524;GO:0004672	ATP binding;protein kinase activity	GO:0005737	cytoplasm	GO:0005524;GO:0004674	ATP binding;protein serine/threonine kinase activity	Serine/threonine-protein kinase NEK6, putative		0		0.81428	38.1	-0.296403
1.10808	1.29047	0.77501	1.04691	0.0384337	0.365522	RNA-binding protein, putative	Tb927.3.3940	Tb927.3.3940	9	9	9	26.1	26.1	26.1	61.716	1.6702e-167	1614400000	864460000	749910000	0.8348	0.8551	0.91538	0.74219	0.80119	0.0248188	1.05785	0.0286083	+	2326	>Tb927.3.3940 | organism=Trypanosoma_brucei_TREU927 | product=RNA-binding protein, putative (DRBD11) | location=Tb927_03_v5.1:1097682-1099463(+) | length=593 | sequence_SO=chromosome | SO=protein_coding	Tb927.3.3940	N/A	N/A	GO:0003676	nucleic acid binding	GO:0097014;GO:0005737	ciliary plasm;cytoplasm	GO:0003723;GO:0003729	RNA binding;mRNA binding	RNA-binding protein, putative		0		1.403	64.4	0.488515
1.06517	1.06676	1.0078	1.04691	0.880608	0.0386385	PSP1 C-terminal conserved region, putative	Tb927.10.9910	Tb927.10.9910	7	7	7	22	22	22	48.986	2.0082e-36	764680000	386660000	378020000	1.0067	0.92932	1.1489	1.0088	0.93882	0.0015141	1.04657	0.0656508	+	1202	>Tb927.10.9910 | organism=Trypanosoma_brucei_TREU927 | product=hypothetical protein, conserved | location=Tb927_10_v5.1:2448024-2449373(+) | length=449 | sequence_SO=chromosome | SO=protein_coding	Tb927.10.9910	N/A	N/A	N/A	N/A	GO:0020022;GO:0005737	acidocalcisome;cytoplasm	GO:0003729	mRNA binding	PSP1 C-terminal conserved region, putative		0	C-term:cytoplasm(points, 75%), cytoplasm GO:0005737	1.3342	58.9	0.415975
1.10295	1.14108	0.90333	1.04645	0.185747	0.163836	Endoplasmic Reticulum-Golgi Intermediate Compartment (ERGIC)/Endoplasmic reticulum vesicle transporter, putative	Tb927.11.7213;Tb11.02.5080b	Tb927.11.7213;Tb11.02.5080b	9	9	9	27.9	27.9	27.9	43.715	4.5354e-49	1206400000	621280000	585120000	0.93624	0.88338	1.0331	0.89533	0.8935	0.00736766	1.04912	0.0574208	+	199	>Tb927.11.7213 | organism=Trypanosoma_brucei_TREU927 | product=hypothetical protein, conserved | location=Tb927_11_v5.1:2022705-2023880(-) | length=391 | sequence_SO=chromosome | SO=protein_coding;>Tb11.02.5080b | organism=Trypanosoma_brucei_TREU927 | prod	Tb927.11.7213	N/A	N/A	N/A	N/A	N/A	N/A	N/A	N/A	Endoplasmic Reticulum-Golgi Intermediate Compartment (ERGIC)/Endoplasmic reticulum vesicle transporter, putative		2
1.05878	1.04029	1.086	1.04639	1.78098	0.0124558	hypothetical protein, conserved	Tb927.3.4800	Tb927.3.4800	12	12	12	24.1	24.1	24.1	69.268	2.1873e-88	2879500000	1426900000	1452600000	1.0228	0.90301	1.1381	1.0401	0.98529	0.00115167	1.06169	0.0653722	+	2364	>Tb927.3.4800 | organism=Trypanosoma_brucei_TREU927 | product=hypothetical protein, conserved | location=Tb927_03_v5.1:1352557-1354416(-) | length=619 | sequence_SO=chromosome | SO=protein_coding	Tb927.3.4800	N/A	N/A	N/A	N/A	N/A	N/A	N/A	N/A	hypothetical protein, conserved		0		0.42355	59.9	-1.2394
1.06524	1.10654	0.9871	1.04638	0.410943	0.0927783	N-acetyltransferase B complex (NatB) non catalytic subunit, putative	Tb927.6.1950	Tb927.6.1950	25	25	25	30.9	30.9	30.9	95.774	1.0478e-102	4714600000	2229400000	2485200000	1.002	0.89898	1.0962	0.96737	0.93055	0.0027244	1.05296	0.0631212	+	2905	>Tb927.6.1950 | organism=Trypanosoma_brucei_TREU927 | product=hypothetical protein, conserved | location=Tb927_06_v5.1:640951-643539(-) | length=862 | sequence_SO=chromosome | SO=protein_coding	Tb927.6.1950	N/A	N/A	GO:0005515	protein binding	GO:0005737	cytoplasm	N/A	N/A	N-acetyltransferase B complex (NatB) non catalytic subunit, putative		0		1.1434	62.6	0.19333
1.00976	1.03254	1.1534	1.04637	0.673769	0.0580237	hypothetical protein, conserved	Tb927.3.5430	Tb927.3.5430	7	7	7	32.8	32.8	32.8	31.212	1.9761e-39	1099000000	555220000	543750000	1.0746	0.87374	1.1505	1.0968	0.99033	0.00359541	1.06523	0.0645034	+	2393	>Tb927.3.5430 | organism=Trypanosoma_brucei_TREU927 | product=hypothetical protein, conserved | location=Tb927_03_v5.1:1519765-1520580(+) | length=271 | sequence_SO=chromosome | SO=protein_coding	Tb927.3.5430	N/A	N/A	N/A	N/A	GO:0005783	endoplasmic reticulum	N/A	N/A	hypothetical protein, conserved		3	C-term:cytoplasm(weak, reticulated) GO:0030133 GO:0005783;N-term:endocytic, endoplasmic reticulum(50%) GO:0030133 GO:0005783	1.3888	18.5	0.473839
0.994926	1.22054	0.91665	1.04635	0.16023	0.197979	kinetoplastid kinetochore protein 2	Tb927.11.10520	Tb927.11.10520	11	11	11	12.5	12.5	12.5	139.2	2.4345e-43	165050000	85765000	79284000	0.94337	0.9636	0.97384	0.92357	0.95019	0.0103533	1.04404	0.0551576	+	1244	>Tb927.11.10520 | organism=Trypanosoma_brucei_TREU927 | product=protein kinase, putative,tyrosine kinase, putative | location=Tb927_11_v5.1:2798813-2802595(+) | length=1260 | sequence_SO=chromosome | SO=protein_coding	Tb927.11.10520	N/A	N/A	GO:0005524;GO:0004672	ATP binding;protein kinase activity	GO:0000776;GO:0005634	kinetochore;nucleus	GO:0005524;GO:0004674	ATP binding;protein serine/threonine kinase activity	kinetoplastid kinetochore protein 2		0	C-term:nucleoplasm(points, cell cycle dependent), cytoplasm(weak, points, reticulated), kinetochore GO:0005654 GO:0000776
1.14936	0.850991	1.1635	1.04628	0.124319	0.198912	ribosome assembly protein RRB1, putative	Tb927.11.3070	Tb927.11.3070	8	8	8	20.5	20.5	20.5	64.324	1.0825e-23	1062800000	523870000	538930000	1.0323	0.83019	1.4372	1.1385	1.0608	0.0123143	1.05462	0.0517268	+	1681	>Tb927.11.3070 | organism=Trypanosoma_brucei_TREU927 | product=hypothetical protein, conserved | location=Tb927_11_v5.1:879958-881688(-) | length=576 | sequence_SO=chromosome | SO=protein_coding	Tb927.11.3070	N/A	N/A	GO:0005515	protein binding	GO:0005634	nucleus	N/A	N/A	ribosome assembly protein RRB1, putative		0
1.01496	0.992851	1.1368	1.04624	0.406642	0.0920324	Protein of unknown function (DUF2009), putative	Tb927.9.10690	Tb927.9.10690	12	12	12	30.3	30.3	30.3	55.64	2.6438e-86	2018300000	983610000	1034700000	1.0263	0.95761	1.2309	1.1309	0.98764	0.00371776	1.0482	0.0628483	+	3795	>Tb927.9.10690 | organism=Trypanosoma_brucei_TREU927 | product=hypothetical protein, conserved | location=Tb927_09_v5.1:1693091-1694557(-) | length=488 | sequence_SO=chromosome | SO=protein_coding	Tb927.9.10690	N/A	N/A	N/A	N/A	GO:0005737	cytoplasm	N/A	N/A	Protein of unknown function (DUF2009), putative		0	C-term:cytoplasm(reticulated), axoneme(
1.0064	1.22707	0.90752	1.04623	0.144234	0.214566	Cytokinesis initiation factor 4	Tb927.10.8240	Tb927.10.8240	6	6	6	15.8	15.8	15.8	42.845	1.9499e-30	953860000	469150000	484710000	0.95089	0.95841	0.98148	0.90522	0.96925	0.0109568	1.047	0.0535872	+	1129	>Tb927.10.8240 | organism=Trypanosoma_brucei_TREU927 | product=hypothetical protein, conserved | location=Tb927_10_v5.1:2045528-2046652(-) | length=374 | sequence_SO=chromosome | SO=protein_coding	Tb927.10.8240	N/A	N/A	N/A	N/A	GO:0032154	cleavage furrow	GO:0005515	protein binding	Cytokinesis initiation factor 4		0	C-term:cytoplasm(patchy), cell tip(anterior, 25%), flagellum attachment zone(distal, 25%) GO:0120119 GO:0051286 GO:0005737;N-term:flagellum attachment zone, cell tip(anterior, strong) GO:0120119 GO:0051286 GO:0005737	0.80239	24.1	-0.317624
1.1155	1.03828	1.0123	1.04619	0.457667	0.0871392	condensin complex subunit 2, putative	Tb927.7.5090;Tb11.v5.0189;REV__Tb927.6.3430	Tb927.7.5090;Tb11.v5.0189	8	8	8	14.3	14.3	14.3	102.36	7.742e-37	1242900000	611500000	631400000	0.96603	0.87005	1.1632	0.98479	0.9654	0.00235882	1.05536	0.0632582	+	3277	>Tb927.7.5090 | organism=Trypanosoma_brucei_TREU927 | product=hypothetical protein, conserved | location=Tb927_07_v5.1:1343808-1346672(+) | length=954 | sequence_SO=chromosome | SO=protein_coding;>Tb11.v5.0189 | organism=Trypanosoma_brucei_TREU927 | produc	Tb927.7.5090	GO:0000796	condensin complex	N/A	N/A	GO:0005737;GO:0005654;GO:0005634	cytoplasm;nucleoplasm;nucleus	N/A	N/A	condensin complex subunit 2, putative		0	C-term:cytoplasm GO:0005654 GO:0005737	0.81403	23.9	-0.296846
0.778695	0.953744	1.4315	1.04615	0.0262761	0.418203	hypothetical protein, conserved	Tb927.5.1590	Tb927.5.1590	5	5	5	21.7	21.7	21.7	28.263	1.9183e-24	410230000	178340000	231890000	1.2338	1.2431	1.2338	1.406	1.1977	0.0394073	1.05465	0.0208	+	2699	>Tb927.5.1590 | organism=Trypanosoma_brucei_TREU927 | product=hypothetical protein, conserved | location=Tb927_05_v5.1:562307-563071(+) | length=254 | sequence_SO=chromosome | SO=protein_coding	Tb927.5.1590	N/A	N/A	N/A	N/A	GO:0005634	nucleus	N/A	N/A	hypothetical protein, conserved		0	N-term:nucleolus(strong) GO:0005730
1.14762	1.07224	0.92034	1.04603	0.221759	0.152919	phospholipid-translocating ATPase, putative	Tb927.4.1510	Tb927.4.1510	18	18	18	17.9	17.9	17.9	121.53	2.9013e-74	3103500000	1450300000	1653300000	0.94428	0.84607	1.1338	0.91824	0.92034	0.00640683	1.04673	0.0587364	+	2454	>Tb927.4.1510 | organism=Trypanosoma_brucei_TREU927 | product=phospholipid-translocating ATPase, putative | location=Tb927_04_v5.1:388967-392209(-) | length=1080 | sequence_SO=chromosome | SO=protein_coding	Tb927.4.1510	GO:0016021	integral component of membrane	GO:0005524;GO:0000287;GO:0000166;GO:0004012	ATP binding;magnesium ion binding;nucleotide binding;phospholipid-translocating ATPase activity	GO:0020016;GO:0005737	ciliary pocket;cytoplasm	N/A	N/A	phospholipid-translocating ATPase, putative		10		0.52234	23.5	-0.936939
1.01008	0.980008	1.2075	1.046	0.325873	0.111928	Basal body protein	Tb927.10.14520	Tb927.10.14520	18	18	18	42.3	42.3	42.3	51.566	1.7975e-58	1404600000	742740000	661850000	1.0755	0.96707	1.2113	1.1479	1.0654	0.006854	1.06586	0.0614442	+	727	>Tb927.10.14520 | organism=Trypanosoma_brucei_TREU927 | product=hypothetical protein, conserved | location=Tb927_10_v5.1:3550424-3551824(-) | length=466 | sequence_SO=chromosome | SO=protein_coding	Tb927.10.14520	N/A	N/A	N/A	N/A	GO:0036064	ciliary basal body	N/A	N/A	Basal body protein		0		0.58272	18.5	-0.779125
1.11934	1.12877	0.91108	1.04599	0.176577	0.15928	Pseudokinase, putative	Tb927.7.3210;Tb11.v5.0652	Tb927.7.3210;Tb11.v5.0652	5	5	5	10.1	10.1	10.1	70.198	2.611e-25	1043600000	525360000	518200000	0.87762	0.86866	1.0726	0.88985	0.89338	0.00693317	1.05306	0.0563466	+	360	>Tb927.7.3210 | organism=Trypanosoma_brucei_TREU927 | product=protein kinase, putative | location=Tb927_07_v5.1:826374-828248(+) | length=624 | sequence_SO=chromosome | SO=protein_coding;>Tb11.v5.0652 | organism=Trypanosoma_brucei_TREU927 | product=protein	Tb927.7.3210	N/A	N/A	GO:0005524;GO:0004672	ATP binding;protein kinase activity	GO:0005737	cytoplasm	GO:0005524;GO:0004672	ATP binding;protein kinase activity	Pseudokinase, putative		0	N-term:cytoplasm(points), flagellum(weak) GO:0005737 GO:0097740;C-term:paraflagellar rod GO:0005737 GO:0097740	0.999	61.6	-0.00144342
1.00576	1.07074	1.079	1.0457	0.821842	0.0433207	Sperm tail/Sperm tail C-terminal domain containing protein, putative	Tb927.10.7880	Tb927.10.7880	13	11	11	18.7	16.7	16.7	76.814	2.7337e-47	2763600000	1415100000	1348500000	1.0416	0.94548	1.1278	1.0606	1.028	0.00178971	1.05184	0.0639283	+	1104	>Tb927.10.7880 | organism=Trypanosoma_brucei_TREU927 | product=hypothetical protein, conserved | location=Tb927_10_v5.1:1968357-1970312(-) | length=651 | sequence_SO=chromosome | SO=protein_coding	Tb927.10.7880	N/A	N/A	N/A	N/A	N/A	N/A	N/A	N/A	Sperm tail/Sperm tail C-terminal domain containing protein, putative		0	C-term:axoneme, endocytic(weak) GO:0005930	0.59634	29.9	-0.745793
1.05552	1.13035	0.99235	1.04567	0.310416	0.119475	adenylate kinase, putative	Tb927.5.3970	Tb927.5.3970	14	14	14	55	55	55	29.872	1.4146e-81	5860200000	3018300000	2841900000	0.99243	0.89778	1.0475	0.95114	0.93622	0.00314786	1.05941	0.0608188	+	2820	>Tb927.5.3970 | organism=Trypanosoma_brucei_TREU927 | product=adenylate kinase, putative (ADKE) | location=Tb927_05_v5.1:1284634-1285416(+) | length=260 | sequence_SO=chromosome | SO=protein_coding	Tb927.5.3970	N/A	N/A	N/A	N/A	GO:0005930;GO:0005737	axoneme;cytoplasm	GO:0005524;GO:0004017	ATP binding;adenylate kinase activity	adenylate kinase, putative		0	C-term:axoneme, cytoplasm(weak), nucleoplasm(weak) GO:0005930 GO:0005737	0.889	19.5	-0.169745
1.00326	1.02872	1.1553	1.04556	0.570331	0.0676263	btb/poz domain containing protein, putative	Tb927.9.1700;Tb927.9.2440;REV__Tb09.v4.0130;REV__Tb927.11.19900;REV__Tb927.4.2680;Tb927.8.3170	Tb927.9.1700	10	10	10	19.6	19.6	19.6	67.667	3.5926e-79	2285600000	1076600000	1209100000	1.0928	0.9648	1.1712	1.1047	0.99886	0.00390498	1.06243	0.063068	+	3932	>Tb927.9.1700 | organism=Trypanosoma_brucei_TREU927 | product=hypothetical protein, conserved | location=Tb927_09_v5.1:388882-390700(-) | length=601 | sequence_SO=chromosome | SO=protein_coding	Tb927.9.1700	N/A	N/A	GO:0005515	protein binding	N/A	N/A	N/A	N/A	btb/poz domain containing protein, putative		0	N-term:hook complex(50%) GO:0120120
[truncated: 3,021 more rows]

## Sheet: legend
	Sheet name	Contains
	CULA RNAi	SILAC data for whole cell proteome changes upon Cul-A RNAi
	Deposition
[truncated: 3 more rows]
