# Supplementary material for: Evolution, composition and functions of cullin E3 ubiquitin ligases in trypanosomes
Source: Sci Rep. 2025 Dec 18;16:2285. doi: 10.1038/s41598-025-32077-9 (PMC12816148; doi:10.1038/s41598-025-32077-9)
Supplement: Supplementary file 7 — Supplementary Information 7. [file 41598_2025_32077_MOESM7_ESM.xlsx]

## Sheet: CulE RNAi
12h: Significant Class A	12h: Significant Class B	12h: -Log(P-value)	12h: Difference	ratio 12h	24h: Significant Class A	24h: Significant Class B	24h: -Log(P-value)	24h: Difference	ratio 24h	Product Description	Protein IDs	Majority protein IDs	Fasta Header	Gene IDs	Computed GO Component IDs	Computed GO Components	Computed GO Function IDs	Computed GO Functions	Curated GO Component IDs	Curated GO Components	Curated GO Function IDs	Curated GO Functions	Transmembrane Domains	tag-position(TrypTag): cellular localisation	Fold-change Pcf/Bsf (PMID: 22574199)	Fold-change Pcf/Bsf Variability [%] PMID: 22574199	Log2 Fold-change (PMID: 22574199)	Peptides	Razor + unique peptides	Unique peptides	Sequence coverage [%]	Unique + razor sequence coverage [%]	Unique sequence coverage [%]	Mol. weight [kDa]	Q-value	Score	Intensity	MS/MS count	LFQ intensity CTRL_1	LFQ intensity CTRL_2	LFQ intensity CTRL_3	LFQ intensity Cul-E_12h_1	LFQ intensity LFQ intensity Cul-E_12h_2	LFQ intensity LFQ intensity Cul-E_12h_3	LFQ intensity Cul-E_24h_1	LFQ intensity LFQ intensity Cul-E_24h_2	LFQ intensity LFQ intensity Cul-E_24h_3
		0.901289	2.8497	∞		+	3.20629	4.04763	∞	Rab5-interacting protein (Rab5ip), putative	Tb927.11.17010:mRNA-p1	Tb927.11.17010:mRNA-p1	>Tb927.11.17010:mRNA-p1 | transcript=Tb927.11.17010:mRNA | gene=Tb927.11.17010 | organism=Trypanosoma_brucei_brucei_TREU927 | gene_product=Rab5-interacting protein (Rab5ip), putative | transcript_product=Rab5-interacting protein (Rab5ip), putative | location=Tb927_11_v5.1:4536919-4537242(-) | protein_length=107 | sequence_SO=chromosome | SO=protein_coding | is_pseudo=false	Tb927.11.17010	N/A	N/A	N/A	N/A	GO:0005783	endoplasmic reticulum	N/A	N/A	2	N-term:endoplasmic reticulum GO:0005783 GO:0005635;C-term:endoplasmic reticulum(75%), nuclear envelope(75%) GO:0005783 GO:0005635				1	1	1	15.9	15.9	15.9	11.4	0	66.11	1070500000	15	0	0	0	0	62125000	73487000	42419000	54878000	80338000
		0.186138	0.511567	∞		+	5.16749	3.59787	∞	expression site-associated gene 11 (ESAG11) protein, putative	Tb927.1.4900:mRNA-p1;Tb927.3.5820;Tb11.v5.0677;Tb11.01.6251:mRNA-p1	Tb927.1.4900:mRNA-p1	>Tb927.1.4900:mRNA-p1 | transcript=Tb927.1.4900:mRNA | gene=Tb927.1.4900 | organism=Trypanosoma_brucei_brucei_TREU927 | gene_product=expression site-associated gene 11 (ESAG11) protein, putative | transcript_product=expression site-associated gene 11 (ESAG11) protein, putative | location=Tb927_01_v5.1:993544-994662(+) | protein_length=372 | sequence_SO=chromosome | SO=protein_coding | is_pseudo=f…	Tb927.1.4900	N/A	N/A	N/A	N/A	GO:0016021	integral component of membrane	N/A	N/A	0	C-term:cytoplasm(reticulated, points, weak)				7	2	2	16.9	5.9	5.9	40.662	0	21.203	657870000	6	0	0	0	33196000	0	0	67743000	64314000	67300000
		0.847161	2.75127	7.58092			0.866554	3.25247	14.392	hypothetical protein, conserved	Tb927.10.4550:mRNA-p1	Tb927.10.4550:mRNA-p1	>Tb927.10.4550:mRNA-p1 | transcript=Tb927.10.4550:mRNA | gene=Tb927.10.4550 | organism=Trypanosoma_brucei_brucei_TREU927 | gene_product=hypothetical protein, conserved | transcript_product=hypothetical protein, conserved | location=Tb927_10_v5.1:1163210-1163680(-) | protein_length=156 | sequence_SO=chromosome | SO=protein_coding | is_pseudo=false	Tb927.10.4550	N/A	N/A	N/A	N/A	GO:0005739	mitochondrion	N/A	N/A	0	N-term:cytoplasm(reticulated) GO:0005737				4	4	4	26.9	26.9	26.9	18.658	0	11.951	2367600000	15	26198000	0	0	0	112500000	86105000	0	94942000	282100000
		0.427931	2.76007	1.50876			0.51061	3.21097	2.05629	Mitochondrial ATP synthase subunit, putative	Tb927.4.3450:mRNA-p1	Tb927.4.3450:mRNA-p1	>Tb927.4.3450:mRNA-p1 | transcript=Tb927.4.3450:mRNA | gene=Tb927.4.3450 | organism=Trypanosoma_brucei_brucei_TREU927 | gene_product=Mitochondrial ATP synthase subunit, putative | transcript_product=Mitochondrial ATP synthase subunit, putative | location=Tb927_04_v5.1:897938-898282(-) | protein_length=114 | sequence_SO=chromosome | SO=protein_coding | is_pseudo=false	Tb927.4.3450	N/A	N/A	N/A	N/A	GO:0020023;GO:0005753;GO:0005739	kinetoplast;mitochondrial proton-transporting ATP synthase complex;mitochondrion	N/A	N/A	1	N-term:endocytic, cytoplasm(weak, patchy) GO:0030133 GO:0005739 GO:0020023;C-term:mitochondrion(75%), kinetoplast(region, strong, 75%) GO:0030133 GO:0005739 GO:0020023	4.3678	39.7	2.12691	4	4	4	37.7	37.7	37.7	13.735	0	90.42	12715000000	24	747480000	0	817280000	835609984	824739968	700489984	1101699968	1047800000	1068099968
		0.25971	0.599333	∞			1.8703	3.19253	∞	variant surface glycoprotein, degenerate	Tb927.5.5130	Tb927.5.5130	>Tb927.5.5130 | transcript=Tb927.5.5130:pseudogenic_transcript | gene=Tb927.5.5130 | organism=Trypanosoma_brucei_brucei_TREU927 | gene_product=variant surface glycoprotein, degenerate | transcript_product=variant surface glycoprotein, degenerate | location=Tb927_05_v5.1:1601691-1603292(-) | protein_length=534 | sequence_SO=chromosome | SO=protein_coding | is_pseudo=true	Tb927.5.5130	N/A	N/A	N/A	N/A	N/A	N/A	N/A	N/A	0					2	2	2	4.9	4.9	4.9	56.764	0.0037197	2.1918	351160000	7	0	0	0	0	0	0	17858000	29963000	75374000
		0.507248	0.966167	∞			0.790032	3.15993	∞	variant surface glycoprotein (VSG, pseudogene), putative	Tb927.9.830	Tb927.9.830	>Tb927.9.830 | transcript=Tb927.9.830:pseudogenic_transcript | gene=Tb927.9.830 | organism=Trypanosoma_brucei_brucei_TREU927 | gene_product=variant surface glycoprotein (VSG, pseudogene), putative | transcript_product=variant surface glycoprotein (VSG, pseudogene), putative | location=Tb927_09_v5.1:197362-198854(+) | protein_length=495 | sequence_SO=chromosome | SO=protein_coding | is_pseudo=true	Tb927.9.830	N/A	N/A	N/A	N/A	N/A	N/A	N/A	N/A	0					1	1	1	2.4	2.4	2.4	52.969	0.0059788	1.8132	580130000	9	0	0	0	0	0	0	0	89341000	120500000
		0.376434	1.4943	2.5302			1.17138	3.10583	5.38172	hypothetical protein, conserved	Tb927.4.5160:mRNA-p1;Tb927.8.7230:mRNA-p1	Tb927.4.5160:mRNA-p1	>Tb927.4.5160:mRNA-p1 | transcript=Tb927.4.5160:mRNA | gene=Tb927.4.5160 | organism=Trypanosoma_brucei_brucei_TREU927 | gene_product=hypothetical protein, conserved | transcript_product=hypothetical protein, conserved | location=Tb927_04_v5.1:1411913-1412737(-) | protein_length=274 | sequence_SO=chromosome | SO=protein_coding | is_pseudo=false	Tb927.4.5160	N/A	N/A	N/A	N/A	GO:0020016;GO:0005737	ciliary pocket;cytoplasm	N/A	N/A	4	N-term:cytoplasm(points, reticulated) GO:0005737 GO:0030133;C-term:endocytic GO:0005737 GO:0030133				4	4	4	10.9	10.9	10.9	30.539	0	8.4912	981440000	9	0	30483000	0	32918000	44210000	0	63733000	44345000	55973000
		0.852464	1.8485	∞			2.47244	2.91963	∞	oxidoreductase-like protein	Tb927.11.7770:mRNA-p1	Tb927.11.7770:mRNA-p1	>Tb927.11.7770:mRNA-p1 | transcript=Tb927.11.7770:mRNA | gene=Tb927.11.7770 | organism=Trypanosoma_brucei_brucei_TREU927 | gene_product=oxidoreductase-like protein | transcript_product=oxidoreductase-like protein | location=Tb927_11_v5.1:2200716-2203295(-) | protein_length=859 | sequence_SO=chromosome | SO=protein_coding | is_pseudo=false	Tb927.11.7770	N/A	N/A	N/A	N/A	GO:0005737;GO:0005654	cytoplasm;nucleoplasm	GO:0016491	oxidoreductase activity	0	N-term:nucleoplasm, cytoplasm GO:0005654 GO:0005737;C-term:nucleoplasm, cytoplasm(weak) GO:0005654 GO:0005737				4	4	4	5.6	5.6	5.6	96.65	0	3.6575	1357600000	9	0	0	0	31456000	42606000	0	39453000	42264000	43418000
		0.921677	2.52527	3.51341			1.05199	2.8425	4.29889	hypothetical protein, conserved	Tb927.11.16350:mRNA-p1	Tb927.11.16350:mRNA-p1	>Tb927.11.16350:mRNA-p1 | transcript=Tb927.11.16350:mRNA | gene=Tb927.11.16350 | organism=Trypanosoma_brucei_brucei_TREU927 | gene_product=hypothetical protein, conserved | transcript_product=hypothetical protein, conserved | location=Tb927_11_v5.1:4339324-4339875(-) | protein_length=183 | sequence_SO=chromosome | SO=protein_coding | is_pseudo=false	Tb927.11.16350	N/A	N/A	N/A	N/A	GO:0097014;GO:0005737;GO:0031981	ciliary plasm;cytoplasm;nuclear lumen	N/A	N/A	4	N-term:cytoplasm(points) GO:0005737 GO:0030133 GO:0097014 GO:0031981;C-term:cytoplasm, endocytic, flagellar cytoplasm, nuclear lumen GO:0005737 GO:0030133 GO:0097014 GO:0031981				4	4	4	27.9	27.9	27.9	21.092	0	71.159	1935400000	28	83714000	0	0	153270000	59560000	81292000	120900000	70447000	168530000
		0.702769	2.1248	2.3073			0.980724	2.77857	3.37999	chaperone protein DnaJ, putative	Tb927.5.2880:mRNA-p1	Tb927.5.2880:mRNA-p1	>Tb927.5.2880:mRNA-p1 | transcript=Tb927.5.2880:mRNA | gene=Tb927.5.2880 | organism=Trypanosoma_brucei_brucei_TREU927 | gene_product=chaperone protein DnaJ, putative | transcript_product=chaperone protein DnaJ, putative | location=Tb927_05_v5.1:962196-962762(-) | protein_length=188 | sequence_SO=chromosome | SO=protein_coding | is_pseudo=false	Tb927.5.2880	N/A	N/A	N/A	N/A	N/A	N/A	GO:0051082	unfolded protein binding	0	C-term:nuclear lumen GO:0005634 GO:0031981;N-term:nucleus(points) GO:0005634 GO:0031981				6	6	6	46.8	46.8	46.8	21.589	0	95.604	1139400000	24	59330000	0	0	72348000	33440000	31104000	77651000	62688000	60196000
		0.0383937	-0.138367	0.80939			1.31905	2.70687	5.94044	hypothetical protein, conserved	Tb927.4.710:mRNA-p1	Tb927.4.710:mRNA-p1	>Tb927.4.710:mRNA-p1 | transcript=Tb927.4.710:mRNA | gene=Tb927.4.710 | organism=Trypanosoma_brucei_brucei_TREU927 | gene_product=hypothetical protein, conserved | transcript_product=hypothetical protein, conserved | location=Tb927_04_v5.1:200857-201681(-) | protein_length=274 | sequence_SO=chromosome | SO=protein_coding | is_pseudo=false	Tb927.4.710	N/A	N/A	N/A	N/A	N/A	N/A	N/A	N/A	0	N-term:cytoplasm(weak, reticulated)				6	6	6	27.4	27.4	27.4	30.465	0	22.924	7207900000	16	0	0	35696000	28892000	0	0	65497000	48072000	98481000
		0.260875	-0.448233	0.486534			2.57298	2.6762	6.0247	hypothetical protein, conserved	Tb927.5.2120:mRNA-p1	Tb927.5.2120:mRNA-p1	>Tb927.5.2120:mRNA-p1 | transcript=Tb927.5.2120:mRNA | gene=Tb927.5.2120 | organism=Trypanosoma_brucei_brucei_TREU927 | gene_product=hypothetical protein, conserved | transcript_product=hypothetical protein, conserved | location=Tb927_05_v5.1:725953-727008(-) | protein_length=351 | sequence_SO=chromosome | SO=protein_coding | is_pseudo=false	Tb927.5.2120	N/A	N/A	N/A	N/A	N/A	N/A	N/A	N/A	0	N-term:basal body, pro-basal body, cytoplasm(weak) GO:0036064 GO:0120280				5	5	5	16.5	16.5	16.5	37.111	0	23.309	563700000	26	6152900	15098000	11643000	16004000	0	0	69457000	55661000	73058000
		0.929973	2.78903	3.67715			0.79214	2.42467	2.90296	Inhibitor of apoptosis-promoting Bax1, putative	Tb927.11.5820:mRNA-p1	Tb927.11.5820:mRNA-p1	>Tb927.11.5820:mRNA-p1 | transcript=Tb927.11.5820:mRNA | gene=Tb927.11.5820 | organism=Trypanosoma_brucei_brucei_TREU927 | gene_product=Inhibitor of apoptosis-promoting Bax1, putative | transcript_product=Inhibitor of apoptosis-promoting Bax1, putative | location=Tb927_11_v5.1:1651769-1652677(+) | protein_length=302 | sequence_SO=chromosome | SO=protein_coding | is_pseudo=false	Tb927.11.5820	N/A	N/A	N/A	N/A	GO:0020023;GO:0005739	kinetoplast;mitochondrion	N/A	N/A	6	N-term:cytoplasm(reticulated, weak) GO:0005739 GO:0020023;C-term:mitochondrion(50%), kinetoplast(region, strong, 50%) GO:0005739 GO:0020023				2	2	2	14.2	14.2	14.2	32.267	0	136.56	4656300000	22	53174000	167260000	0	344329984	208490000	257750000	293780000	152380000	193750000
		2.30579	4.3295	∞			0.645669	2.37733	∞	60S ribosomal protein L38, putative	Tb927.9.2020:mRNA-p1	Tb927.9.2020:mRNA-p1	>Tb927.9.2020:mRNA-p1 | transcript=Tb927.9.2020:mRNA | gene=Tb927.9.2020 | organism=Trypanosoma_brucei_brucei_TREU927 | gene_product=60S ribosomal protein L38, putative | transcript_product=60S ribosomal protein L38, putative | location=Tb927_09_v5.1:455293-455541(-) | protein_length=82 | sequence_SO=chromosome | SO=protein_coding | is_pseudo=false	Tb927.9.2020	GO:0005622;GO:0005840	intracellular;ribosome	GO:0003735	structural constituent of ribosome	GO:0005840	ribosome	GO:0003735	structural constituent of ribosome	0	C-term:cytoplasm(patchy, 75%), nucleolus(75%) GO:0005737 GO:0005730				7	5	5	43.9	30.5	30.5	9.5002	0	26.143	1562100000	18	0	0	0	66604000	106890000	82648000	87612000	39981000	0
		0.0016535	0.00213369	∞			0.880157	2.35467	∞	hypothetical protein	Tb927.10.7925:mRNA-p1	Tb927.10.7925:mRNA-p1	>Tb927.10.7925:mRNA-p1 | transcript=Tb927.10.7925:mRNA | gene=Tb927.10.7925 | organism=Trypanosoma_brucei_brucei_TREU927 | gene_product=hypothetical protein | transcript_product=hypothetical protein | location=Tb927_10_v5.1:1979950-1980231(-) | protein_length=93 | sequence_SO=chromosome | SO=protein_coding | is_pseudo=false	Tb927.10.7925	N/A	N/A	N/A	N/A	N/A	N/A	N/A	N/A	1	N-term:cytoplasm(reticulated, weak)				3	3	3	35.5	35.5	35.5	10.5	0	5.2686	414950000	6	0	0	0	0	0	0	83665000	0	0
		0.459185	1.9787	1.62764			0.543307	2.3077	2.10754	hypothetical protein, conserved	Tb927.7.6420:mRNA-p1	Tb927.7.6420:mRNA-p1	>Tb927.7.6420:mRNA-p1 | transcript=Tb927.7.6420:mRNA | gene=Tb927.7.6420 | organism=Trypanosoma_brucei_brucei_TREU927 | gene_product=hypothetical protein, conserved | transcript_product=hypothetical protein, conserved | location=Tb927_07_v5.1:1742314-1742706(-) | protein_length=130 | sequence_SO=chromosome | SO=protein_coding | is_pseudo=false	Tb927.7.6420	N/A	N/A	N/A	N/A	N/A	N/A	N/A	N/A	0	C-term:endocytic, cytoplasm(reticulated, weak) GO:0030133	0.86035	17.7	-0.217004	2	2	2	36.9	36.9	36.9	14.427	0	40.871	7542300000	16	267430000	0	306609984	329569984	299520000	305240000	295550016	374200000	540060032
		0.174488	0.775767	5.41351			1.23365	2.2971	8.90285	hypothetical protein, conserved	Tb927.9.1520:mRNA-p1	Tb927.9.1520:mRNA-p1	>Tb927.9.1520:mRNA-p1 | transcript=Tb927.9.1520:mRNA | gene=Tb927.9.1520 | organism=Trypanosoma_brucei_brucei_TREU927 | gene_product=hypothetical protein, conserved | transcript_product=hypothetical protein, conserved | location=Tb927_09_v5.1:361377-361634(-) | protein_length=85 | sequence_SO=chromosome | SO=protein_coding | is_pseudo=false	Tb927.9.1520	N/A	N/A	N/A	N/A	GO:0097014;GO:0005737;GO:0031981	ciliary plasm;cytoplasm;nuclear lumen	N/A	N/A	0	C-term:cytoplasm, flagellar cytoplasm, nuclear lumen GO:0005737 GO:0097014 GO:0031981				4	4	4	63.5	63.5	63.5	9.7592	0	33.478	689030000	12	0	14771000	0	0	41592000	38371000	35046000	29022000	67436000
		1.41689	1.29093	∞			1.40872	2.27803	∞	mitochondrial ribosomal protein s34	Tb927.8.5280:mRNA-p1	Tb927.8.5280:mRNA-p1	>Tb927.8.5280:mRNA-p1 | transcript=Tb927.8.5280:mRNA | gene=Tb927.8.5280 | organism=Trypanosoma_brucei_brucei_TREU927 | gene_product=mitochondrial ribosomal protein s34 | transcript_product=mitochondrial ribosomal protein s34 | location=Tb927_08_v5.1:1573771-1574544(+) | protein_length=257 | sequence_SO=chromosome | SO=protein_coding | is_pseudo=false	Tb927.8.5280	GO:0005739	mitochondrion	GO:0003735	structural constituent of ribosome	GO:0005763;GO:0005739	mitochondrial small ribosomal subunit;mitochondrion	N/A	N/A	0	N-term:cytoplasm(weak)	3.7761	68.5	1.9169	4	4	4	32.7	32.7	32.7	28.693	0	10.112	179900000	8	0	0	0	0	0	0	0	30434000	0
		0.266978	-0.949133	0.582161			1.05885	2.2344	3.86359	ER protein Pkr1, putative	Tb927.1.2985:mRNA-p1	Tb927.1.2985:mRNA-p1	>Tb927.1.2985:mRNA-p1 | transcript=Tb927.1.2985:mRNA | gene=Tb927.1.2985 | organism=Trypanosoma_brucei_brucei_TREU927 | gene_product=ER protein Pkr1, putative | transcript_product=ER protein Pkr1, putative | location=Tb927_01_v5.1:662973-663269(+) | protein_length=98 | sequence_SO=chromosome | SO=protein_coding | is_pseudo=false	Tb927.1.2985	N/A	N/A	N/A	N/A	GO:0005783	endoplasmic reticulum	N/A	N/A	2	N-term:endoplasmic reticulum, nuclear envelope GO:0005783 GO:0005635				1	1	1	18.4	18.4	18.4	10.85	0	14.37	560720000	10	0	0	36684000	0	21356000	0	45457000	41498000	54777000
		3.03909	3.60793	∞			0.758192	2.2045	∞	RNA-binding protein, putative	Tb927.10.7470:mRNA-p1	Tb927.10.7470:mRNA-p1	>Tb927.10.7470:mRNA-p1 | transcript=Tb927.10.7470:mRNA | gene=Tb927.10.7470 | organism=Trypanosoma_brucei_brucei_TREU927 | gene_product=RNA-binding protein, putative | transcript_product=RNA-binding protein, putative | location=Tb927_10_v5.1:1880389-1880742(-) | protein_length=117 | sequence_SO=chromosome | SO=protein_coding | is_pseudo=false	Tb927.10.7470	N/A	N/A	GO:0003676	nucleic acid binding	GO:0097014;GO:0005737;GO:0031981;GO:0005634	ciliary plasm;cytoplasm;nuclear lumen;nucleus	GO:0003723	RNA binding	0	N-term:cytoplasm(points), cytoplasm, flagellar cytoplasm, nuclear lumen GO:0005737 GO:0097014 GO:0031981;C-term:cytoplasm(points), nucleoplasm(				5	5	5	50.4	50.4	50.4	13.338	0	68.323	982010000	13	0	0	0	51067000	57260000	60018000	47291000	0	55311000
		0.34279	1.81907	1.16743			0.420826	2.1697	1.49224	hypothetical protein, conserved	Tb927.5.1010:mRNA-p1	Tb927.5.1010:mRNA-p1	>Tb927.5.1010:mRNA-p1 | transcript=Tb927.5.1010:mRNA | gene=Tb927.5.1010 | organism=Trypanosoma_brucei_brucei_TREU927 | gene_product=hypothetical protein, conserved | transcript_product=hypothetical protein, conserved | location=Tb927_05_v5.1:387694-391641(+) | protein_length=1315 | sequence_SO=chromosome | SO=protein_coding | is_pseudo=false	Tb927.5.1010	N/A	N/A	N/A	N/A	GO:0005737	cytoplasm	N/A	N/A	0	N-term:cytoplasm(weak), flagellum(25%);C-term:paraflagellar rod(points, weak), cytoplasm(points, weak)				10	10	10	9.9	9.9	9.9	146.88	0	11.673	10166000000	39	309150016	0	304780000	279580000	233100000	204040000	245830000	321680000	348620000
		0.311054	0.7886	∞			0.906488	2.15103	∞	hypothetical protein, conserved	Tb927.10.2080:mRNA-p1	Tb927.10.2080:mRNA-p1	>Tb927.10.2080:mRNA-p1 | transcript=Tb927.10.2080:mRNA | gene=Tb927.10.2080 | organism=Trypanosoma_brucei_brucei_TREU927 | gene_product=hypothetical protein, conserved | transcript_product=hypothetical protein, conserved | location=Tb927_10_v5.1:544144-544893(+) | protein_length=249 | sequence_SO=chromosome | SO=protein_coding | is_pseudo=false	Tb927.10.2080	N/A	N/A	N/A	N/A	GO:0097014;GO:0005737;GO:0031981	ciliary plasm;cytoplasm;nuclear lumen	N/A	N/A	1	C-term:cytoplasm, flagellar cytoplasm, nuclear lumen GO:0005737 GO:0097014 GO:0031981				4	4	4	17.7	17.7	17.7	28.529	0.0002058	3.5356	311370000	5	0	0	0	0	0	16801000	0	0	47389000
		1.06232	1.31427	∞			1.85889	2.1365	∞	kinetoplastid kinetochore protein 9	Tb927.8.1150:mRNA-p1	Tb927.8.1150:mRNA-p1	>Tb927.8.1150:mRNA-p1 | transcript=Tb927.8.1150:mRNA | gene=Tb927.8.1150 | organism=Trypanosoma_brucei_brucei_TREU927 | gene_product=kinetoplastid kinetochore protein 9 | transcript_product=kinetoplastid kinetochore protein 9 | location=Tb927_08_v5.1:367460-368488(-) | protein_length=342 | sequence_SO=chromosome | SO=protein_coding | is_pseudo=false	Tb927.8.1150	N/A	N/A	N/A	N/A	GO:0000776;GO:0005634	kinetochore;nucleus	N/A	N/A	0	N-term:kinetochore GO:0000776;C-term:kinetochore GO:0000776				4	4	4	19.3	19.3	19.3	39.248	0	17.147	282950000	9	0	0	0	11370000	0	10320000	18719000	13130000	14884000
		0.863471	2.36133	2.69495			0.71269	2.1175	2.10896	hypothetical protein, conserved	Tb927.7.6210:mRNA-p1	Tb927.7.6210:mRNA-p1	>Tb927.7.6210:mRNA-p1 | transcript=Tb927.7.6210:mRNA | gene=Tb927.7.6210 | organism=Trypanosoma_brucei_brucei_TREU927 | gene_product=hypothetical protein, conserved | transcript_product=hypothetical protein, conserved | location=Tb927_07_v5.1:1680051-1680836(-) | protein_length=261 | sequence_SO=chromosome | SO=protein_coding | is_pseudo=false	Tb927.7.6210	N/A	N/A	N/A	N/A	N/A	N/A	N/A	N/A	0	C-term:nucleoplasm GO:0005654;N-term:nucleoplasm GO:0005654	0.87347	18.9	-0.19517	4	4	4	26.4	26.4	26.4	29.217	0	67.975	629410000	21	34922000	0	0	32740000	29376000	31997000	36236000	37413000	0
		1.44193	1.09237	∞			0.860388	2.10833	∞	Variant Surface Glycoprotein, putative	Tb927.5.5490	Tb927.5.5490	>Tb927.5.5490 | transcript=Tb927.5.5490.1 | gene=Tb927.5.5490 | organism=Trypanosoma_brucei_brucei_TREU927 | gene_product=Variant Surface Glycoprotein, putative | transcript_product=Variant Surface Glycoprotein, putative | location=Tb927_05_v5.1:1724309-1725643(-) | protein_length=445 | sequence_SO=chromosome | SO=protein_coding | is_pseudo=true	Tb927.5.5490	N/A	N/A	N/A	N/A	N/A	N/A	N/A	N/A	0					1	1	1	3.4	3.4	3.4	48.804	0.0046611	1.9785	472890000	4	0	0	0	0	0	0	10390000	0	77471000
		0.363922	0.736599	∞			2.08367	2.10107	∞	hypothetical protein, conserved	Tb927.11.2890:mRNA-p1	Tb927.11.2890:mRNA-p1	>Tb927.11.2890:mRNA-p1 | transcript=Tb927.11.2890:mRNA | gene=Tb927.11.2890 | organism=Trypanosoma_brucei_brucei_TREU927 | gene_product=hypothetical protein, conserved | transcript_product=hypothetical protein, conserved | location=Tb927_11_v5.1:848446-850377(-) | protein_length=643 | sequence_SO=chromosome | SO=protein_coding | is_pseudo=false	Tb927.11.2890	N/A	N/A	N/A	N/A	GO:0005737	cytoplasm	N/A	N/A	0	C-term:cytoplasm, nucleolus GO:0005737 GO:0005730				6	6	6	13.5	13.5	13.5	67.087	0	22.02	388660000	11	0	0	0	17495000	0	0	17742000	14950000	17215000
		0.896002	1.7782	∞			0.816049	2.0811	∞	hypothetical protein, conserved	Tb927.10.7960:mRNA-p1	Tb927.10.7960:mRNA-p1	>Tb927.10.7960:mRNA-p1 | transcript=Tb927.10.7960:mRNA | gene=Tb927.10.7960 | organism=Trypanosoma_brucei_brucei_TREU927 | gene_product=hypothetical protein, conserved | transcript_product=hypothetical protein, conserved | location=Tb927_10_v5.1:1985103-1985570(-) | protein_length=155 | sequence_SO=chromosome | SO=protein_coding | is_pseudo=false	Tb927.10.7960	N/A	N/A	N/A	N/A	N/A	N/A	N/A	N/A	0	C-term:axoneme(25%), cytoplasm(points) GO:0005930 GO:0005737;N-term:axoneme, cytoplasm GO:0005930 GO:0005737	1.4723	55.3	0.558072	6	6	6	48.4	48.4	48.4	17.63	0	92.623	740220000	19	0	0	0	0	39693000	38356000	0	53850000	61256000
		2.78713	2.33353	∞			0.946645	2.0532	∞	Small acidic protein family, putative	Tb927.11.9970:mRNA-p1	Tb927.11.9970:mRNA-p1	>Tb927.11.9970:mRNA-p1 | transcript=Tb927.11.9970:mRNA | gene=Tb927.11.9970 | organism=Trypanosoma_brucei_brucei_TREU927 | gene_product=Small acidic protein family, putative | transcript_product=Small acidic protein family, putative | location=Tb927_11_v5.1:2684576-2685139(+) | protein_length=187 | sequence_SO=chromosome | SO=protein_coding | is_pseudo=false	Tb927.11.9970	N/A	N/A	N/A	N/A	GO:0005634	nucleus	N/A	N/A	0	C-term:nucleolus(strong), nucleoplasm GO:0005730 GO:0005654				5	5	5	33.2	33.2	33.2	20.748	0	15.918	443840000	10	0	0	0	19162000	17915000	20999000	0	27801000	34665000
		0.346219	0.410233	∞			1.74392	2.04957	∞	Enriched in surface-labeled proteome protein 18	Tb927.10.5090:mRNA-p1;Tb11.v5.0338	Tb927.10.5090:mRNA-p1;Tb11.v5.0338	>Tb927.10.5090:mRNA-p1 | transcript=Tb927.10.5090:mRNA | gene=Tb927.10.5090 | organism=Trypanosoma_brucei_brucei_TREU927 | gene_product=Enriched in surface-labeled proteome protein 18 | transcript_product=Enriched in surface-labeled proteome protein 18 | location=Tb927_10_v5.1:1254440-1254997(+) | protein_length=185 | sequence_SO=chromosome | SO=protein_coding | is_pseudo=false;>Tb11.v5.0338 | tr…	Tb927.10.5090;Tb11.v5.0338	N/A	N/A	N/A	N/A	GO:0009986;GO:0005768	cell surface;endosome	N/A	N/A	1	C-term:endocytic(				6	6	6	37.8	37.8	37.8	20.825	0	22.619	268290000	9	0	0	0	0	0	0	20560000	0	21641000
		0.767304	1.63207	2.40227			0.948692	2.04923	3.30987		Tb927.9.15020.1:mRNA-p1;Tb927.9.15020.2:mRNA-p1	Tb927.9.15020.1:mRNA-p1;Tb927.9.15020.2:mRNA-p1	>Tb927.9.15020.1:mRNA-p1 | transcript=Tb927.9.15020.1:mRNA | gene=Tb927.9.15020 | organism=Trypanosoma_brucei_brucei_TREU927 | gene_product=hypothetical protein, conserved | transcript_product=hypothetical protein, conserved | location=Tb927_09_v5.1:2345176-2346060(+) | protein_length=294 | sequence_SO=chromosome | SO=protein_coding | is_pseudo=false;>Tb927.9.15020.2:mRNA-p1 | transcript=Tb927.9.…	Tb927.9.15020.1;Tb927.9.15020.2														5	5	5	22.4	22.4	22.4	34.316	0	10.161	496090000	12	0	0	27715000	23121000	20463000	22995000	23103000	26807000	41823000
		1.22529	-0.732367	∞			0.628721	2.0361	∞	serine peptidase, Clan SC, Family S10	Tb927.10.1040:mRNA-p1	Tb927.10.1040:mRNA-p1	>Tb927.10.1040:mRNA-p1 | transcript=Tb927.10.1040:mRNA | gene=Tb927.10.1040 | organism=Trypanosoma_brucei_brucei_TREU927 | gene_product=serine peptidase, Clan SC, Family S10 | transcript_product=serine peptidase, Clan SC, Family S10 | location=Tb927_10_v5.1:280857-282251(-) | protein_length=464 | sequence_SO=chromosome | SO=protein_coding | is_pseudo=false	Tb927.10.1040	N/A	N/A	GO:0004185	serine-type carboxypeptidase activity	GO:0005737	cytoplasm	GO:0004185	serine-type carboxypeptidase activity	0	N-term:cytoplasm(weak, reticulated)	0.39616	171	-1.33584	12	1	1	42.5	2.2	2.2	51.509	0.00041135	3.5126	3348300000	8	0	0	0	0	0	0	162280000	0	0
		0.0974331	0.386967	∞			0.60183	2.01593	∞	BARP protein	Tb927.9.15550:mRNA-p1	Tb927.9.15550:mRNA-p1	>Tb927.9.15550:mRNA-p1 | transcript=Tb927.9.15550:mRNA | gene=Tb927.9.15550 | organism=Trypanosoma_brucei_brucei_TREU927 | gene_product=BARP protein | transcript_product=BARP protein | location=Tb927_09_v5.1:2427942-2428814(+) | protein_length=290 | sequence_SO=chromosome | SO=protein_coding | is_pseudo=false	Tb927.9.15550	N/A	N/A	N/A	N/A	GO:0009986	cell surface	N/A	N/A	0					1	1	1	3.8	3.8	3.8	30.798	0.0040992	2.1238	201630000	7	0	0	0	0	0	0	0	0	54101000
		0.384783	1.83283	∞			0.403433	1.99407	∞	putative succinate dehydrogenase subunit	Tb927.5.510:mRNA-p1	Tb927.5.510:mRNA-p1	>Tb927.5.510:mRNA-p1 | transcript=Tb927.5.510:mRNA | gene=Tb927.5.510 | organism=Trypanosoma_brucei_brucei_TREU927 | gene_product=putative succinate dehydrogenase subunit | transcript_product=putative succinate dehydrogenase subunit | location=Tb927_05_v5.1:219185-219568(-) | protein_length=127 | sequence_SO=chromosome | SO=protein_coding | is_pseudo=false	Tb927.5.510	N/A	N/A	N/A	N/A	GO:0031966;GO:0005739	mitochondrial membrane;mitochondrion	N/A	N/A	1	C-term:mitochondrion(25%), kinetoplast(	5.3055	74.5	2.40749	3	3	3	36.2	36.2	36.2	14.154	0	20.744	2516600000	10	0	0	0	270240000	0	0	0	0	365300000
		1.12589	1.9391	3.98171			1.13769	1.97517	4.10307	Ribonuclease H2 non-catalytic subunit (Ylr154p-like), putative	Tb927.1.4730:mRNA-p1	Tb927.1.4730:mRNA-p1	>Tb927.1.4730:mRNA-p1 | transcript=Tb927.1.4730:mRNA | gene=Tb927.1.4730 | organism=Trypanosoma_brucei_brucei_TREU927 | gene_product=Ribonuclease H2 non-catalytic subunit (Ylr154p-like), putative | transcript_product=Ribonuclease H2 non-catalytic subunit (Ylr154p-like), putative | location=Tb927_01_v5.1:971016-971492(+) | protein_length=158 | sequence_SO=chromosome | SO=protein_coding | is_pseudo…	Tb927.1.4730	GO:0032299	ribonuclease H2 complex	N/A	N/A	GO:0005737;GO:0005654	cytoplasm;nucleoplasm	N/A	N/A	0	N-term:nucleoplasm GO:0005654;C-term:nucleoplasm, cytoplasm(weak, reticulated) GO:0005654				4	4	4	51.3	51.3	51.3	17.081	0	32.762	330520000	13	0	12302000	0	15618000	15072000	18293000	16760000	14169000	19547000
		1.73767	2.12333	∞			1.3295	1.95153	∞	PHF5-like protein, putative	Tb927.10.7390:mRNA-p1	Tb927.10.7390:mRNA-p1	>Tb927.10.7390:mRNA-p1 | transcript=Tb927.10.7390:mRNA | gene=Tb927.10.7390 | organism=Trypanosoma_brucei_brucei_TREU927 | gene_product=PHF5-like protein, putative | transcript_product=PHF5-like protein, putative | location=Tb927_10_v5.1:1866162-1866494(-) | protein_length=110 | sequence_SO=chromosome | SO=protein_coding | is_pseudo=false	Tb927.10.7390	N/A	N/A	N/A	N/A	GO:0005739;GO:0005654	mitochondrion;nucleoplasm	N/A	N/A	0	C-term:cytoplasm(reticulated, weak) GO:0005654;N-term:nucleoplasm, cytoplasm(points, weak) GO:0005654				2	2	2	23.6	23.6	23.6	12.747	0	7.5041	543430000	10	0	0	0	25920000	34473000	22673000	24655000	0	40986000
		1.88593	1.73617	∞			1.97185	1.95107	∞	cyclophilin type peptidyl-prolyl cis-trans isomerase, putative	Tb927.8.2090:mRNA-p1	Tb927.8.2090:mRNA-p1	>Tb927.8.2090:mRNA-p1 | transcript=Tb927.8.2090:mRNA | gene=Tb927.8.2090 | organism=Trypanosoma_brucei_brucei_TREU927 | gene_product=cyclophilin type peptidyl-prolyl cis-trans isomerase, putative | transcript_product=cyclophilin type peptidyl-prolyl cis-trans isomerase, putative | location=Tb927_08_v5.1:657751-658335(+) | protein_length=194 | sequence_SO=chromosome | SO=protein_coding | is_pseudo…	Tb927.8.2090	N/A	N/A	GO:0003755	peptidyl-prolyl cis-trans isomerase activity	GO:0000974;GO:0005634	Prp19 complex;nucleus	GO:0003755	peptidyl-prolyl cis-trans isomerase activity	0	N-term:nucleoplasm GO:0005654 GO:0030133;C-term:nucleoplasm(				5	5	5	33.5	33.5	33.5	21.668	0	50.019	319580000	13	0	0	0	16829000	16434000	13890000	14699000	21974000	18594000
		0.0485987	0.208267	2.50424			0.839938	1.93393	5.02473	ATP-dependent DEAD/H RNA helicase, putative	Tb927.11.15460:mRNA-p1	Tb927.11.15460:mRNA-p1	>Tb927.11.15460:mRNA-p1 | transcript=Tb927.11.15460:mRNA | gene=Tb927.11.15460 | organism=Trypanosoma_brucei_brucei_TREU927 | gene_product=ATP-dependent DEAD/H RNA helicase, putative | transcript_product=ATP-dependent DEAD/H RNA helicase, putative | location=Tb927_11_v5.1:4109383-4111560(-) | protein_length=725 | sequence_SO=chromosome | SO=protein_coding | is_pseudo=false	Tb927.11.15460	N/A	N/A	GO:0005524;GO:0003676	ATP binding;nucleic acid binding	GO:0005634	nucleus	GO:0005524;GO:0008026	ATP binding;ATP-dependent helicase activity	0	C-term:nucleolus(strong) GO:0005730;N-term:nucleolus, nucleus(weak) GO:0005730				4	4	4	12	12	12	80.604	0	8.0025	686900000	9	0	18156000	0	0	0	45467000	57734000	0	33495000
		0.370169	0.967234	2.32032			0.871185	1.90793	5.03702	ARP2/3 complex 16kDa subunit, putative	Tb927.10.10600:mRNA-p1	Tb927.10.10600:mRNA-p1	>Tb927.10.10600:mRNA-p1 | transcript=Tb927.10.10600:mRNA | gene=Tb927.10.10600 | organism=Trypanosoma_brucei_brucei_TREU927 | gene_product=ARP2/3 complex 16kDa subunit, putative | transcript_product=ARP2/3 complex 16kDa subunit, putative | location=Tb927_10_v5.1:2585566-2585901(-) | protein_length=111 | sequence_SO=chromosome | SO=protein_coding | is_pseudo=false	Tb927.10.10600	GO:0005885;GO:0015629	Arp2/3 protein complex;actin cytoskeleton	N/A	N/A	GO:0005885;GO:0005737	Arp2/3 protein complex;cytoplasm	GO:0003779	actin binding	0	C-term:cytoplasm GO:0005737				1	1	1	18	18	18	12.712	0	49.264	374560000	14	0	13858000	0	0	17814000	14341000	19150000	27632000	23021000
		0.738923	3.0016	∞			1.55879	1.89403	∞	hypothetical protein, conserved	Tb927.10.11470:mRNA-p1	Tb927.10.11470:mRNA-p1	>Tb927.10.11470:mRNA-p1 | transcript=Tb927.10.11470:mRNA | gene=Tb927.10.11470 | organism=Trypanosoma_brucei_brucei_TREU927 | gene_product=hypothetical protein, conserved | transcript_product=hypothetical protein, conserved | location=Tb927_10_v5.1:2799018-2803103(+) | protein_length=1361 | sequence_SO=chromosome | SO=protein_coding | is_pseudo=false	Tb927.10.11470	N/A	N/A	N/A	N/A	N/A	N/A	N/A	N/A	0					1	1	1	0.7	0.7	0.7	149.34	0.0063535	1.7778	2753500000	5	0	0	0	0	0	234830000	0	0	0
		0.00981396	0.0655657	1.31954			0.50102	1.8872	1.63636	SHQ1 protein, putative	Tb927.11.16370:mRNA-p1	Tb927.11.16370:mRNA-p1	>Tb927.11.16370:mRNA-p1 | transcript=Tb927.11.16370:mRNA | gene=Tb927.11.16370 | organism=Trypanosoma_brucei_brucei_TREU927 | gene_product=SHQ1 protein, putative | transcript_product=SHQ1 protein, putative | location=Tb927_11_v5.1:4345363-4347060(-) | protein_length=565 | sequence_SO=chromosome | SO=protein_coding | is_pseudo=false	Tb927.11.16370	N/A	N/A	N/A	N/A	GO:0097014;GO:0005737;GO:0005654	ciliary plasm;cytoplasm;nucleoplasm	N/A	N/A	1	C-term:cytoplasm(75%, weak), flagellar cytoplasm(75%, weak), nuclear lumen(75%, weak) GO:0005737 GO:0097014 GO:0005654;N-term:cytoplasm, flagellar cytoplasm, nucleoplasm GO:0005737 GO:0097014 GO:0005654				2	2	2	6.9	6.9	6.9	62.728	0	9.0063	2355900000	9	0	123050000	0	162370000	0	0	0	113930000	87424000
		2.03548	2.0901	∞			1.54239	1.87907	∞	Polypeptide deformylase 1	Tb927.11.14520:mRNA-p1	Tb927.11.14520:mRNA-p1	>Tb927.11.14520:mRNA-p1 | transcript=Tb927.11.14520:mRNA | gene=Tb927.11.14520 | organism=Trypanosoma_brucei_brucei_TREU927 | gene_product=Polypeptide deformylase 1 | transcript_product=Polypeptide deformylase 1 | location=Tb927_11_v5.1:3855081-3855863(+) | protein_length=260 | sequence_SO=chromosome | SO=protein_coding | is_pseudo=false	Tb927.11.14520	N/A	N/A	N/A	N/A	GO:0005737;GO:0005739;GO:0005654	cytoplasm;mitochondrion;nucleoplasm	GO:0008463	formylmethionine deformylase activity	0	N-term:cytoplasm, nucleoplasm GO:0005737 GO:0005654 GO:0005739;C-term:mitochondrion GO:0005737 GO:0005654 GO:0005739				5	5	5	32.7	32.7	32.7	29.64	0	38.877	399830000	14	0	0	0	0	23496000	18259000	15313000	0	24295000
		0.0469855	-0.256999	0.460065			0.478622	1.8739	1.75705	Complex1_LYR-like, putative	Tb927.11.4020:mRNA-p1	Tb927.11.4020:mRNA-p1	>Tb927.11.4020:mRNA-p1 | transcript=Tb927.11.4020:mRNA | gene=Tb927.11.4020 | organism=Trypanosoma_brucei_brucei_TREU927 | gene_product=Complex1_LYR-like, putative | transcript_product=Complex1_LYR-like, putative | location=Tb927_11_v5.1:1176843-1177334(+) | protein_length=163 | sequence_SO=chromosome | SO=protein_coding | is_pseudo=false	Tb927.11.4020	N/A	N/A	N/A	N/A	GO:0005739	mitochondrion	N/A	N/A	0	C-term:mitochondrion, kinetoplast(region, strong) GO:0005739 GO:0020023				5	5	5	30.7	30.7	30.7	19.159	0	47.998	827850000	17	44874000	0	44996000	0	20559000	20787000	64866000	37316000	55724000
		0.409317	0.7241	∞			1.05916	1.85867	∞	ssm4 protein, putative	Tb927.7.6380:mRNA-p1	Tb927.7.6380:mRNA-p1	>Tb927.7.6380:mRNA-p1 | transcript=Tb927.7.6380:mRNA | gene=Tb927.7.6380 | organism=Trypanosoma_brucei_brucei_TREU927 | gene_product=ssm4 protein, putative | transcript_product=ssm4 protein, putative | location=Tb927_07_v5.1:1731990-1732610(-) | protein_length=206 | sequence_SO=chromosome | SO=protein_coding | is_pseudo=false	Tb927.7.6380	N/A	N/A	N/A	N/A	GO:0016607;GO:0097525	nuclear speck;spliceosomal snRNP complex	N/A	N/A	0	N-term:cytoplasm(weak, reticulated)				6	6	6	44.7	44.7	44.7	23.213	0	33.487	330850000	9	0	0	0	13800000	0	0	12307000	0	33461000
		1.40799	2.62257	∞			0.555524	1.85747	∞	60S ribosomal protein L24, putative	Tb927.11.6360:mRNA-p1	Tb927.11.6360:mRNA-p1	>Tb927.11.6360:mRNA-p1 | transcript=Tb927.11.6360:mRNA | gene=Tb927.11.6360 | organism=Trypanosoma_brucei_brucei_TREU927 | gene_product=60S ribosomal protein L24, putative | transcript_product=60S ribosomal protein L24, putative | location=Tb927_11_v5.1:1789575-1790150(-) | protein_length=191 | sequence_SO=chromosome | SO=protein_coding | is_pseudo=false	Tb927.11.6360	N/A	N/A	N/A	N/A	GO:0005634;GO:0005840	nucleus;ribosome	GO:0003735	structural constituent of ribosome	0					6	6	6	36.6	36.6	36.6	22.732	0	67.386	891880000	22	0	0	0	39748000	47858000	36726000	44773000	0	68588000
		0.969806	1.2635	∞			1.64769	1.8448	∞	hypothetical protein, conserved	Tb927.3.3680:mRNA-p1	Tb927.3.3680:mRNA-p1	>Tb927.3.3680:mRNA-p1 | transcript=Tb927.3.3680:mRNA | gene=Tb927.3.3680 | organism=Trypanosoma_brucei_brucei_TREU927 | gene_product=hypothetical protein, conserved | transcript_product=hypothetical protein, conserved | location=Tb927_03_v5.1:1029507-1029920(+) | protein_length=137 | sequence_SO=chromosome | SO=protein_coding | is_pseudo=false	Tb927.3.3680	N/A	N/A	N/A	N/A	GO:0097014;GO:0005737;GO:0005739;GO:0031981	ciliary plasm;cytoplasm;mitochondrion;nuclear lumen	N/A	N/A	1	N-term:cytoplasm(50%), mitochondrion(50%), flagellar cytoplasm(50%), nuclear lumen(50%) GO:0005737 GO:0005739 GO:0097014 GO:0031981				3	2	2	20.4	20.4	20.4	16.08	0.0021843	2.5101	244320000	3	0	0	0	22812000	0	0	28864000	0	0
		2.31307	2.20323	∞			1.0315	1.82747	∞	Zinc finger CCCH domain-containing protein 47	Tb927.6.4960:mRNA-p1	Tb927.6.4960:mRNA-p1	>Tb927.6.4960:mRNA-p1 | transcript=Tb927.6.4960:mRNA | gene=Tb927.6.4960 | organism=Trypanosoma_brucei_brucei_TREU927 | gene_product=Zinc finger CCCH domain-containing protein 47 | transcript_product=Zinc finger CCCH domain-containing protein 47 | location=Tb927_06_v5.1:1366188-1366973(+) | protein_length=261 | sequence_SO=chromosome | SO=protein_coding | is_pseudo=false	Tb927.6.4960	N/A	N/A	GO:0046872	metal ion binding	N/A	N/A	GO:0003723;GO:0003676	RNA binding;nucleic acid binding	0	N-term:cytoplasm(points) GO:0005737;C-term:cytoplasm(points) GO:0005737	1.2269	159.6	0.295018	3	3	3	20.7	20.7	20.7	29.178	0	43.248	612670000	10	0	0	0	32563000	20530000	29880000	35628000	0	35317000
		0.3993	1.38977	1.48375			0.55484	1.81127	1.92483	small nuclear ribonucleoprotein Sm-E	Tb927.6.2700:mRNA-p1	Tb927.6.2700:mRNA-p1	>Tb927.6.2700:mRNA-p1 | transcript=Tb927.6.2700:mRNA | gene=Tb927.6.2700 | organism=Trypanosoma_brucei_brucei_TREU927 | gene_product=small nuclear ribonucleoprotein Sm-E | transcript_product=small nuclear ribonucleoprotein Sm-E | location=Tb927_06_v5.1:811073-811333(+) | protein_length=86 | sequence_SO=chromosome | SO=protein_coding | is_pseudo=false	Tb927.6.2700	N/A	N/A	N/A	N/A	GO:0005634;GO:0005732;GO:0097525	nucleus;small nucleolar ribonucleoprotein complex;spliceosomal snRNP complex	N/A	N/A	0	C-term:nucleoplasm GO:0005654;N-term:nucleoplasm GO:0005654	0.96951	48.7	-0.0446723	6	6	6	80.2	80.2	80.2	9.6554	0	24.753	8242800000	35	15504000	272460000	339620000	186760000	390529984	353889984	330220000	369270016	508500000
		0.162972	0.4443	1.14751			1.12974	1.8033	3.86296	hypothetical protein, conserved	Tb927.11.1970:mRNA-p1	Tb927.11.1970:mRNA-p1	>Tb927.11.1970:mRNA-p1 | transcript=Tb927.11.1970:mRNA | gene=Tb927.11.1970 | organism=Trypanosoma_brucei_brucei_TREU927 | gene_product=hypothetical protein, conserved | transcript_product=hypothetical protein, conserved | location=Tb927_11_v5.1:573210-574034(+) | protein_length=274 | sequence_SO=chromosome | SO=protein_coding | is_pseudo=false	Tb927.11.1970	N/A	N/A	GO:0005488	binding	N/A	N/A	N/A	N/A	0	N-term:cytoplasm GO:0005737 GO:0097014 GO:0031981;C-term:cytoplasm(reticulated, weak, 50%), cytoplasm(50%), flagellar tip(weak, cell cycle dependent), flagellar cytoplasm(50%), nuclear lumen(50%) GO:0005737 GO:0097014 GO:0031981				4	4	4	19.3	19.3	19.3	30.39	0	12.924	418060000	7	0	29707000	0	34089000	0	0	36287000	40311000	38159000
		0.457625	1.7157	1.6191			0.480229	1.78257	1.68204	telomere-associated protein	Tb927.6.4330:mRNA-p1	Tb927.6.4330:mRNA-p1	>Tb927.6.4330:mRNA-p1 | transcript=Tb927.6.4330:mRNA | gene=Tb927.6.4330 | organism=Trypanosoma_brucei_brucei_TREU927 | gene_product=hypothetical protein, conserved | transcript_product=hypothetical protein, conserved | location=Tb927_06_v5.1:1225180-1225722(-) | protein_length=180 | sequence_SO=chromosome | SO=protein_coding | is_pseudo=false	Tb927.6.4330	N/A	N/A	N/A	N/A	GO:0005634;GO:0070565	nucleus;telomere-telomerase complex	GO:0042162	telomeric DNA binding	0	N-term:nucleoplasm, nucleoplasm(point) GO:0005654 GO:0005634;C-term:nucleus(points) GO:0005654 GO:0005634				6	6	6	57.2	57.2	57.2	20.175	0	130.47	1130000000	28	0	38177000	48055000	55642000	42171000	41805000	49184000	45612000	50250000
		1.70225	0.565167	1.46719			2.92295	1.78243	3.45168	heat shock protein Hsp20, putative	Tb927.11.15480:mRNA-p1	Tb927.11.15480:mRNA-p1	>Tb927.11.15480:mRNA-p1 | transcript=Tb927.11.15480:mRNA | gene=Tb927.11.15480 | organism=Trypanosoma_brucei_brucei_TREU927 | gene_product=heat shock protein Hsp20, putative | transcript_product=heat shock protein Hsp20, putative | location=Tb927_11_v5.1:4114506-4115132(-) | protein_length=208 | sequence_SO=chromosome | SO=protein_coding | is_pseudo=false	Tb927.11.15480	N/A	N/A	N/A	N/A	GO:0097014;GO:0005737;GO:0031981	ciliary plasm;cytoplasm;nuclear lumen	N/A	N/A	0	N-term:cytoplasm(50%), cytoplasm(patchy), flagellar cytoplasm(50%), nuclear lumen(50%) GO:0005737 GO:0097014 GO:0031981;C-term:cytoplasm, flagellar cytoplasm, nuclear lumen GO:0005737 GO:0097014 GO:0031981				27	27	27	78.4	78.4	78.4	23.085	0	323.31	50252000000	269	989000000	1161100032	1388899968	1799000064	1783000064	1610400000	3316699904	3979399936	4919399936
		1.12658	2.2048	∞			1.35615	1.7544	∞	NEK family Serine/threonine-protein kinase, putative;NEK family Serine/threonine-protein kinase, putative	Tb927.10.5940:mRNA-p1;Tb927.10.5930:mRNA-p1	Tb927.10.5940:mRNA-p1;Tb927.10.5930:mRNA-p1	>Tb927.10.5930:mRNA-p1 | transcript=Tb927.10.5930:mRNA | gene=Tb927.10.5930 | organism=Trypanosoma_brucei_brucei_TREU927 | gene_product=NEK family Serine/threonine-protein kinase, putative | transcript_product=NEK family Serine/threonine-protein kinase, putative | location=Tb927_10_v5.1:1486930-1488402(-) | protein_length=490 | sequence_SO=chromosome | SO=protein_coding | is_pseudo=false;>Tb927.1…	Tb927.10.5930;Tb927.10.5940	N/A;N/A	N/A;N/A	GO:0005524;GO:0004672;GO:0005524;GO:0004672	ATP binding;protein kinase activity;ATP binding;protein kinase activity	GO:0005737;N/A	cytoplasm;N/A	N/A;GO:0005524;GO:0004674	N/A;ATP binding;protein serine/threonine kinase activity	0;0	C-term:cytoplasm(weak, reticulated);C-term:cytoplasm, flagellar cytoplasm GO:0005737 GO:0097014 GO:0031981;N-term:cytoplasm, flagellar cytoplasm, nuclear lumen GO:0005737 GO:0097014 GO:0031981	1.3165	41.6	0.396708	26	3	3	64.4	8.9	8.9	55.11	0	43.638	695380000	16	0	0	0	0	24162000	27994000	0	18527000	0
		0.478917	1.68617	1.6754			0.491075	1.74813	1.80386	mitochondrial import inner membrane translocase subunit tim9	Tb927.7.2200:mRNA-p1	Tb927.7.2200:mRNA-p1	>Tb927.7.2200:mRNA-p1 | transcript=Tb927.7.2200:mRNA | gene=Tb927.7.2200 | organism=Trypanosoma_brucei_brucei_TREU927 | gene_product=mitochondrial import inner membrane translocase subunit tim9 | transcript_product=mitochondrial import inner membrane translocase subunit tim9 | location=Tb927_07_v5.1:569781-570017(-) | protein_length=78 | sequence_SO=chromosome | SO=protein_coding | is_pseudo=false	Tb927.7.2200	N/A	N/A	N/A	N/A	GO:0005737;GO:0020023;GO:0042719;GO:0005739	cytoplasm;kinetoplast;mitochondrial intermembrane space protein transporter complex;mitochondrion	GO:0005515	protein binding	0	N-term:cytoplasm(reticulated) GO:0005737 GO:0005739;C-term:mitochondrion, kinetoplast(region, 25%) GO:0005737 GO:0005739	2.6252	30.9	1.39243	5	5	5	64.1	64.1	64.1	8.8073	0	12.99	1553000000	18	0	64780000	62729000	75196000	71511000	66921000	51424000	85795000	92789000
		0.0379158	0.0946999	∞			2.02813	1.7468	1.07056	hypothetical protein, conserved	Tb927.7.6790:mRNA-p1	Tb927.7.6790:mRNA-p1	>Tb927.7.6790:mRNA-p1 | transcript=Tb927.7.6790:mRNA | gene=Tb927.7.6790 | organism=Trypanosoma_brucei_brucei_TREU927 | gene_product=hypothetical protein, conserved | transcript_product=hypothetical protein, conserved | location=Tb927_07_v5.1:1876709-1878322(-) | protein_length=537 | sequence_SO=chromosome | SO=protein_coding | is_pseudo=false	Tb927.7.6790	N/A	N/A	N/A	N/A	N/A	N/A	N/A	N/A	0	N-term:cortical cytoskeleton(posterior) GO:0030863;C-term:cortical cytoskeleton(posterior) GO:0030863	7.572	157.6	2.92067	3	3	3	9.5	9.5	9.5	58.772	0	17.974	118960000	7	0	4486900	3317400	0	0	0	0	0	8355000
		0.486497	1.3747	2.78091			0.851454	1.74677	2.62953		Tb927.4.4130.1:mRNA-p1;Tb927.4.4130.2:mRNA-p1	Tb927.4.4130.1:mRNA-p1;Tb927.4.4130.2:mRNA-p1	>Tb927.4.4130.1:mRNA-p1 | transcript=Tb927.4.4130.1:mRNA | gene=Tb927.4.4130 | organism=Trypanosoma_brucei_brucei_TREU927 | gene_product=Flagellar-associated protein 59, putative | transcript_product=Flagellar-associated protein 59, putative | location=Tb927_04_v5.1:1091295-1093865(-) | protein_length=856 | sequence_SO=chromosome | SO=protein_coding | is_pseudo=false;>Tb927.4.4130.2:mRNA-p1 | tra…	Tb927.4.4130.1;Tb927.4.4130.2														32	9	9	39.1	11.8	11.8	100.04	0	10.351	873610000	18	57634000	0	34213000	184900000	36052000	34466000	99857000	65437000	76220000
		0.235091	0.7516	0.763761			0.64178	1.7177	1.87443	hypothetical protein, conserved	Tb927.10.7860:mRNA-p1	Tb927.10.7860:mRNA-p1	>Tb927.10.7860:mRNA-p1 | transcript=Tb927.10.7860:mRNA | gene=Tb927.10.7860 | organism=Trypanosoma_brucei_brucei_TREU927 | gene_product=hypothetical protein, conserved | transcript_product=hypothetical protein, conserved | location=Tb927_10_v5.1:1965815-1966465(-) | protein_length=216 | sequence_SO=chromosome | SO=protein_coding | is_pseudo=false	Tb927.10.7860	N/A	N/A	N/A	N/A	N/A	N/A	N/A	N/A	0		0.23948	5.6	-2.06202	3	3	3	18.1	18.1	18.1	23.823	0	8.0616	371630000	10	0	0	27506000	21008000	0	0	0	24759000	26799000
		0.701845	1.09153	1.75316			0.566532	1.70883	7.32195	Dithiol glutaredoxin 2	Tb927.1.1770:mRNA-p1	Tb927.1.1770:mRNA-p1	>Tb927.1.1770:mRNA-p1 | transcript=Tb927.1.1770:mRNA | gene=Tb927.1.1770 | organism=Trypanosoma_brucei_brucei_TREU927 | gene_product=Dithiol glutaredoxin 2 | transcript_product=Dithiol glutaredoxin 2 | location=Tb927_01_v5.1:466913-467236(+) | protein_length=107 | sequence_SO=chromosome | SO=protein_coding | is_pseudo=false	Tb927.1.1770	N/A	N/A	GO:0009055;GO:0015035	electron transfer activity;protein disulfide oxidoreductase activity	GO:0005739	mitochondrion	GO:0015036;GO:0003756	disulfide oxidoreductase activity;protein disulfide isomerase activity	0	N-term:mitochondrion GO:0005739 GO:0140525;C-term:mitochondrion, antipodal sites GO:0005739 GO:0140525				6	6	6	61.7	61.7	61.7	12.152	0	14.375	442660000	12	0	13502000	0	0	16189000	7482200	38426000	60435000	0
		0.140552	0.4497	0.902195			0.630924	1.6956	2.19842	J binding protein 3, putative	Tb927.10.4800:mRNA-p1;Tb11.v5.0597	Tb927.10.4800:mRNA-p1;Tb11.v5.0597	>Tb927.10.4800:mRNA-p1 | transcript=Tb927.10.4800:mRNA | gene=Tb927.10.4800 | organism=Trypanosoma_brucei_brucei_TREU927 | gene_product=hypothetical protein, conserved | transcript_product=hypothetical protein, conserved | location=Tb927_10_v5.1:1204986-1206731(-) | protein_length=581 | sequence_SO=chromosome | SO=protein_coding | is_pseudo=false;>Tb11.v5.0597 | transcript=Tb11.v5.0597.1 | gene=T…	Tb927.10.4800;Tb11.v5.0597	N/A	N/A	N/A	N/A	GO:0005737	cytoplasm	N/A	N/A	0	N-term:nucleus, cytoplasm(reticulated) GO:0005634 GO:0005737	0.084268	53.5	-3.56887	4	4	4	9	9	9	65.511	0	21.945	1531000000	18	0	59503000	38263000	34512000	24665000	29027000	83012000	85445000	46474000
		0.0597466	0.230534	1.26509			0.902718	1.69407	2.64598	ER lumen retaining receptor protein, putative	Tb927.11.8140:mRNA-p1	Tb927.11.8140:mRNA-p1	>Tb927.11.8140:mRNA-p1 | transcript=Tb927.11.8140:mRNA | gene=Tb927.11.8140 | organism=Trypanosoma_brucei_brucei_TREU927 | gene_product=ER lumen retaining receptor protein, putative | transcript_product=ER lumen retaining receptor protein, putative | location=Tb927_11_v5.1:2276903-2277562(+) | protein_length=219 | sequence_SO=chromosome | SO=protein_coding | is_pseudo=false	Tb927.11.8140	GO:0016021	integral component of membrane	GO:0046923	ER retention sequence binding	GO:0005737	cytoplasm	N/A	N/A	4	C-term:cytoplasm(reticulated) GO:0030133 GO:0005737;N-term:endocytic, cytoplasm(weak) GO:0030133 GO:0005737				5	5	5	26	26	26	25.955	0	73.37	2002900000	23	92134000	15007000	27325000	0	103160000	66951000	75466000	88329000	192000000
		0.59912	1.6724	2.21382			0.604402	1.6842	2.23066	KREPB5	Tb927.11.940:mRNA-p1	Tb927.11.940:mRNA-p1	>Tb927.11.940:mRNA-p1 | transcript=Tb927.11.940:mRNA | gene=Tb927.11.940 | organism=Trypanosoma_brucei_brucei_TREU927 | gene_product=KREPB5 | transcript_product=KREPB5 | location=Tb927_11_v5.1:241915-243063(+) | protein_length=382 | sequence_SO=chromosome | SO=protein_coding | is_pseudo=false	Tb927.11.940	N/A	N/A	N/A	N/A	GO:0045293;GO:0031019;GO:0005739	mRNA editing complex;mitochondrial mRNA editing complex;mitochondrion	N/A	N/A	0	N-term:endocytic, cytoplasm(weak) GO:0030133 GO:0005739 GO:0020023;C-term:mitochondrion, kinetoplast(region, strong) GO:0030133 GO:0005739 GO:0020023				7	7	7	22.8	22.8	22.8	43.464	0	34.904	825550000	24	43714000	0	0	33293000	37258000	26224000	31233000	27583000	38695000
		0.862247	1.3463	2.30382			1.06135	1.67093	2.91395	hypothetical protein, conserved	Tb927.11.11300:mRNA-p1	Tb927.11.11300:mRNA-p1	>Tb927.11.11300:mRNA-p1 | transcript=Tb927.11.11300:mRNA | gene=Tb927.11.11300 | organism=Trypanosoma_brucei_brucei_TREU927 | gene_product=hypothetical protein, conserved | transcript_product=hypothetical protein, conserved | location=Tb927_11_v5.1:3023331-3023900(+) | protein_length=189 | sequence_SO=chromosome | SO=protein_coding | is_pseudo=false	Tb927.11.11300	N/A	N/A	N/A	N/A	GO:0005634	nucleus	N/A	N/A	0	N-term:nucleolus GO:0005730				4	4	4	34.9	34.9	34.9	21.201	0	65.933	590860000	16	0	14122000	18453000	25687000	23408000	25952000	38290000	29498000	27134000
		0.371538	1.1209	1.40571			0.595984	1.6604	2.00183	KREPA6	Tb927.10.5120:mRNA-p1	Tb927.10.5120:mRNA-p1	>Tb927.10.5120:mRNA-p1 | transcript=Tb927.10.5120:mRNA | gene=Tb927.10.5120 | organism=Trypanosoma_brucei_brucei_TREU927 | gene_product=KREPA6 | transcript_product=KREPA6 | location=Tb927_10_v5.1:1258825-1259319(+) | protein_length=164 | sequence_SO=chromosome | SO=protein_coding | is_pseudo=false	Tb927.10.5120	N/A	N/A	GO:0003697	single-stranded DNA binding	GO:0020023;GO:0031019;GO:0005739;GO:0005634	kinetoplast;mitochondrial mRNA editing complex;mitochondrion;nucleus	GO:0003723;GO:0004519	RNA binding;endonuclease activity	0	C-term:kinetoplast(region, points, 50%) GO:0020023	1.359	36.4	0.442545	6	6	6	43.9	43.9	43.9	18.09	0	21.565	1517800000	17	56811000	69634000	0	74432000	59567000	43746000	76029000	85839000	91253000
		1.4257	1.6049	∞			2.54385	1.6581	∞	NADPH:adrenodoxin oxidoreductase, mitochondrial, putative	Tb927.10.2230:mRNA-p1	Tb927.10.2230:mRNA-p1	>Tb927.10.2230:mRNA-p1 | transcript=Tb927.10.2230:mRNA | gene=Tb927.10.2230 | organism=Trypanosoma_brucei_brucei_TREU927 | gene_product=NADPH:adrenodoxin oxidoreductase, mitochondrial, putative | transcript_product=NADPH:adrenodoxin oxidoreductase, mitochondrial, putative | location=Tb927_10_v5.1:575971-577773(+) | protein_length=600 | sequence_SO=chromosome | SO=protein_coding | is_pseudo=false	Tb927.10.2230	N/A	N/A	GO:0016491	oxidoreductase activity	GO:0005737;GO:0005747;GO:0005739	cytoplasm;mitochondrial respiratory chain complex I;mitochondrion	GO:0004324	ferredoxin-NADP+ reductase activity	0	N-term:cytoplasm(points) GO:0005737 GO:0030133;C-term:endocytic, cytoplasm GO:0005737 GO:0030133				3	3	3	8.2	8.2	8.2	65.601	0	4.1561	38144000	3	0	0	0	0	0	0	5173300	0	0
		0.9634	1.90897	∞			0.833209	1.63163	∞	hypothetical protein, conserved	Tb927.3.1730:mRNA-p1	Tb927.3.1730:mRNA-p1	>Tb927.3.1730:mRNA-p1 | transcript=Tb927.3.1730:mRNA | gene=Tb927.3.1730 | organism=Trypanosoma_brucei_brucei_TREU927 | gene_product=hypothetical protein, conserved | transcript_product=hypothetical protein, conserved | location=Tb927_03_v5.1:452166-452861(-) | protein_length=231 | sequence_SO=chromosome | SO=protein_coding | is_pseudo=false	Tb927.3.1730	N/A	N/A	N/A	N/A	GO:0005739	mitochondrion	N/A	N/A	0	N-term:cytoplasm, flagellar cytoplasm(weak) GO:0005737 GO:0005739 GO:0140525;C-term:mitochondrion, antipodal sites GO:0005737 GO:0005739 GO:0140525	3.2113	59.2	1.68316	5	5	5	27.7	27.7	27.7	25.482	0	11.82	415410000	7	0	0	0	0	25657000	23623000	0	0	29617000
		0.592255	1.8414	2.10441			0.51795	1.6285	1.7935	hypothetical protein, conserved	Tb927.5.1130:mRNA-p1	Tb927.5.1130:mRNA-p1	>Tb927.5.1130:mRNA-p1 | transcript=Tb927.5.1130:mRNA | gene=Tb927.5.1130 | organism=Trypanosoma_brucei_brucei_TREU927 | gene_product=hypothetical protein, conserved | transcript_product=hypothetical protein, conserved | location=Tb927_05_v5.1:441341-442279(+) | protein_length=312 | sequence_SO=chromosome | SO=protein_coding | is_pseudo=false	Tb927.5.1130	N/A	N/A	N/A	N/A	GO:0020023;GO:0005739	kinetoplast;mitochondrion	N/A	N/A	3	N-term:mitochondrion GO:0005739 GO:0020023;C-term:mitochondrion, kinetoplast(region, strong) GO:0005739 GO:0020023	2.0912	38.1	1.06433	12	12	12	42.3	42.3	42.3	34.299	0	109.82	2192800000	45	75905000	66344000	0	78991000	124670000	95689000	76504000	81293000	97326000
		0.159061	0.498867	1.67839			0.786789	1.6281	2.70564	cytochrome b5-like Heme/Steroid binding domain containing protein, putative	Tb927.4.1670:mRNA-p1	Tb927.4.1670:mRNA-p1	>Tb927.4.1670:mRNA-p1 | transcript=Tb927.4.1670:mRNA | gene=Tb927.4.1670 | organism=Trypanosoma_brucei_brucei_TREU927 | gene_product=cytochrome b5-like Heme/Steroid binding domain containing protein, putative | transcript_product=cytochrome b5-like Heme/Steroid binding domain containing protein, putative | location=Tb927_04_v5.1:428389-428850(-) | protein_length=153 | sequence_SO=chromosome | SO=…	Tb927.4.1670	N/A	N/A	N/A	N/A	GO:0005741;GO:0005739	mitochondrial outer membrane;mitochondrion	N/A	N/A	0	C-term:mitochondrion GO:0005739	6.5826	55.6	2.71866	3	3	3	32.7	32.7	32.7	17.389	0	22.943	182330000	10	0	11231000	0	18850000	0	0	30387000	0	0
		0.228916	-0.445167	∞			1.19074	1.62793	3.94132	kinesin, putative	Tb927.3.2040:mRNA-p1	Tb927.3.2040:mRNA-p1	>Tb927.3.2040:mRNA-p1 | transcript=Tb927.3.2040:mRNA | gene=Tb927.3.2040 | organism=Trypanosoma_brucei_brucei_TREU927 | gene_product=kinesin, putative | transcript_product=kinesin, putative | location=Tb927_03_v5.1:529310-532528(-) | protein_length=1072 | sequence_SO=chromosome | SO=protein_coding | is_pseudo=false	Tb927.3.2040	N/A	N/A	GO:0005524;GO:0008017;GO:0003777	ATP binding;microtubule binding;microtubule motor activity	N/A	N/A	GO:0005524;GO:0003774	ATP binding;motor activity	0	C-term:hook complex GO:0120120;N-term:hook complex GO:0120120				8	8	8	10.4	10.4	10.4	119.43	0	10.54	263430000	14	0	0	20909000	0	0	0	24808000	28874000	28727000
		0.127056	0.634267	1.44923			0.441172	1.62593	2.1921	hypothetical protein	Tb927.9.8815:mRNA-p1	Tb927.9.8815:mRNA-p1	>Tb927.9.8815:mRNA-p1 | transcript=Tb927.9.8815:mRNA | gene=Tb927.9.8815 | organism=Trypanosoma_brucei_brucei_TREU927 | gene_product=hypothetical protein | transcript_product=hypothetical protein | location=Tb927_09_v5.1:1421155-1421415(-) | protein_length=86 | sequence_SO=chromosome | SO=protein_coding | is_pseudo=false	Tb927.9.8815	N/A	N/A	N/A	N/A	N/A	N/A	N/A	N/A	1	N-term:cytoplasm(reticulated, 50%), cytoplasm(50%), flagellar cytoplasm(50%), nuclear lumen(50%) GO:0005737 GO:0097014 GO:0031981				4	4	4	41.9	41.9	41.9	9.7592	0	27.413	833570000	13	41113000	0	0	0	33986000	25596000	45000000	0	45124000
		0.399815	1.75427	2.01503			0.391982	1.6214	1.57662	hypothetical protein, conserved	Tb927.2.2210:mRNA-p1	Tb927.2.2210:mRNA-p1	>Tb927.2.2210:mRNA-p1 | transcript=Tb927.2.2210:mRNA | gene=Tb927.2.2210 | organism=Trypanosoma_brucei_brucei_TREU927 | gene_product=hypothetical protein, conserved | transcript_product=hypothetical protein, conserved | location=Tb927_02_v5.1:420517-423636(-) | protein_length=1039 | sequence_SO=chromosome | SO=protein_coding | is_pseudo=false	Tb927.2.2210	N/A	N/A	N/A	N/A	GO:0005739	mitochondrion	N/A	N/A	1	C-term:mitochondrion, kinetoplast(region, 50%) GO:0005739 GO:0020023				6	6	6	8.9	8.9	8.9	113.45	0	5.1211	13458000000	17	168240000	0	552790016	108640000	899190016	445070016	594940032	136910000	404940000
		0.29891	0.576933	∞			0.790663	1.60953	∞	hypothetical protein, conserved	Tb927.8.2170:mRNA-p1	Tb927.8.2170:mRNA-p1	>Tb927.8.2170:mRNA-p1 | transcript=Tb927.8.2170:mRNA | gene=Tb927.8.2170 | organism=Trypanosoma_brucei_brucei_TREU927 | gene_product=hypothetical protein, conserved | transcript_product=hypothetical protein, conserved | location=Tb927_08_v5.1:673605-673919(+) | protein_length=104 | sequence_SO=chromosome | SO=protein_coding | is_pseudo=false	Tb927.8.2170	N/A	N/A	N/A	N/A	GO:0005739	mitochondrion	N/A	N/A	1	C-term:mitochondrion GO:0005739				1	1	1	16.3	16.3	16.3	11.929	0.0016071	2.7937	61746000	0	0	0	0	0	0	0	0	0	6575300
		1.34666	1.12953	4.11338			1.34	1.609	6.21936	N-acetyltransferase, putative	Tb927.9.3360:mRNA-p1	Tb927.9.3360:mRNA-p1	>Tb927.9.3360:mRNA-p1 | transcript=Tb927.9.3360:mRNA | gene=Tb927.9.3360 | organism=Trypanosoma_brucei_brucei_TREU927 | gene_product=N-acetyltransferase, putative | transcript_product=N-acetyltransferase, putative | location=Tb927_09_v5.1:699144-700214(+) | protein_length=356 | sequence_SO=chromosome | SO=protein_coding | is_pseudo=false	Tb927.9.3360	N/A	N/A	N/A	N/A	GO:0005634	nucleus	GO:0008080	N-acetyltransferase activity	0	N-term:nuclear lumen, cytoplasm(weak, reticulated) GO:0031981				6	6	6	23	23	23	39.673	0	19.318	458420000	14	15691000	0	0	23613000	22557000	18373000	51945000	26016000	19627000
		0.654252	0.969699	∞			0.917522	1.592	∞	mitotic cyclin 6	Tb927.11.16720:mRNA-p1	Tb927.11.16720:mRNA-p1	>Tb927.11.16720:mRNA-p1 | transcript=Tb927.11.16720:mRNA | gene=Tb927.11.16720 | organism=Trypanosoma_brucei_brucei_TREU927 | gene_product=mitotic cyclin 6 | transcript_product=mitotic cyclin 6 | location=Tb927_11_v5.1:4449245-4450525(-) | protein_length=426 | sequence_SO=chromosome | SO=protein_coding | is_pseudo=false	Tb927.11.16720	GO:0005634	nucleus	N/A	N/A	GO:0005737;GO:0019908;GO:0005654;GO:0005634	cytoplasm;nuclear cyclin-dependent protein kinase holoenzyme complex;nucleoplasm;nucleus	GO:0005515	protein binding	0	N-term:basal body(cell cycle dependent), pro-basal body(cell cycle dependent), hook complex(cell cycle dependent), nucleoplasm(points, cell cycle dependent) GO:0036064 GO:0120280 GO:0120120 GO:0005654 GO:0005737;C-term:cytoplasm(reticulated), nucleoplasm(cell cycle dependent) GO:0036064 GO:0120280 GO:0120120 GO:0005654 GO:0005737				4	4	4	10.8	10.8	10.8	48.964	0	9.089	274990000	12	0	0	0	18335000	0	0	23185000	20968000	0
		0.0151472	-0.0699666	∞			0.302215	1.59147	2.41181	vacuolar transporter chaperone, putative	Tb927.7.3900:mRNA-p1	Tb927.7.3900:mRNA-p1	>Tb927.7.3900:mRNA-p1 | transcript=Tb927.7.3900:mRNA | gene=Tb927.7.3900 | organism=Trypanosoma_brucei_brucei_TREU927 | gene_product=vacuolar transporter chaperone, putative | transcript_product=vacuolar transporter chaperone, putative | location=Tb927_07_v5.1:1021359-1021901(+) | protein_length=180 | sequence_SO=chromosome | SO=protein_coding | is_pseudo=false	Tb927.7.3900	N/A	N/A	N/A	N/A	GO:0020022	acidocalcisome	N/A	N/A	3	N-term:axoneme, cytoplasm(weak) GO:0005930	1.7422	39.6	0.80091	6	6	6	34.4	34.4	34.4	19.768	0	110.49	1601100000	17	0	0	64840000	0	0	0	0	74545000	81837000
		0.138883	-0.234067	∞			0.60473	1.59077	∞	hypothetical protein, conserved	Tb927.3.5210:mRNA-p1	Tb927.3.5210:mRNA-p1	>Tb927.3.5210:mRNA-p1 | transcript=Tb927.3.5210:mRNA | gene=Tb927.3.5210 | organism=Trypanosoma_brucei_brucei_TREU927 | gene_product=hypothetical protein, conserved | transcript_product=hypothetical protein, conserved | location=Tb927_03_v5.1:1461094-1462050(+) | protein_length=318 | sequence_SO=chromosome | SO=protein_coding | is_pseudo=false	Tb927.3.5210	N/A	N/A	N/A	N/A	GO:0005737;GO:0005739	cytoplasm;mitochondrion	N/A	N/A	2	C-term:cytoplasm GO:0005739 GO:0005737;N-term:mitochondrion GO:0005739 GO:0005737				1	1	1	2.5	2.5	2.5	33.957	0.0099085	1.584	552580000	6	0	0	0	0	0	0	0	0	59513000
		0.127577	0.0533676	1.02831			3.25396	1.5898	2.98517	pantothenate kinase subunit, putative	Tb927.11.7290:mRNA-p1;Tb11.v5.0254	Tb927.11.7290:mRNA-p1;Tb11.v5.0254	>Tb927.11.7290:mRNA-p1 | transcript=Tb927.11.7290:mRNA | gene=Tb927.11.7290 | organism=Trypanosoma_brucei_brucei_TREU927 | gene_product=pantothenate kinase subunit, putative | transcript_product=pantothenate kinase subunit, putative | location=Tb927_11_v5.1:2055799-2060202(+) | protein_length=1467 | sequence_SO=chromosome | SO=protein_coding | is_pseudo=false;>Tb11.v5.0254 | transcript=Tb11.v5.02…	Tb927.11.7290;Tb11.v5.0254	N/A	N/A	GO:0005524;GO:0003824;GO:0004594	ATP binding;catalytic activity;pantothenate kinase activity	GO:0005737;GO:0005783	cytoplasm;endoplasmic reticulum	GO:0004594	pantothenate kinase activity	0	C-term:cytoplasm(reticulated) GO:0005783 GO:0005737;N-term:endoplasmic reticulum GO:0005783 GO:0005737				49	49	49	44.6	44.6	44.6	162.1	0	323.31	7940200000	341	312169984	254990000	361620000	299030016	333769984	322270016	984070016	850729984	937769984
		0.307245	-0.8122	∞			0.741551	1.58693	2.29413	kinesin, putative	Tb927.4.2730:mRNA-p1	Tb927.4.2730:mRNA-p1	>Tb927.4.2730:mRNA-p1 | transcript=Tb927.4.2730:mRNA | gene=Tb927.4.2730 | organism=Trypanosoma_brucei_brucei_TREU927 | gene_product=kinesin, putative | transcript_product=kinesin, putative | location=Tb927_04_v5.1:719312-721723(+) | protein_length=803 | sequence_SO=chromosome | SO=protein_coding | is_pseudo=false	Tb927.4.2730	N/A	N/A	GO:0005524;GO:0008017;GO:0003777	ATP binding;microtubule binding;microtubule motor activity	GO:0005930;GO:0005737;GO:0005871;GO:0005875	axoneme;cytoplasm;kinesin complex;microtubule associated complex	GO:0005524;GO:0003774	ATP binding;motor activity	0	C-term:cytoplasm, axoneme GO:0005929 GO:0005737 GO:0005930;N-term:flagellum(points, cell cycle dependent), cytoplasm(patchy) GO:0005929 GO:0005737 GO:0005930				7	7	7	11.2	11.2	11.2	88.823	0	9.076	152750000	14	15901000	0	14246000	0	0	0	20860000	22687000	25614000
		0.412713	1.6029	1.5765			0.391288	1.5858	1.67694	hypothetical protein, conserved	Tb927.9.9100:mRNA-p1;REV__Tb927.5.410:mRNA-p1;REV__Tb11.v5.0226	Tb927.9.9100:mRNA-p1	>Tb927.9.9100:mRNA-p1 | transcript=Tb927.9.9100:mRNA | gene=Tb927.9.9100 | organism=Trypanosoma_brucei_brucei_TREU927 | gene_product=hypothetical protein, conserved | transcript_product=hypothetical protein, conserved | location=Tb927_09_v5.1:1452678-1452932(-) | protein_length=84 | sequence_SO=chromosome | SO=protein_coding | is_pseudo=false	Tb927.9.9100	N/A	N/A	N/A	N/A	GO:0005930;GO:0036064	axoneme;ciliary basal body	N/A	N/A	0	N-term:axoneme, basal body, pro-basal body GO:0005930 GO:0036064 GO:0120280;C-term:endocytic(weak) GO:0005930 GO:0036064 GO:0120280				5	5	5	67.9	67.9	67.9	9.5887	0	112.73	2287600000	24	0	66627000	68723000	43272000	100160000	69947000	30383000	92561000	104030000
		1.92079	1.38507	2.57907			2.29092	1.57223	2.90996	hypothetical protein, conserved	Tb927.4.3370:mRNA-p1	Tb927.4.3370:mRNA-p1	>Tb927.4.3370:mRNA-p1 | transcript=Tb927.4.3370:mRNA | gene=Tb927.4.3370 | organism=Trypanosoma_brucei_brucei_TREU927 | gene_product=hypothetical protein, conserved | transcript_product=hypothetical protein, conserved | location=Tb927_04_v5.1:878428-879345(-) | protein_length=305 | sequence_SO=chromosome | SO=protein_coding | is_pseudo=false	Tb927.4.3370	N/A	N/A	GO:0005488	binding	N/A	N/A	N/A	N/A	0	C-term:cytoplasm, axoneme GO:0097740 GO:0005737 GO:0005930;N-term:paraflagellar rod, cytoplasm(weak) GO:0097740 GO:0005737 GO:0005930				14	14	14	56.7	56.7	56.7	33.718	0	120.34	4561000000	66	98774000	63562000	113950000	179350000	269049984	264160000	314190016	255200000	234590000
		0.156482	-0.242233	1.41777			2.18605	1.56857	7.39201	hypothetical protein, conserved	Tb927.4.4550:mRNA-p1	Tb927.4.4550:mRNA-p1	>Tb927.4.4550:mRNA-p1 | transcript=Tb927.4.4550:mRNA | gene=Tb927.4.4550 | organism=Trypanosoma_brucei_brucei_TREU927 | gene_product=hypothetical protein, conserved | transcript_product=hypothetical protein, conserved | location=Tb927_04_v5.1:1250242-1252713(-) | protein_length=823 | sequence_SO=chromosome | SO=protein_coding | is_pseudo=false	Tb927.4.4550	N/A	N/A	N/A	N/A	GO:0005737	cytoplasm	N/A	N/A	0	C-term:cytoplasm(points), cytoplasm GO:0030133 GO:0005737;N-term:endocytic, cytoplasm GO:0030133 GO:0005737				14	8	8	23.7	14.1	14.1	92.148	0	14.435	111300000	18	6891900	0	0	0	9771100	0	17518000	13981000	19446000
		0.860632	1.6623	3.2727			0.856896	1.56707	2.93471	Flagellum attachment zone protein 18	Tb927.10.12920:mRNA-p1	Tb927.10.12920:mRNA-p1	>Tb927.10.12920:mRNA-p1 | transcript=Tb927.10.12920:mRNA | gene=Tb927.10.12920 | organism=Trypanosoma_brucei_brucei_TREU927 | gene_product=Flagellum attachment zone protein 18 | transcript_product=Flagellum attachment zone protein 18 | location=Tb927_10_v5.1:3139218-3142325(-) | protein_length=1035 | sequence_SO=chromosome | SO=protein_coding | is_pseudo=false	Tb927.10.12920	N/A	N/A	N/A	N/A	GO:0032154;GO:0043234	cleavage furrow;protein complex	N/A	N/A	0	C-term:flagellum attachment zone(distal, cell cycle dependent) GO:0120119 GO:0032154;N-term:flagellum attachment zone(distal, cell cycle dependent), cleavage furrow GO:0120119 GO:0032154				4	4	4	5	5	5	112.87	0.00061062	3.1411	1528500000	9	31137000	0	0	25080000	49579000	27243000	33331000	26078000	31969000
		0.488957	1.49107	1.73081			0.522113	1.56487	1.79563	hypothetical protein, conserved	Tb927.10.11890:mRNA-p1	Tb927.10.11890:mRNA-p1	>Tb927.10.11890:mRNA-p1 | transcript=Tb927.10.11890:mRNA | gene=Tb927.10.11890 | organism=Trypanosoma_brucei_brucei_TREU927 | gene_product=hypothetical protein, conserved | transcript_product=hypothetical protein, conserved | location=Tb927_10_v5.1:2902749-2903699(+) | protein_length=316 | sequence_SO=chromosome | SO=protein_coding | is_pseudo=false	Tb927.10.11890	N/A	N/A	N/A	N/A	GO:0005737;GO:0005739	cytoplasm;mitochondrion	N/A	N/A	0	N-term:cytoplasm(reticulated) GO:0005737 GO:0005739;C-term:mitochondrion GO:0005737 GO:0005739				7	7	7	25.3	25.3	25.3	36.838	0	13.646	515430000	19	22934000	0	23859000	23832000	22349000	34809000	26252000	25576000	32195000
		0.0915965	0.3835	0.750426			0.516634	1.5493	1.63614	katanin P80 subunit, putative	Tb927.9.9960:mRNA-p1	Tb927.9.9960:mRNA-p1	>Tb927.9.9960:mRNA-p1 | transcript=Tb927.9.9960:mRNA | gene=Tb927.9.9960 | organism=Trypanosoma_brucei_brucei_TREU927 | gene_product=katanin, putative | transcript_product=katanin, putative | location=Tb927_09_v5.1:1576405-1578021(-) | protein_length=538 | sequence_SO=chromosome | SO=protein_coding | is_pseudo=false	Tb927.9.9960	N/A	N/A	GO:0005515	protein binding	N/A	N/A	N/A	N/A	0	N-term:cell tip(posterior), cytoplasm(weak) GO:0051286 GO:0030133;C-term:endocytic, cytoplasm(weak) GO:0051286 GO:0030133				5	5	5	13.6	13.6	13.6	59.647	0	14.263	381650000	9	37580000	0	0	28201000	0	0	34309000	0	27177000
		0.326955	-1.3042	∞			0.338167	1.5437	1.31277	hypothetical protein, conserved	Tb927.8.2440:mRNA-p1	Tb927.8.2440:mRNA-p1	>Tb927.8.2440:mRNA-p1 | transcript=Tb927.8.2440:mRNA | gene=Tb927.8.2440 | organism=Trypanosoma_brucei_brucei_TREU927 | gene_product=hypothetical protein, conserved | transcript_product=hypothetical protein, conserved | location=Tb927_08_v5.1:732010-732615(+) | protein_length=201 | sequence_SO=chromosome | SO=protein_coding | is_pseudo=false	Tb927.8.2440	N/A	N/A	N/A	N/A	N/A	N/A	N/A	N/A	0	C-term:paraflagellar rod(50%), endocytic(50%, weak) GO:0097740;N-term:paraflagellar rod, cytoplasm(weak) GO:0097740				2	2	2	11.9	11.9	11.9	23.327	0	14.544	808860000	9	0	0	97564000	0	0	0	56237000	0	71842000
		1.08462	0.479467	1.37123			2.28115	1.5425	2.9129	Overproducer of inositol protein 10 homolog, putative	Tb927.1.1400:mRNA-p1	Tb927.1.1400:mRNA-p1	>Tb927.1.1400:mRNA-p1 | transcript=Tb927.1.1400:mRNA | gene=Tb927.1.1400 | organism=Trypanosoma_brucei_brucei_TREU927 | gene_product=Overproducer of inositol protein 10 homolog, putative | transcript_product=Overproducer of inositol protein 10 homolog, putative | location=Tb927_01_v5.1:358355-358936(+) | protein_length=193 | sequence_SO=chromosome | SO=protein_coding | is_pseudo=false	Tb927.1.1400	N/A	N/A	N/A	N/A	GO:0005737;GO:0005654	cytoplasm;nucleoplasm	N/A	N/A	1	C-term:nuclear pore, cytoplasm, flagellar cytoplasm GO:0005643 GO:0005737 GO:0097014				9	9	9	45.6	45.6	45.6	21.445	0	107.68	1999100000	33	59135000	38333000	56863000	72447000	65104000	74072000	146680000	116630000	186240000
		0.284664	-1.36117	0.532868			0.501786	1.54057	1.83831	hypothetical protein, conserved	Tb927.10.11830:mRNA-p1	Tb927.10.11830:mRNA-p1	>Tb927.10.11830:mRNA-p1 | transcript=Tb927.10.11830:mRNA | gene=Tb927.10.11830 | organism=Trypanosoma_brucei_brucei_TREU927 | gene_product=hypothetical protein, conserved | transcript_product=hypothetical protein, conserved | location=Tb927_10_v5.1:2889323-2890555(+) | protein_length=410 | sequence_SO=chromosome | SO=protein_coding | is_pseudo=false	Tb927.10.11830	N/A	N/A	N/A	N/A	GO:0005737	cytoplasm	N/A	N/A	0	C-term:cytoplasm(points) GO:0005737;N-term:cytoplasm(reticulated) GO:0005737				1	1	1	2.9	2.9	2.9	46.658	0.0074885	1.7115	1471100000	21	149640000	0	28590000	0	0	94973000	195500000	56048000	76094000
		1.33065	2.77807	∞			0.569823	1.53953	∞	non-canonical purine NTP pyrophosphatase, RdgB/HAM1 family, putative	Tb927.10.9990:mRNA-p1	Tb927.10.9990:mRNA-p1	>Tb927.10.9990:mRNA-p1 | transcript=Tb927.10.9990:mRNA | gene=Tb927.10.9990 | organism=Trypanosoma_brucei_brucei_TREU927 | gene_product=non-canonical purine NTP pyrophosphatase, RdgB/HAM1 family, putative | transcript_product=non-canonical purine NTP pyrophosphatase, RdgB/HAM1 family, putative | location=Tb927_10_v5.1:2464970-2465575(+) | protein_length=201 | sequence_SO=chromosome | SO=protein_c…	Tb927.10.9990	N/A	N/A	GO:0047429	nucleoside-triphosphate diphosphatase activity	GO:0005737;GO:0005654	cytoplasm;nucleoplasm	N/A	N/A	0	N-term:nucleoplasm, cytoplasm, flagellar cytoplasm GO:0005654 GO:0005737 GO:0097014	2.4115	26.1	1.26993	4	4	4	29.9	29.9	29.9	21.652	0	9.6611	539510000	6	0	0	0	0	43183000	28498000	34965000	0	0
		0.65464	1.3295	2.00223			0.766093	1.53823	2.32477	Mitochondrial ATP synthase subunit, putative	Tb927.7.840:mRNA-p1	Tb927.7.840:mRNA-p1	>Tb927.7.840:mRNA-p1 | transcript=Tb927.7.840:mRNA | gene=Tb927.7.840 | organism=Trypanosoma_brucei_brucei_TREU927 | gene_product=Mitochondrial ATP synthase subunit, putative | transcript_product=Mitochondrial ATP synthase subunit, putative | location=Tb927_07_v5.1:200528-200902(-) | protein_length=124 | sequence_SO=chromosome | SO=protein_coding | is_pseudo=false	Tb927.7.840	N/A	N/A	N/A	N/A	GO:0005743;GO:0005753;GO:0005739	mitochondrial inner membrane;mitochondrial proton-transporting ATP synthase complex;mitochondrion	N/A	N/A	1	C-term:mitochondrion(25%)	4.7425	21.1	2.24565	5	5	5	36.3	36.3	36.3	14.51	0	14.637	1890800000	29	61174000	58233000	0	75141000	87662000	76277000	80129000	90375000	107090000
		1.06646	2.0002	∞			0.765376	1.52953	∞	hypothetical protein, conserved	Tb927.9.13470:mRNA-p1	Tb927.9.13470:mRNA-p1	>Tb927.9.13470:mRNA-p1 | transcript=Tb927.9.13470:mRNA | gene=Tb927.9.13470 | organism=Trypanosoma_brucei_brucei_TREU927 | gene_product=hypothetical protein, conserved | transcript_product=hypothetical protein, conserved | location=Tb927_09_v5.1:2134412-2136754(-) | protein_length=780 | sequence_SO=chromosome | SO=protein_coding | is_pseudo=false	Tb927.9.13470	N/A	N/A	GO:0005515	protein binding	GO:0005634	nucleus	N/A	N/A	0	C-term:nucleoplasm GO:0005654;N-term:nucleoplasm GO:0005654				5	5	5	8.2	8.2	8.2	85.828	0	5.7688	58730000	11	0	0	0	9104200	0	0	10607000	5296200	0
		0.00176232	0.00820033	∞			0.568728	1.52117	2.37718	nuclear transcription factor, putative	Tb927.3.5640:mRNA-p1	Tb927.3.5640:mRNA-p1	>Tb927.3.5640:mRNA-p1 | transcript=Tb927.3.5640:mRNA | gene=Tb927.3.5640 | organism=Trypanosoma_brucei_brucei_TREU927 | gene_product=nuclear transcription factor, putative | transcript_product=nuclear transcription factor, putative | location=Tb927_03_v5.1:1573986-1575623(+) | protein_length=545 | sequence_SO=chromosome | SO=protein_coding | is_pseudo=false	Tb927.3.5640	GO:0005634	nucleus	GO:0003700;GO:0008270	DNA-binding transcription factor activity;zinc ion binding	GO:0005737	cytoplasm	N/A	N/A	0	N-term:cytoplasm GO:0005737;C-term:cytoplasm GO:0005737				4	4	4	15.4	15.4	15.4	59.544	0	20.126	286120000	14	10149000	0	0	0	0	0	11398000	0	12728000
		0.294529	-1.02307	0.873433			3.67729	1.51023	2.83647	WD40 Repeat 1	Tb927.10.15080:mRNA-p1	Tb927.10.15080:mRNA-p1	>Tb927.10.15080:mRNA-p1 | transcript=Tb927.10.15080:mRNA | gene=Tb927.10.15080 | organism=Trypanosoma_brucei_brucei_TREU927 | gene_product=WD40 Repeat 1 | transcript_product=WD40 Repeat 1 | location=Tb927_10_v5.1:3682966-3687870(+) | protein_length=1634 | sequence_SO=chromosome | SO=protein_coding | is_pseudo=false	Tb927.10.15080	N/A	N/A	GO:0005515	protein binding	GO:0036064;GO:0031461;GO:0005737	ciliary basal body;cullin-RING ubiquitin ligase complex;cytoplasm	GO:0005515	protein binding	0	C-term:cytoplasm(points, weak) GO:0120120 GO:0005737;N-term:hook complex(cell cycle dependent), cytoplasm GO:0120120 GO:0005737				16	16	16	11.3	11.3	11.3	180.2	0	14.224	1275000000	27	33236000	26084000	31699000	32220000	47279000	0	81548000	85155000	91470000
		0.575182	-0.629934	∞			0.743233	1.50017	∞		Tb09.v4.0067	Tb09.v4.0067	>Tb09.v4.0067 | transcript=Tb09.v4.0067:pseudogenic_transcript | gene=Tb09.v4.0067 | organism=Trypanosoma_brucei_brucei_TREU927 | gene_product=retrotransposon hot spot protein, pseudogene | transcript_product=retrotransposon hot spot protein, pseudogene | location=tryp_IXb-217g08.q1c:5235-6881(-) | protein_length=548 | sequence_SO=contig | SO=protein_coding | is_pseudo=true	Tb09.v4.0067														17	2	2	19.9	3.5	3.5	62.718	0	4.651	1902800000	20	0	0	0	0	0	0	0	61203000	0
		0.514541	1.77263	1.82721			0.42429	1.49467	1.49091	hypothetical protein, conserved	Tb927.6.590:mRNA-p1	Tb927.6.590:mRNA-p1	>Tb927.6.590:mRNA-p1 | transcript=Tb927.6.590:mRNA | gene=Tb927.6.590 | organism=Trypanosoma_brucei_brucei_TREU927 | gene_product=hypothetical protein, conserved | transcript_product=hypothetical protein, conserved | location=Tb927_06_v5.1:242936-243232(-) | protein_length=98 | sequence_SO=chromosome | SO=protein_coding | is_pseudo=false	Tb927.6.590	N/A	N/A	N/A	N/A	GO:0005739	mitochondrion	N/A	N/A	0	N-term:cytoplasm(25%), cytoplasm(reticulated, weak, 75%), flagellar cytoplasm(25%), nuclear lumen(25%) GO:0005739;C-term:mitochondrion, mitochondrion(strong, 25%) GO:0005739	5.2599	13.8	2.39504	3	3	3	32.7	32.7	32.7	12.277	0	28.902	2081100000	19	0	78741000	80185000	94348000	80623000	115420000	77921000	78676000	80347000
		0.0168298	-0.0570335	1.07796			0.798115	1.49457	2.68655	DNA-directed RNA polymerases II subunit, putative	Tb927.3.5270:mRNA-p1	Tb927.3.5270:mRNA-p1	>Tb927.3.5270:mRNA-p1 | transcript=Tb927.3.5270:mRNA | gene=Tb927.3.5270 | organism=Trypanosoma_brucei_brucei_TREU927 | gene_product=DNA-directed RNA polymerases II subunit, putative | transcript_product=DNA-directed RNA polymerases II subunit, putative | location=Tb927_03_v5.1:1481791-1482279(+) | protein_length=162 | sequence_SO=chromosome | SO=protein_coding | is_pseudo=false	Tb927.3.5270	GO:0030880	RNA polymerase complex	GO:0003824;GO:0000166	catalytic activity;nucleotide binding	GO:0005654;GO:0005634	nucleoplasm;nucleus	GO:0005515	protein binding	0	N-term:nucleoplasm GO:0005654;C-term:nucleoplasm, nucleoplasm(point) GO:0005654	1.1617	30	0.216238	5	5	5	50.6	50.6	50.6	18.248	0	48.568	463720000	13	0	0	25924000	27945000	0	0	0	34670000	34976000
		0.383723	0.899534	1.42571			0.67593	1.4754	2.13429	Protein C21orf2 homolog, putative	Tb927.10.5130:mRNA-p1	Tb927.10.5130:mRNA-p1	>Tb927.10.5130:mRNA-p1 | transcript=Tb927.10.5130:mRNA | gene=Tb927.10.5130 | organism=Trypanosoma_brucei_brucei_TREU927 | gene_product=Protein C21orf2 homolog, putative | transcript_product=Protein C21orf2 homolog, putative | location=Tb927_10_v5.1:1259784-1260611(+) | protein_length=275 | sequence_SO=chromosome | SO=protein_coding | is_pseudo=false	Tb927.10.5130	N/A	N/A	N/A	N/A	GO:0005739	mitochondrion	N/A	N/A	0	N-term:basal body, pro-basal body, cell tip(posterior), cytoplasm(weak) GO:0036064 GO:0120280 GO:0051286	1.9289	82.6	0.947778	9	9	9	47.6	47.6	47.6	30.646	0	100.11	898970000	22	0	27103000	33483000	33750000	26108000	26520000	45716000	34443000	49149000
		0.590868	0.825334	1.93789			1.06849	1.4493	3.95272	SSU ribosomal protein, mitochondrial, putative	Tb927.2.4400:mRNA-p1	Tb927.2.4400:mRNA-p1	>Tb927.2.4400:mRNA-p1 | transcript=Tb927.2.4400:mRNA | gene=Tb927.2.4400 | organism=Trypanosoma_brucei_brucei_TREU927 | gene_product=SSU ribosomal protein, mitochondrial, putative | transcript_product=SSU ribosomal protein, mitochondrial, putative | location=Tb927_02_v5.1:777988-781533(-) | protein_length=1181 | sequence_SO=chromosome | SO=protein_coding | is_pseudo=false	Tb927.2.4400	N/A	N/A	N/A	N/A	GO:0097014;GO:0005737;GO:0005763;GO:0005739;GO:0005654	ciliary plasm;cytoplasm;mitochondrial small ribosomal subunit;mitochondrion;nucleoplasm	N/A	N/A	0	C-term:cytoplasm(reticulated) GO:0005737 GO:0097014 GO:0005654 GO:0030133;N-term:cytoplasm, flagellar cytoplasm, nucleoplasm, endocytic(strong) GO:0005737 GO:0097014 GO:0005654 GO:0030133	6.9246	65.7	2.79173	8	8	8	11.9	11.9	11.9	136.9	0	18.315	225040000	11	0	0	14361000	0	11128000	16702000	12159000	20346000	24260000
		0.302509	-0.7782	∞			0.66793	1.44457	∞	variant surface glycoprotein (VSG, pseudogene), putative	Tb927.9.16790	Tb927.9.16790	>Tb927.9.16790 | transcript=Tb927.9.16790:pseudogenic_transcript | gene=Tb927.9.16790 | organism=Trypanosoma_brucei_brucei_TREU927 | gene_product=variant surface glycoprotein (VSG, pseudogene), putative | transcript_product=variant surface glycoprotein (VSG, pseudogene), putative | location=Tb927_09_v5.1:2758280-2759839(-) | protein_length=518 | sequence_SO=chromosome | SO=protein_coding | is_pse…	Tb927.9.16790	N/A	N/A	N/A	N/A	N/A	N/A	N/A	N/A	0					1	1	1	4.1	4.1	4.1	55.701	0.0052366	1.9429	198960000	4	0	0	0	0	0	0	0	0	27190000
		0.557036	1.63453	1.89733			0.476481	1.42993	1.6493	hypothetical protein	Tb927.11.15375:mRNA-p1	Tb927.11.15375:mRNA-p1	>Tb927.11.15375:mRNA-p1 | transcript=Tb927.11.15375:mRNA | gene=Tb927.11.15375 | organism=Trypanosoma_brucei_brucei_TREU927 | gene_product=hypothetical protein | transcript_product=hypothetical protein | location=Tb927_11_v5.1:4078601-4078993(-) | protein_length=130 | sequence_SO=chromosome | SO=protein_coding | is_pseudo=false	Tb927.11.15375	N/A	N/A	N/A	N/A	N/A	N/A	N/A	N/A	0					7	7	7	86.9	86.9	86.9	14.929	0	114.11	1321100000	38	0	47039000	51391000	55882000	64810000	66062000	60771000	48236000	53334000
		0.195443	-0.4261	∞			0.343731	1.42277	∞		Tb927.11.7480.2:mRNA-p1;Tb927.11.7480.1:mRNA-p1	Tb927.11.7480.2:mRNA-p1;Tb927.11.7480.1:mRNA-p1	>Tb927.11.7480.1:mRNA-p1 | transcript=Tb927.11.7480.1:mRNA | gene=Tb927.11.7480 | organism=Trypanosoma_brucei_brucei_TREU927 | gene_product=vacuolar type h+ ATPase subunit, putative | transcript_product=vacuolar type h+ ATPase subunit, putative | location=Tb927_11_v5.1:2121871-2122470(-) | protein_length=199 | sequence_SO=chromosome | SO=protein_coding | is_pseudo=false;>Tb927.11.7480.2:mRNA-p1 |…	Tb927.11.7480.1;Tb927.11.7480.2														2	1	1	8.3	6	6	26.323	0	5.4937	2009900000	5	0	0	0	0	0	0	119960000	0	0
		1.18103	1.86523	4.44607			0.900449	1.41733	3.23988	DNA-directed RNA polymerase I subunit RPB10	Tb927.3.1250:mRNA-p1	Tb927.3.1250:mRNA-p1	>Tb927.3.1250:mRNA-p1 | transcript=Tb927.3.1250:mRNA | gene=Tb927.3.1250 | organism=Trypanosoma_brucei_brucei_TREU927 | gene_product=DNA-directed RNA polymerase I subunit RPB10 | transcript_product=DNA-directed RNA polymerase I subunit RPB10 | location=Tb927_03_v5.1:311367-311621(+) | protein_length=84 | sequence_SO=chromosome | SO=protein_coding | is_pseudo=false	Tb927.3.1250	N/A	N/A	GO:0003677;GO:0003899	DNA binding;DNA-directed 5'-3' RNA polymerase activity	GO:0000120	RNA polymerase I transcription factor complex	GO:0003677	DNA binding	0		1.8464	5.2	0.884715	2	2	2	39.3	39.3	39.3	9.5181	0	24.579	704390000	15	22028000	0	0	30775000	39429000	27734000	23150000	27015000	21203000
		0.843862	2.04907	2.89576			0.558282	1.41363	1.85451	hypothetical protein, conserved	Tb927.4.2580:mRNA-p1	Tb927.4.2580:mRNA-p1	>Tb927.4.2580:mRNA-p1 | transcript=Tb927.4.2580:mRNA | gene=Tb927.4.2580 | organism=Trypanosoma_brucei_brucei_TREU927 | gene_product=hypothetical protein, conserved | transcript_product=hypothetical protein, conserved | location=Tb927_04_v5.1:677663-680683(+) | protein_length=1006 | sequence_SO=chromosome | SO=protein_coding | is_pseudo=false	Tb927.4.2580	N/A	N/A	N/A	N/A	GO:0005739	mitochondrion	N/A	N/A	0	N-term:cytoplasm(reticulated) GO:0005737 GO:0005739 GO:0020023;C-term:mitochondrion, kinetoplast(region, strong) GO:0005737 GO:0005739 GO:0020023				5	5	5	5.3	5.3	5.3	112.82	0.001796	2.6121	3336200000	8	0	79226000	57719000	164600000	124410000	107550000	99300000	85299000	69367000
		1.58323	2.00477	∞			0.816129	1.40917	∞	hypothetical protein, conserved	Tb927.7.1760:mRNA-p1	Tb927.7.1760:mRNA-p1	>Tb927.7.1760:mRNA-p1 | transcript=Tb927.7.1760:mRNA | gene=Tb927.7.1760 | organism=Trypanosoma_brucei_brucei_TREU927 | gene_product=hypothetical protein, conserved | transcript_product=hypothetical protein, conserved | location=Tb927_07_v5.1:432875-434089(+) | protein_length=404 | sequence_SO=chromosome | SO=protein_coding | is_pseudo=false	Tb927.7.1760	N/A	N/A	N/A	N/A	N/A	N/A	N/A	N/A	0	C-term:endocytic, paraflagellar rod(50%), cytoplasm(weak) GO:0005929 GO:0030133 GO:0097740;N-term:flagellum(75%), cytoplasm(weak, reticulated) GO:0005929 GO:0030133 GO:0097740				3	3	3	10.1	10.1	10.1	47.279	0	4.4545	143530000	3	0	0	0	0	0	11329000	0	0	0
		0.809275	0.955933	∞			0.523186	1.40107	∞	hypothetical protein	Tb927.11.16900	Tb927.11.16900	>Tb927.11.16900 | transcript=Tb927.11.16900.1 | gene=Tb927.11.16900 | organism=Trypanosoma_brucei_brucei_TREU927 | gene_product=hypothetical protein | transcript_product=hypothetical protein | location=Tb927_11_v5.1:4505395-4506459(-) | protein_length=354 | sequence_SO=chromosome | SO=protein_coding | is_pseudo=false	Tb927.11.16900	N/A	N/A	GO:0005515	protein binding	GO:0005930;GO:0005737	axoneme;cytoplasm	N/A	N/A	0	N-term:paraflagellar rod, cytoplasm(points) GO:0097740 GO:0005737;C-term:paraflagellar rod, cytoplasm(points) GO:0097740 GO:0005737				10	1	1	35.9	3.4	3.4	38.911	0	5.0441	493440000	11	0	0	0	0	0	0	49984000	0	0
		0.00895291	0.0364997	0.890578			0.593842	1.40107	1.93841	Protein of unknown function (DUF2962), putative	Tb927.10.7670:mRNA-p1	Tb927.10.7670:mRNA-p1	>Tb927.10.7670:mRNA-p1 | transcript=Tb927.10.7670:mRNA | gene=Tb927.10.7670 | organism=Trypanosoma_brucei_brucei_TREU927 | gene_product=Protein of unknown function (DUF2962), putative | transcript_product=Protein of unknown function (DUF2962), putative | location=Tb927_10_v5.1:1930685-1931413(-) | protein_length=242 | sequence_SO=chromosome | SO=protein_coding | is_pseudo=false	Tb927.10.7670	N/A	N/A	N/A	N/A	GO:0005634	nucleus	N/A	N/A	0	C-term:cytoplasm(points) GO:0005730 GO:0005654 GO:0005737;N-term:nucleolus(strong), nucleoplasm, cytoplasm GO:0005730 GO:0005654 GO:0005737				3	3	3	14	14	14	27.443	0	18.308	523710000	17	22980000	0	22532000	0	20547000	19985000	23911000	31489000	32821000
		0.12675	-0.130433	∞			0.275918	1.39717	∞	retrotransposon hot spot protein 7 (RHS7), putative	Tb927.7.1960:mRNA-p1	Tb927.7.1960:mRNA-p1	>Tb927.7.1960:mRNA-p1 | transcript=Tb927.7.1960:mRNA | gene=Tb927.7.1960 | organism=Trypanosoma_brucei_brucei_TREU927 | gene_product=retrotransposon hot spot protein 7 (RHS7), putative | transcript_product=retrotransposon hot spot protein 7 (RHS7), putative | location=Tb927_07_v5.1:471247-473319(-) | protein_length=690 | sequence_SO=chromosome | SO=protein_coding | is_pseudo=false	Tb927.7.1960	N/A	N/A	N/A	N/A	N/A	N/A	N/A	N/A	0					5	2	1	4.2	2.2	0.9	80.543	0.0025773	2.4472	1752800000	12	0	0	0	0	0	0	0	0	226790000
		0.553789	1.50757	1.85597			0.50801	1.39653	1.71416	Atypical serine/threonine protein kinase BUD32, putative	Tb927.11.850:mRNA-p1	Tb927.11.850:mRNA-p1	>Tb927.11.850:mRNA-p1 | transcript=Tb927.11.850:mRNA | gene=Tb927.11.850 | organism=Trypanosoma_brucei_brucei_TREU927 | gene_product=Atypical serine/threonine protein kinase BUD32, putative | transcript_product=Atypical serine/threonine protein kinase BUD32, putative | location=Tb927_11_v5.1:218099-218839(+) | protein_length=246 | sequence_SO=chromosome | SO=protein_coding | is_pseudo=false	Tb927.11.850	N/A	N/A	GO:0005524;GO:0004672;GO:0004674	ATP binding;protein kinase activity;protein serine/threonine kinase activity	GO:0005654;GO:0005634	nucleoplasm;nucleus	GO:0004672	protein kinase activity	0	C-term:nucleoplasm, cytoplasm(weak) GO:0005654				10	10	10	59.3	59.3	59.3	27.013	0	74.27	1693500000	33	69159000	50144000	0	76971000	82394000	62058000	60849000	76817000	66839000
		0.283591	-1.20313	0.34811			0.442614	1.39103	1.63753	NADH dehydrogenase (ubiquinone) 1 alpha subcomplex subunit, putative	Tb927.11.13910:mRNA-p1	Tb927.11.13910:mRNA-p1	>Tb927.11.13910:mRNA-p1 | transcript=Tb927.11.13910:mRNA | gene=Tb927.11.13910 | organism=Trypanosoma_brucei_brucei_TREU927 | gene_product=NADH dehydrogenase (ubiquinone) 1 alpha subcomplex subunit, putative | transcript_product=NADH dehydrogenase (ubiquinone) 1 alpha subcomplex subunit, putative | location=Tb927_11_v5.1:3692461-3693258(+) | protein_length=265 | sequence_SO=chromosome | SO=protei…	Tb927.11.13910	N/A	N/A	N/A	N/A	GO:0030964;GO:0005739	NADH dehydrogenase complex;mitochondrion	N/A	N/A	0	N-term:cytoplasm(reticulated) GO:0005737				6	6	6	34.3	34.3	34.3	28.921	0	12.344	1208300000	20	63451000	0	66390000	45199000	0	0	46416000	90461000	75742000
		0.212942	0.976667	1.27809			0.288137	1.3867	1.98336	hypothetical protein, conserved	Tb927.11.15310:mRNA-p1	Tb927.11.15310:mRNA-p1	>Tb927.11.15310:mRNA-p1 | transcript=Tb927.11.15310:mRNA | gene=Tb927.11.15310 | organism=Trypanosoma_brucei_brucei_TREU927 | gene_product=hypothetical protein, conserved | transcript_product=hypothetical protein, conserved | location=Tb927_11_v5.1:4056848-4059076(-) | protein_length=742 | sequence_SO=chromosome | SO=protein_coding | is_pseudo=false	Tb927.11.15310	N/A	N/A	N/A	N/A	N/A	N/A	N/A	N/A	0	N-term:endocytic(weak), hook complex(				4	4	4	9.3	9.3	9.3	80.619	0	22.486	838500000	12	0	0	58848000	0	48380000	26833000	0	67335000	49382000
		0.00988727	-0.0377	2.99067			1.44695	1.38093	5.29325	hypothetical protein, conserved	Tb927.11.8250:mRNA-p1	Tb927.11.8250:mRNA-p1	>Tb927.11.8250:mRNA-p1 | transcript=Tb927.11.8250:mRNA | gene=Tb927.11.8250 | organism=Trypanosoma_brucei_brucei_TREU927 | gene_product=hypothetical protein, conserved | transcript_product=hypothetical protein, conserved | location=Tb927_11_v5.1:2320103-2320657(+) | protein_length=184 | sequence_SO=chromosome | SO=protein_coding | is_pseudo=false	Tb927.11.8250	N/A	N/A	N/A	N/A	GO:0020022	acidocalcisome	N/A	N/A	1	C-term:acidocalcisome GO:0030133 GO:0020022;N-term:endocytic, cytoplasm(weak) GO:0030133 GO:0020022				3	3	3	24.5	24.5	24.5	19.344	0	38.961	503940000	18	0	15110000	0	19678000	25511000	0	26097000	24022000	29862000
		0.527667	1.07447	∞			0.527433	1.37203	∞	repressor of RNA polymerase III transcription MAF1;repressor of RNA polymerase III transcription MAF1	Tb927.8.7250:mRNA-p1;Tb927.4.5140:mRNA-p1	Tb927.8.7250:mRNA-p1;Tb927.4.5140:mRNA-p1	>Tb927.4.5140:mRNA-p1 | transcript=Tb927.4.5140:mRNA | gene=Tb927.4.5140 | organism=Trypanosoma_brucei_brucei_TREU927 | gene_product=repressor of RNA polymerase III transcription MAF1 | transcript_product=repressor of RNA polymerase III transcription MAF1 | location=Tb927_04_v5.1:1408272-1409069(-) | protein_length=265 | sequence_SO=chromosome | SO=protein_coding | is_pseudo=false;>Tb927.8.7250:m…	Tb927.4.5140;Tb927.8.7250	N/A;N/A	N/A;N/A	N/A;N/A	N/A;N/A	GO:0097014;GO:0005737;GO:0031981;GO:0005654;GO:0005634;GO:0005737;GO:0005654;GO:0005634	ciliary plasm;cytoplasm;nuclear lumen;nucleoplasm;nucleus;cytoplasm;nucleoplasm;nucleus	N/A;N/A	N/A;N/A	0;0	N-term:cytoplasm, flagellar cytoplasm, nuclear lumen GO:0005737 GO:0097014 GO:0031981 GO:0005654;C-term:nucleoplasm, cytoplasm GO:0005737 GO:0097014 GO:0031981 GO:0005654;C-term:nucleoplasm(strong), cytoplasm GO:0005654 GO:0005737				5	5	5	37	37	37	29.701	0	22.323	396590000	19	0	0	0	20373000	0	0	20770000	20157000	0
		0.587338	1.454	1.93201			0.547763	1.36633	1.81431	E2-like ubiquitin-conjugation enzyme, putative	Tb927.9.5650:mRNA-p1	Tb927.9.5650:mRNA-p1	>Tb927.9.5650:mRNA-p1 | transcript=Tb927.9.5650:mRNA | gene=Tb927.9.5650 | organism=Trypanosoma_brucei_brucei_TREU927 | gene_product=E2-like ubiquitin-conjugation enzyme, putative | transcript_product=E2-like ubiquitin-conjugation enzyme, putative | location=Tb927_09_v5.1:971905-972402(+) | protein_length=165 | sequence_SO=chromosome | SO=protein_coding | is_pseudo=false	Tb927.9.5650	N/A	N/A	N/A	N/A	GO:0097014;GO:0005737;GO:0005739;GO:0031981	ciliary plasm;cytoplasm;mitochondrion;nuclear lumen	GO:0032182	ubiquitin-like protein binding	0	N-term:cytoplasm, flagellar cytoplasm, nuclear lumen GO:0005737 GO:0097014 GO:0031981				5	5	5	33.3	33.3	33.3	19.007	0	115.29	2348500000	25	0	77345000	76112000	114700000	86690000	95091000	97591000	80388000	100440000
		0.426723	0.949434	1.51488			0.64291	1.36567	2.03872	rhodanese-like domain containing protein, putative	Tb927.4.1710:mRNA-p1	Tb927.4.1710:mRNA-p1	>Tb927.4.1710:mRNA-p1 | transcript=Tb927.4.1710:mRNA | gene=Tb927.4.1710 | organism=Trypanosoma_brucei_brucei_TREU927 | gene_product=rhodanese-like domain containing protein, putative | transcript_product=rhodanese-like domain containing protein, putative | location=Tb927_04_v5.1:436987-437730(-) | protein_length=247 | sequence_SO=chromosome | SO=protein_coding | is_pseudo=false	Tb927.4.1710	N/A	N/A	N/A	N/A	GO:0051286;GO:0036064;GO:0097542;GO:0005737	cell tip;ciliary basal body;ciliary tip;cytoplasm	N/A	N/A	0	N-term:basal body(region), cytoplasm, flagellar tip, flagellum(weak) GO:0036064 GO:0005737 GO:0097542;C-term:flagellar tip(anterior), basal body GO:0036064 GO:0005737 GO:0097542	1.3293	17.4	0.410667	8	8	8	44.9	44.9	44.9	27.883	0	75.094	1034700000	26	0	31978000	35710000	34803000	38501000	29235000	39153000	41363000	57481000
		0.274374	0.735533	∞			0.450931	1.3649	∞	hypothetical protein, conserved	Tb927.9.10510:mRNA-p1	Tb927.9.10510:mRNA-p1	>Tb927.9.10510:mRNA-p1 | transcript=Tb927.9.10510:mRNA | gene=Tb927.9.10510 | organism=Trypanosoma_brucei_brucei_TREU927 | gene_product=hypothetical protein, conserved | transcript_product=hypothetical protein, conserved | location=Tb927_09_v5.1:1649709-1650113(-) | protein_length=134 | sequence_SO=chromosome | SO=protein_coding | is_pseudo=false	Tb927.9.10510	N/A	N/A	N/A	N/A	GO:0005783;GO:0005635	endoplasmic reticulum;nuclear envelope	N/A	N/A	2	C-term:endoplasmic reticulum, nuclear envelope GO:0005783 GO:0005635				2	2	2	19.4	19.4	19.4	14.706	0	6.7938	361810000	8	0	0	0	0	0	0	0	0	39938000
		0.163346	0.382566	∞			0.752131	1.35923	∞	Uncharacterised protein family UPF0066, putative	Tb927.7.2520:mRNA-p1	Tb927.7.2520:mRNA-p1	>Tb927.7.2520:mRNA-p1 | transcript=Tb927.7.2520:mRNA | gene=Tb927.7.2520 | organism=Trypanosoma_brucei_brucei_TREU927 | gene_product=Uncharacterised protein family UPF0066, putative | transcript_product=Uncharacterised protein family UPF0066, putative | location=Tb927_07_v5.1:646588-647763(-) | protein_length=391 | sequence_SO=chromosome | SO=protein_coding | is_pseudo=false	Tb927.7.2520	N/A	N/A	N/A	N/A	N/A	N/A	N/A	N/A	0	C-term:nucleoplasm(strong), cytoplasm GO:0005654 GO:0005737				1	1	1	4.3	4.3	4.3	43.66	0.0021934	2.573	5936700	1	0	0	1260300	0	0	0	0	0	0
		0.347295	0.449968	∞			1.12823	1.35837	1.87444	hypothetical protein, conserved	Tb927.2.4000:mRNA-p1	Tb927.2.4000:mRNA-p1	>Tb927.2.4000:mRNA-p1 | transcript=Tb927.2.4000:mRNA | gene=Tb927.2.4000 | organism=Trypanosoma_brucei_brucei_TREU927 | gene_product=hypothetical protein, conserved | transcript_product=hypothetical protein, conserved | location=Tb927_02_v5.1:704440-707118(-) | protein_length=892 | sequence_SO=chromosome | SO=protein_coding | is_pseudo=false	Tb927.2.4000	N/A	N/A	GO:0003676;GO:0008270	nucleic acid binding;zinc ion binding	N/A	N/A	N/A	N/A	0	C-term:cytoplasm(reticulated, points) GO:0005737;N-term:cytoplasm(reticulated, weak) GO:0005737				4	4	4	5.6	5.6	5.6	97.393	0.0063559	1.7789	75184000	3	4874800	3276000	0	0	0	0	10807000	0	4471200
		0.0417104	0.0996666	∞			0.899037	1.3465	∞	kinetoplast ribosomal PPR-repeat containing protein 14	Tb927.11.11470:mRNA-p1	Tb927.11.11470:mRNA-p1	>Tb927.11.11470:mRNA-p1 | transcript=Tb927.11.11470:mRNA | gene=Tb927.11.11470 | organism=Trypanosoma_brucei_brucei_TREU927 | gene_product=kinetoplast ribosomal PPR-repeat containing protein 14 | transcript_product=kinetoplast ribosomal PPR-repeat containing protein 14 | location=Tb927_11_v5.1:3072397-3073245(+) | protein_length=282 | sequence_SO=chromosome | SO=protein_coding | is_pseudo=false	Tb927.11.11470	N/A	N/A	N/A	N/A	GO:0005763;GO:0005739	mitochondrial small ribosomal subunit;mitochondrion	N/A	N/A	0	N-term:cytoplasm(reticulated, weak) GO:0005739;C-term:mitochondrion GO:0005739				2	2	2	6.7	6.7	6.7	32.022	0.0017957	2.6083	112130000	7	0	0	0	0	0	0	0	0	7765000
		0.239515	0.620134	1.73841			0.69768	1.34633	2.5513	conserved protein, unknown function	Tb927.1.1420:mRNA-p1	Tb927.1.1420:mRNA-p1	>Tb927.1.1420:mRNA-p1 | transcript=Tb927.1.1420:mRNA | gene=Tb927.1.1420 | organism=Trypanosoma_brucei_brucei_TREU927 | gene_product=conserved protein, unknown function | transcript_product=conserved protein, unknown function | location=Tb927_01_v5.1:360261-362252(+) | protein_length=663 | sequence_SO=chromosome | SO=protein_coding | is_pseudo=false	Tb927.1.1420	N/A	N/A	N/A	N/A	GO:0005737	cytoplasm	N/A	N/A	0	C-term:cytoplasm(points, 50%), cytoplasm(50%) GO:0005737;N-term:cytoplasm(reticulated) GO:0005737	2.2503	13	1.17012	8	8	8	14.5	14.5	14.5	70.98	0	23.661	541930000	20	8336400	0	11847000	0	17876000	17211000	36896000	14598000	0
		1.80992	0.257566	1.19419			4.50057	1.3314	2.51395	FK506-binding protein (FKBP)-type peptidyl-prolyl isomerase, putative	Tb927.10.16100:mRNA-p1;Tb11.v5.0411	Tb927.10.16100:mRNA-p1;Tb11.v5.0411	>Tb927.10.16100:mRNA-p1 | transcript=Tb927.10.16100:mRNA | gene=Tb927.10.16100 | organism=Trypanosoma_brucei_brucei_TREU927 | gene_product=FK506-binding protein (FKBP)-type peptidyl-prolyl isomerase, putative | transcript_product=FK506-binding protein (FKBP)-type peptidyl-prolyl isomerase, putative | location=Tb927_10_v5.1:3959421-3960698(+) | protein_length=425 | sequence_SO=chromosome | SO=prot…	Tb927.10.16100;Tb11.v5.0411	N/A	N/A	GO:0005515	protein binding	N/A	N/A	GO:0031072;GO:0003755	heat shock protein binding;peptidyl-prolyl cis-trans isomerase activity	0	C-term:cytoplasm GO:0005737	0.23848	40.1	-2.06806	28	28	28	72.7	72.7	72.7	47.604	0	323.31	371770000000	872	7879000064	8870800384	7924899840	9450900480	10174999552	9840400384	21583998976	20118999040	20327999488
		0.932815	1.21593	∞			1.38778	1.33127	∞	hypothetical protein, conserved	Tb927.8.2330:mRNA-p1	Tb927.8.2330:mRNA-p1	>Tb927.8.2330:mRNA-p1 | transcript=Tb927.8.2330:mRNA | gene=Tb927.8.2330 | organism=Trypanosoma_brucei_brucei_TREU927 | gene_product=hypothetical protein, conserved | transcript_product=hypothetical protein, conserved | location=Tb927_08_v5.1:701686-702390(+) | protein_length=234 | sequence_SO=chromosome | SO=protein_coding | is_pseudo=false	Tb927.8.2330	N/A	N/A	N/A	N/A	N/A	N/A	N/A	N/A	0	C-term:cytoplasm GO:0005737;N-term:cytoplasm GO:0005737	4.2754	78.5	2.09606	1	1	1	5.6	5.6	5.6	27.028	0.0021877	2.5451	70784000	2	0	0	0	0	0	7802400	0	0	0
		0.906836	2.16697	∞			1.16004	1.32623	∞	iron-sulfur cluster assembly protein, putative	Tb927.10.12000:mRNA-p1	Tb927.10.12000:mRNA-p1	>Tb927.10.12000:mRNA-p1 | transcript=Tb927.10.12000:mRNA | gene=Tb927.10.12000 | organism=Trypanosoma_brucei_brucei_TREU927 | gene_product=iron-sulfur cluster assembly protein, putative | transcript_product=iron-sulfur cluster assembly protein, putative | location=Tb927_10_v5.1:2919886-2920185(+) | protein_length=99 | sequence_SO=chromosome | SO=protein_coding | is_pseudo=false	Tb927.10.12000	N/A	N/A	N/A	N/A	GO:0005737;GO:0020023;GO:0005739	cytoplasm;kinetoplast;mitochondrion	GO:0051536	iron-sulfur cluster binding	0	N-term:cytoplasm(points) GO:0005737 GO:0005739 GO:0020023;C-term:mitochondrion, kinetoplast(region, strong) GO:0005737 GO:0005739 GO:0020023	2.4184	34.4	1.27405	3	3	3	33.3	33.3	33.3	11.772	0	33.071	339640000	8	0	0	0	0	34940000	22085000	0	0	0
		0.862563	1.03183	∞			1.19786	1.32457	∞	hypothetical protein, conserved	Tb927.11.2150:mRNA-p1	Tb927.11.2150:mRNA-p1	>Tb927.11.2150:mRNA-p1 | transcript=Tb927.11.2150:mRNA | gene=Tb927.11.2150 | organism=Trypanosoma_brucei_brucei_TREU927 | gene_product=hypothetical protein, conserved | transcript_product=hypothetical protein, conserved | location=Tb927_11_v5.1:612152-613639(+) | protein_length=495 | sequence_SO=chromosome | SO=protein_coding | is_pseudo=false	Tb927.11.2150	N/A	N/A	N/A	N/A	N/A	N/A	N/A	N/A	0	C-term:basal body, pro-basal body GO:0036064 GO:0120280;N-term:basal body, pro-basal body(strong) GO:0036064 GO:0120280				5	5	5	14.1	14.1	14.1	54.331	0	9.2136	165440000	4	0	0	0	0	13847000	0	0	0	0
		0.201646	0.425833	∞			0.939335	1.32033	1.46523	GTP-binding protein, putative	Tb927.7.7450:mRNA-p1	Tb927.7.7450:mRNA-p1	>Tb927.7.7450:mRNA-p1 | transcript=Tb927.7.7450:mRNA | gene=Tb927.7.7450 | organism=Trypanosoma_brucei_brucei_TREU927 | gene_product=GTP-binding protein, putative | transcript_product=GTP-binding protein, putative | location=Tb927_07_v5.1:2139598-2141403(-) | protein_length=601 | sequence_SO=chromosome | SO=protein_coding | is_pseudo=false	Tb927.7.7450	N/A	N/A	GO:0005525	GTP binding	GO:0005739;GO:0005634	mitochondrion;nucleus	N/A	N/A	0	N-term:mitochondrion GO:0005739 GO:0005730;C-term:nucleolus GO:0005739 GO:0005730				9	9	9	15.8	15.8	15.8	68.482	0	10.181	370520000	14	7650700	0	0	0	0	0	0	11210000	0
		0.686256	1.44737	2.10559			0.624017	1.31327	1.89682	pseudouridine synthase TruD, putative	Tb927.10.9050:mRNA-p1	Tb927.10.9050:mRNA-p1	>Tb927.10.9050:mRNA-p1 | transcript=Tb927.10.9050:mRNA | gene=Tb927.10.9050 | organism=Trypanosoma_brucei_brucei_TREU927 | gene_product=pseudouridine synthase TruD, putative | transcript_product=pseudouridine synthase TruD, putative | location=Tb927_10_v5.1:2244457-2246457(+) | protein_length=666 | sequence_SO=chromosome | SO=protein_coding | is_pseudo=false	Tb927.10.9050	N/A	N/A	GO:0003723;GO:0009982	RNA binding;pseudouridine synthase activity	GO:0005654;GO:0005634	nucleoplasm;nucleus	N/A	N/A	0	N-term:nuclear lumen GO:0031981				9	9	9	17.4	17.4	17.4	73.608	0	34.798	412950000	15	14487000	7086500	0	11786000	18549000	15090000	12167000	13137000	15617000
		0.422609	-1.06137	∞			0.821738	1.30853	2.20844	mms19 nucleotide excision repair protein homolog;mms19 nucleotide excision repair protein homolog	Tb927.8.3920:mRNA-p1;Tb927.8.3500:mRNA-p1;Tb11.v5.0737	Tb927.8.3920:mRNA-p1;Tb927.8.3500:mRNA-p1	>Tb927.8.3500:mRNA-p1 | transcript=Tb927.8.3500:mRNA | gene=Tb927.8.3500 | organism=Trypanosoma_brucei_brucei_TREU927 | gene_product=mms19 nucleotide excision repair protein homolog | transcript_product=mms19 nucleotide excision repair protein homolog | location=Tb927_08_v5.1:1040450-1043293(+) | protein_length=947 | sequence_SO=chromosome | SO=protein_coding | is_pseudo=false;>Tb927.8.3920:mRNA-…	Tb927.8.3500;Tb927.8.3920	N/A;N/A	N/A;N/A	GO:0005488;GO:0005488	binding;binding	GO:0097361;GO:0005737;GO:0005829;GO:0005654;GO:0097361;GO:0005829	CIA complex;cytoplasm;cytosol;nucleoplasm;CIA complex;cytosol	N/A;N/A	N/A;N/A	0;0	N-term:cytoplasm(weak, points) GO:0005654 GO:0005737;C-term:nucleoplasm, cytoplasm GO:0005654 GO:0005737;N-term:cytoplasm, flagellar cytoplasm, nuclear lumen GO:0005737 GO:0097014 GO:0031981				7	7	7	9	9	9	104.03	0	14.192	143110000	14	12178000	0	20623000	0	0	0	23132000	23546000	25761000
		0.119417	0.2856	0.759001			0.644779	1.30663	∞	hypothetical protein, conserved	Tb927.10.7300:mRNA-p1	Tb927.10.7300:mRNA-p1	>Tb927.10.7300:mRNA-p1 | transcript=Tb927.10.7300:mRNA | gene=Tb927.10.7300 | organism=Trypanosoma_brucei_brucei_TREU927 | gene_product=hypothetical protein, conserved | transcript_product=hypothetical protein, conserved | location=Tb927_10_v5.1:1844023-1844310(-) | protein_length=95 | sequence_SO=chromosome | SO=protein_coding | is_pseudo=false	Tb927.10.7300	GO:0017119	Golgi transport complex	N/A	N/A	GO:0097014;GO:0005737	ciliary plasm;cytoplasm	N/A	N/A	0	C-term:cytoplasm, flagellar cytoplasm GO:0005737 GO:0097014	0.10809	61.1	-3.2097	1	1	1	24.2	24.2	24.2	10.695	0	9.8086	105790000	6	0	10788000	0	0	8188100	0	0	0	0
		0.490237	1.34273	1.73649			0.485284	1.30217	1.64297	GPI inositol deacylase precursor	Tb927.10.4780:mRNA-p1	Tb927.10.4780:mRNA-p1	>Tb927.10.4780:mRNA-p1 | transcript=Tb927.10.4780:mRNA | gene=Tb927.10.4780 | organism=Trypanosoma_brucei_brucei_TREU927 | gene_product=GPI inositol deacylase precursor | transcript_product=GPI inositol deacylase precursor | location=Tb927_10_v5.1:1200608-1202284(-) | protein_length=558 | sequence_SO=chromosome | SO=protein_coding | is_pseudo=false	Tb927.10.4780	N/A	N/A	GO:0016788	hydrolase activity, acting on ester bonds	GO:0005737	cytoplasm	GO:0050185	phosphatidylinositol deacylase activity	0	N-term:cytoplasm(points) GO:0005737	0.0836	106.2	-3.58035	13	13	13	34.4	34.4	34.4	61.431	0	126.97	2356000000	51	0	47932000	66553000	44779000	78188000	75835000	65461000	66943000	55691000
		0.909981	1.9965	3.1943			0.547162	1.29853	2.00784	hypothetical protein, conserved	Tb927.11.2070:mRNA-p1	Tb927.11.2070:mRNA-p1	>Tb927.11.2070:mRNA-p1 | transcript=Tb927.11.2070:mRNA | gene=Tb927.11.2070 | organism=Trypanosoma_brucei_brucei_TREU927 | gene_product=hypothetical protein, conserved | transcript_product=hypothetical protein, conserved | location=Tb927_11_v5.1:594007-594411(+) | protein_length=134 | sequence_SO=chromosome | SO=protein_coding | is_pseudo=false	Tb927.11.2070	N/A	N/A	N/A	N/A	N/A	N/A	N/A	N/A	0	N-term:flagellum attachment zone, flagellum attachment zone(proximal, strong) GO:0120119				5	5	5	62.7	62.7	62.7	15.308	0	97.588	1347700000	18	0	31013000	34323000	55161000	51772000	101770000	43403000	24974000	62807000
		0.171943	0.408668	∞			0.498386	1.29533	∞	hypothetical protein, conserved	Tb927.9.3550:mRNA-p1	Tb927.9.3550:mRNA-p1	>Tb927.9.3550:mRNA-p1 | transcript=Tb927.9.3550:mRNA | gene=Tb927.9.3550 | organism=Trypanosoma_brucei_brucei_TREU927 | gene_product=hypothetical protein, conserved | transcript_product=hypothetical protein, conserved | location=Tb927_09_v5.1:718910-719170(+) | protein_length=86 | sequence_SO=chromosome | SO=protein_coding | is_pseudo=false	Tb927.9.3550	N/A	N/A	N/A	N/A	N/A	N/A	N/A	N/A	0	N-term:cytoplasm, flagellar cytoplasm(strong), nucleoplasm GO:0005737 GO:0097014 GO:0005654 GO:0031981;C-term:cytoplasm, flagellar cytoplasm, nuclear lumen GO:0005737 GO:0097014 GO:0005654 GO:0031981				2	2	2	45.3	45.3	45.3	9.6308	0	6.1205	193570000	3	0	0	0	0	0	0	0	0	35477000
		0.452994	0.640399	1.38378			1.0267	1.29147	2.15115	60S ribosomal protein L37, putative;60S ribosomal protein L37, putative	Tb927.9.9210:mRNA-p1;Tb927.11.3000:mRNA-p1	Tb927.9.9210:mRNA-p1;Tb927.11.3000:mRNA-p1	>Tb927.9.9210:mRNA-p1 | transcript=Tb927.9.9210:mRNA | gene=Tb927.9.9210 | organism=Trypanosoma_brucei_brucei_TREU927 | gene_product=60S ribosomal protein L37, putative | transcript_product=60S ribosomal protein L37, putative | location=Tb927_09_v5.1:1469243-1469497(-) | protein_length=84 | sequence_SO=chromosome | SO=protein_coding | is_pseudo=false;>Tb927.11.3000:mRNA-p1 | transcript=Tb927.11.3…	Tb927.9.9210;Tb927.11.3000	GO:0005622;GO:0005840;GO:0005622;GO:0005840	intracellular;ribosome;intracellular;ribosome	GO:0003735;GO:0003735	structural constituent of ribosome;structural constituent of ribosome	N/A;GO:0005840	N/A;ribosome	GO:0003735;GO:0003735	structural constituent of ribosome;structural constituent of ribosome	0;0	N-term:nucleolus GO:0005730				6	6	6	46.4	46.4	46.4	10.1	0	9.9326	24923000000	39	278409984	914289984	941000000	1148999936	1055600000	747969984	1594000000	1297799936	1698099968
		0.138162	0.426867	1.98503			0.564573	1.2888	3.25354	hypothetical protein, conserved	Tb927.11.16450:mRNA-p1	Tb927.11.16450:mRNA-p1	>Tb927.11.16450:mRNA-p1 | transcript=Tb927.11.16450:mRNA | gene=Tb927.11.16450 | organism=Trypanosoma_brucei_brucei_TREU927 | gene_product=hypothetical protein, conserved | transcript_product=hypothetical protein, conserved | location=Tb927_11_v5.1:4358837-4359238(-) | protein_length=133 | sequence_SO=chromosome | SO=protein_coding | is_pseudo=false	Tb927.11.16450	N/A	N/A	N/A	N/A	N/A	N/A	N/A	N/A	0	C-term:nucleolus GO:0005730;N-term:nucleolus(50%), cytoplasm(weak, 50%) GO:0005730				3	3	3	30.1	30.1	30.1	15.017	0	20.147	593670000	7	24588000	0	0	0	23925000	24883000	26923000	0	53075000
		0.0650583	-0.096199	0.87754			1.26609	1.28843	2.24859	hypothetical protein, conserved	Tb927.9.7670:mRNA-p1	Tb927.9.7670:mRNA-p1	>Tb927.9.7670:mRNA-p1 | transcript=Tb927.9.7670:mRNA | gene=Tb927.9.7670 | organism=Trypanosoma_brucei_brucei_TREU927 | gene_product=hypothetical protein, conserved | transcript_product=hypothetical protein, conserved | location=Tb927_09_v5.1:1251064-1251771(-) | protein_length=235 | sequence_SO=chromosome | SO=protein_coding | is_pseudo=false	Tb927.9.7670	N/A	N/A	N/A	N/A	GO:0005634	nucleus	N/A	N/A	0	C-term:nucleolus GO:0005730				4	4	4	22.6	22.6	22.6	26.419	0	57.225	1053800000	25	15453000	41231000	39429000	21956000	37216000	25171000	76710000	60434000	78975000
		0.0784219	0.299367	0.889347			0.482021	1.2838	1.63948	hypothetical protein, conserved	Tb927.2.2650:mRNA-p1	Tb927.2.2650:mRNA-p1	>Tb927.2.2650:mRNA-p1 | transcript=Tb927.2.2650:mRNA | gene=Tb927.2.2650 | organism=Trypanosoma_brucei_brucei_TREU927 | gene_product=hypothetical protein, conserved | transcript_product=hypothetical protein, conserved | location=Tb927_02_v5.1:519905-530194(+) | protein_length=3429 | sequence_SO=chromosome | SO=protein_coding | is_pseudo=false	Tb927.2.2650	N/A	N/A	N/A	N/A	GO:0005737	cytoplasm	N/A	N/A	0	N-term:cytoplasm(patchy), basal body(region) GO:0005737 GO:0036064				7	7	7	3.4	3.4	3.4	367.69	0	3.7483	1248900000	15	48157000	0	46535000	0	45763000	38451000	53517000	48640000	53089000
		0.0969602	0.2657	2.56819			0.923837	1.28227	4.67903	haloacid dehalogenase hydrolase, putative	Tb927.11.7370:mRNA-p1	Tb927.11.7370:mRNA-p1	>Tb927.11.7370:mRNA-p1 | transcript=Tb927.11.7370:mRNA | gene=Tb927.11.7370 | organism=Trypanosoma_brucei_brucei_TREU927 | gene_product=haloacid dehalogenase hydrolase, putative | transcript_product=haloacid dehalogenase hydrolase, putative | location=Tb927_11_v5.1:2074905-2075843(+) | protein_length=312 | sequence_SO=chromosome | SO=protein_coding | is_pseudo=false	Tb927.11.7370	N/A	N/A	N/A	N/A	N/A	N/A	N/A	N/A	0	N-term:cytoplasm, flagellar cytoplasm GO:0005737 GO:0097014 GO:0097740;C-term:paraflagellar rod, cytoplasm(weak) GO:0005737 GO:0097014 GO:0097740				7	7	7	32.1	32.1	32.1	34.495	0	115.24	491330000	12	0	0	16989000	0	22000000	21631000	26911000	26580000	26001000
		0.445113	0.732667	∞			0.735752	1.276	∞	DNA-directed RNA polymerase III subunit RPC6	Tb927.3.3910:mRNA-p1	Tb927.3.3910:mRNA-p1	>Tb927.3.3910:mRNA-p1 | transcript=Tb927.3.3910:mRNA | gene=Tb927.3.3910 | organism=Trypanosoma_brucei_brucei_TREU927 | gene_product=DNA-directed RNA polymerase III subunit RPC6 | transcript_product=DNA-directed RNA polymerase III subunit RPC6 | location=Tb927_03_v5.1:1088132-1089199(+) | protein_length=355 | sequence_SO=chromosome | SO=protein_coding | is_pseudo=false	Tb927.3.3910	GO:0005666	RNA polymerase III complex	N/A	N/A	GO:0005634	nucleus	N/A	N/A	0					2	2	2	7.9	7.9	7.9	37.445	0.0048515	1.9637	58513000	1	0	1172100	0	0	0	0	0	0	0
		1.81409	0.456966	∞			2.04324	1.2722	∞	hypothetical protein, conserved	Tb927.3.5110:mRNA-p1	Tb927.3.5110:mRNA-p1	>Tb927.3.5110:mRNA-p1 | transcript=Tb927.3.5110:mRNA | gene=Tb927.3.5110 | organism=Trypanosoma_brucei_brucei_TREU927 | gene_product=hypothetical protein, conserved | transcript_product=hypothetical protein, conserved | location=Tb927_03_v5.1:1433835-1435292(+) | protein_length=485 | sequence_SO=chromosome | SO=protein_coding | is_pseudo=false	Tb927.3.5110	N/A	N/A	N/A	N/A	N/A	N/A	N/A	N/A	0	C-term:axoneme, cytoplasm(weak) GO:0005930;N-term:cytoplasm(weak, points) GO:0005930				2	2	2	4.9	4.9	4.9	54.551	0.0046684	2.0245	45737000	1	0	0	3325200	0	0	0	0	0	0
		0.763669	-0.856933	0.698356			1.12441	1.26933	5.6784	Mitochondrial ribosomal protein L14	Tb927.4.930:mRNA-p1	Tb927.4.930:mRNA-p1	>Tb927.4.930:mRNA-p1 | transcript=Tb927.4.930:mRNA | gene=Tb927.4.930 | organism=Trypanosoma_brucei_brucei_TREU927 | gene_product=Mitochondrial ribosomal protein L14 | transcript_product=Mitochondrial ribosomal protein L14 | location=Tb927_04_v5.1:260388-260957(-) | protein_length=189 | sequence_SO=chromosome | SO=protein_coding | is_pseudo=false	Tb927.4.930	GO:0005840	ribosome	GO:0003735	structural constituent of ribosome	GO:0005737;GO:0005762	cytoplasm;mitochondrial large ribosomal subunit	N/A	N/A	0	N-term:cytoplasm(points) GO:0005737	6.1632	87.4	2.62368	3	3	3	20.1	20.1	20.1	21.54	0	24.15	150650000	12	7532400	0	0	0	5260300	0	17731000	0	25041000
		0.995683	0.260533	1.19021			2.68209	1.2674	2.41053	hypothetical protein, conserved	Tb927.4.4580:mRNA-p1	Tb927.4.4580:mRNA-p1	>Tb927.4.4580:mRNA-p1 | transcript=Tb927.4.4580:mRNA | gene=Tb927.4.4580 | organism=Trypanosoma_brucei_brucei_TREU927 | gene_product=hypothetical protein, conserved | transcript_product=hypothetical protein, conserved | location=Tb927_04_v5.1:1264341-1267592(-) | protein_length=1083 | sequence_SO=chromosome | SO=protein_coding | is_pseudo=false	Tb927.4.4580	N/A	N/A	N/A	N/A	GO:0005737	cytoplasm	GO:0003729	mRNA binding	0	N-term:cytoplasm(reticulated) GO:0005737				17	17	17	23.4	23.4	23.4	118.19	0	86.652	967360000	67	45364000	34057000	39535000	45688000	47016000	48879000	106780000	79107000	100860000
		0.0268923	-0.0775998	∞			0.711865	1.26513	∞	hypothetical protein, conserved	Tb927.9.1910:mRNA-p1	Tb927.9.1910:mRNA-p1	>Tb927.9.1910:mRNA-p1 | transcript=Tb927.9.1910:mRNA | gene=Tb927.9.1910 | organism=Trypanosoma_brucei_brucei_TREU927 | gene_product=hypothetical protein, conserved | transcript_product=hypothetical protein, conserved | location=Tb927_09_v5.1:430978-431625(-) | protein_length=215 | sequence_SO=chromosome | SO=protein_coding | is_pseudo=false	Tb927.9.1910	N/A	N/A	N/A	N/A	N/A	N/A	N/A	N/A	0	N-term:cytoplasm(reticulated, weak), microtubule quartet GO:0120260;C-term:microtubule quartet GO:0120260				1	1	1	5.6	5.6	5.6	25.311	0.00020576	3.5269	65642000	4	0	0	0	0	0	0	0	0	9008800
		0.0584652	0.179066	∞			0.686612	1.26167	∞	Centrosomal protein of 120 kDa, putative	Tb927.7.6250:mRNA-p1	Tb927.7.6250:mRNA-p1	>Tb927.7.6250:mRNA-p1 | transcript=Tb927.7.6250:mRNA | gene=Tb927.7.6250 | organism=Trypanosoma_brucei_brucei_TREU927 | gene_product=Centrosomal protein of 120 kDa, putative | transcript_product=Centrosomal protein of 120 kDa, putative | location=Tb927_07_v5.1:1692798-1694078(-) | protein_length=426 | sequence_SO=chromosome | SO=protein_coding | is_pseudo=false	Tb927.7.6250	N/A	N/A	N/A	N/A	GO:0036064	ciliary basal body	N/A	N/A	0	C-term:basal body, pro-basal body GO:0036064 GO:0120280;N-term:basal body, pro-basal body GO:0036064 GO:0120280				3	3	3	7.7	7.7	7.7	49.039	0.0076731	1.6977	48249000	2	0	0	1542400	0	0	0	0	0	0
		1.38807	2.17953	∞			1.04285	1.26167	∞	hypothetical protein, conserved	Tb927.5.2510:mRNA-p1	Tb927.5.2510:mRNA-p1	>Tb927.5.2510:mRNA-p1 | transcript=Tb927.5.2510:mRNA | gene=Tb927.5.2510 | organism=Trypanosoma_brucei_brucei_TREU927 | gene_product=hypothetical protein, conserved | transcript_product=hypothetical protein, conserved | location=Tb927_05_v5.1:865402-869601(+) | protein_length=1399 | sequence_SO=chromosome | SO=protein_coding | is_pseudo=false	Tb927.5.2510	N/A	N/A	N/A	N/A	N/A	N/A	N/A	N/A	8	N-term:cytoplasm(weak, points), endocytic GO:0030133;C-term:endocytic, cytoplasm(weak) GO:0030133				3	3	3	3.1	3.1	3.1	155.48	0	5.1292	245360000	7	0	0	0	0	40177000	27203000	0	0	0
		0.608365	1.0457	1.85605			0.739102	1.2584	2.16677	hypothetical protein, conserved	Tb927.5.990:mRNA-p1	Tb927.5.990:mRNA-p1	>Tb927.5.990:mRNA-p1 | transcript=Tb927.5.990:mRNA | gene=Tb927.5.990 | organism=Trypanosoma_brucei_brucei_TREU927 | gene_product=hypothetical protein, conserved | transcript_product=hypothetical protein, conserved | location=Tb927_05_v5.1:383474-384064(+) | protein_length=196 | sequence_SO=chromosome | SO=protein_coding | is_pseudo=false	Tb927.5.990	N/A	N/A	N/A	N/A	GO:0005634	nucleus	N/A	N/A	0	N-term:nuclear lumen GO:0031981;C-term:nuclear lumen GO:0031981				5	5	5	34.2	34.2	34.2	21.572	0	28.725	1171800000	15	0	31428000	43695000	51791000	36105000	51536000	65921000	40061000	56792000
		0.38495	0.927999	1.89762			0.64857	1.25297	1.19143	hypothetical protein, conserved	Tb927.10.9920:mRNA-p1	Tb927.10.9920:mRNA-p1	>Tb927.10.9920:mRNA-p1 | transcript=Tb927.10.9920:mRNA | gene=Tb927.10.9920 | organism=Trypanosoma_brucei_brucei_TREU927 | gene_product=hypothetical protein, conserved | transcript_product=hypothetical protein, conserved | location=Tb927_10_v5.1:2451500-2452732(+) | protein_length=410 | sequence_SO=chromosome | SO=protein_coding | is_pseudo=false	Tb927.10.9920	N/A	N/A	GO:0005515	protein binding	GO:0005737;GO:0031981;GO:0005634	cytoplasm;nuclear lumen;nucleus	N/A	N/A	0	N-term:nucleolus(strong), nucleoplasm GO:0005730 GO:0005654 GO:0005634 GO:0005737;C-term:nucleus, cytoplasm(points) GO:0005730 GO:0005654 GO:0005634 GO:0005737				7	7	7	16.8	16.8	16.8	44.149	0	9.4928	419910000	15	0	17923000	0	0	19208000	14803000	0	0	21354000
		0.777561	0.806534	1.88656			1.16857	1.2519	2.60118	Sybindin-like family, putative	Tb927.11.15930:mRNA-p1	Tb927.11.15930:mRNA-p1	>Tb927.11.15930:mRNA-p1 | transcript=Tb927.11.15930:mRNA | gene=Tb927.11.15930 | organism=Trypanosoma_brucei_brucei_TREU927 | gene_product=Sybindin-like family, putative | transcript_product=Sybindin-like family, putative | location=Tb927_11_v5.1:4213806-4214279(-) | protein_length=157 | sequence_SO=chromosome | SO=protein_coding | is_pseudo=false	Tb927.11.15930	GO:0030008	TRAPP complex	N/A	N/A	GO:0097014;GO:0020016;GO:0005737;GO:0031981	ciliary plasm;ciliary pocket;cytoplasm;nuclear lumen	N/A	N/A	0	C-term:cytoplasm, flagellar pocket(region), endocytic, flagellar cytoplasm, nuclear lumen GO:0030133 GO:0005737 GO:0020016 GO:0097014 GO:0031981;N-term:endocytic(75%), cytoplasm(weak, 25%) GO:0030133 GO:0005737 GO:0020016 GO:0097014 GO:0031981				4	4	4	36.9	36.9	36.9	17.511	0	165.71	1018500000	18	28593000	0	36561000	42570000	41158000	39189000	49948000	49697000	69832000
		0.192873	0.4156	1.16985			0.690311	1.25167	2.08677	ubiquitin carboxyl-terminal hydrolase, putative	Tb927.11.5270:mRNA-p1	Tb927.11.5270:mRNA-p1	>Tb927.11.5270:mRNA-p1 | transcript=Tb927.11.5270:mRNA | gene=Tb927.11.5270 | organism=Trypanosoma_brucei_brucei_TREU927 | gene_product=ubiquitin carboxyl-terminal hydrolase, putative | transcript_product=ubiquitin carboxyl-terminal hydrolase, putative | location=Tb927_11_v5.1:1504988-1507285(+) | protein_length=765 | sequence_SO=chromosome | SO=protein_coding | is_pseudo=false	Tb927.11.5270	N/A	N/A	GO:0036459	thiol-dependent ubiquitinyl hydrolase activity	GO:0005737;GO:0005634	cytoplasm;nucleus	GO:0004197	cysteine-type endopeptidase activity	0	N-term:nucleolus GO:0005730;C-term:nucleolus(25%), cytoplasm(weak, reticulated, points) GO:0005730				9	9	9	13.7	13.7	13.7	85.624	0	10.641	199930000	19	16933000	0	10852000	9428400	14327000	8749000	25365000	17241000	15375000
		0.0956203	-0.0981661	∞			1.66407	1.2466	∞	RNA pseudouridylate synthase, putative	Tb927.3.2130:mRNA-p1	Tb927.3.2130:mRNA-p1	>Tb927.3.2130:mRNA-p1 | transcript=Tb927.3.2130:mRNA | gene=Tb927.3.2130 | organism=Trypanosoma_brucei_brucei_TREU927 | gene_product=RNA pseudouridylate synthase, putative | transcript_product=RNA pseudouridylate synthase, putative | location=Tb927_03_v5.1:560389-562629(-) | protein_length=746 | sequence_SO=chromosome | SO=protein_coding | is_pseudo=false	Tb927.3.2130	N/A	N/A	GO:0003723;GO:0009982	RNA binding;pseudouridine synthase activity	GO:0005739	mitochondrion	N/A	N/A	0		2.3144	27.4	1.21064	5	5	5	8.7	8.7	8.7	81.531	0	15.278	73346000	8	0	0	0	0	2788500	2437200	0	0	0
		0.309093	0.617001	∞			1.87188	1.246	∞	hypothetical protein, conserved	Tb927.10.5600:mRNA-p1	Tb927.10.5600:mRNA-p1	>Tb927.10.5600:mRNA-p1 | transcript=Tb927.10.5600:mRNA | gene=Tb927.10.5600 | organism=Trypanosoma_brucei_brucei_TREU927 | gene_product=hypothetical protein, conserved | transcript_product=hypothetical protein, conserved | location=Tb927_10_v5.1:1400880-1402685(+) | protein_length=601 | sequence_SO=chromosome | SO=protein_coding | is_pseudo=false	Tb927.10.5600	N/A	N/A	N/A	N/A	GO:0005737	cytoplasm	N/A	N/A	0	N-term:cytoplasm GO:0005737				4	4	4	11	11	11	67.068	0	4.8793	133640000	4	0	0	0	0	0	0	0	8703000	0
		0.546918	0.976734	∞			1.02229	1.24137	∞	mismatch repair protein MLH1	Tb927.8.6840:mRNA-p1	Tb927.8.6840:mRNA-p1	>Tb927.8.6840:mRNA-p1 | transcript=Tb927.8.6840:mRNA | gene=Tb927.8.6840 | organism=Trypanosoma_brucei_brucei_TREU927 | gene_product=mismatch repair protein MLH1 | transcript_product=mismatch repair protein MLH1 | location=Tb927_08_v5.1:1978050-1980713(-) | protein_length=887 | sequence_SO=chromosome | SO=protein_coding | is_pseudo=false	Tb927.8.6840	N/A	N/A	GO:0005524;GO:0030983	ATP binding;mismatched DNA binding	GO:0005737;GO:0005654;GO:0005634	cytoplasm;nucleoplasm;nucleus	GO:0016887	ATPase activity	0	N-term:cytoplasm(points) GO:0005737 GO:0005654;C-term:nucleoplasm, cytoplasm(weak) GO:0005737 GO:0005654				7	7	7	9.2	9.2	9.2	95.739	0	7.7025	328070000	12	0	0	0	0	0	0	6998400	5974900	0
		0.979261	1.87893	8.7307			0.681896	1.24057	5.27308	NADH dehydrogenase (ubiquinone) 1 beta subcomplex subunit, putative	Tb927.9.11660:mRNA-p1	Tb927.9.11660:mRNA-p1	>Tb927.9.11660:mRNA-p1 | transcript=Tb927.9.11660:mRNA | gene=Tb927.9.11660 | organism=Trypanosoma_brucei_brucei_TREU927 | gene_product=NADH dehydrogenase (ubiquinone) 1 beta subcomplex subunit, putative | transcript_product=NADH dehydrogenase (ubiquinone) 1 beta subcomplex subunit, putative | location=Tb927_09_v5.1:1812634-1813314(+) | protein_length=226 | sequence_SO=chromosome | SO=protein_cod…	Tb927.9.11660	GO:0005739	mitochondrion	GO:0008137;GO:0003954	NADH dehydrogenase (ubiquinone) activity;NADH dehydrogenase activity	GO:0030964;GO:0005739	NADH dehydrogenase complex;mitochondrion	N/A	N/A	0	N-term:cytoplasm(points, weak) GO:0005737;C-term:cytoplasm(reticulated, points) GO:0005737				5	5	5	42.9	42.9	42.9	26.647	0	53.078	478550000	16	7254400	0	0	0	33688000	29648000	19835000	0	18418000
		0.668306	2.22983	∞			0.596846	1.2398	∞		Tb11.v5.0468	Tb11.v5.0468	>Tb11.v5.0468 | transcript=Tb11.v5.0468.1 | gene=Tb11.v5.0468 | organism=Trypanosoma_brucei_brucei_TREU927 | gene_product=alpha tubulin, putative | transcript_product=alpha tubulin, putative | location=Tb927_11_bin_v5.1:1902781-1903530(+) | protein_length=249 | sequence_SO=contig | SO=protein_coding | is_pseudo=false	Tb11.v5.0468														37	2	2	98.4	4.8	4.8	27.962	0	6.659	1183800000	18	0	0	0	47987000	0	85680000	12004000	32336000	0
		1.00521	1.32647	∞			0.764874	1.23967	∞	hypothetical protein, conserved	Tb927.8.5660:mRNA-p1	Tb927.8.5660:mRNA-p1	>Tb927.8.5660:mRNA-p1 | transcript=Tb927.8.5660:mRNA | gene=Tb927.8.5660 | organism=Trypanosoma_brucei_brucei_TREU927 | gene_product=hypothetical protein, conserved | transcript_product=hypothetical protein, conserved | location=Tb927_08_v5.1:1680466-1681122(+) | protein_length=218 | sequence_SO=chromosome | SO=protein_coding | is_pseudo=false	Tb927.8.5660	N/A	N/A	N/A	N/A	GO:0005737;GO:0005743;GO:0031966;GO:0005739	cytoplasm;mitochondrial inner membrane;mitochondrial membrane;mitochondrion	N/A	N/A	3	N-term:cytoplasm(reticulated) GO:0005737 GO:0005739;C-term:mitochondrion GO:0005737 GO:0005739				1	1	1	10.1	10.1	10.1	24.492	0	18.136	152360000	2	0	0	0	0	0	0	0	0	17124000
		0.12762	-0.401367	∞			0.506645	1.2382	∞	DNA-directed RNA polymerase II subunit RPB1	Tb927.4.5020:mRNA-p1;Tb11.v5.0504	Tb927.4.5020:mRNA-p1	>Tb927.4.5020:mRNA-p1 | transcript=Tb927.4.5020:mRNA | gene=Tb927.4.5020 | organism=Trypanosoma_brucei_brucei_TREU927 | gene_product=DNA-directed RNA polymerase II subunit RPB1 | transcript_product=DNA-directed RNA polymerase II subunit RPB1 | location=Tb927_04_v5.1:1373829-1379126(-) | protein_length=1765 | sequence_SO=chromosome | SO=protein_coding | is_pseudo=false	Tb927.4.5020	N/A	N/A	GO:0003677;GO:0003899	DNA binding;DNA-directed 5'-3' RNA polymerase activity	GO:0005654	nucleoplasm	N/A	N/A	0	N-term:nucleoplasm(points) GO:0005654;C-term:nucleoplasm, nucleoplasm(point) GO:0005654				84	2	2	53.7	0.7	0.7	196.72	0	4.8525	137970000	6	0	0	0	0	0	0	24147000	30587000	0
		0.113296	0.1989	∞			1.45495	1.22713	∞	hypothetical protein, conserved	Tb927.7.3640:mRNA-p1	Tb927.7.3640:mRNA-p1	>Tb927.7.3640:mRNA-p1 | transcript=Tb927.7.3640:mRNA | gene=Tb927.7.3640 | organism=Trypanosoma_brucei_brucei_TREU927 | gene_product=hypothetical protein, conserved | transcript_product=hypothetical protein, conserved | location=Tb927_07_v5.1:948081-949136(-) | protein_length=351 | sequence_SO=chromosome | SO=protein_coding | is_pseudo=false	Tb927.7.3640	N/A	N/A	N/A	N/A	GO:0005634	nucleus	N/A	N/A	0	N-term:nucleoplasm GO:0005654				3	3	3	11.1	11.1	11.1	37.563	0	12.68	206640000	4	0	0	0	9335200	0	0	11599000	0	0
		0.563185	0.970733	1.98463			0.843243	1.22417	2.22022	Archaic translocase of outer membrane 11 kDa subunit	Tb927.10.11030:mRNA-p1	Tb927.10.11030:mRNA-p1	>Tb927.10.11030:mRNA-p1 | transcript=Tb927.10.11030:mRNA | gene=Tb927.10.11030 | organism=Trypanosoma_brucei_brucei_TREU927 | gene_product=Archaic translocase of outer membrane 11 kDa subunit | transcript_product=Archaic translocase of outer membrane 11 kDa subunit | location=Tb927_10_v5.1:2693312-2693614(-) | protein_length=100 | sequence_SO=chromosome | SO=protein_coding | is_pseudo=false	Tb927.10.11030	N/A	N/A	N/A	N/A	GO:0005741;GO:0005742;GO:0005739	mitochondrial outer membrane;mitochondrial outer membrane translocase complex;mitochondrion	N/A	N/A	0	C-term:mitochondrion GO:0005739;N-term:mitochondrion GO:0005739	2.8182	31.6	1.49477	5	5	5	49	49	49	11.261	0	12.988	1761400000	16	58416000	51517000	0	44246000	109190000	64740000	71344000	80643000	92088000
		0.0696027	0.348066	0.993643			0.354187	1.22363	1.37109	predicted C2 domain protein	Tb927.11.4160:mRNA-p1	Tb927.11.4160:mRNA-p1	>Tb927.11.4160:mRNA-p1 | transcript=Tb927.11.4160:mRNA | gene=Tb927.11.4160 | organism=Trypanosoma_brucei_brucei_TREU927 | gene_product=predicted C2 domain protein | transcript_product=predicted C2 domain protein | location=Tb927_11_v5.1:1213316-1217023(-) | protein_length=1235 | sequence_SO=chromosome | SO=protein_coding | is_pseudo=false	Tb927.11.4160	N/A	N/A	N/A	N/A	GO:0005737	cytoplasm	N/A	N/A	0	C-term:endocytic, cytoplasm(weak, reticulated) GO:0030133				15	15	15	14.7	14.7	14.7	136.31	0	24.726	762270000	28	54510000	0	39092000	0	55328000	37679000	52471000	49242000	26624000
		1.76865	1.34373	∞			0.822573	1.222	∞	Domain of unknown function (DUF4539), putative	Tb927.11.8070:mRNA-p1	Tb927.11.8070:mRNA-p1	>Tb927.11.8070:mRNA-p1 | transcript=Tb927.11.8070:mRNA | gene=Tb927.11.8070 | organism=Trypanosoma_brucei_brucei_TREU927 | gene_product=Domain of unknown function (DUF4539), putative | transcript_product=Domain of unknown function (DUF4539), putative | location=Tb927_11_v5.1:2264870-2265478(+) | protein_length=202 | sequence_SO=chromosome | SO=protein_coding | is_pseudo=false	Tb927.11.8070	N/A	N/A	N/A	N/A	N/A	N/A	N/A	N/A	0	C-term:nucleoplasm(strong), cytoplasm GO:0005654 GO:0005737 GO:0097014;N-term:nucleoplasm(strong), cytoplasm, flagellar cytoplasm GO:0005654 GO:0005737 GO:0097014				3	3	3	22.3	22.3	22.3	20.888	0	11.111	159560000	9	0	0	0	0	9869700	0	15216000	0	0
		0.0682008	0.2077	1.39724			0.32465	1.2201	4.98685	histone acetyltransferase subunit NuA4, putative	Tb927.9.2910:mRNA-p1	Tb927.9.2910:mRNA-p1	>Tb927.9.2910:mRNA-p1 | transcript=Tb927.9.2910:mRNA | gene=Tb927.9.2910 | organism=Trypanosoma_brucei_brucei_TREU927 | gene_product=histone acetyltransferase subunit NuA4, putative | transcript_product=histone acetyltransferase subunit NuA4, putative | location=Tb927_09_v5.1:662685-663227(-) | protein_length=180 | sequence_SO=chromosome | SO=protein_coding | is_pseudo=false	Tb927.9.2910	GO:0000123	histone acetyltransferase complex	N/A	N/A	GO:0005737;GO:0005654;GO:0005634	cytoplasm;nucleoplasm;nucleus	N/A	N/A	0	C-term:nuclear lumen GO:0005654 GO:0031981;N-term:nucleoplasm GO:0005654 GO:0031981				3	3	3	16.1	16.1	16.1	19.339	0	13.891	565990000	7	0	21979000	0	0	0	30710000	0	48712000	60894000
		0.356977	0.753633	∞			0.580315	1.2198	∞	Rab-GTPase-TBC domain containing protein, putative	Tb927.2.4560:mRNA-p1	Tb927.2.4560:mRNA-p1	>Tb927.2.4560:mRNA-p1 | transcript=Tb927.2.4560:mRNA | gene=Tb927.2.4560 | organism=Trypanosoma_brucei_brucei_TREU927 | gene_product=Rab-GTPase-TBC domain containing protein, putative | transcript_product=Rab-GTPase-TBC domain containing protein, putative | location=Tb927_02_v5.1:812051-813739(-) | protein_length=562 | sequence_SO=chromosome | SO=protein_coding | is_pseudo=false	Tb927.2.4560	N/A	N/A	N/A	N/A	N/A	N/A	N/A	N/A	0	C-term:golgi apparatus GO:0005794				2	2	2	6.4	6.4	6.4	61.812	0	8.3353	7374100	3	0	0	1038500	0	0	0	0	0	0
		0.564522	0.893233	∞			0.645366	1.21843	∞	DNA-directed RNA polymerase III subunit C11, putative	Tb927.10.15150:mRNA-p1	Tb927.10.15150:mRNA-p1	>Tb927.10.15150:mRNA-p1 | transcript=Tb927.10.15150:mRNA | gene=Tb927.10.15150 | organism=Trypanosoma_brucei_brucei_TREU927 | gene_product=DNA-directed RNA polymerase III subunit C11, putative | transcript_product=DNA-directed RNA polymerase III subunit C11, putative | location=Tb927_10_v5.1:3695178-3695558(+) | protein_length=126 | sequence_SO=chromosome | SO=protein_coding | is_pseudo=false	Tb927.10.15150	N/A	N/A	GO:0003676;GO:0008270	nucleic acid binding;zinc ion binding	N/A	N/A	GO:0003677;GO:0003700;GO:0003899	DNA binding;DNA-binding transcription factor activity;DNA-directed 5'-3' RNA polymerase activity	0	N-term:glycosome GO:0020015				2	2	2	17.5	17.5	17.5	14.487	0.0046656	2.0106	83293000	2	0	0	0	0	0	0	0	0	12320000
		0.0590552	0.228601	1.28006			0.392174	1.21507	2.65393	U6 snRNA-associated Sm-like protein LSm7p	Tb927.5.4030:mRNA-p1	Tb927.5.4030:mRNA-p1	>Tb927.5.4030:mRNA-p1 | transcript=Tb927.5.4030:mRNA | gene=Tb927.5.4030 | organism=Trypanosoma_brucei_brucei_TREU927 | gene_product=U6 snRNA-associated Sm-like protein LSm7p | transcript_product=U6 snRNA-associated Sm-like protein LSm7p | location=Tb927_05_v5.1:1300286-1300564(-) | protein_length=92 | sequence_SO=chromosome | SO=protein_coding | is_pseudo=false	Tb927.5.4030	N/A	N/A	N/A	N/A	GO:0005688;GO:0005634	U6 snRNP;nucleus	N/A	N/A	0	C-term:nuclear lumen GO:0005654 GO:0005737 GO:0097014 GO:0031981;N-term:nucleoplasm(50%), cytoplasm(50%), flagellar cytoplasm(50%), nuclear lumen(50%) GO:0005654 GO:0005737 GO:0097014 GO:0031981				6	6	6	85.9	85.9	85.9	10.214	0	75.146	740230000	14	27226000	0	0	34851000	0	0	41432000	0	30824000
		0.0695594	0.232133	1.59611			0.753695	1.214	1.62552	procyclic form surface phosphoprotein	Tb927.10.11220:mRNA-p1	Tb927.10.11220:mRNA-p1	>Tb927.10.11220:mRNA-p1 | transcript=Tb927.10.11220:mRNA | gene=Tb927.10.11220 | organism=Trypanosoma_brucei_brucei_TREU927 | gene_product=procyclic form surface phosphoprotein | transcript_product=procyclic form surface phosphoprotein | location=Tb927_10_v5.1:2745043-2746320(-) | protein_length=425 | sequence_SO=chromosome | SO=protein_coding | is_pseudo=false	Tb927.10.11220	N/A	N/A	GO:0005199	structural constituent of cell wall	GO:0009986;GO:0020016;GO:0005737	cell surface;ciliary pocket;cytoplasm	N/A	N/A	2	N-term:cytoplasm(reticulated), flagellar cytoplasm(weak) GO:0005737 GO:0020016 GO:0030133;C-term:flagellar pocket(75%), endocytic(75%), pellicular membrane(weak), flagellar membrane(weak) GO:0005737 GO:0020016 GO:0030133	10.386	90.9	3.37657	4	4	4	18.1	18.1	18.1	46.04	0	21.147	231580000	12	19619000	0	0	16365000	14949000	0	16152000	0	15739000
		1.06318	3.92623	∞			0.727558	1.21363	∞		Tb10.v4.0101;Tb927.3.460	Tb10.v4.0101	>Tb10.v4.0101 | transcript=Tb10.v4.0101:pseudogenic_transcript | gene=Tb10.v4.0101 | organism=Trypanosoma_brucei_brucei_TREU927 | gene_product=expression site-associated gene (ESAG, pseudogene), putative | transcript_product=expression site-associated gene (ESAG, pseudogene), putative | location=tryp_X-232f09.q1c:3660-4461(-) | protein_length=224 | sequence_SO=contig | SO=protein_coding | is_pseu…	Tb10.v4.0101														4	1	0	17.4	7.1	0	25.909	0	27.522	4339500000	43	0	0	0	0	136520000	155080000	0	0	0
		0.0700552	0.608767	3.86648			0.248864	1.20897	2.16106	Basal body protein	Tb927.1.1100:mRNA-p1	Tb927.1.1100:mRNA-p1	>Tb927.1.1100:mRNA-p1 | transcript=Tb927.1.1100:mRNA | gene=Tb927.1.1100 | organism=Trypanosoma_brucei_brucei_TREU927 | gene_product=Basal body protein | transcript_product=Basal body protein | location=Tb927_01_v5.1:308704-311616(+) | protein_length=970 | sequence_SO=chromosome | SO=protein_coding | is_pseudo=false	Tb927.1.1100	N/A	N/A	N/A	N/A	GO:0036064	ciliary basal body	N/A	N/A	0	C-term:basal body(50%), pro-basal body(50%) GO:0036064 GO:0120280;N-term:basal body, pro-basal body GO:0036064 GO:0120280;C-term:basal body(50%), pro-basal body(50%) GO:0036064 GO:0120280;N-term:basal body, pro-basal body GO:0036064 GO:0120280	1.2229	82.7	0.290306	6	6	5	4.5	4.5	3.9	108.81	0	5.5236	3331000000	10	36813000	0	103410000	0	370809984	171360000	0	151440000	151590000
		0.0515381	0.1648	1.26227			0.777348	1.2079	2.18781	Basal body protein	Tb927.10.5910:mRNA-p1	Tb927.10.5910:mRNA-p1	>Tb927.10.5910:mRNA-p1 | transcript=Tb927.10.5910:mRNA | gene=Tb927.10.5910 | organism=Trypanosoma_brucei_brucei_TREU927 | gene_product=Basal body protein | transcript_product=Basal body protein | location=Tb927_10_v5.1:1480224-1482623(-) | protein_length=799 | sequence_SO=chromosome | SO=protein_coding | is_pseudo=false	Tb927.10.5910	N/A	N/A	N/A	N/A	GO:0036064	ciliary basal body	N/A	N/A	0	C-term:hook complex, cytoplasm(weak) GO:0120120				9	9	9	19.8	19.8	19.8	90.249	0	21.079	150150000	14	15297000	0	7995200	0	16810000	12591000	22305000	15437000	13217000
		0.847791	-0.674533	∞			0.244686	1.2029	∞	hypothetical protein, conserved	Tb927.11.10530:mRNA-p1	Tb927.11.10530:mRNA-p1	>Tb927.11.10530:mRNA-p1 | transcript=Tb927.11.10530:mRNA | gene=Tb927.11.10530 | organism=Trypanosoma_brucei_brucei_TREU927 | gene_product=hypothetical protein, conserved | transcript_product=hypothetical protein, conserved | location=Tb927_11_v5.1:2803769-2804404(+) | protein_length=211 | sequence_SO=chromosome | SO=protein_coding | is_pseudo=false	Tb927.11.10530	N/A	N/A	N/A	N/A	N/A	N/A	N/A	N/A	0	N-term:cytoplasm(reticulated), cytoplasm(point, 50%) GO:0005737;C-term:cytoplasm(weak, reticulated, points) GO:0005737				1	1	1	6.6	6.6	6.6	23.997	0	3.8063	1372900000	7	0	0	0	0	0	0	0	0	167900000
		0.755935	1.0897	1.78529			0.487779	1.20117	2.60367	hypothetical protein, conserved	Tb927.4.2320:mRNA-p1	Tb927.4.2320:mRNA-p1	>Tb927.4.2320:mRNA-p1 | transcript=Tb927.4.2320:mRNA | gene=Tb927.4.2320 | organism=Trypanosoma_brucei_brucei_TREU927 | gene_product=hypothetical protein, conserved | transcript_product=hypothetical protein, conserved | location=Tb927_04_v5.1:604609-605043(+) | protein_length=144 | sequence_SO=chromosome | SO=protein_coding | is_pseudo=false	Tb927.4.2320	N/A	N/A	N/A	N/A	GO:0005783	endoplasmic reticulum	N/A	N/A	2	N-term:endoplasmic reticulum, nuclear envelope GO:0005783 GO:0005635				7	7	7	41.7	41.7	41.7	15.722	0	239.22	2158300000	26	79894000	36107000	17176000	80307000	94519000	62934000	93343000	28716000	224690000
		0.468572	1.08157	1.64184			0.54014	1.19867	1.74955	prefoldin subunit 2, putative	Tb927.11.12680:mRNA-p1	Tb927.11.12680:mRNA-p1	>Tb927.11.12680:mRNA-p1 | transcript=Tb927.11.12680:mRNA | gene=Tb927.11.12680 | organism=Trypanosoma_brucei_brucei_TREU927 | gene_product=prefoldin subunit 2, putative | transcript_product=prefoldin subunit 2, putative | location=Tb927_11_v5.1:3396629-3397066(+) | protein_length=145 | sequence_SO=chromosome | SO=protein_coding | is_pseudo=false	Tb927.11.12680	GO:0016272	prefoldin complex	GO:0051082	unfolded protein binding	GO:0097014;GO:0005737;GO:0016272	ciliary plasm;cytoplasm;prefoldin complex	N/A	N/A	0	C-term:cytoplasm GO:0030133 GO:0005737;N-term:endocytic, cytoplasm(patchy) GO:0030133 GO:0005737				6	6	6	57.2	57.2	57.2	15.902	0	22.457	1267900000	16	41517000	49760000	0	36932000	59658000	53272000	48814000	52960000	57920000
		0.632098	0.980867	2.4935			0.847175	1.19857	2.82527	mitochondrial ribosomal protein L21	Tb927.7.4140:mRNA-p1	Tb927.7.4140:mRNA-p1	>Tb927.7.4140:mRNA-p1 | transcript=Tb927.7.4140:mRNA | gene=Tb927.7.4140 | organism=Trypanosoma_brucei_brucei_TREU927 | gene_product=mitochondrial ribosomal protein L21 | transcript_product=mitochondrial ribosomal protein L21 | location=Tb927_07_v5.1:1103801-1104367(+) | protein_length=188 | sequence_SO=chromosome | SO=protein_coding | is_pseudo=false	Tb927.7.4140	GO:0005622;GO:0005840	intracellular;ribosome	GO:0003723;GO:0003735	RNA binding;structural constituent of ribosome	GO:0020023;GO:0005762;GO:0005739	kinetoplast;mitochondrial large ribosomal subunit;mitochondrion	N/A	N/A	0	C-term:mitochondrion, kinetoplast(region) GO:0005739 GO:0020023	3.9291	26.4	1.9742	6	6	6	34.6	34.6	34.6	20.852	0	19.404	863020000	11	0	37870000	0	33016000	39928000	21485000	40414000	35762000	30817000
		0.432865	0.707067	∞			1.43795	1.19773	2.36358	Transcriptional repressor TCF25, putative	Tb927.9.8610:mRNA-p1	Tb927.9.8610:mRNA-p1	>Tb927.9.8610:mRNA-p1 | transcript=Tb927.9.8610:mRNA | gene=Tb927.9.8610 | organism=Trypanosoma_brucei_brucei_TREU927 | gene_product=Transcriptional repressor TCF25, putative | transcript_product=Transcriptional repressor TCF25, putative | location=Tb927_09_v5.1:1389460-1391955(-) | protein_length=831 | sequence_SO=chromosome | SO=protein_coding | is_pseudo=false	Tb927.9.8610	N/A	N/A	N/A	N/A	GO:0005737;GO:0005739	cytoplasm;mitochondrion	N/A	N/A	0	N-term:cytoplasm GO:0005737 GO:0005739;C-term:mitochondrion GO:0005737 GO:0005739				3	3	3	4.8	4.8	4.8	93.061	0	3.8186	29269000	5	2280400	0	0	0	0	0	5389900	0	0
		0.0739285	0.0835336	∞			0.786165	1.19433	∞	DNA-directed RNA polymerases I, II, and III subunit RPABC5, putative	Tb927.11.3705:mRNA-p1	Tb927.11.3705:mRNA-p1	>Tb927.11.3705:mRNA-p1 | transcript=Tb927.11.3705:mRNA | gene=Tb927.11.3705 | organism=Trypanosoma_brucei_brucei_TREU927 | gene_product=DNA-directed RNA polymerases I, II, and III subunit RPABC5, putative | transcript_product=DNA-directed RNA polymerases I, II, and III subunit RPABC5, putative | location=Tb927_11_v5.1:1089609-1089824(+) | protein_length=71 | sequence_SO=chromosome | SO=protein_co…	Tb927.11.3705	N/A	N/A	GO:0003677;GO:0003899	DNA binding;DNA-directed 5'-3' RNA polymerase activity	N/A	N/A	N/A	N/A	0	N-term:cytoplasm(weak), flagellum GO:0005929 GO:0005654;C-term:nucleoplasm GO:0005929 GO:0005654				1	1	1	19.7	19.7	19.7	8.0523	0.00020606	3.5639	420770000	10	0	0	0	0	0	0	0	0	16520000
		0.106423	-0.1363	∞			1.47126	1.19157	∞	SUMO-interacting motif-containing protein	Tb927.8.3720:mRNA-p1	Tb927.8.3720:mRNA-p1	>Tb927.8.3720:mRNA-p1 | transcript=Tb927.8.3720:mRNA | gene=Tb927.8.3720 | organism=Trypanosoma_brucei_brucei_TREU927 | gene_product=hypothetical protein, conserved | transcript_product=hypothetical protein, conserved | location=Tb927_08_v5.1:1115380-1116474(-) | protein_length=364 | sequence_SO=chromosome | SO=protein_coding | is_pseudo=false	Tb927.8.3720	N/A	N/A	N/A	N/A	GO:0005737	cytoplasm	N/A	N/A	2	C-term:cytoplasm(points, weak);N-term:cytoplasm(weak, reticulated)				1	1	1	3.6	3.6	3.6	39.863	0.0052336	1.9397	43944000	1	0	0	0	3044400	0	0	0	0	0
		0.0621034	-0.268234	0.921298			0.517336	1.18693	1.70537	lipid-like atypical dual specificity phosphatase, putative	Tb927.11.580:mRNA-p1	Tb927.11.580:mRNA-p1	>Tb927.11.580:mRNA-p1 | transcript=Tb927.11.580:mRNA | gene=Tb927.11.580 | organism=Trypanosoma_brucei_brucei_TREU927 | gene_product=lipid-like atypical dual specificity phosphatase, putative | transcript_product=lipid-like atypical dual specificity phosphatase, putative | location=Tb927_11_v5.1:144551-145099(-) | protein_length=182 | sequence_SO=chromosome | SO=protein_coding | is_pseudo=false	Tb927.11.580	N/A	N/A	N/A	N/A	GO:0097014;GO:0005737	ciliary plasm;cytoplasm	N/A	N/A	0	C-term:cytoplasm, flagellar cytoplasm GO:0005737 GO:0097014				7	7	7	50.5	50.5	50.5	20.838	0	45.01	482520000	14	21632000	0	18659000	37120000	0	0	21086000	22324000	25301000
		0.0963955	-0.319667	0.7381			0.659608	1.18573	1.94011	cyclophilin type peptidyl-prolyl cis-trans isomerase, putative	Tb927.9.11740:mRNA-p1	Tb927.9.11740:mRNA-p1	>Tb927.9.11740:mRNA-p1 | transcript=Tb927.9.11740:mRNA | gene=Tb927.9.11740 | organism=Trypanosoma_brucei_brucei_TREU927 | gene_product=cyclophilin type peptidyl-prolyl cis-trans isomerase, putative | transcript_product=cyclophilin type peptidyl-prolyl cis-trans isomerase, putative | location=Tb927_09_v5.1:1825121-1825672(+) | protein_length=183 | sequence_SO=chromosome | SO=protein_coding | is_p…	Tb927.9.11740	N/A	N/A	GO:0003755	peptidyl-prolyl cis-trans isomerase activity	GO:0097014;GO:0005737;GO:0031981;GO:0005654	ciliary plasm;cytoplasm;nuclear lumen;nucleoplasm	GO:0003755	peptidyl-prolyl cis-trans isomerase activity	0	N-term:cytoplasm(50%), cytoplasm(points, 50%), flagellar cytoplasm(50%), nuclear lumen(50%) GO:0005737 GO:0097014 GO:0031981 GO:0005654;C-term:nucleoplasm(strong), cytoplasm, flagellar cytoplasm GO:0005737 GO:0097014 GO:0031981 GO:0005654				6	6	6	59.6	59.6	59.6	20.281	0	87.749	949060000	28	0	36270000	52176000	65282000	0	0	63678000	55287000	52630000
		0.155448	0.423633	0.756739			0.592232	1.1841	1.74214	hypothetical protein, conserved	Tb927.11.5420:mRNA-p1	Tb927.11.5420:mRNA-p1	>Tb927.11.5420:mRNA-p1 | transcript=Tb927.11.5420:mRNA | gene=Tb927.11.5420 | organism=Trypanosoma_brucei_brucei_TREU927 | gene_product=hypothetical protein, conserved | transcript_product=hypothetical protein, conserved | location=Tb927_11_v5.1:1541385-1542377(+) | protein_length=330 | sequence_SO=chromosome | SO=protein_coding | is_pseudo=false	Tb927.11.5420	N/A	N/A	N/A	N/A	GO:0036064	ciliary basal body	N/A	N/A	0	N-term:basal body(50%) GO:0036064 GO:0035869;C-term:transition zone(50%) GO:0036064 GO:0035869				5	5	5	23	23	23	37.404	0	44.844	369650000	13	0	18289000	0	13840000	0	0	14599000	17263000	0
		0.972024	1.1606	∞			0.88754	1.18043	∞	hypothetical protein, conserved	Tb927.11.2620:mRNA-p1	Tb927.11.2620:mRNA-p1	>Tb927.11.2620:mRNA-p1 | transcript=Tb927.11.2620:mRNA | gene=Tb927.11.2620 | organism=Trypanosoma_brucei_brucei_TREU927 | gene_product=hypothetical protein, conserved | transcript_product=hypothetical protein, conserved | location=Tb927_11_v5.1:769786-771651(-) | protein_length=621 | sequence_SO=chromosome | SO=protein_coding | is_pseudo=false	Tb927.11.2620	N/A	N/A	N/A	N/A	GO:0020015	glycosome	N/A	N/A	0	N-term:glycosome GO:0020015				5	5	5	11.9	11.9	11.9	68.718	0	19.715	247120000	10	0	0	0	0	0	9474300	0	0	0
		0.827665	2.3059	3.09279			0.371096	1.1759	1.47073	hypothetical protein, conserved	Tb927.10.11530:mRNA-p1	Tb927.10.11530:mRNA-p1	>Tb927.10.11530:mRNA-p1 | transcript=Tb927.10.11530:mRNA | gene=Tb927.10.11530 | organism=Trypanosoma_brucei_brucei_TREU927 | gene_product=hypothetical protein, conserved | transcript_product=hypothetical protein, conserved | location=Tb927_10_v5.1:2811743-2812048(+) | protein_length=101 | sequence_SO=chromosome | SO=protein_coding | is_pseudo=false	Tb927.10.11530	N/A	N/A	N/A	N/A	GO:0097014;GO:0005737;GO:0031981	ciliary plasm;cytoplasm;nuclear lumen	N/A	N/A	0	C-term:cytoplasm(patchy) GO:0005737 GO:0097014 GO:0031981;N-term:cytoplasm, flagellar cytoplasm, nuclear lumen GO:0005737 GO:0097014 GO:0031981	1.4955	20.3	0.580628	7	7	7	81.2	81.2	81.2	11.032	0	79.303	2295000000	24	0	60291000	58954000	96330000	133620000	138850000	67361000	73648000	34368000
		0.0482335	-0.0762335	∞			0.73708	1.17433	∞	6-phosphofructo-2-kinase/fructose-2,6-biphosphatase, putative	Tb927.8.1020:mRNA-p1	Tb927.8.1020:mRNA-p1	>Tb927.8.1020:mRNA-p1 | transcript=Tb927.8.1020:mRNA | gene=Tb927.8.1020 | organism=Trypanosoma_brucei_brucei_TREU927 | gene_product=6-phosphofructo-2-kinase/fructose-2,6-biphosphatase, putative | transcript_product=6-phosphofructo-2-kinase/fructose-2,6-biphosphatase, putative | location=Tb927_08_v5.1:323522-325630(-) | protein_length=702 | sequence_SO=chromosome | SO=protein_coding | is_pseudo=f…	Tb927.8.1020	N/A	N/A	GO:0003873;GO:0005524	6-phosphofructo-2-kinase activity;ATP binding	N/A	N/A	GO:0019203	carbohydrate phosphatase activity	0	C-term:cytoplasm GO:0005737				3	3	3	5.6	5.6	5.6	78.916	0	7.7127	108570000	5	6674100	0	0	0	0	0	0	0	0
		1.77439	0.723799	1.66612			3.07212	1.17047	2.25194	ribosomal protein S14p/S29e;ribosomal protein S14p/S29e	Tb927.11.11725:mRNA-p1;Tb927.11.11475:mRNA-p1	Tb927.11.11725:mRNA-p1;Tb927.11.11475:mRNA-p1	>Tb927.11.11475:mRNA-p1 | transcript=Tb927.11.11475:mRNA | gene=Tb927.11.11475 | organism=Trypanosoma_brucei_brucei_TREU927 | gene_product=ribosomal protein S14p/S29e | transcript_product=ribosomal protein S14p/S29e | location=Tb927_11_v5.1:3073648-3073821(+) | protein_length=57 | sequence_SO=chromosome | SO=protein_coding | is_pseudo=false;>Tb927.11.11725:mRNA-p1 | transcript=Tb927.11.11725:mRNA…	Tb927.11.11475;Tb927.11.11725	GO:0005622;GO:0005840;GO:0005622;GO:0005840	intracellular;ribosome;intracellular;ribosome	GO:0003735;GO:0003735	structural constituent of ribosome;structural constituent of ribosome	N/A;N/A	N/A;N/A	N/A;N/A	N/A;N/A	0;0	C-term:cytoplasm(weak, reticulated);N-term:cytoplasm(patchy) GO:0005737				6	6	6	61.4	61.4	61.4	6.7299	0	74.426	45730000000	58	977430016	1205299968	1124600064	1731100032	1538499968	2240800000	2166899968	2647300096	2633700096
		0.109076	0.3786	∞			0.37002	1.162	0.860038	C-1-tetrahydrofolate synthase, cytoplasmic, putative	Tb927.7.1600:mRNA-p1	Tb927.7.1600:mRNA-p1	>Tb927.7.1600:mRNA-p1 | transcript=Tb927.7.1600:mRNA | gene=Tb927.7.1600 | organism=Trypanosoma_brucei_brucei_TREU927 | gene_product=C-1-tetrahydrofolate synthase, cytoplasmic, putative | transcript_product=C-1-tetrahydrofolate synthase, cytoplasmic, putative | location=Tb927_07_v5.1:402996-403892(+) | protein_length=298 | sequence_SO=chromosome | SO=protein_coding | is_pseudo=false	Tb927.7.1600	N/A	N/A	GO:0004488	methylenetetrahydrofolate dehydrogenase (NADP+) activity	GO:0005829;GO:0020023	cytosol;kinetoplast	N/A	N/A	0	C-term:endocytic(weak), cytoplasm(weak) GO:0020023;N-term:mitochondrion(weak), kinetoplast(region, strong, 50%) GO:0020023				7	7	7	28.9	28.9	28.9	31.931	0	18.005	343330000	10	0	0	23142000	0	0	0	19903000	0	0
		0.346106	1.09437	1.30093			0.368853	1.16147	1.37475	Phosphatase and tensin homolog, putative	Tb927.11.290:mRNA-p1	Tb927.11.290:mRNA-p1	>Tb927.11.290:mRNA-p1 | transcript=Tb927.11.290:mRNA | gene=Tb927.11.290 | organism=Trypanosoma_brucei_brucei_TREU927 | gene_product=Phosphatase and tensin homolog, putative | transcript_product=Phosphatase and tensin homolog, putative | location=Tb927_11_v5.1:66667-67449(-) | protein_length=260 | sequence_SO=chromosome | SO=protein_coding | is_pseudo=false	Tb927.11.290	N/A	N/A	GO:0016791;GO:0008138	phosphatase activity;protein tyrosine/serine/threonine phosphatase activity	GO:0005737	cytoplasm	N/A	N/A	0	N-term:cytoplasm(reticulated) GO:0005737				6	6	6	31.9	31.9	31.9	28.978	0	70.98	1457100000	18	70971000	0	55528000	64841000	50798000	48927000	50422000	50035000	73447000
		0.316708	-0.378033	∞			0.429328	1.1593	∞	mitochondrial import inner membrane translocase subunit tim13	Tb927.10.11520:mRNA-p1	Tb927.10.11520:mRNA-p1	>Tb927.10.11520:mRNA-p1 | transcript=Tb927.10.11520:mRNA | gene=Tb927.10.11520 | organism=Trypanosoma_brucei_brucei_TREU927 | gene_product=mitochondrial import inner membrane translocase subunit tim13 | transcript_product=mitochondrial import inner membrane translocase subunit tim13 | location=Tb927_10_v5.1:2810810-2811163(+) | protein_length=117 | sequence_SO=chromosome | SO=protein_coding | is_…	Tb927.10.11520	N/A	N/A	N/A	N/A	GO:0005744;GO:0005737;GO:0005739	TIM23 mitochondrial import inner membrane translocase complex;cytoplasm;mitochondrion	N/A	N/A	0	C-term:cytoplasm(reticulated), cell tip(anterior, 25%) GO:0005737	2.5197	46.6	1.33325	3	3	3	23.9	23.9	23.9	13.421	0	5.2523	192120000	4	0	0	0	0	0	0	0	47131000	0
		0.762151	1.02047	∞			0.659576	1.1565	∞	hypothetical protein, conserved;hypothetical protein, conserved;hypothetical protein, conserved	Tb927.4.4280:mRNA-p1;Tb927.4.4260:mRNA-p1;Tb927.4.4240:mRNA-p1	Tb927.4.4280:mRNA-p1;Tb927.4.4260:mRNA-p1;Tb927.4.4240:mRNA-p1	>Tb927.4.4240:mRNA-p1 | transcript=Tb927.4.4240:mRNA | gene=Tb927.4.4240 | organism=Trypanosoma_brucei_brucei_TREU927 | gene_product=hypothetical protein, conserved | transcript_product=hypothetical protein, conserved | location=Tb927_04_v5.1:1125479-1126471(-) | protein_length=330 | sequence_SO=chromosome | SO=protein_coding | is_pseudo=false;>Tb927.4.4260:mRNA-p1 | transcript=Tb927.4.4260:mRNA …	Tb927.4.4240;Tb927.4.4260;Tb927.4.4280	N/A;N/A;N/A	N/A;N/A;N/A	N/A;N/A;N/A	N/A;N/A;N/A	GO:0051286;GO:0005737;GO:0051286;GO:0005737;GO:0005737	cell tip;cytoplasm;cell tip;cytoplasm;cytoplasm	N/A;N/A;N/A	N/A;N/A;N/A	0;0;0	C-term:cell tip(posterior), cortical cytoskeleton(weak) GO:0030133 GO:0051286;N-term:cytoplasm(points, weak), endocytic, cell tip(posterior,;N-term:cell tip(posterior), cytoplasm(reticulated) GO:0051286 GO:0005737;N-term:cytoplasm(reticulated) GO:0005737				1	1	1	3.9	3.9	3.9	36.212	0	28.855	35060000	5	0	0	0	9983700	0	0	0	0	0
		0.250165	0.566134	1.2913			0.671838	1.15207	3.82369	hypothetical protein, conserved	Tb927.10.8180:mRNA-p1	Tb927.10.8180:mRNA-p1	>Tb927.10.8180:mRNA-p1 | transcript=Tb927.10.8180:mRNA | gene=Tb927.10.8180 | organism=Trypanosoma_brucei_brucei_TREU927 | gene_product=hypothetical protein, conserved | transcript_product=hypothetical protein, conserved | location=Tb927_10_v5.1:2031928-2035539(-) | protein_length=1203 | sequence_SO=chromosome | SO=protein_coding | is_pseudo=false	Tb927.10.8180	N/A	N/A	N/A	N/A	GO:0005737	cytoplasm	N/A	N/A	0	C-term:cytoplasm(points, weak), Golgi apparatus(;N-term:flagellar pocket collar GO:1990900	0.5238	122.1	-0.932912	5	5	5	6	6	6	128.52	0	9.4202	212430000	6	7583700	0	0	0	9792800	0	21421000	0	7576700
		0.245155	0.4702	1.22783			0.634954	1.14977	2.05392	CSL zinc finger, putative	Tb927.9.1390:mRNA-p1	Tb927.9.1390:mRNA-p1	>Tb927.9.1390:mRNA-p1 | transcript=Tb927.9.1390:mRNA | gene=Tb927.9.1390 | organism=Trypanosoma_brucei_brucei_TREU927 | gene_product=CSL zinc finger, putative | transcript_product=CSL zinc finger, putative | location=Tb927_09_v5.1:345294-345542(-) | protein_length=82 | sequence_SO=chromosome | SO=protein_coding | is_pseudo=false	Tb927.9.1390	N/A	N/A	N/A	N/A	N/A	N/A	N/A	N/A	0	C-term:cytoplasm, flagellar cytoplasm, nuclear lumen GO:0005737 GO:0097014 GO:0031981;N-term:cytoplasm, flagellar cytoplasm, nuclear lumen GO:0005737 GO:0097014 GO:0031981				3	3	3	47.6	47.6	47.6	9.0444	0	48.35	530170000	15	0	21716000	28413000	20262000	19378000	21910000	22628000	33006000	47327000
		0.335672	0.678533	1.17532			0.659801	1.1473	2.35719	kinesin K39, putative	Tb11.v5.0493;Tb927.7.3830:mRNA-p1	Tb11.v5.0493;Tb927.7.3830:mRNA-p1	>Tb927.7.3830:mRNA-p1 | transcript=Tb927.7.3830:mRNA | gene=Tb927.7.3830 | organism=Trypanosoma_brucei_brucei_TREU927 | gene_product=kinesin K39, putative | transcript_product=kinesin K39, putative | location=Tb927_07_v5.1:998727-1004138(-) | protein_length=1803 | sequence_SO=chromosome | SO=protein_coding | is_pseudo=false;>Tb11.v5.0493 | transcript=Tb11.v5.0493.1 | gene=Tb11.v5.0493 | organism=…	Tb927.7.3830;Tb11.v5.0493	N/A	N/A	GO:0005524;GO:0008017;GO:0003777	ATP binding;microtubule binding;microtubule motor activity	GO:0005737;GO:0005875	cytoplasm;microtubule associated complex	GO:0005524;GO:0003774	ATP binding;motor activity	0	N-term:cytoplasm(reticulated) GO:0005737;C-term:nucleoplasm(weak), cytoplasm GO:0005737				2	2	2	35.1	35.1	35.1	154.9	0	13.01	163410000	7	0	0	14813000	0	17410000	0	0	18149000	16768000
		0.707076	1.45623	2.52903			0.364542	1.14627	2.58864		Tb927.11.12080.1:mRNA-p1;Tb927.11.12080.2:mRNA-p1	Tb927.11.12080.1:mRNA-p1;Tb927.11.12080.2:mRNA-p1	>Tb927.11.12080.1:mRNA-p1 | transcript=Tb927.11.12080.1:mRNA | gene=Tb927.11.12080 | organism=Trypanosoma_brucei_brucei_TREU927 | gene_product=N-acetyl-D-glucosaminylphosphatidylinositol de-N-acetylase | transcript_product=N-acetyl-D-glucosaminylphosphatidylinositol de-N-acetylase | location=Tb927_11_v5.1:3230821-3231441(+) | protein_length=206 | sequence_SO=chromosome | SO=protein_coding | is_ps…	Tb927.11.12080.1;Tb927.11.12080.2														3	3	3	24.8	24.8	24.8	23.49	0	15.723	463080000	12	0	0	24611000	19903000	18017000	24322000	0	38308000	25401000
		1.04485	1.34297	∞			1.83722	1.14613	∞	LSU ribosomal protein, mitochondrial, putative	Tb927.11.5530:mRNA-p1	Tb927.11.5530:mRNA-p1	>Tb927.11.5530:mRNA-p1 | transcript=Tb927.11.5530:mRNA | gene=Tb927.11.5530 | organism=Trypanosoma_brucei_brucei_TREU927 | gene_product=LSU ribosomal protein, mitochondrial, putative | transcript_product=LSU ribosomal protein, mitochondrial, putative | location=Tb927_11_v5.1:1569061-1569849(+) | protein_length=262 | sequence_SO=chromosome | SO=protein_coding | is_pseudo=false	Tb927.11.5530	N/A	N/A	N/A	N/A	GO:0020023;GO:0015934;GO:0005762;GO:0005739	kinetoplast;large ribosomal subunit;mitochondrial large ribosomal subunit;mitochondrion	N/A	N/A	0	C-term:mitochondrion, kinetoplast(region) GO:0005739 GO:0020023				3	3	3	12.6	12.6	12.6	29.304	0	3.6642	124130000	2	0	0	0	16708000	0	0	0	0	0
		0.504375	0.366033	∞			2.50086	1.1428	∞	SUMO-interacting motif-containing protein	Tb927.7.5690:mRNA-p1	Tb927.7.5690:mRNA-p1	>Tb927.7.5690:mRNA-p1 | transcript=Tb927.7.5690:mRNA | gene=Tb927.7.5690 | organism=Trypanosoma_brucei_brucei_TREU927 | gene_product=hypothetical protein, conserved | transcript_product=hypothetical protein, conserved | location=Tb927_07_v5.1:1537590-1539416(+) | protein_length=608 | sequence_SO=chromosome | SO=protein_coding | is_pseudo=false	Tb927.7.5690	N/A	N/A	N/A	N/A	N/A	N/A	N/A	N/A	0	C-term:basal body, pro-basal body GO:0036064 GO:0120280;N-term:basal body, pro-basal body GO:0036064 GO:0120280				2	2	2	3.6	3.6	3.6	68.376	0.001409	2.8313	123810000	4	0	0	0	0	0	0	0	9964700	0
		0.052413	0.079134	∞			0.948742	1.1395	∞	hypothetical protein, conserved	Tb927.6.580:mRNA-p1	Tb927.6.580:mRNA-p1	>Tb927.6.580:mRNA-p1 | transcript=Tb927.6.580:mRNA | gene=Tb927.6.580 | organism=Trypanosoma_brucei_brucei_TREU927 | gene_product=hypothetical protein, conserved | transcript_product=hypothetical protein, conserved | location=Tb927_06_v5.1:240267-242057(-) | protein_length=596 | sequence_SO=chromosome | SO=protein_coding | is_pseudo=false	Tb927.6.580	N/A	N/A	N/A	N/A	N/A	N/A	N/A	N/A	0	N-term:golgi apparatus(75%) GO:0005794				4	4	4	10.4	10.4	10.4	66.692	0	5.2141	20247000	5	0	1613000	0	0	0	0	0	0	0
		0.90116	1.88157	2.97937			0.351808	1.1309	2.22595	hypothetical protein, conserved	Tb927.10.11810:mRNA-p1	Tb927.10.11810:mRNA-p1	>Tb927.10.11810:mRNA-p1 | transcript=Tb927.10.11810:mRNA | gene=Tb927.10.11810 | organism=Trypanosoma_brucei_brucei_TREU927 | gene_product=hypothetical protein, conserved | transcript_product=hypothetical protein, conserved | location=Tb927_10_v5.1:2885074-2886990(+) | protein_length=638 | sequence_SO=chromosome | SO=protein_coding | is_pseudo=false	Tb927.10.11810	N/A	N/A	N/A	N/A	GO:0020022;GO:0005737	acidocalcisome;cytoplasm	N/A	N/A	0	N-term:acidocalcisome GO:0020022 GO:0030133;C-term:endocytic, cytoplasm(weak) GO:0020022 GO:0030133				4	4	4	9.9	9.9	9.9	69.987	0	35.833	756040000	7	28453000	0	0	21977000	33075000	29720000	0	27797000	35538000
		0.377153	0.8488	1.46551			0.549114	1.1299	1.72708	histone chaperone ASF1B	Tb927.8.5890:mRNA-p1	Tb927.8.5890:mRNA-p1	>Tb927.8.5890:mRNA-p1 | transcript=Tb927.8.5890:mRNA | gene=Tb927.8.5890 | organism=Trypanosoma_brucei_brucei_TREU927 | gene_product=histone chaperone ASF1B | transcript_product=histone chaperone ASF1B | location=Tb927_08_v5.1:1734298-1734972(+) | protein_length=224 | sequence_SO=chromosome | SO=protein_coding | is_pseudo=false	Tb927.8.5890	GO:0005634	nucleus	N/A	N/A	GO:0005737;GO:0005654;GO:0005634	cytoplasm;nucleoplasm;nucleus	GO:0005515	protein binding	0	C-term:endocytic, cytoplasm(weak, reticulated, points) GO:0005654 GO:0005730 GO:0030133;N-term:nucleoplasm, nucleolus(strong) GO:0005654 GO:0005730 GO:0030133	2.3301	30.7	1.22039	8	8	8	51.3	51.3	51.3	24.75	0	112.62	1320200000	31	0	44411000	70482000	75012000	40954000	52411000	68934000	63390000	66105000
		0.344873	0.769266	1.34613			0.524193	1.1297	1.76646	Domain of unknown function (DUF1767), putative	Tb927.8.2040:mRNA-p1	Tb927.8.2040:mRNA-p1	>Tb927.8.2040:mRNA-p1 | transcript=Tb927.8.2040:mRNA | gene=Tb927.8.2040 | organism=Trypanosoma_brucei_brucei_TREU927 | gene_product=Domain of unknown function (DUF1767), putative | transcript_product=Domain of unknown function (DUF1767), putative | location=Tb927_08_v5.1:640605-641360(+) | protein_length=251 | sequence_SO=chromosome | SO=protein_coding | is_pseudo=false	Tb927.8.2040	N/A	N/A	N/A	N/A	GO:0005634	nucleus	N/A	N/A	0	N-term:cytoplasm(patchy) GO:0005737 GO:0005730;C-term:cytoplasm(patchy), nucleolus(50%) GO:0005737 GO:0005730	1.2022	8.6	0.265677	8	8	8	45.8	45.8	45.8	27.476	0	24.799	1199500000	23	0	39270000	53103000	42348000	44463000	37535000	48568000	43000000	71605000
		0.0677204	-0.0990346	∞			1.67119	1.1267	∞	protein farnesyltransferase alpha subunit, putative	Tb927.3.4490:mRNA-p1	Tb927.3.4490:mRNA-p1	>Tb927.3.4490:mRNA-p1 | transcript=Tb927.3.4490:mRNA | gene=Tb927.3.4490 | organism=Trypanosoma_brucei_brucei_TREU927 | gene_product=protein farnesyltransferase alpha subunit, putative | transcript_product=protein farnesyltransferase alpha subunit, putative | location=Tb927_03_v5.1:1254394-1256232(-) | protein_length=612 | sequence_SO=chromosome | SO=protein_coding | is_pseudo=false	Tb927.3.4490	N/A	N/A	GO:0008318	protein prenyltransferase activity	GO:0005737	cytoplasm	GO:0004660	protein farnesyltransferase activity	0	N-term:cytoplasm GO:0005737;C-term:cytoplasm(reticulated) GO:0005737	1.3618	7	0.445515	4	4	4	9.6	9.6	9.6	70.347	0	11.384	95019000	6	0	0	0	0	0	2291500	0	0	0
		0.236118	0.428599	∞			0.916421	1.1237	∞	hypothetical protein, conserved	Tb927.10.7760:mRNA-p1	Tb927.10.7760:mRNA-p1	>Tb927.10.7760:mRNA-p1 | transcript=Tb927.10.7760:mRNA | gene=Tb927.10.7760 | organism=Trypanosoma_brucei_brucei_TREU927 | gene_product=hypothetical protein, conserved | transcript_product=hypothetical protein, conserved | location=Tb927_10_v5.1:1949421-1950014(-) | protein_length=197 | sequence_SO=chromosome | SO=protein_coding | is_pseudo=false	Tb927.10.7760	N/A	N/A	N/A	N/A	GO:0005739	mitochondrion	N/A	N/A	0	C-term:mitochondrion GO:0005739				2	2	2	12.7	12.7	12.7	21.966	0	10.84	192420000	6	0	0	0	0	0	0	0	0	18036000
		0.80006	0.201267	1.15374			3.29685	1.12363	2.18516	Suppressor of G2 allele of SKP1, putative	Tb927.1.3200:mRNA-p1	Tb927.1.3200:mRNA-p1	>Tb927.1.3200:mRNA-p1 | transcript=Tb927.1.3200:mRNA | gene=Tb927.1.3200 | organism=Trypanosoma_brucei_brucei_TREU927 | gene_product=Suppressor of G2 allele of SKP1, putative | transcript_product=Suppressor of G2 allele of SKP1, putative | location=Tb927_01_v5.1:690155-690820(+) | protein_length=221 | sequence_SO=chromosome | SO=protein_coding | is_pseudo=false	Tb927.1.3200	N/A	N/A	N/A	N/A	GO:0005737;GO:0005654;GO:0000151	cytoplasm;nucleoplasm;ubiquitin ligase complex	N/A	N/A	0	N-term:cytoplasm(75%), flagellar cytoplasm(75%) GO:0005737 GO:0097014 GO:0005654;C-term:nucleoplasm, cytoplasm, flagellar cytoplasm GO:0005737 GO:0097014 GO:0005654	0.47733	36.4	-1.06694	13	13	13	79.6	79.6	79.6	24.493	0	323.31	46011000000	218	1352300032	1224999936	1391200000	1697900032	1548700032	1332000000	2761100032	2640199936	3270500096
		0.610478	0.692967	∞			0.846037	1.1208	∞	hypothetical protein, conserved	Tb927.11.15520:mRNA-p1	Tb927.11.15520:mRNA-p1	>Tb927.11.15520:mRNA-p1 | transcript=Tb927.11.15520:mRNA | gene=Tb927.11.15520 | organism=Trypanosoma_brucei_brucei_TREU927 | gene_product=hypothetical protein, conserved | transcript_product=hypothetical protein, conserved | location=Tb927_11_v5.1:4120912-4123221(-) | protein_length=769 | sequence_SO=chromosome | SO=protein_coding | is_pseudo=false	Tb927.11.15520	N/A	N/A	N/A	N/A	N/A	N/A	N/A	N/A	0	N-term:endocytic, cytoplasm(weak) GO:0030133 GO:0035869;C-term:transition zone GO:0030133 GO:0035869				2	2	2	3.8	3.8	3.8	83.179	0	5.1942	22384000	5	0	5228300	0	0	0	0	0	0	0
		0.79782	2.1435	2.59995			0.260595	1.1172	1.92657	C2 domain containing protein, putative	Tb927.4.4190:mRNA-p1	Tb927.4.4190:mRNA-p1	>Tb927.4.4190:mRNA-p1 | transcript=Tb927.4.4190:mRNA | gene=Tb927.4.4190 | organism=Trypanosoma_brucei_brucei_TREU927 | gene_product=C2 domain containing protein, putative | transcript_product=C2 domain containing protein, putative | location=Tb927_04_v5.1:1109840-1110313(-) | protein_length=157 | sequence_SO=chromosome | SO=protein_coding | is_pseudo=false	Tb927.4.4190	N/A	N/A	N/A	N/A	GO:0005930;GO:0005737	axoneme;cytoplasm	N/A	N/A	0	C-term:axoneme GO:0005737 GO:0005930;N-term:cytoplasm, axoneme(75%) GO:0005737 GO:0005930				6	4	4	40.1	33.1	33.1	17.352	0	69.864	1208700000	19	60577000	0	0	51507000	57659000	48331000	0	50921000	65785000
		0.18796	0.2218	∞			0.879556	1.11707	∞	hypothetical protein, conserved	Tb927.11.15790:mRNA-p1	Tb927.11.15790:mRNA-p1	>Tb927.11.15790:mRNA-p1 | transcript=Tb927.11.15790:mRNA | gene=Tb927.11.15790 | organism=Trypanosoma_brucei_brucei_TREU927 | gene_product=hypothetical protein, conserved | transcript_product=hypothetical protein, conserved | location=Tb927_11_v5.1:4179122-4180318(-) | protein_length=398 | sequence_SO=chromosome | SO=protein_coding | is_pseudo=false	Tb927.11.15790	N/A	N/A	N/A	N/A	GO:0005930;GO:0005737	axoneme;cytoplasm	N/A	N/A	0	C-term:axoneme(proximal), cytoplasm(reticulated) GO:0005930 GO:0005737;N-term:cytoplasm(reticulated, weak) GO:0005930 GO:0005737				2	2	2	7.5	7.5	7.5	44.542	0.0016058	2.7711	46221000	3	0	0	0	0	0	0	0	0	9180200
		0.027693	0.0444667	∞			0.391178	1.11703	∞	SET domain containing protein, putative	Tb927.8.2690:mRNA-p1	Tb927.8.2690:mRNA-p1	>Tb927.8.2690:mRNA-p1 | transcript=Tb927.8.2690:mRNA | gene=Tb927.8.2690 | organism=Trypanosoma_brucei_brucei_TREU927 | gene_product=SET domain containing protein, putative | transcript_product=SET domain containing protein, putative | location=Tb927_08_v5.1:800799-801998(+) | protein_length=399 | sequence_SO=chromosome | SO=protein_coding | is_pseudo=false	Tb927.8.2690	N/A	N/A	GO:0005515	protein binding	GO:0097014;GO:0005737;GO:0005654	ciliary plasm;cytoplasm;nucleoplasm	N/A	N/A	0	N-term:cytoplasm(weak, reticulated) GO:0005654 GO:0005737 GO:0097014;C-term:nucleoplasm(strong), cytoplasm, flagellar cytoplasm GO:0005654 GO:0005737 GO:0097014				5	5	5	22.1	22.1	22.1	43.74	0	35.273	605220000	5	0	0	0	0	0	0	50399000	0	0
		1.31995	1.00673	∞			1.82962	1.11303	∞	hypothetical protein, conserved	Tb927.9.9270:mRNA-p1	Tb927.9.9270:mRNA-p1	>Tb927.9.9270:mRNA-p1 | transcript=Tb927.9.9270:mRNA | gene=Tb927.9.9270 | organism=Trypanosoma_brucei_brucei_TREU927 | gene_product=hypothetical protein, conserved | transcript_product=hypothetical protein, conserved | location=Tb927_09_v5.1:1474144-1475691(-) | protein_length=515 | sequence_SO=chromosome | SO=protein_coding | is_pseudo=false	Tb927.9.9270	N/A	N/A	N/A	N/A	N/A	N/A	N/A	N/A	0	N-term:cytoplasm, flagellar cytoplasm GO:0005737 GO:0097014				2	2	2	7.4	7.4	7.4	56.827	0	6.9316	67351000	2	0	0	0	0	0	0	10146000	8061000	0
		0.169297	-0.395333	∞			0.5778	1.10897	∞	Present in the outer mitochondrial membrane proteome 11	Tb927.11.2580:mRNA-p1	Tb927.11.2580:mRNA-p1	>Tb927.11.2580:mRNA-p1 | transcript=Tb927.11.2580:mRNA | gene=Tb927.11.2580 | organism=Trypanosoma_brucei_brucei_TREU927 | gene_product=Present in the outer mitochondrial membrane proteome 11 | transcript_product=Present in the outer mitochondrial membrane proteome 11 | location=Tb927_11_v5.1:756639-757796(-) | protein_length=385 | sequence_SO=chromosome | SO=protein_coding | is_pseudo=false	Tb927.11.2580	N/A	N/A	N/A	N/A	GO:0000331;GO:0005741;GO:0005739	contractile vacuole;mitochondrial outer membrane;mitochondrion	N/A	N/A	6	N-term:mitochondrion GO:0005739;C-term:mitochondrion GO:0005739				2	2	2	7.3	7.3	7.3	41.554	0	4.3537	147130000	5	0	0	0	0	0	0	0	22240000	0
		0.772376	0.734332	∞			0.548847	1.10417	∞	Spt4/RpoE2 zinc finger, putative	Tb927.9.13460:mRNA-p1	Tb927.9.13460:mRNA-p1	>Tb927.9.13460:mRNA-p1 | transcript=Tb927.9.13460:mRNA | gene=Tb927.9.13460 | organism=Trypanosoma_brucei_brucei_TREU927 | gene_product=Spt4/RpoE2 zinc finger, putative | transcript_product=Spt4/RpoE2 zinc finger, putative | location=Tb927_09_v5.1:2133499-2133957(-) | protein_length=152 | sequence_SO=chromosome | SO=protein_coding | is_pseudo=false	Tb927.9.13460	N/A	N/A	N/A	N/A	GO:0005654	nucleoplasm	N/A	N/A	0	C-term:nucleoplasm GO:0005654;N-term:nucleoplasm(75%), cytoplasm(25%), flagellar cytoplasm(25%), nuclear lumen(25%) GO:0005654				2	2	2	28.9	28.9	28.9	16.425	0	17.478	353560000	8	0	0	0	0	0	0	0	21381000	0
		0.140695	0.530499	1.83423			0.612887	1.1036	1.86572	hypothetical protein, conserved	Tb927.11.7430:mRNA-p1	Tb927.11.7430:mRNA-p1	>Tb927.11.7430:mRNA-p1 | transcript=Tb927.11.7430:mRNA | gene=Tb927.11.7430 | organism=Trypanosoma_brucei_brucei_TREU927 | gene_product=hypothetical protein, conserved | transcript_product=hypothetical protein, conserved | location=Tb927_11_v5.1:2092278-2092688(+) | protein_length=136 | sequence_SO=chromosome | SO=protein_coding | is_pseudo=false	Tb927.11.7430	N/A	N/A	N/A	N/A	GO:0005930;GO:0005737	axoneme;cytoplasm	N/A	N/A	0	N-term:axoneme, cytoplasm GO:0005930 GO:0005737;C-term:cytoplasm, axoneme GO:0005930 GO:0005737				7	7	7	56.6	56.6	56.6	15.514	0	39.666	763180000	13	20761000	0	29061000	0	44749000	46636000	25482000	35921000	31551000
		0.554163	0.926566	∞			0.748025	1.1028	∞	hypothetical protein, conserved	Tb927.3.920:mRNA-p1	Tb927.3.920:mRNA-p1	>Tb927.3.920:mRNA-p1 | transcript=Tb927.3.920:mRNA | gene=Tb927.3.920 | organism=Trypanosoma_brucei_brucei_TREU927 | gene_product=hypothetical protein, conserved | transcript_product=hypothetical protein, conserved | location=Tb927_03_v5.1:213287-216754(+) | protein_length=1155 | sequence_SO=chromosome | SO=protein_coding | is_pseudo=false	Tb927.3.920	N/A	N/A	GO:0005509	calcium ion binding	N/A	N/A	N/A	N/A	0	N-term:cytoplasm(points, weak) GO:1990900;C-term:flagellar pocket collar GO:1990900				3	3	3	4.1	4.1	4.1	123.28	0	3.7659	8736000	4	1213000	0	0	0	0	0	0	0	0
		0.200561	0.592901	∞			0.499857	1.10263	∞	variant surface glycoprotein (VSG), putative	Tb927.11.17120:mRNA-p1	Tb927.11.17120:mRNA-p1	>Tb927.11.17120:mRNA-p1 | transcript=Tb927.11.17120:mRNA | gene=Tb927.11.17120 | organism=Trypanosoma_brucei_brucei_TREU927 | gene_product=variant surface glycoprotein (VSG), putative | transcript_product=variant surface glycoprotein (VSG), putative | location=Tb927_11_v5.1:4595146-4596663(+) | protein_length=505 | sequence_SO=chromosome | SO=protein_coding | is_pseudo=false	Tb927.11.17120	N/A	N/A	N/A	N/A	N/A	N/A	N/A	N/A	1					1	1	1	2.8	2.8	2.8	54.055	0.0089832	1.6427	138980000	2	0	0	0	0	0	19657000	0	0	0
		0.941476	1.2087	∞			0.93108	1.10217	∞	transketolase, putative	Tb927.8.6170:mRNA-p1	Tb927.8.6170:mRNA-p1	>Tb927.8.6170:mRNA-p1 | transcript=Tb927.8.6170:mRNA | gene=Tb927.8.6170 | organism=Trypanosoma_brucei_brucei_TREU927 | gene_product=transketolase, putative | transcript_product=transketolase, putative | location=Tb927_08_v5.1:1797668-1799677(+) | protein_length=669 | sequence_SO=chromosome | SO=protein_coding | is_pseudo=false	Tb927.8.6170	N/A	N/A	GO:0003824;GO:0004802	catalytic activity;transketolase activity	GO:0097014;GO:0005737;GO:0020015;GO:0031981	ciliary plasm;cytoplasm;glycosome;nuclear lumen	GO:0004802	transketolase activity	0	C-term:cytoplasm, flagellar cytoplasm GO:0020015 GO:0005737 GO:0097014 GO:0031981;N-term:glycosome, cytoplasm, flagellar cytoplasm, nuclear lumen GO:0020015 GO:0005737 GO:0097014 GO:0031981	16.102	92.7	4.00917	1	1	1	1.9	1.9	1.9	72.609	0.00061187	3.2225	7326400	1	0	0	1555300	0	0	0	0	0	0
		0.0889686	-0.425901	0.965078			0.454768	1.0944	1.64673	Sedlin, N-terminal conserved region, putative	Tb927.8.5900:mRNA-p1	Tb927.8.5900:mRNA-p1	>Tb927.8.5900:mRNA-p1 | transcript=Tb927.8.5900:mRNA | gene=Tb927.8.5900 | organism=Trypanosoma_brucei_brucei_TREU927 | gene_product=Sedlin, N-terminal conserved region, putative | transcript_product=Sedlin, N-terminal conserved region, putative | location=Tb927_08_v5.1:1735242-1735637(+) | protein_length=131 | sequence_SO=chromosome | SO=protein_coding | is_pseudo=false	Tb927.8.5900	GO:0005622	intracellular	N/A	N/A	GO:0097014;GO:0020016;GO:0005737;GO:0031981	ciliary plasm;ciliary pocket;cytoplasm;nuclear lumen	N/A	N/A	0	N-term:cytoplasm, flagellar cytoplasm, nuclear lumen GO:0005737 GO:0097014 GO:0031981 GO:0020016;C-term:flagellar pocket, cytoplasm, flagellar cytoplasm, nuclear lumen GO:0005737 GO:0097014 GO:0031981 GO:0020016				5	5	5	58.8	58.8	58.8	14.959	0	19.148	1321800000	16	51481000	56101000	0	0	56791000	47034000	65493000	39960000	71705000
		0.439464	-2.18463	0.179718			0.242557	1.09413	1.03099	palmitoyl acyltransferase 6, putative	Tb927.11.4220:mRNA-p1	Tb927.11.4220:mRNA-p1	>Tb927.11.4220:mRNA-p1 | transcript=Tb927.11.4220:mRNA | gene=Tb927.11.4220 | organism=Trypanosoma_brucei_brucei_TREU927 | gene_product=palmitoyl acyltransferase 6, putative | transcript_product=palmitoyl acyltransferase 6, putative | location=Tb927_11_v5.1:1235357-1236706(-) | protein_length=449 | sequence_SO=chromosome | SO=protein_coding | is_pseudo=false	Tb927.11.4220	N/A	N/A	N/A	N/A	GO:0016021	integral component of membrane	N/A	N/A	4	C-term:endocytic GO:0035869 GO:0030133;N-term:transition zone, cytoplasm(weak, points) GO:0035869 GO:0030133				4	4	4	16.9	16.9	16.9	50.55	0	12.997	1310100000	13	0	118120000	73291000	34400000	0	0	33186000	75356000	88801000
		0.399646	1.20983	1.45867			0.323588	1.09213	1.50487	hypothetical protein, conserved	Tb927.10.7130:mRNA-p1	Tb927.10.7130:mRNA-p1	>Tb927.10.7130:mRNA-p1 | transcript=Tb927.10.7130:mRNA | gene=Tb927.10.7130 | organism=Trypanosoma_brucei_brucei_TREU927 | gene_product=hypothetical protein, conserved | transcript_product=hypothetical protein, conserved | location=Tb927_10_v5.1:1795463-1797703(+) | protein_length=746 | sequence_SO=chromosome | SO=protein_coding | is_pseudo=false	Tb927.10.7130	N/A	N/A	GO:0005488	binding	N/A	N/A	N/A	N/A	0	N-term:cortical cytoskeleton(50%) GO:0030863;C-term:cortical cytoskeleton(posterior, 50%), cytoplasm(reticulated, 50%, weak) GO:0030863	0.7465	16.3	-0.421786	12	12	12	25.2	25.2	25.2	83.021	0	45.585	1792900000	32	0	82263000	60806000	81030000	75526000	52135000	28995000	85275000	101030000
		0.0488742	-0.106167	∞			0.390493	1.0909	∞	retrotransposon hot spot protein 5 (RHS5), putative	Tb927.2.1080:mRNA-p1;Tb927.11.17840	Tb927.2.1080:mRNA-p1	>Tb927.2.1080:mRNA-p1 | transcript=Tb927.2.1080:mRNA | gene=Tb927.2.1080 | organism=Trypanosoma_brucei_brucei_TREU927 | gene_product=retrotransposon hot spot protein 5 (RHS5), putative | transcript_product=retrotransposon hot spot protein 5 (RHS5), putative | location=Tb927_02_v5.1:179639-181663(-) | protein_length=674 | sequence_SO=chromosome | SO=protein_coding | is_pseudo=false	Tb927.2.1080	N/A	N/A	N/A	N/A	GO:0005634	nucleus	N/A	N/A	0					26	1	0	32.8	3	0	76.643	0	29.942	397140000	13	0	0	0	0	0	0	0	0	32697000
		1.42162	2.3056	∞			1.99199	1.08303	∞	hypothetical protein, conserved	Tb927.10.4670:mRNA-p1	Tb927.10.4670:mRNA-p1	>Tb927.10.4670:mRNA-p1 | transcript=Tb927.10.4670:mRNA | gene=Tb927.10.4670 | organism=Trypanosoma_brucei_brucei_TREU927 | gene_product=hypothetical protein, conserved | transcript_product=hypothetical protein, conserved | location=Tb927_10_v5.1:1182982-1183896(-) | protein_length=304 | sequence_SO=chromosome | SO=protein_coding | is_pseudo=false	Tb927.10.4670	N/A	N/A	N/A	N/A	GO:0005737	cytoplasm	N/A	N/A	1	C-term:cytoplasm(reticulated) GO:0005737				3	3	3	16.1	16.1	16.1	34.266	0	39.129	401960000	8	0	0	0	8620100	48689000	21212000	8517000	0	0
		0.685792	1.1728	1.96857			0.542709	1.08153	1.98716	RNA-binding protein, putative	Tb927.7.1390:mRNA-p1	Tb927.7.1390:mRNA-p1	>Tb927.7.1390:mRNA-p1 | transcript=Tb927.7.1390:mRNA | gene=Tb927.7.1390 | organism=Trypanosoma_brucei_brucei_TREU927 | gene_product=RNA-binding protein, putative | transcript_product=RNA-binding protein, putative | location=Tb927_07_v5.1:353441-353995(+) | protein_length=184 | sequence_SO=chromosome | SO=protein_coding | is_pseudo=false	Tb927.7.1390	N/A	N/A	GO:0003676	nucleic acid binding	N/A	N/A	N/A	N/A	0	C-term:nuclear lumen GO:0031981;N-term:nuclear lumen GO:0031981	0.15543	71.4	-2.68566	4	4	4	21.7	21.7	21.7	20.679	0	15.88	2798700000	24	0	83507000	103400000	120140000	125460000	122340000	64984000	155100000	151330000
		0.578208	0.888133	∞			0.548734	1.0807	∞	Ring finger domain/Zn-finger in ubiquitin-hydrolases and other protein, putative	Tb927.9.4050:mRNA-p1	Tb927.9.4050:mRNA-p1	>Tb927.9.4050:mRNA-p1 | transcript=Tb927.9.4050:mRNA | gene=Tb927.9.4050 | organism=Trypanosoma_brucei_brucei_TREU927 | gene_product=Ring finger domain/Zn-finger in ubiquitin-hydrolases and other protein, putative | transcript_product=Ring finger domain/Zn-finger in ubiquitin-hydrolases and other protein, putative | location=Tb927_09_v5.1:777737-779392(+) | protein_length=551 | sequence_SO=chromo…	Tb927.9.4050	N/A	N/A	GO:0008270	zinc ion binding	GO:0005737	cytoplasm	N/A	N/A	0	N-term:cytoplasm GO:0005737;C-term:cytoplasm GO:0005737				5	5	5	14.7	14.7	14.7	61.687	0	33.12	223410000	15	0	0	0	16832000	0	0	0	19466000	13091000
		0.0688298	0.110867	∞			0.38743	1.0789	∞	retrotransposon hot spot protein 2 (RHS2), interrupted, degenerate	Tb927.2.220	Tb927.2.220	>Tb927.2.220 | transcript=Tb927.2.220:pseudogenic_transcript | gene=Tb927.2.220 | organism=Trypanosoma_brucei_brucei_TREU927 | gene_product=retrotransposon hot spot protein 2 (RHS2), interrupted, degenerate | transcript_product=retrotransposon hot spot protein 2 (RHS2), interrupted, degenerate | location=Tb927_02_v5.1:23837-24616(-) | protein_length=260 | sequence_SO=chromosome | SO=protein_codin…	Tb927.2.220	N/A	N/A	N/A	N/A	N/A	N/A	N/A	N/A	0		0.91277	33.2	-0.131677	2	1	1	13.5	3.5	3.5	29.081	0.0033366	2.2494	789090000	14	0	0	0	0	0	0	52782000	0	0
		0.028229	0.0843334	1.09441			0.624974	1.07513	1.8496	hypothetical protein, conserved;hypothetical protein, conserved	Tb927.7.1870:mRNA-p1;Tb927.7.1830:mRNA-p1	Tb927.7.1870:mRNA-p1;Tb927.7.1830:mRNA-p1	>Tb927.7.1830:mRNA-p1 | transcript=Tb927.7.1830:mRNA | gene=Tb927.7.1830 | organism=Trypanosoma_brucei_brucei_TREU927 | gene_product=hypothetical protein, conserved | transcript_product=hypothetical protein, conserved | location=Tb927_07_v5.1:444221-445321(+) | protein_length=366 | sequence_SO=chromosome | SO=protein_coding | is_pseudo=false;>Tb927.7.1870:mRNA-p1 | transcript=Tb927.7.1870:mRNA | …	Tb927.7.1830;Tb927.7.1870	N/A;N/A	N/A;N/A	N/A;N/A	N/A;N/A	N/A;N/A	N/A;N/A	N/A;N/A	N/A;N/A	0;0	C-term:axoneme, cytoplasm GO:0005929 GO:0005930 GO:0005737;N-term:flagellum, cytoplasm(weak, reticulated) GO:0005929 GO:0005930 GO:0005737;N-term:paraflagellar rod, cytoplasm GO:0097740 GO:0005737	1.0245	35.5	0.03492	7	7	7	26.8	26.8	26.8	40.864	0	37.181	794300000	21	0	28269000	22115000	22785000	6428800	25927000	33153000	28607000	31430000
		1.25237	2.04977	3.68012			0.611987	1.0748	1.90219	hypothetical protein	Tb927.11.13010:mRNA-p1	Tb927.11.13010:mRNA-p1	>Tb927.11.13010:mRNA-p1 | transcript=Tb927.11.13010:mRNA | gene=Tb927.11.13010 | organism=Trypanosoma_brucei_brucei_TREU927 | gene_product=hypothetical protein | transcript_product=hypothetical protein | location=Tb927_11_v5.1:3484182-3484772(-) | protein_length=196 | sequence_SO=chromosome | SO=protein_coding | is_pseudo=false	Tb927.11.13010	N/A	N/A	GO:0005509	calcium ion binding	GO:0030863	cortical cytoskeleton	N/A	N/A	0	C-term:cortical cytoskeleton GO:0030863;N-term:cortical cytoskeleton GO:0030863				11	11	11	75	75	75	22.171	0	113.51	2102100000	45	52756000	11023000	27452000	60731000	153340000	121670000	30222000	57585000	85732000
		0.107182	0.456434	1.28891			0.397275	1.0746	1.45455	cyclophilin type peptidyl-prolyl cis-trans isomerase, putative	Tb927.10.13220:mRNA-p1	Tb927.10.13220:mRNA-p1	>Tb927.10.13220:mRNA-p1 | transcript=Tb927.10.13220:mRNA | gene=Tb927.10.13220 | organism=Trypanosoma_brucei_brucei_TREU927 | gene_product=cyclophilin type peptidyl-prolyl cis-trans isomerase, putative | transcript_product=cyclophilin type peptidyl-prolyl cis-trans isomerase, putative | location=Tb927_10_v5.1:3215586-3218327(-) | protein_length=913 | sequence_SO=chromosome | SO=protein_coding | i…	Tb927.10.13220	N/A	N/A	GO:0003755	peptidyl-prolyl cis-trans isomerase activity	GO:0005737;GO:0005654	cytoplasm;nucleoplasm	GO:0003755	peptidyl-prolyl cis-trans isomerase activity	0	N-term:nucleoplasm GO:0005654;C-term:nucleoplasm(75%), cytoplasm(weak) GO:0005654				12	12	12	15.6	15.6	15.6	99.81	0	12.372	314410000	24	21733000	0	19990000	0	30176000	23601000	21804000	16246000	22638000
		0.601424	1.1486	∞			0.611686	1.07097	∞	asparagine synthetase domain-containing protein 1	Tb927.3.4060:mRNA-p1	Tb927.3.4060:mRNA-p1	>Tb927.3.4060:mRNA-p1 | transcript=Tb927.3.4060:mRNA | gene=Tb927.3.4060 | organism=Trypanosoma_brucei_brucei_TREU927 | gene_product=asparagine synthetase domain-containing protein 1 | transcript_product=asparagine synthetase domain-containing protein 1 | location=Tb927_03_v5.1:1143431-1146001(-) | protein_length=856 | sequence_SO=chromosome | SO=protein_coding | is_pseudo=false	Tb927.3.4060	N/A	N/A	GO:0004066	asparagine synthase (glutamine-hydrolyzing) activity	GO:0005634	nucleus	N/A	N/A	0	C-term:nuclear lumen, cytoplasm(weak) GO:0031981				3	3	3	6.3	6.3	6.3	92.385	0.0056017	1.8429	38264000	4	0	0	0	0	5307300	0	0	3606500	0
		0.894584	1.39167	1.36228			0.741519	1.06727	2.09318	trans-sialidase, putative	Tb927.5.640:mRNA-p1	Tb927.5.640:mRNA-p1	>Tb927.5.640:mRNA-p1 | transcript=Tb927.5.640:mRNA | gene=Tb927.5.640 | organism=Trypanosoma_brucei_brucei_TREU927 | gene_product=trans-sialidase, putative | transcript_product=trans-sialidase, putative | location=Tb927_05_v5.1:276065-278515(+) | protein_length=816 | sequence_SO=chromosome | SO=protein_coding | is_pseudo=false	Tb927.5.640	N/A	N/A	N/A	N/A	GO:0005737	cytoplasm	N/A	N/A	2	N-term:endocytic, cytoplasm(reticulated, weak) GO:0030133				4	4	3	6.2	6.2	5	90.391	0	4.899	213880000	12	12525000	0	13361000	0	14601000	20663000	13188000	18465000	22531000
		0.335071	0.981366	1.29233			0.370498	1.066	1.364	predicted SET domain protein	Tb11.v5.0422;Tb927.10.4600:mRNA-p1	Tb11.v5.0422;Tb927.10.4600:mRNA-p1	>Tb927.10.4600:mRNA-p1 | transcript=Tb927.10.4600:mRNA | gene=Tb927.10.4600 | organism=Trypanosoma_brucei_brucei_TREU927 | gene_product=predicted SET domain protein | transcript_product=predicted SET domain protein | location=Tb927_10_v5.1:1173075-1174448(-) | protein_length=457 | sequence_SO=chromosome | SO=protein_coding | is_pseudo=false;>Tb11.v5.0422 | transcript=Tb11.v5.0422.1 | gene=Tb11.v5…	Tb927.10.4600;Tb11.v5.0422	N/A	N/A	GO:0005515	protein binding	GO:0005737	cytoplasm	N/A	N/A	0	C-term:paraflagellar rod(50%), cytoplasm(50%), cell tip(posterior, 50%), cytoplasm(weak, reticulated, 50%) GO:0097740 GO:0005737 GO:0051286;N-term:paraflagellar rod, cytoplasm(weak) GO:0097740 GO:0005737 GO:0051286				7	7	7	17	17	17	52.622	0	26.386	1296800000	28	0	38019000	42318000	29848000	35216000	38758000	35105000	35536000	38939000
		0.0192332	0.0418326	1.84954			0.406091	1.06333	2.40835	hypothetical protein, conserved	Tb927.11.11240:mRNA-p1	Tb927.11.11240:mRNA-p1	>Tb927.11.11240:mRNA-p1 | transcript=Tb927.11.11240:mRNA | gene=Tb927.11.11240 | organism=Trypanosoma_brucei_brucei_TREU927 | gene_product=hypothetical protein, conserved | transcript_product=hypothetical protein, conserved | location=Tb927_11_v5.1:3010572-3011210(+) | protein_length=212 | sequence_SO=chromosome | SO=protein_coding | is_pseudo=false	Tb927.11.11240	N/A	N/A	N/A	N/A	N/A	N/A	N/A	N/A	0	C-term:flagellum attachment zone(cell cycle dependent, distal), cleavage furrow GO:0120119 GO:0032154;N-term:flagellum attachment zone(cell cycle dependent, distal, end) GO:0120119 GO:0032154				4	4	4	29.7	29.7	29.7	23.003	0	46.77	305010000	8	14103000	0	0	0	12775000	13309000	0	0	33965000
		0.0391031	0.0679003	∞			0.735554	1.06297	0.529274	dolichyl-P-Man:GDP-Man7GlcNAc2-PP-dolichyl alpha-1,6-mannosyltransferase, putative	Tb927.2.4720:mRNA-p1	Tb927.2.4720:mRNA-p1	>Tb927.2.4720:mRNA-p1 | transcript=Tb927.2.4720:mRNA | gene=Tb927.2.4720 | organism=Trypanosoma_brucei_brucei_TREU927 | gene_product=dolichyl-P-Man:GDP-Man7GlcNAc2-PP-dolichyl alpha-1,6-mannosyltransferase, putative | transcript_product=dolichyl-P-Man:GDP-Man7GlcNAc2-PP-dolichyl alpha-1,6-mannosyltransferase, putative | location=Tb927_02_v5.1:838137-840413(-) | protein_length=758 | sequence_SO=ch…	Tb927.2.4720	N/A	N/A	GO:0016757	transferase activity, transferring glycosyl groups	GO:0005737;GO:0005788	cytoplasm;endoplasmic reticulum lumen	N/A	N/A	7	C-term:cytoplasm(reticulated, points) GO:0005737				3	3	3	3	3	3	84.787	0.0054127	1.8786	162590000	8	0	5793300	4485300	0	0	0	0	5440200	0
		0.131169	0.323833	∞			0.485982	1.0559	∞		Tb927.10.1870.1:mRNA-p1;Tb927.10.1870.2:mRNA-p1	Tb927.10.1870.1:mRNA-p1;Tb927.10.1870.2:mRNA-p1	>Tb927.10.1870.1:mRNA-p1 | transcript=Tb927.10.1870.1:mRNA | gene=Tb927.10.1870 | organism=Trypanosoma_brucei_brucei_TREU927 | gene_product=LSU ribosomal protein, mitochondrial, putative | transcript_product=LSU ribosomal protein, mitochondrial, putative | location=Tb927_10_v5.1:487088-487543(+) | protein_length=151 | sequence_SO=chromosome | SO=protein_coding | is_pseudo=false;>Tb927.10.1870.2:m…	Tb927.10.1870.1;Tb927.10.1870.2														3	3	3	27.8	27.8	27.8	18.336	0	81.057	188310000	8	0	0	0	0	0	15851000	17875000	0	16531000
		0.5517	0.725933	1.66101			0.812578	1.05517	2.10797	Kinetoplastid kinetochore protein 24	Tb927.10.4200:mRNA-p1	Tb927.10.4200:mRNA-p1	>Tb927.10.4200:mRNA-p1 | transcript=Tb927.10.4200:mRNA | gene=Tb927.10.4200 | organism=Trypanosoma_brucei_brucei_TREU927 | gene_product=hypothetical protein, conserved | transcript_product=hypothetical protein, conserved | location=Tb927_10_v5.1:1105375-1107969(+) | protein_length=864 | sequence_SO=chromosome | SO=protein_coding | is_pseudo=false	Tb927.10.4200	N/A	N/A	N/A	N/A	GO:0000776;GO:0005634	kinetochore;nucleus	N/A	N/A	0					14	14	14	18.2	18.2	18.2	99.871	0	21.407	415400000	27	21862000	0	25051000	26132000	24268000	27523000	26384000	37824000	34683000
		0.314431	-0.541266	∞			2.17397	1.0543	∞	cdc2-related kinase 8, putative	Tb927.11.7160:mRNA-p1	Tb927.11.7160:mRNA-p1	>Tb927.11.7160:mRNA-p1 | transcript=Tb927.11.7160:mRNA | gene=Tb927.11.7160 | organism=Trypanosoma_brucei_brucei_TREU927 | gene_product=cdc2-related kinase 8, putative | transcript_product=cdc2-related kinase 8, putative | location=Tb927_11_v5.1:2004513-2005709(-) | protein_length=398 | sequence_SO=chromosome | SO=protein_coding | is_pseudo=false	Tb927.11.7160	N/A	N/A	GO:0005524;GO:0004672	ATP binding;protein kinase activity	GO:0005634	nucleus	GO:0005524;GO:0004674	ATP binding;protein serine/threonine kinase activity	0	C-term:nucleoplasm GO:0005654;N-term:nucleoplasm, cytoplasm(weak) GO:0005654				1	1	1	5.8	5.8	5.8	45.321	0.0021921	2.563	11929000	1	0	0	0	0	0	1459200	0	0	0
		0.145723	-0.4615	1.11168			0.637539	1.05327	2.59052	hypothetical protein, conserved	Tb927.5.3330:mRNA-p1	Tb927.5.3330:mRNA-p1	>Tb927.5.3330:mRNA-p1 | transcript=Tb927.5.3330:mRNA | gene=Tb927.5.3330 | organism=Trypanosoma_brucei_brucei_TREU927 | gene_product=hypothetical protein, conserved | transcript_product=hypothetical protein, conserved | location=Tb927_05_v5.1:1104407-1118485(-) | protein_length=4692 | sequence_SO=chromosome | SO=protein_coding | is_pseudo=false	Tb927.5.3330	N/A	N/A	N/A	N/A	GO:0097014;GO:0005737;GO:0020023;GO:0005739;GO:0031981	ciliary plasm;cytoplasm;kinetoplast;mitochondrion;nuclear lumen	N/A	N/A	0	N-term:cytoplasm(weak, reticulated) GO:0140525;C-term:mitochondrion(weak), antipodal sites GO:0140525				3	3	3	0.8	0.8	0.8	521.76	0.0017964	2.6129	1144200000	12	14212000	25069000	19208000	0	46701000	18320000	19390000	31277000	100850000
		1.56747	0.429867	1.33903			2.14036	1.04857	2.08198	10 kDa heat shock protein, putative;10 kDa heat shock protein, putative	Tb927.7.1340:mRNA-p1;Tb927.7.1320:mRNA-p1	Tb927.7.1340:mRNA-p1;Tb927.7.1320:mRNA-p1	>Tb927.7.1320:mRNA-p1 | transcript=Tb927.7.1320:mRNA | gene=Tb927.7.1320 | organism=Trypanosoma_brucei_brucei_TREU927 | gene_product=10 kDa heat shock protein, putative | transcript_product=10 kDa heat shock protein, putative | location=Tb927_07_v5.1:341451-341753(+) | protein_length=100 | sequence_SO=chromosome | SO=protein_coding | is_pseudo=false;>Tb927.7.1340:mRNA-p1 | transcript=Tb927.7.1340…	Tb927.7.1320;Tb927.7.1340	GO:0005737;GO:0005737	cytoplasm;cytoplasm	N/A;N/A	N/A;N/A	GO:0005759;GO:0005759;GO:0031966;GO:0005739	mitochondrial matrix;mitochondrial matrix;mitochondrial membrane;mitochondrion	GO:0051082;GO:0051082	unfolded protein binding;unfolded protein binding	0;0	C-term:mitochondrion(25%), kinetoplast(region, strong,	0.86747	31	-0.205114	9	9	9	84	84	84	10.67	0	88.629	179440000000	128	4433099776	5159199744	5903900160	6822900224	6632300032	7294700032	8392800256	11710000128	12160000000
		0.0622441	-0.214967	0.806636			0.396084	1.0484	1.8081	eRF1 methyltransferase catalytic subunit, putative	Tb927.11.15290:mRNA-p1	Tb927.11.15290:mRNA-p1	>Tb927.11.15290:mRNA-p1 | transcript=Tb927.11.15290:mRNA | gene=Tb927.11.15290 | organism=Trypanosoma_brucei_brucei_TREU927 | gene_product=eRF1 methyltransferase catalytic subunit, putative | transcript_product=eRF1 methyltransferase catalytic subunit, putative | location=Tb927_11_v5.1:4054301-4055101(-) | protein_length=266 | sequence_SO=chromosome | SO=protein_coding | is_pseudo=false	Tb927.11.15290	N/A	N/A	N/A	N/A	GO:0097014;GO:0005737;GO:0031981	ciliary plasm;cytoplasm;nuclear lumen	GO:0008276	protein methyltransferase activity	0	N-term:cytoplasm, flagellar cytoplasm, nuclear lumen GO:0005737 GO:0097014 GO:0031981				3	3	3	15	15	15	29.659	0	4.1236	244520000	9	14377000	0	0	11597000	0	0	25995000	0	0
		0.460147	-0.962833	∞			0.403179	1.03977	∞	hypothetical protein, conserved	Tb927.4.900:mRNA-p1	Tb927.4.900:mRNA-p1	>Tb927.4.900:mRNA-p1 | transcript=Tb927.4.900:mRNA | gene=Tb927.4.900 | organism=Trypanosoma_brucei_brucei_TREU927 | gene_product=hypothetical protein, conserved | transcript_product=hypothetical protein, conserved | location=Tb927_04_v5.1:256506-257201(-) | protein_length=231 | sequence_SO=chromosome | SO=protein_coding | is_pseudo=false	Tb927.4.900	N/A	N/A	GO:0005515	protein binding	N/A	N/A	N/A	N/A	0	N-term:cytoplasm(points, weak), axoneme(25%);C-term:endocytic(weak), cytoplasm(weak)				1	1	1	4.8	4.8	4.8	25.959	0.0093458	1.6059	38626000	4	0	0	0	0	0	0	0	0	6484300
		0.700466	0.5627	∞			1.02442	1.03757	∞	Mitochondrial ribosomal protein L46	Tb927.7.4710:mRNA-p1	Tb927.7.4710:mRNA-p1	>Tb927.7.4710:mRNA-p1 | transcript=Tb927.7.4710:mRNA | gene=Tb927.7.4710 | organism=Trypanosoma_brucei_brucei_TREU927 | gene_product=Mitochondrial ribosomal protein L46 | transcript_product=Mitochondrial ribosomal protein L46 | location=Tb927_07_v5.1:1252703-1253593(-) | protein_length=296 | sequence_SO=chromosome | SO=protein_coding | is_pseudo=false	Tb927.7.4710	N/A	N/A	GO:0016787	hydrolase activity	GO:0005737;GO:0020023;GO:0005762;GO:0005739	cytoplasm;kinetoplast;mitochondrial large ribosomal subunit;mitochondrion	N/A	N/A	0	N-term:cytoplasm(points) GO:0005737 GO:0005739 GO:0020023;C-term:mitochondrion, kinetoplast(region) GO:0005737 GO:0005739 GO:0020023	2.688	50.5	1.42653	1	1	1	6.8	6.8	6.8	33.994	0	14.949	57988000	2	0	0	0	0	0	0	0	6437500	0
		0.43341	-1.06147	0.55994			0.748739	1.03317	2.21254	Ribosome maturation protein SDO1	Tb927.4.3140:mRNA-p1	Tb927.4.3140:mRNA-p1	>Tb927.4.3140:mRNA-p1 | transcript=Tb927.4.3140:mRNA | gene=Tb927.4.3140 | organism=Trypanosoma_brucei_brucei_TREU927 | gene_product=Ribosome maturation protein SDO1 | transcript_product=Ribosome maturation protein SDO1 | location=Tb927_04_v5.1:825953-827359(+) | protein_length=468 | sequence_SO=chromosome | SO=protein_coding | is_pseudo=false	Tb927.4.3140	N/A	N/A	N/A	N/A	GO:0097014;GO:0005737	ciliary plasm;cytoplasm	N/A	N/A	0	C-term:cytoplasm GO:0005737 GO:0097014;N-term:cytoplasm, flagellar cytoplasm GO:0005737 GO:0097014	1.128	25.3	0.173767	5	5	5	15.8	15.8	15.8	51.815	0	67.321	595420000	24	21970000	30341000	0	29291000	0	0	42564000	49721000	23455000
		0.299056	-0.5245	0.381439			1.39222	1.0296	2.04171	polo-like protein kinase	Tb927.7.6310:mRNA-p1	Tb927.7.6310:mRNA-p1	>Tb927.7.6310:mRNA-p1 | transcript=Tb927.7.6310:mRNA | gene=Tb927.7.6310 | organism=Trypanosoma_brucei_brucei_TREU927 | gene_product=polo-like protein kinase | transcript_product=polo-like protein kinase | location=Tb927_07_v5.1:1712534-1714840(-) | protein_length=768 | sequence_SO=chromosome | SO=protein_coding | is_pseudo=false	Tb927.7.6310	N/A	N/A	GO:0005524;GO:0005515;GO:0004672	ATP binding;protein binding;protein kinase activity	GO:0005634	nucleus	GO:0005524;GO:0005515;GO:1901916;GO:0004674	ATP binding;protein binding;protein kinase activity involved in regulation of protein localization to cell division site involved in cytokinesis;protein serine/threonine kinase activity	0					8	8	8	13.3	13.3	13.3	86.996	0	11.171	227140000	21	7355200	6891000	11781000	0	9927800	0	14197000	14857000	24086000
		0.954958	6.1404	∞			0.874847	1.02447	∞		Tb10.v4.0168;Tb927.5.5560	Tb10.v4.0168	>Tb10.v4.0168 | transcript=Tb10.v4.0168:pseudogenic_transcript | gene=Tb10.v4.0168 | organism=Trypanosoma_brucei_brucei_TREU927 | gene_product=variant surface glycoprotein (VSG, pseudogene), putative | transcript_product=variant surface glycoprotein (VSG, pseudogene), putative | location=tryp_X-324h11.p1k:21537-23029(+) | protein_length=496 | sequence_SO=contig | SO=protein_coding | is_pseudo=true	Tb10.v4.0168														4	4	4	4	4	4	53.478	0	7.5048	31566000000	16	0	0	0	0	1932000000	2651099904	0	0	0
		0.726469	1.6946	2.37091			0.231832	1.0229	2.55196	emp24/gp25L/p24 family/GOLD, putative	Tb927.4.4350:mRNA-p1	Tb927.4.4350:mRNA-p1	>Tb927.4.4350:mRNA-p1 | transcript=Tb927.4.4350:mRNA | gene=Tb927.4.4350 | organism=Trypanosoma_brucei_brucei_TREU927 | gene_product=emp24/gp25L/p24 family/GOLD, putative | transcript_product=emp24/gp25L/p24 family/GOLD, putative | location=Tb927_04_v5.1:1146231-1146842(-) | protein_length=203 | sequence_SO=chromosome | SO=protein_coding | is_pseudo=false	Tb927.4.4350	N/A	N/A	N/A	N/A	GO:0005783	endoplasmic reticulum	N/A	N/A	1	C-term:endoplasmic reticulum, Golgi apparatus GO:0005783 GO:0005794	5.6138	34.3	2.48898	5	5	5	24.6	24.6	24.6	23.321	0	42.5	1197600000	21	53010000	0	20608000	81186000	54476000	38880000	117870000	0	70000000
		2.27938	1.8865	∞			0.555208	1.02123	∞	LSU ribosomal protein, mitochondrial, putative	Tb927.11.10080:mRNA-p1	Tb927.11.10080:mRNA-p1	>Tb927.11.10080:mRNA-p1 | transcript=Tb927.11.10080:mRNA | gene=Tb927.11.10080 | organism=Trypanosoma_brucei_brucei_TREU927 | gene_product=LSU ribosomal protein, mitochondrial, putative | transcript_product=LSU ribosomal protein, mitochondrial, putative | location=Tb927_11_v5.1:2704420-2704989(+) | protein_length=189 | sequence_SO=chromosome | SO=protein_coding | is_pseudo=false	Tb927.11.10080	N/A	N/A	N/A	N/A	GO:0005762;GO:0005739	mitochondrial large ribosomal subunit;mitochondrion	N/A	N/A	0	N-term:endocytic GO:0030133 GO:0005739;C-term:mitochondrion GO:0030133 GO:0005739				4	4	4	35.4	35.4	35.4	21.564	0	25.6	526290000	10	0	0	0	0	21746000	21504000	0	0	29071000
		2.17085	1.51323	∞			1.25037	1.02013	∞	hypothetical protein, conserved	Tb927.8.5800:mRNA-p1	Tb927.8.5800:mRNA-p1	>Tb927.8.5800:mRNA-p1 | transcript=Tb927.8.5800:mRNA | gene=Tb927.8.5800 | organism=Trypanosoma_brucei_brucei_TREU927 | gene_product=hypothetical protein, conserved | transcript_product=hypothetical protein, conserved | location=Tb927_08_v5.1:1710009-1710485(+) | protein_length=158 | sequence_SO=chromosome | SO=protein_coding | is_pseudo=false	Tb927.8.5800	N/A	N/A	N/A	N/A	GO:0005737;GO:0005654	cytoplasm;nucleoplasm	N/A	N/A	0	C-term:nucleoplasm(strong), cytoplasm GO:0005654 GO:0005737				3	3	3	26.6	26.6	26.6	16.775	0	61.795	216940000	6	0	0	0	0	0	5715700	0	0	0
		0.650316	0.449867	1.30707			1.24866	1.02	1.98591	60S acidic ribosomal protein, putative	Tb927.5.1820:mRNA-p1	Tb927.5.1820:mRNA-p1	>Tb927.5.1820:mRNA-p1 | transcript=Tb927.5.1820:mRNA | gene=Tb927.5.1820 | organism=Trypanosoma_brucei_brucei_TREU927 | gene_product=60S acidic ribosomal protein, putative | transcript_product=60S acidic ribosomal protein, putative | location=Tb927_05_v5.1:621061-621384(+) | protein_length=107 | sequence_SO=chromosome | SO=protein_coding | is_pseudo=false	Tb927.5.1820	N/A	N/A	N/A	N/A	GO:0005737	cytoplasm	N/A	N/A	0	C-term:cytoplasm(patchy), nucleolus GO:0005737 GO:0005730	1.1389	56.5	0.187641	3	2	2	48.6	34.6	34.6	10.132	0	297.57	25062000000	96	501529984	628670016	1027699968	856150016	969740032	994630016	1038000000	1805100032	1442300032
		0.536176	1.9153	∞			0.315353	1.01757	∞	Thioesterase-like superfamily, putative	Tb927.7.330:mRNA-p1	Tb927.7.330:mRNA-p1	>Tb927.7.330:mRNA-p1 | transcript=Tb927.7.330:mRNA | gene=Tb927.7.330 | organism=Trypanosoma_brucei_brucei_TREU927 | gene_product=Thioesterase-like superfamily, putative | transcript_product=Thioesterase-like superfamily, putative | location=Tb927_07_v5.1:60375-60956(-) | protein_length=193 | sequence_SO=chromosome | SO=protein_coding | is_pseudo=false	Tb927.7.330	N/A	N/A	N/A	N/A	GO:0020015	glycosome	N/A	N/A	0	C-term:cytoplasm(weak, points) GO:0020015;N-term:glycosome GO:0020015	2.3011	13.3	1.20232	3	3	3	18.7	18.7	18.7	21.139	0	50.49	663010000	9	0	0	0	0	45182000	39106000	0	0	43899000
		0.667227	1.94457	2.34077			0.30499	1.01497	1.28779	succinate dehydrogenase subunit	Tb927.10.3040:mRNA-p1	Tb927.10.3040:mRNA-p1	>Tb927.10.3040:mRNA-p1 | transcript=Tb927.10.3040:mRNA | gene=Tb927.10.3040 | organism=Trypanosoma_brucei_brucei_TREU927 | gene_product=succinate dehydrogenase subunit | transcript_product=succinate dehydrogenase subunit | location=Tb927_10_v5.1:795837-796244(+) | protein_length=135 | sequence_SO=chromosome | SO=protein_coding | is_pseudo=false	Tb927.10.3040	N/A	N/A	N/A	N/A	GO:0020023;GO:0005743;GO:0005739	kinetoplast;mitochondrial inner membrane;mitochondrion	N/A	N/A	1	N-term:mitochondrion GO:0005739 GO:0020023;C-term:mitochondrion(50%), kinetoplast(region, 50%) GO:0005739 GO:0020023	5.1494	37.6	2.3644	6	6	6	45.9	45.9	45.9	15.505	0	74.504	1436600000	30	53831000	28391000	0	47620000	85024000	59819000	23584000	55547000	26754000
		0.153542	0.318766	∞			1.4992	1.01237	∞	hypothetical protein, conserved	Tb927.5.2810:mRNA-p1	Tb927.5.2810:mRNA-p1	>Tb927.5.2810:mRNA-p1 | transcript=Tb927.5.2810:mRNA | gene=Tb927.5.2810 | organism=Trypanosoma_brucei_brucei_TREU927 | gene_product=hypothetical protein, conserved | transcript_product=hypothetical protein, conserved | location=Tb927_05_v5.1:946381-946914(-) | protein_length=177 | sequence_SO=chromosome | SO=protein_coding | is_pseudo=false	Tb927.5.2810	N/A	N/A	N/A	N/A	GO:0005737;GO:0005739	cytoplasm;mitochondrion	N/A	N/A	0	C-term:mitochondrion(				5	5	5	34.5	34.5	34.5	20.322	0	3.9721	140300000	5	0	0	0	10421000	0	0	0	0	0
		0.425048	0.980934	∞			0.343146	1.01107	∞	Protein of unknown function (DUF1242), putative	Tb927.10.4140:mRNA-p1	Tb927.10.4140:mRNA-p1	>Tb927.10.4140:mRNA-p1 | transcript=Tb927.10.4140:mRNA | gene=Tb927.10.4140 | organism=Trypanosoma_brucei_brucei_TREU927 | gene_product=Protein of unknown function (DUF1242), putative | transcript_product=Protein of unknown function (DUF1242), putative | location=Tb927_10_v5.1:1086753-1086974(-) | protein_length=73 | sequence_SO=chromosome | SO=protein_coding | is_pseudo=false	Tb927.10.4140	N/A	N/A	N/A	N/A	N/A	N/A	N/A	N/A	2	N-term:cytoplasm(reticulated, weak) GO:0005794;C-term:golgi apparatus GO:0005794				1	1	1	12.3	12.3	12.3	8.476	0.0076761	1.7036	89176000	1	0	0	0	0	0	0	7483300	0	0
		0.537995	0.664366	1.62766			0.835669	1.0106	1.49758	hypothetical protein, conserved	Tb927.11.1770:mRNA-p1	Tb927.11.1770:mRNA-p1	>Tb927.11.1770:mRNA-p1 | transcript=Tb927.11.1770:mRNA | gene=Tb927.11.1770 | organism=Trypanosoma_brucei_brucei_TREU927 | gene_product=hypothetical protein, conserved | transcript_product=hypothetical protein, conserved | location=Tb927_11_v5.1:534232-534912(-) | protein_length=226 | sequence_SO=chromosome | SO=protein_coding | is_pseudo=false	Tb927.11.1770	N/A	N/A	N/A	N/A	GO:0097014;GO:0005737;GO:0031981	ciliary plasm;cytoplasm;nuclear lumen	N/A	N/A	0	C-term:cytoplasm GO:0005737 GO:0097014 GO:0031981;N-term:cytoplasm, flagellar cytoplasm, nuclear lumen GO:0005737 GO:0097014 GO:0031981				5	5	5	22.6	22.6	22.6	25.183	0	11.767	453720000	22	0	13714000	19183000	18212000	17805000	17528000	22506000	26760000	0
		0.178448	0.294134	∞			0.720117	1.00983	∞	GPI ethanolamine phosphate transferase 3, putative	Tb927.11.5070:mRNA-p1	Tb927.11.5070:mRNA-p1	>Tb927.11.5070:mRNA-p1 | transcript=Tb927.11.5070:mRNA | gene=Tb927.11.5070 | organism=Trypanosoma_brucei_brucei_TREU927 | gene_product=GPI ethanolamine phosphate transferase 3, putative | transcript_product=GPI ethanolamine phosphate transferase 3, putative | location=Tb927_11_v5.1:1448502-1451018(+) | protein_length=838 | sequence_SO=chromosome | SO=protein_coding | is_pseudo=false	Tb927.11.5070	N/A	N/A	GO:0003824	catalytic activity	GO:0097014;GO:0005737;GO:0031981	ciliary plasm;cytoplasm;nuclear lumen	N/A	N/A	10	N-term:cytoplasm(weak, points, 50%), endoplasmic reticulum GO:0005783 GO:0005737 GO:0097014 GO:0031981;C-term:cytoplasm, flagellar cytoplasm, nuclear lumen GO:0005783 GO:0005737 GO:0097014 GO:0031981				2	2	2	3.2	3.2	3.2	92.649	0	4.4638	66797000	3	0	0	0	0	0	4986500	0	0	0
		0.493213	1.2245	∞			0.396361	1.00793	∞	tRNA-sepcific adenosine deaminase	Tb927.11.15280:mRNA-p1	Tb927.11.15280:mRNA-p1	>Tb927.11.15280:mRNA-p1 | transcript=Tb927.11.15280:mRNA | gene=Tb927.11.15280 | organism=Trypanosoma_brucei_brucei_TREU927 | gene_product=tRNA-sepcific adenosine deaminase | transcript_product=tRNA-sepcific adenosine deaminase | location=Tb927_11_v5.1:4052803-4053900(-) | protein_length=365 | sequence_SO=chromosome | SO=protein_coding | is_pseudo=false	Tb927.11.15280	N/A	N/A	GO:0003824	catalytic activity	GO:0005737;GO:0005654	cytoplasm;nucleoplasm	GO:0016787;GO:0008270	hydrolase activity;zinc ion binding	0	C-term:cytoplasm(reticulated, weak) GO:0005654 GO:0005737;N-term:nucleoplasm(strong), cytoplasm GO:0005654 GO:0005737				2	2	2	6.8	6.8	6.8	40.192	0.0031465	2.2868	9227000	1	0	0	744310	0	0	0	0	0	0
		0.425566	0.703734	∞			0.814397	1.0062	∞	hypothetical protein, conserved	Tb927.10.4790:mRNA-p1	Tb927.10.4790:mRNA-p1	>Tb927.10.4790:mRNA-p1 | transcript=Tb927.10.4790:mRNA | gene=Tb927.10.4790 | organism=Trypanosoma_brucei_brucei_TREU927 | gene_product=hypothetical protein, conserved | transcript_product=hypothetical protein, conserved | location=Tb927_10_v5.1:1202550-1202960(-) | protein_length=136 | sequence_SO=chromosome | SO=protein_coding | is_pseudo=false	Tb927.10.4790	N/A	N/A	N/A	N/A	GO:0031981	nuclear lumen	N/A	N/A	0	N-term:nuclear lumen GO:0031981;C-term:nuclear lumen GO:0031981				1	1	1	19.9	19.9	19.9	14.849	0	23.876	118510000	2	0	0	0	0	0	12046000	0	0	0
		0.484057	0.9127	3.6478			0.576949	1.0049	3.75416	LSU ribosomal protein, mitochondrial, putative	Tb927.7.7010:mRNA-p1	Tb927.7.7010:mRNA-p1	>Tb927.7.7010:mRNA-p1 | transcript=Tb927.7.7010:mRNA | gene=Tb927.7.7010 | organism=Trypanosoma_brucei_brucei_TREU927 | gene_product=LSU ribosomal protein, mitochondrial, putative | transcript_product=LSU ribosomal protein, mitochondrial, putative | location=Tb927_07_v5.1:2006479-2006943(-) | protein_length=154 | sequence_SO=chromosome | SO=protein_coding | is_pseudo=false	Tb927.7.7010	N/A	N/A	N/A	N/A	GO:0005762;GO:0005739	mitochondrial large ribosomal subunit;mitochondrion	N/A	N/A	0	N-term:cytoplasm(weak, reticulated) GO:0005739;C-term:mitochondrion GO:0005739	3.3901	30.8	1.76133	3	3	3	24	24	24	18.121	0	8.1173	424530000	12	13342000	0	0	0	22106000	26563000	21631000	0	28457000
		0.171312	-0.481534	0.531744			0.539803	1.00317	1.7525	zinc-finger protein, conserved	Tb927.6.3540:mRNA-p1	Tb927.6.3540:mRNA-p1	>Tb927.6.3540:mRNA-p1 | transcript=Tb927.6.3540:mRNA | gene=Tb927.6.3540 | organism=Trypanosoma_brucei_brucei_TREU927 | gene_product=zinc-finger protein, conserved | transcript_product=zinc-finger protein, conserved | location=Tb927_06_v5.1:1052145-1053245(-) | protein_length=366 | sequence_SO=chromosome | SO=protein_coding | is_pseudo=false	Tb927.6.3540	N/A	N/A	GO:0003676	nucleic acid binding	GO:0005737;GO:0005634	cytoplasm;nucleus	GO:0008270	zinc ion binding	0	N-term:cytoplasm GO:0005737;C-term:cytoplasm(patchy) GO:0005737	2.0265	36.2	1.01899	3	3	3	12.6	12.6	12.6	41.578	0	9.8346	450370000	13	19544000	0	23110000	22681000	0	0	22581000	20798000	31372000
		0.510454	1.0574	2.07375			0.430507	1.0001	2.20535	mitochondrial ribosomal protein l30	Tb927.9.8290:mRNA-p1	Tb927.9.8290:mRNA-p1	>Tb927.9.8290:mRNA-p1 | transcript=Tb927.9.8290:mRNA | gene=Tb927.9.8290 | organism=Trypanosoma_brucei_brucei_TREU927 | gene_product=mitochondrial ribosomal protein l30 | transcript_product=mitochondrial ribosomal protein l30 | location=Tb927_09_v5.1:1355857-1356513(-) | protein_length=218 | sequence_SO=chromosome | SO=protein_coding | is_pseudo=false	Tb927.9.8290	N/A	N/A	N/A	N/A	GO:0005737;GO:0020023;GO:0005762;GO:0005739	cytoplasm;kinetoplast;mitochondrial large ribosomal subunit;mitochondrion	N/A	N/A	0	N-term:cytoplasm(reticulated) GO:0005737 GO:0005739 GO:0020023;C-term:mitochondrion, kinetoplast(region) GO:0005737 GO:0005739 GO:0020023				3	3	3	20.6	20.6	20.6	25.114	0	6.1105	381360000	11	19932000	0	0	0	17739000	23595000	18730000	0	25227000
		0.812793	0.73	1.55951			1.04138	0.9986	1.9041	conserved protein	Tb927.11.440:mRNA-p1	Tb927.11.440:mRNA-p1	>Tb927.11.440:mRNA-p1 | transcript=Tb927.11.440:mRNA | gene=Tb927.11.440 | organism=Trypanosoma_brucei_brucei_TREU927 | gene_product=conserved protein | transcript_product=conserved protein | location=Tb927_11_v5.1:97940-98821(-) | protein_length=293 | sequence_SO=chromosome | SO=protein_coding | is_pseudo=false	Tb927.11.440	N/A	N/A	GO:0003743	translation initiation factor activity	GO:0005737;GO:0016021	cytoplasm;integral component of membrane	GO:0003743	translation initiation factor activity	0	C-term:cytoplasm(patchy) GO:0005737				9	9	9	31.1	31.1	31.1	33.107	0	53.847	1593000000	35	23909000	48081000	59351000	75892000	57168000	71768000	93798000	60713000	95576000
		0.706836	1.06813	∞			0.484785	0.997135	∞	hypothetical protein, conserved	Tb927.7.590:mRNA-p1	Tb927.7.590:mRNA-p1	>Tb927.7.590:mRNA-p1 | transcript=Tb927.7.590:mRNA | gene=Tb927.7.590 | organism=Trypanosoma_brucei_brucei_TREU927 | gene_product=hypothetical protein, conserved | transcript_product=hypothetical protein, conserved | location=Tb927_07_v5.1:121221-122612(-) | protein_length=463 | sequence_SO=chromosome | SO=protein_coding | is_pseudo=false	Tb927.7.590	N/A	N/A	N/A	N/A	GO:0020023;GO:0005739	kinetoplast;mitochondrion	N/A	N/A	0	C-term:mitochondrion, kinetoplast(region, strong) GO:0005739 GO:0020023	1.7821	41.8	0.833578	9	9	9	25.7	25.7	25.7	51.692	0	16.511	434490000	11	0	0	0	0	10191000	12489000	21525000	10245000	0
		0.83434	0.8021	3.7911			1.04156	0.996	4.3426	hypothetical protein, conserved	Tb927.1.3150:mRNA-p1	Tb927.1.3150:mRNA-p1	>Tb927.1.3150:mRNA-p1 | transcript=Tb927.1.3150:mRNA | gene=Tb927.1.3150 | organism=Trypanosoma_brucei_brucei_TREU927 | gene_product=hypothetical protein, conserved | transcript_product=hypothetical protein, conserved | location=Tb927_01_v5.1:685542-686459(+) | protein_length=305 | sequence_SO=chromosome | SO=protein_coding | is_pseudo=false	Tb927.1.3150	N/A	N/A	N/A	N/A	GO:0005737	cytoplasm	N/A	N/A	4	C-term:flagellar pocket collar GO:1990900				4	4	4	13.4	13.4	13.4	35.613	0	6.2071	313750000	5	10359000	0	0	12208000	13203000	13861000	13675000	16410000	14900000
		0.11798	0.125867	1.02868			1.19299	0.988434	1.87112	STE group serine/threonine-protein kinase, putative	Tb927.1.1530:mRNA-p1;Tb11.v5.0534	Tb927.1.1530:mRNA-p1	>Tb927.1.1530:mRNA-p1 | transcript=Tb927.1.1530:mRNA | gene=Tb927.1.1530 | organism=Trypanosoma_brucei_brucei_TREU927 | gene_product=STE group serine/threonine-protein kinase, putative | transcript_product=STE group serine/threonine-protein kinase, putative | location=Tb927_01_v5.1:385710-390938(+) | protein_length=1742 | sequence_SO=chromosome | SO=protein_coding | is_pseudo=false	Tb927.1.1530	N/A	N/A	GO:0005524;GO:0004672	ATP binding;protein kinase activity	GO:0005737	cytoplasm	GO:0004672	protein kinase activity	0	C-term:cytoplasm(reticulated) GO:0030133 GO:0005737;N-term:endocytic, cytoplasm(weak) GO:0030133 GO:0005737				18	18	18	15.9	15.9	15.9	191.48	0	59.146	516200000	56	36522000	17752000	41134000	35576000	29095000	33473000	64867000	52524000	61129000
		2.19753	0.542866	1.44989			2.98799	0.987434	1.97563	phospholipase A1	Tb927.1.4830:mRNA-p1	Tb927.1.4830:mRNA-p1	>Tb927.1.4830:mRNA-p1 | transcript=Tb927.1.4830:mRNA | gene=Tb927.1.4830 | organism=Trypanosoma_brucei_brucei_TREU927 | gene_product=phospholipase A1 | transcript_product=phospholipase A1 | location=Tb927_01_v5.1:986718-987620(+) | protein_length=300 | sequence_SO=chromosome | SO=protein_coding | is_pseudo=false	Tb927.1.4830	N/A	N/A	N/A	N/A	GO:0097014;GO:0005737;GO:0005654	ciliary plasm;cytoplasm;nucleoplasm	GO:0008970	phospholipase A1 activity	0	N-term:cytoplasm, flagellar cytoplasm, nucleoplasm GO:0005737 GO:0097014 GO:0005654;C-term:cytoplasm, flagellar cytoplasm, nucleoplasm GO:0005737 GO:0097014 GO:0005654	0.18476	38.6	-2.43628	13	13	13	59.3	59.3	59.3	32.404	0	323.31	39172000000	187	1246499968	1044300032	987240000	1629400064	1548800000	1574599936	2315699968	2030499968	2130000000
		1.04433	2.10233	3.61633			0.282398	0.987033	2.29912	D-tyrosyl-tRNA deacylase, putative	Tb927.10.7190:mRNA-p1	Tb927.10.7190:mRNA-p1	>Tb927.10.7190:mRNA-p1 | transcript=Tb927.10.7190:mRNA | gene=Tb927.10.7190 | organism=Trypanosoma_brucei_brucei_TREU927 | gene_product=D-tyrosyl-tRNA deacylase, putative | transcript_product=D-tyrosyl-tRNA deacylase, putative | location=Tb927_10_v5.1:1809413-1809868(-) | protein_length=151 | sequence_SO=chromosome | SO=protein_coding | is_pseudo=false	Tb927.10.7190	GO:0005737	cytoplasm	GO:0051499;GO:0002161	D-aminoacyl-tRNA deacylase activity;aminoacyl-tRNA editing activity	GO:0097014;GO:0005737	ciliary plasm;cytoplasm	GO:0004045	aminoacyl-tRNA hydrolase activity	0	N-term:cytoplasm(points) GO:0005737 GO:0097014;C-term:cytoplasm, flagellar cytoplasm GO:0005737 GO:0097014				5	5	5	57	57	57	16.986	0	55.839	788630000	15	0	0	32856000	45675000	30911000	42232000	43587000	0	31953000
		0.0834559	0.161668	∞			0.361898	0.983834	∞		Tb927.4.1180.2:mRNA-p1;Tb927.4.1180.1:mRNA-p1	Tb927.4.1180.2:mRNA-p1;Tb927.4.1180.1:mRNA-p1	>Tb927.4.1180.1:mRNA-p1 | transcript=Tb927.4.1180.1:mRNA | gene=Tb927.4.1180 | organism=Trypanosoma_brucei_brucei_TREU927 | gene_product=Programmed cell death protein 2, C-terminal putative domain containing protein, putative | transcript_product=Programmed cell death protein 2, C-terminal putative domain containing protein, putative | location=Tb927_04_v5.1:311027-311587(-) | protein_length=186 …	Tb927.4.1180.1;Tb927.4.1180.2														5	5	5	24.5	24.5	24.5	36.969	0	8.3447	300140000	5	0	0	0	0	0	0	0	0	34158000
		0.526209	1.2665	1.72355			0.27931	0.983234	1.83093	TLC domain containing protein, putative	Tb927.9.2560:mRNA-p1	Tb927.9.2560:mRNA-p1	>Tb927.9.2560:mRNA-p1 | transcript=Tb927.9.2560:mRNA | gene=Tb927.9.2560 | organism=Trypanosoma_brucei_brucei_TREU927 | gene_product=TLC domain containing protein, putative | transcript_product=TLC domain containing protein, putative | location=Tb927_09_v5.1:567728-568579(-) | protein_length=283 | sequence_SO=chromosome | SO=protein_coding | is_pseudo=false	Tb927.9.2560	GO:0016021	integral component of membrane	N/A	N/A	N/A	N/A	N/A	N/A	5	C-term:endoplasmic reticulum(25%), nuclear envelope(25%)				5	5	5	19.1	19.1	19.1	32.586	0	43.262	890110000	16	0	26365000	36380000	38442000	34202000	35500000	0	45323000	69559000
		0.133084	0.2737	∞			0.406124	0.981834	∞	hypothetical protein, conserved	Tb927.10.630:mRNA-p1	Tb927.10.630:mRNA-p1	>Tb927.10.630:mRNA-p1 | transcript=Tb927.10.630:mRNA | gene=Tb927.10.630 | organism=Trypanosoma_brucei_brucei_TREU927 | gene_product=hypothetical protein, conserved | transcript_product=hypothetical protein, conserved | location=Tb927_10_v5.1:167947-169920(+) | protein_length=657 | sequence_SO=chromosome | SO=protein_coding | is_pseudo=false	Tb927.10.630	N/A	N/A	N/A	N/A	N/A	N/A	N/A	N/A	0	N-term:hook complex GO:0120120;C-term:hook complex GO:0120120				3	3	3	7.6	7.6	7.6	74.172	0.0046674	2.0242	345720000	2	0	0	0	0	0	0	0	31896000	0
		1.17074	1.4771	∞			0.99034	0.980567	∞	hypothetical protein, conserved	Tb927.10.9120:mRNA-p1	Tb927.10.9120:mRNA-p1	>Tb927.10.9120:mRNA-p1 | transcript=Tb927.10.9120:mRNA | gene=Tb927.10.9120 | organism=Trypanosoma_brucei_brucei_TREU927 | gene_product=hypothetical protein, conserved | transcript_product=hypothetical protein, conserved | location=Tb927_10_v5.1:2260288-2261001(+) | protein_length=237 | sequence_SO=chromosome | SO=protein_coding | is_pseudo=false	Tb927.10.9120	N/A	N/A	N/A	N/A	GO:0005739	mitochondrion	N/A	N/A	0	N-term:mitochondrion GO:0005739;C-term:mitochondrion GO:0005739	2.2529	26.3	1.17178	3	3	3	24.9	24.9	24.9	27.299	0	28.88	267280000	8	0	0	0	0	12781000	15887000	0	0	0
		0.896231	0.6914	1.52558			1.16671	0.9794	1.88567	transport protein particle (TRAPP) component, Bet3, putative	Tb927.8.5030:mRNA-p1	Tb927.8.5030:mRNA-p1	>Tb927.8.5030:mRNA-p1 | transcript=Tb927.8.5030:mRNA | gene=Tb927.8.5030 | organism=Trypanosoma_brucei_brucei_TREU927 | gene_product=transport protein particle (TRAPP) component, Bet3, putative | transcript_product=transport protein particle (TRAPP) component, Bet3, putative | location=Tb927_08_v5.1:1488407-1488988(+) | protein_length=193 | sequence_SO=chromosome | SO=protein_coding | is_pseudo=f…	Tb927.8.5030	GO:0030008	TRAPP complex	N/A	N/A	GO:0030008;GO:0097014;GO:0005737;GO:0016021;GO:0031981	TRAPP complex;ciliary plasm;cytoplasm;integral component of membrane;nuclear lumen	N/A	N/A	1	N-term:endocytic(50%), cytoplasm(50%), flagellar cytoplasm(50%), cytoplasm(reticulated, weak, 50%) GO:0030133 GO:0005737 GO:0097014 GO:0031981;C-term:endocytic, cytoplasm, flagellar cytoplasm, nuclear lumen GO:0030133 GO:0005737 GO:0097014 GO:0031981	1.1076	23	0.147437	6	6	6	30.6	30.6	30.6	20.947	0	33.565	3114800000	37	88675000	58395000	136310000	132580000	143280000	156460000	139230000	184160000	210970000
		0.0903616	-0.307	∞			0.289985	0.974233	∞	kinetoplastid-specific phospho-protein phosphatase, putative	Tb927.11.4990:mRNA-p1	Tb927.11.4990:mRNA-p1	>Tb927.11.4990:mRNA-p1 | transcript=Tb927.11.4990:mRNA | gene=Tb927.11.4990 | organism=Trypanosoma_brucei_brucei_TREU927 | gene_product=kinetoplastid-specific phospho-protein phosphatase, putative | transcript_product=kinetoplastid-specific phospho-protein phosphatase, putative | location=Tb927_11_v5.1:1421967-1424468(+) | protein_length=833 | sequence_SO=chromosome | SO=protein_coding | is_pseud…	Tb927.11.4990	N/A	N/A	GO:0016787	hydrolase activity	N/A	N/A	GO:0016787;GO:0004722	hydrolase activity;protein serine/threonine phosphatase activity	0	C-term:nucleoplasm, cytoplasm, basal body(region) GO:0005654 GO:0005737 GO:0036064				3	3	3	5.4	5.4	5.4	92.376	0.0078559	1.6887	349210000	2	0	0	0	0	0	0	0	0	18449000
		0.206177	0.0725009	1.04322			2.70012	0.971634	1.94545	heat shock protein 110, putative	Tb927.10.12710:mRNA-p1;REV__Tb927.10.11860:mRNA-p1	Tb927.10.12710:mRNA-p1	>Tb927.10.12710:mRNA-p1 | transcript=Tb927.10.12710:mRNA | gene=Tb927.10.12710 | organism=Trypanosoma_brucei_brucei_TREU927 | gene_product=heat shock protein 110, putative | transcript_product=heat shock protein 110, putative | location=Tb927_10_v5.1:3085599-3088034(-) | protein_length=811 | sequence_SO=chromosome | SO=protein_coding | is_pseudo=false	Tb927.10.12710	N/A	N/A	N/A	N/A	GO:0005737	cytoplasm	N/A	N/A	0	C-term:cytoplasm GO:0005737	0.49598	36.1	-1.01165	86	86	86	78.2	78.2	78.2	90.863	0	323.31	401470000000	1939	18665000960	21618999296	15733000192	20291000320	18926000128	19221000192	37721001984	35448999936	35808002048
		0.579715	1.20003	1.81807			0.453624	0.971134	1.55128	hypothetical protein, conserved	Tb927.2.4650:mRNA-p1	Tb927.2.4650:mRNA-p1	>Tb927.2.4650:mRNA-p1 | transcript=Tb927.2.4650:mRNA | gene=Tb927.2.4650 | organism=Trypanosoma_brucei_brucei_TREU927 | gene_product=hypothetical protein, conserved | transcript_product=hypothetical protein, conserved | location=Tb927_02_v5.1:823490-824251(-) | protein_length=253 | sequence_SO=chromosome | SO=protein_coding | is_pseudo=false	Tb927.2.4650	N/A	N/A	N/A	N/A	GO:0005654;GO:0005634	nucleoplasm;nucleus	N/A	N/A	0	C-term:nucleolus(strong), nucleoplasm GO:0005730 GO:0005654;N-term:nucleolus, nucleoplasm(weak), cytoplasm(points, weak) GO:0005730 GO:0005654	2.3291	29.5	1.21977	6	6	6	40.3	40.3	40.3	27.774	0	38.232	1170800000	29	47584000	0	49720000	58379000	59172000	59354000	50681000	50116000	50149000
		2.87915	0.443233	1.3598			3.52721	0.969067	1.9614	inhibitor of serine peptidase (ISP), putative	Tb927.5.1880:mRNA-p1	Tb927.5.1880:mRNA-p1	>Tb927.5.1880:mRNA-p1 | transcript=Tb927.5.1880:mRNA | gene=Tb927.5.1880 | organism=Trypanosoma_brucei_brucei_TREU927 | gene_product=inhibitor of serine peptidase (ISP), putative | transcript_product=inhibitor of serine peptidase (ISP), putative | location=Tb927_05_v5.1:640600-641064(+) | protein_length=154 | sequence_SO=chromosome | SO=protein_coding | is_pseudo=false	Tb927.5.1880	N/A	N/A	N/A	N/A	N/A	N/A	N/A	N/A	0	C-term:paraflagellar rod GO:0097740;N-term:paraflagellar rod(cell cycle dependent), cytoplasm(weak) GO:0097740	0.54282	23.1	-0.881454	15	15	15	93.5	93.5	93.5	17.81	0	323.31	33405000000	122	939440000	949390016	1019100032	1355200000	1355299968	1243699968	1835699968	1772499968	2095399936
		0.610975	0.3757	1.2949			1.6379	0.968833	1.95059	Flagellum attachment zone protein 23	Tb927.3.4710:mRNA-p1	Tb927.3.4710:mRNA-p1	>Tb927.3.4710:mRNA-p1 | transcript=Tb927.3.4710:mRNA | gene=Tb927.3.4710 | organism=Trypanosoma_brucei_brucei_TREU927 | gene_product=hypothetical protein, conserved | transcript_product=hypothetical protein, conserved | location=Tb927_03_v5.1:1330991-1332631(-) | protein_length=546 | sequence_SO=chromosome | SO=protein_coding | is_pseudo=false	Tb927.3.4710	N/A	N/A	N/A	N/A	GO:0005737	cytoplasm	N/A	N/A	0	C-term:flagellum attachment zone GO:0120119;N-term:flagellum attachment zone(cell cycle dependent) GO:0120119				8	8	8	17.6	17.6	17.6	59.745	0	46.034	945730000	37	23930000	32277000	20219000	37901000	36207000	24856000	56310000	37903000	54863000
		1.42457	-1.42877	∞			0.307758	0.968	∞	pre-RNA processing PIH1/Nop17, putative	Tb927.3.4410:mRNA-p1	Tb927.3.4410:mRNA-p1	>Tb927.3.4410:mRNA-p1 | transcript=Tb927.3.4410:mRNA | gene=Tb927.3.4410 | organism=Trypanosoma_brucei_brucei_TREU927 | gene_product=pre-RNA processing PIH1/Nop17, putative | transcript_product=pre-RNA processing PIH1/Nop17, putative | location=Tb927_03_v5.1:1240825-1241487(-) | protein_length=220 | sequence_SO=chromosome | SO=protein_coding | is_pseudo=false	Tb927.3.4410	N/A	N/A	N/A	N/A	GO:0097014;GO:0005737	ciliary plasm;cytoplasm	N/A	N/A	0	N-term:cytoplasm(points), cytoplasm, flagellar cytoplasm GO:0005737 GO:0097014;C-term:cytoplasm(weak, points, reticulated), flagellar cytoplasm(25%), cytoplasm(25%) GO:0005737 GO:0097014	1.3125	17.1	0.392317	5	5	5	33.6	33.6	33.6	24.735	0	55.531	605430000	8	0	0	0	0	0	0	20465000	0	74252000
		1.23812	1.30087	∞			0.613821	0.967	∞	ADP-ribosylglycohydrolase, putative	Tb927.11.11870:mRNA-p1	Tb927.11.11870:mRNA-p1	>Tb927.11.11870:mRNA-p1 | transcript=Tb927.11.11870:mRNA | gene=Tb927.11.11870 | organism=Trypanosoma_brucei_brucei_TREU927 | gene_product=ADP-ribosylglycohydrolase, putative | transcript_product=ADP-ribosylglycohydrolase, putative | location=Tb927_11_v5.1:3181747-3182796(+) | protein_length=349 | sequence_SO=chromosome | SO=protein_coding | is_pseudo=false	Tb927.11.11870	N/A	N/A	N/A	N/A	GO:0005930;GO:0097014;GO:0005737;GO:0005763;GO:0005739;GO:0031981	axoneme;ciliary plasm;cytoplasm;mitochondrial small ribosomal subunit;mitochondrion;nuclear lumen	N/A	N/A	0	N-term:cytoplasm, flagellar cytoplasm, nuclear lumen GO:0005737 GO:0097014 GO:0031981;C-term:cytoplasm, flagellar cytoplasm, nuclear lumen GO:0005737 GO:0097014 GO:0031981				1	1	1	3.2	3.2	3.2	38.266	0.0076775	1.7076	6154700	0	0	1910600	0	0	0	0	0	0	0
		0.725101	0.986767	2.01835			0.740564	0.9666	1.96146	diphthamide biosynthesis enzyme Dph1/Dph2 domain containing protein, putative	Tb927.11.2630:mRNA-p1	Tb927.11.2630:mRNA-p1	>Tb927.11.2630:mRNA-p1 | transcript=Tb927.11.2630:mRNA | gene=Tb927.11.2630 | organism=Trypanosoma_brucei_brucei_TREU927 | gene_product=diphthamide biosynthesis enzyme Dph1/Dph2 domain containing protein, putative | transcript_product=diphthamide biosynthesis enzyme Dph1/Dph2 domain containing protein, putative | location=Tb927_11_v5.1:772393-774366(-) | protein_length=657 | sequence_SO=chromosom…	Tb927.11.2630	N/A	N/A	N/A	N/A	GO:0005737	cytoplasm	N/A	N/A	0	N-term:cytoplasm GO:0005737;C-term:cytoplasm GO:0005737				6	6	6	12.8	12.8	12.8	72.225	0	23.344	537760000	20	0	21338000	17895000	21088000	34040000	24058000	22903000	29728000	24323000
		1.00728	2.04893	∞			0.585015	0.966233	∞	kinetoplastid kinetochore protein 7	Tb927.11.1030:mRNA-p1	Tb927.11.1030:mRNA-p1	>Tb927.11.1030:mRNA-p1 | transcript=Tb927.11.1030:mRNA | gene=Tb927.11.1030 | organism=Trypanosoma_brucei_brucei_TREU927 | gene_product=kinetoplastid kinetochore protein 7 | transcript_product=kinetoplastid kinetochore protein 7 | location=Tb927_11_v5.1:263357-265291(+) | protein_length=644 | sequence_SO=chromosome | SO=protein_coding | is_pseudo=false	Tb927.11.1030	N/A	N/A	N/A	N/A	GO:0000776;GO:0005634	kinetochore;nucleus	N/A	N/A	0	C-term:kinetochore GO:0000776;N-term:kinetochore(cell cycle dependent) GO:0000776				2	2	2	4.8	4.8	4.8	70.953	0	3.8739	104020000	3	0	0	0	0	0	0	0	8850900	0
		0.371627	0.529767	∞			0.963202	0.962001	∞	hypothetical protein, conserved	Tb927.10.550:mRNA-p1	Tb927.10.550:mRNA-p1	>Tb927.10.550:mRNA-p1 | transcript=Tb927.10.550:mRNA | gene=Tb927.10.550 | organism=Trypanosoma_brucei_brucei_TREU927 | gene_product=hypothetical protein, conserved | transcript_product=hypothetical protein, conserved | location=Tb927_10_v5.1:145039-146133(+) | protein_length=364 | sequence_SO=chromosome | SO=protein_coding | is_pseudo=false	Tb927.10.550	N/A	N/A	N/A	N/A	N/A	N/A	N/A	N/A	4	N-term:flagellar pocket collar(50%) GO:1990900 GO:0120120;C-term:flagellar pocket collar(strong), hook complex GO:1990900 GO:0120120				1	1	1	4.4	4.4	4.4	40.948	0	7.7383	44478000	4	0	0	0	0	0	0	0	0	4880100
		0.3023	-0.398366	∞			0.975124	0.961301	∞	hypothetical protein, conserved	Tb927.9.15230:mRNA-p1	Tb927.9.15230:mRNA-p1	>Tb927.9.15230:mRNA-p1 | transcript=Tb927.9.15230:mRNA | gene=Tb927.9.15230 | organism=Trypanosoma_brucei_brucei_TREU927 | gene_product=hypothetical protein, conserved | transcript_product=hypothetical protein, conserved | location=Tb927_09_v5.1:2363912-2365168(+) | protein_length=418 | sequence_SO=chromosome | SO=protein_coding | is_pseudo=false	Tb927.9.15230	N/A	N/A	N/A	N/A	N/A	N/A	N/A	N/A	0	C-term:basal body(strong), pro-basal body(strong), cytoplasm GO:0036064 GO:0120280 GO:0005737				1	1	1	3.3	3.3	3.3	46.622	0	11.55	27325000	1	0	0	0	0	0	0	0	0	9561700
		0.422951	0.263133	1.22153			2.41053	0.961033	1.93758	hypothetical protein, conserved	Tb927.11.13460:mRNA-p1	Tb927.11.13460:mRNA-p1	>Tb927.11.13460:mRNA-p1 | transcript=Tb927.11.13460:mRNA | gene=Tb927.11.13460 | organism=Trypanosoma_brucei_brucei_TREU927 | gene_product=hypothetical protein, conserved | transcript_product=hypothetical protein, conserved | location=Tb927_11_v5.1:3603276-3604835(-) | protein_length=519 | sequence_SO=chromosome | SO=protein_coding | is_pseudo=false	Tb927.11.13460	N/A	N/A	GO:0005515	protein binding	N/A	N/A	N/A	N/A	0	C-term:axoneme, cytoplasm(weak, points) GO:0005930;N-term:endocytic(weak), cytoplasm(weak) GO:0005930				12	12	12	33.1	33.1	33.1	55.47	0	77.401	1476100000	24	29979000	30715000	39918000	32348000	35987000	54566000	72986000	59088000	62870000
		0.560703	0.277067	1.20283			2.19752	0.960101	1.91823	zinc finger protein family member, putative	Tb927.10.5250:mRNA-p1;Tb11.v5.0232	Tb927.10.5250:mRNA-p1;Tb11.v5.0232	>Tb927.10.5250:mRNA-p1 | transcript=Tb927.10.5250:mRNA | gene=Tb927.10.5250 | organism=Trypanosoma_brucei_brucei_TREU927 | gene_product=zinc finger protein family member, putative | transcript_product=zinc finger protein family member, putative | location=Tb927_10_v5.1:1305467-1307434(+) | protein_length=655 | sequence_SO=chromosome | SO=protein_coding | is_pseudo=false;>Tb11.v5.0232 | transcript…	Tb927.10.5250;Tb11.v5.0232	N/A	N/A	GO:0046872	metal ion binding	GO:0005737	cytoplasm	GO:0003723;GO:0003729	RNA binding;mRNA binding	0	C-term:cytoplasm(patchy, weak) GO:0005737;N-term:cytoplasm(points) GO:0005737	0.057717	125.7	-4.11486	14	14	14	30.4	30.4	30.4	72.04	0	73.659	1809900000	38	50690000	33719000	37461000	51908000	54153000	40528000	80899000	72612000	80264000
		0.991423	1.86313	∞			2.80174	0.957966	∞	beta-ketoacyl-ACP reductase	Tb927.2.5210:mRNA-p1	Tb927.2.5210:mRNA-p1	>Tb927.2.5210:mRNA-p1 | transcript=Tb927.2.5210:mRNA | gene=Tb927.2.5210 | organism=Trypanosoma_brucei_brucei_TREU927 | gene_product=beta-ketoacyl-ACP reductase | transcript_product=beta-ketoacyl-ACP reductase | location=Tb927_02_v5.1:917459-918184(+) | protein_length=241 | sequence_SO=chromosome | SO=protein_coding | is_pseudo=false	Tb927.2.5210	N/A	N/A	N/A	N/A	GO:0020023;GO:0005739	kinetoplast;mitochondrion	GO:0004316	3-oxoacyl-[acyl-carrier-protein] reductase (NADPH) activity	0	C-term:mitochondrion, kinetoplast(region, cell cycle dependent, strong) GO:0005739 GO:0020023	1.7376	24.9	0.797096	4	4	4	30.3	30.3	30.3	25.671	0	17.399	236770000	7	0	0	0	0	19384000	15886000	0	0	0
		0.460388	0.613033	1.01898			0.732098	0.957233	1.9743	hypothetical protein, conserved	Tb927.11.6910:mRNA-p1	Tb927.11.6910:mRNA-p1	>Tb927.11.6910:mRNA-p1 | transcript=Tb927.11.6910:mRNA | gene=Tb927.11.6910 | organism=Trypanosoma_brucei_brucei_TREU927 | gene_product=hypothetical protein, conserved | transcript_product=hypothetical protein, conserved | location=Tb927_11_v5.1:1947875-1950625(-) | protein_length=916 | sequence_SO=chromosome | SO=protein_coding | is_pseudo=false	Tb927.11.6910	N/A	N/A	N/A	N/A	N/A	N/A	N/A	N/A	2	N-term:endocytic GO:0030133				6	6	6	7.6	7.6	7.6	100.11	0	9.2579	100010000	12	10231000	0	6304500	0	8593200	8256100	8577000	11342000	12727000
		0.136783	0.2049	∞			0.618883	0.954667	1.56897	ATP-binding cassette protein subfamily G	Tb927.10.7700:mRNA-p1	Tb927.10.7700:mRNA-p1	>Tb927.10.7700:mRNA-p1 | transcript=Tb927.10.7700:mRNA | gene=Tb927.10.7700 | organism=Trypanosoma_brucei_brucei_TREU927 | gene_product=ATP-binding cassette protein subfamily G | transcript_product=ATP-binding cassette protein subfamily G | location=Tb927_10_v5.1:1938588-1940594(-) | protein_length=668 | sequence_SO=chromosome | SO=protein_coding | is_pseudo=false	Tb927.10.7700	GO:0016020	membrane	GO:0005524;GO:0016887	ATP binding;ATPase activity	GO:0009898;GO:0016021;GO:0005886	cytoplasmic side of plasma membrane;integral component of membrane;plasma membrane	GO:0005524;GO:0042626;GO:0090556	ATP binding;ATPase activity, coupled to transmembrane movement of substances;phosphatidylserine-translocating ATPase activity	5	N-term:endocytic(50%), cytoplasm(50%, reticulated, weak) GO:0030133 GO:0120267;C-term:pellicular membrane, endocytic GO:0030133 GO:0120267	6.734	59.1	2.75146	5	5	5	11.2	11.2	11.2	75.051	0	20.313	423520000	8	9433600	0	0	0	0	0	14801000	0	0
		3.73161	0.3304	1.25756			5.78825	0.952766	1.93572	heat shock protein 70	Tb927.11.11330:mRNA-p1;Tb11.v5.1035;Tb11.v5.1034	Tb927.11.11330:mRNA-p1;Tb11.v5.1035	>Tb927.11.11330:mRNA-p1 | transcript=Tb927.11.11330:mRNA | gene=Tb927.11.11330 | organism=Trypanosoma_brucei_brucei_TREU927 | gene_product=heat shock protein 70 | transcript_product=heat shock protein 70 | location=Tb927_11_v5.1:3028681-3030666(+) | protein_length=661 | sequence_SO=chromosome | SO=protein_coding | is_pseudo=false;>Tb11.v5.1035 | transcript=Tb11.v5.1035.1 | gene=Tb11.v5.1035 | org…	Tb927.11.11330;Tb11.v5.1035	N/A	N/A	N/A	N/A	GO:0020015	glycosome	GO:0016887	ATPase activity	0	N-term:cytoplasm(patchy), flagellar cytoplasm GO:0005737 GO:0097014;C-term:cytoplasm(patchy), flagellar cytoplasm(50%) GO:0005737 GO:0097014				69	69	53	83.1	83.1	65.4	71.408	0	323.31	2454800000000	3275	53626998784	54755000320	55112998912	67072999424	67979001856	70552002560	107420000256	102950002688	106110001152
		0.00652354	0.023234	1.58549			0.522991	0.951468	2.62094	hypothetical protein, conserved	Tb927.4.2360:mRNA-p1	Tb927.4.2360:mRNA-p1	>Tb927.4.2360:mRNA-p1 | transcript=Tb927.4.2360:mRNA | gene=Tb927.4.2360 | organism=Trypanosoma_brucei_brucei_TREU927 | gene_product=hypothetical protein, conserved | transcript_product=hypothetical protein, conserved | location=Tb927_04_v5.1:610194-611156(+) | protein_length=320 | sequence_SO=chromosome | SO=protein_coding | is_pseudo=false	Tb927.4.2360	N/A	N/A	GO:0005515	protein binding	GO:0020023;GO:0005739	kinetoplast;mitochondrion	N/A	N/A	0	C-term:mitochondrion, kinetoplast(region) GO:0005739 GO:0020023	3.7646	73.3	1.9125	7	7	7	36.6	36.6	36.6	35.65	0	31.687	537790000	14	0	19411000	0	30776000	0	0	0	26966000	23909000
		0.303434	-0.319901	∞			1.92563	0.949399	∞	DNA replication complex GINS protein PSF1	Tb927.9.4990:mRNA-p1	Tb927.9.4990:mRNA-p1	>Tb927.9.4990:mRNA-p1 | transcript=Tb927.9.4990:mRNA | gene=Tb927.9.4990 | organism=Trypanosoma_brucei_brucei_TREU927 | gene_product=DNA replication complex GINS protein PSF1 | transcript_product=DNA replication complex GINS protein PSF1 | location=Tb927_09_v5.1:899713-900303(+) | protein_length=196 | sequence_SO=chromosome | SO=protein_coding | is_pseudo=false	Tb927.9.4990	N/A	N/A	N/A	N/A	GO:0071162;GO:0000811;GO:0005737;GO:0005654;GO:0005634	CMG complex;GINS complex;cytoplasm;nucleoplasm;nucleus	N/A	N/A	0	N-term:nucleoplasm, cytoplasm(points) GO:0005654 GO:0005737				2	2	2	15.3	15.3	15.3	22.338	0.0016026	2.7121	178990000	1	0	0	0	0	0	0	0	0	12988000
		0.333927	-0.526532	∞			1.51549	0.945168	4.43406	Kinetochore interacting protein 5	Tb927.7.6630:mRNA-p1	Tb927.7.6630:mRNA-p1	>Tb927.7.6630:mRNA-p1 | transcript=Tb927.7.6630:mRNA | gene=Tb927.7.6630 | organism=Trypanosoma_brucei_brucei_TREU927 | gene_product=Kinetochore interacting protein 5 | transcript_product=Kinetochore interacting protein 5 | location=Tb927_07_v5.1:1812747-1815284(-) | protein_length=845 | sequence_SO=chromosome | SO=protein_coding | is_pseudo=false	Tb927.7.6630	N/A	N/A	N/A	N/A	GO:0000776	kinetochore	N/A	N/A	0	N-term:cytoplasm(weak, reticulated), kinetochore GO:0000776 GO:0030133 GO:0005737;C-term:endocytic, cytoplasm(reticulated, points) GO:0000776 GO:0030133 GO:0005737				3	3	3	5.7	5.7	5.7	89.761	0	25.061	95370000	12	10540000	0	0	0	0	0	14433000	12768000	19534000
		0.735843	1.32983	3.23414			0.485143	0.939999	1.03717	peptidyl-tRNA hydrolase PTH2, putative	Tb927.6.3700:mRNA-p1	Tb927.6.3700:mRNA-p1	>Tb927.6.3700:mRNA-p1 | transcript=Tb927.6.3700:mRNA | gene=Tb927.6.3700 | organism=Trypanosoma_brucei_brucei_TREU927 | gene_product=peptidyl-tRNA hydrolase PTH2, putative | transcript_product=peptidyl-tRNA hydrolase PTH2, putative | location=Tb927_06_v5.1:1103443-1104213(-) | protein_length=256 | sequence_SO=chromosome | SO=protein_coding | is_pseudo=false	Tb927.6.3700	N/A	N/A	GO:0004045	aminoacyl-tRNA hydrolase activity	GO:0005783	endoplasmic reticulum	N/A	N/A	1	C-term:endoplasmic reticulum GO:0005783				4	4	4	25	25	25	27.492	0	7.4276	371320000	8	0	14474000	0	17239000	15479000	14093000	0	15012000	0
		0.314238	0.740266	∞			0.565889	0.937767	∞	Outer row dynein-assembly protein 7	Tb927.11.13980:mRNA-p1	Tb927.11.13980:mRNA-p1	>Tb927.11.13980:mRNA-p1 | transcript=Tb927.11.13980:mRNA | gene=Tb927.11.13980 | organism=Trypanosoma_brucei_brucei_TREU927 | gene_product=Outer row dynein-assembly protein 7 | transcript_product=Outer row dynein-assembly protein 7 | location=Tb927_11_v5.1:3706373-3707695(+) | protein_length=440 | sequence_SO=chromosome | SO=protein_coding | is_pseudo=false	Tb927.11.13980	N/A	N/A	GO:0005515	protein binding	GO:0044297	cell body	N/A	N/A	0	C-term:cytoplasm GO:0005737;N-term:cytoplasm(weak) GO:0005737				2	2	2	5.5	5.5	5.5	50.4	0	6.6583	103710000	6	0	0	9214500	0	0	0	0	0	0
		0.129431	-0.0787004	0.965693			3.35606	0.937499	1.91259	procyclic-enriched flagellar receptor adenylate cyclase 2	Tb927.10.16190:mRNA-p1;Tb927.10.15990	Tb927.10.16190:mRNA-p1	>Tb927.10.16190:mRNA-p1 | transcript=Tb927.10.16190:mRNA | gene=Tb927.10.16190 | organism=Trypanosoma_brucei_brucei_TREU927 | gene_product=procyclic-enriched flagellar receptor adenylate cyclase 2 | transcript_product=procyclic-enriched flagellar receptor adenylate cyclase 2 | location=Tb927_10_v5.1:3977608-3981372(+) | protein_length=1254 | sequence_SO=chromosome | SO=protein_coding | is_pseudo=…	Tb927.10.16190	N/A	N/A	GO:0016849	phosphorus-oxygen lyase activity	GO:0005737;GO:0016021	cytoplasm;integral component of membrane	GO:0004016;GO:0042803	adenylate cyclase activity;protein homodimerization activity	1	C-term:flagellar membrane(25%, cell cycle dependent), cytoplasm(points) GO:0005737				10	9	3	7	6.5	1.8	137.9	0	26.844	1520300000	51	71015000	84069000	74286000	96477000	60279000	64745000	140780000	141480000	156430000
		1.8606	0.4064	1.32896			2.89274	0.931133	1.91591	Tubulin-tyrosine ligase family, putative	Tb927.11.2420:mRNA-p1	Tb927.11.2420:mRNA-p1	>Tb927.11.2420:mRNA-p1 | transcript=Tb927.11.2420:mRNA | gene=Tb927.11.2420 | organism=Trypanosoma_brucei_brucei_TREU927 | gene_product=Tubulin-tyrosine ligase family, putative | transcript_product=Tubulin-tyrosine ligase family, putative | location=Tb927_11_v5.1:702032-703972(-) | protein_length=646 | sequence_SO=chromosome | SO=protein_coding | is_pseudo=false	Tb927.11.2420	N/A	N/A	N/A	N/A	N/A	N/A	N/A	N/A	0	N-term:cytoplasm, flagellar cytoplasm, nuclear lumen GO:0005737 GO:0097014 GO:0031981				12	12	12	23.1	23.1	23.1	73.98	0	56.598	3211400000	50	67660000	64993000	61145000	75815000	90496000	91239000	142170000	118150000	110980000
		0.387631	0.730767	1.45054			0.511224	0.930467	1.67043	kinesin, putative	Tb927.11.6400:mRNA-p1	Tb927.11.6400:mRNA-p1	>Tb927.11.6400:mRNA-p1 | transcript=Tb927.11.6400:mRNA | gene=Tb927.11.6400 | organism=Trypanosoma_brucei_brucei_TREU927 | gene_product=kinesin, putative | transcript_product=kinesin, putative | location=Tb927_11_v5.1:1798957-1801917(-) | protein_length=986 | sequence_SO=chromosome | SO=protein_coding | is_pseudo=false	Tb927.11.6400	N/A	N/A	GO:0005524;GO:0008017;GO:0003777	ATP binding;microtubule binding;microtubule motor activity	GO:0051286;GO:0030863;GO:0005737;GO:0005871;GO:0005875	cell tip;cortical cytoskeleton;cytoplasm;kinesin complex;microtubule associated complex	GO:0005524;GO:0003774	ATP binding;motor activity	0	N-term:cytoplasm(;C-term:cytoplasm(weak, 50%, points), cortical cytoskeleton(50%, posterior, strong) GO:0005737 GO:0030863				8	8	8	10.3	10.3	10.3	108.65	0	8.2816	707230000	18	50716000	0	55122000	43964000	52946000	56612000	56377000	51006000	69412000
		0.146753	0.397467	∞			0.283203	0.927167	∞	hypothetical protein, conserved	Tb927.8.5840:mRNA-p1	Tb927.8.5840:mRNA-p1	>Tb927.8.5840:mRNA-p1 | transcript=Tb927.8.5840:mRNA | gene=Tb927.8.5840 | organism=Trypanosoma_brucei_brucei_TREU927 | gene_product=hypothetical protein, conserved | transcript_product=hypothetical protein, conserved | location=Tb927_08_v5.1:1715165-1715758(+) | protein_length=197 | sequence_SO=chromosome | SO=protein_coding | is_pseudo=false	Tb927.8.5840	N/A	N/A	N/A	N/A	GO:0005634	nucleus	N/A	N/A	0	C-term:nucleolus(strong), nucleoplasm(weak) GO:0005730 GO:0005634;N-term:nucleolus, nucleus(points), cytoplasm(weak) GO:0005730 GO:0005634				3	3	3	34.5	34.5	34.5	21.534	0	17.676	277940000	12	0	0	0	0	0	0	0	21873000	0
		0.876204	0.762133	1.57868			0.986332	0.926334	1.79422	ADP-ribosylation factor-like 2, arl2	Tb927.10.4250:mRNA-p1	Tb927.10.4250:mRNA-p1	>Tb927.10.4250:mRNA-p1 | transcript=Tb927.10.4250:mRNA | gene=Tb927.10.4250 | organism=Trypanosoma_brucei_brucei_TREU927 | gene_product=ADP-ribosylation factor-like 2, arl2 | transcript_product=ADP-ribosylation factor-like 2, arl2 | location=Tb927_10_v5.1:1112688-1113248(+) | protein_length=186 | sequence_SO=chromosome | SO=protein_coding | is_pseudo=false	Tb927.10.4250	GO:0005622	intracellular	GO:0005525	GTP binding	GO:0005737	cytoplasm	N/A	N/A	0	C-term:cytoplasm, cytoplasm(points) GO:0005737	1.7435	29.6	0.801986	7	7	7	49.5	49.5	49.5	20.796	0	65.113	768680000	36	12852000	23910000	33254000	34406000	38062000	38065000	32951000	42034000	50639000
		0.0243565	0.041467	∞			0.625488	0.925767	∞	hypothetical protein, conserved	Tb927.5.3700:mRNA-p1	Tb927.5.3700:mRNA-p1	>Tb927.5.3700:mRNA-p1 | transcript=Tb927.5.3700:mRNA | gene=Tb927.5.3700 | organism=Trypanosoma_brucei_brucei_TREU927 | gene_product=hypothetical protein, conserved | transcript_product=hypothetical protein, conserved | location=Tb927_05_v5.1:1215469-1216347(+) | protein_length=292 | sequence_SO=chromosome | SO=protein_coding | is_pseudo=false	Tb927.5.3700	N/A	N/A	N/A	N/A	N/A	N/A	N/A	N/A	0	N-term:mitochondrion GO:0005739 GO:0020023;C-term:mitochondrion, kinetoplast(region, strong) GO:0005739 GO:0020023				5	5	5	26.4	26.4	26.4	32.239	0	9.2335	189600000	7	0	0	0	0	0	0	0	16620000	0
		2.16704	1.46203	∞			1.0995	0.924067	∞	Got1/Sft2-like family, putative	Tb927.2.3190:mRNA-p1	Tb927.2.3190:mRNA-p1	>Tb927.2.3190:mRNA-p1 | transcript=Tb927.2.3190:mRNA | gene=Tb927.2.3190 | organism=Trypanosoma_brucei_brucei_TREU927 | gene_product=Got1/Sft2-like family, putative | transcript_product=Got1/Sft2-like family, putative | location=Tb927_02_v5.1:591980-592447(+) | protein_length=155 | sequence_SO=chromosome | SO=protein_coding | is_pseudo=false	Tb927.2.3190	N/A	N/A	N/A	N/A	N/A	N/A	N/A	N/A	3	C-term:endocytic GO:0030133				2	2	2	19.4	19.4	19.4	17.424	0	10.989	270990000	9	0	0	0	0	15600000	12470000	0	0	11701000
		0.519208	0.6715	∞			0.579798	0.923366	∞	hypothetical protein	Tb927.8.595:mRNA-p1	Tb927.8.595:mRNA-p1	>Tb927.8.595:mRNA-p1 | transcript=Tb927.8.595:mRNA | gene=Tb927.8.595 | organism=Trypanosoma_brucei_brucei_TREU927 | gene_product=hypothetical protein | transcript_product=hypothetical protein | location=Tb927_08_v5.1:169489-169734(-) | protein_length=81 | sequence_SO=chromosome | SO=protein_coding | is_pseudo=false	Tb927.8.595	N/A	N/A	N/A	N/A	N/A	N/A	N/A	N/A	0	C-term:nucleolus(strong) GO:0005730;N-term:nucleolus(strong, 75%), nucleoplasm(weak, 75%) GO:0005730				1	1	1	12.3	12.3	12.3	8.8512	0.0016016	2.6961	126760000	2	0	0	0	0	0	0	0	0	12979000
		0.0370668	0.0645663	1.05056			0.583485	0.9221	1.16619	transcription activator, putative	Tb927.3.2140:mRNA-p1	Tb927.3.2140:mRNA-p1	>Tb927.3.2140:mRNA-p1 | transcript=Tb927.3.2140:mRNA | gene=Tb927.3.2140 | organism=Trypanosoma_brucei_brucei_TREU927 | gene_product=transcription activator, putative | transcript_product=transcription activator, putative | location=Tb927_03_v5.1:563494-566340(-) | protein_length=948 | sequence_SO=chromosome | SO=protein_coding | is_pseudo=false	Tb927.3.2140	N/A	N/A	GO:0005524	ATP binding	N/A	N/A	N/A	N/A	0	C-term:nucleoplasm, cytoplasm(points, weak) GO:0005654				4	4	4	7.4	7.4	7.4	105.36	0	5.8325	48377000	9	5628900	0	4550100	3235100	3440600	4018000	8150200	0	3720400
		0.654645	0.978233	1.66496			0.517959	0.921233	∞	Mitochondrial ribosomal protein L13	Tb927.4.1070:mRNA-p1	Tb927.4.1070:mRNA-p1	>Tb927.4.1070:mRNA-p1 | transcript=Tb927.4.1070:mRNA | gene=Tb927.4.1070 | organism=Trypanosoma_brucei_brucei_TREU927 | gene_product=Mitochondrial ribosomal protein L13 | transcript_product=Mitochondrial ribosomal protein L13 | location=Tb927_04_v5.1:286380-286988(-) | protein_length=202 | sequence_SO=chromosome | SO=protein_coding | is_pseudo=false	Tb927.4.1070	GO:0005840	ribosome	GO:0003735	structural constituent of ribosome	GO:0020023;GO:0005762;GO:0005739	kinetoplast;mitochondrial large ribosomal subunit;mitochondrion	N/A	N/A	0	N-term:endocytic GO:0030133 GO:0005739 GO:0020023;C-term:mitochondrion, kinetoplast(region, strong) GO:0030133 GO:0005739 GO:0020023				3	3	3	26.2	26.2	26.2	24.299	0	6.5147	165690000	6	13255000	0	0	0	10053000	12016000	0	0	0
		0.471434	1.38727	1.65382			0.295248	0.920834	1.18221	dynein light chain Tctex-type, putative	Tb927.10.13370:mRNA-p1	Tb927.10.13370:mRNA-p1	>Tb927.10.13370:mRNA-p1 | transcript=Tb927.10.13370:mRNA | gene=Tb927.10.13370 | organism=Trypanosoma_brucei_brucei_TREU927 | gene_product=dynein light chain Tctex-type, putative | transcript_product=dynein light chain Tctex-type, putative | location=Tb927_10_v5.1:3265157-3265756(-) | protein_length=199 | sequence_SO=chromosome | SO=protein_coding | is_pseudo=false	Tb927.10.13370	N/A	N/A	N/A	N/A	GO:0005930;GO:0005737;GO:0005868	axoneme;cytoplasm;cytoplasmic dynein complex	GO:0003777	microtubule motor activity	0	N-term:axoneme(strong), cytoplasm GO:0005930 GO:0005737;C-term:axoneme, cytoplasm GO:0005930 GO:0005737	1.2289	25.5	0.297368	2	2	2	21.1	21.1	21.1	20.85	0	71.359	1023900000	18	50092000	34957000	0	54289000	51499000	34868000	28571000	37206000	34769000
		0.0754274	-0.0832005	0.959823			1.62957	0.920833	1.84744	thymidine kinase	Tb927.10.880:mRNA-p1	Tb927.10.880:mRNA-p1	>Tb927.10.880:mRNA-p1 | transcript=Tb927.10.880:mRNA | gene=Tb927.10.880 | organism=Trypanosoma_brucei_brucei_TREU927 | gene_product=thymidine kinase | transcript_product=thymidine kinase | location=Tb927_10_v5.1:235872-237239(+) | protein_length=455 | sequence_SO=chromosome | SO=protein_coding | is_pseudo=false	Tb927.10.880	N/A	N/A	GO:0005524;GO:0004797	ATP binding;thymidine kinase activity	GO:0005829;GO:0005739;GO:0005634	cytosol;mitochondrion;nucleus	GO:0004797	thymidine kinase activity	0	C-term:nucleoplasm GO:0005654;N-term:nucleoplasm(75%) GO:0005654	0.73511	19.3	-0.443968	12	12	12	35.6	35.6	35.6	50.844	0	123.23	2718800000	54	50134000	89738000	71242000	95639000	46929000	60064000	124510000	145310000	120200000
		0.00929686	0.0380999	0.926474			0.373912	0.918433	1.39104	Transcription elongation factor 1 domain-containing protein	Tb927.1.1680:mRNA-p1	Tb927.1.1680:mRNA-p1	>Tb927.1.1680:mRNA-p1 | transcript=Tb927.1.1680:mRNA | gene=Tb927.1.1680 | organism=Trypanosoma_brucei_brucei_TREU927 | gene_product=Transcription elongation factor 1 domain-containing protein | transcript_product=Transcription elongation factor 1 domain-containing protein | location=Tb927_01_v5.1:424666-425379(+) | protein_length=237 | sequence_SO=chromosome | SO=protein_coding | is_pseudo=false	Tb927.1.1680	N/A	N/A	N/A	N/A	GO:0097014;GO:0005737;GO:0031981	ciliary plasm;cytoplasm;nuclear lumen	N/A	N/A	0	N-term:cytoplasm, flagellar cytoplasm, nuclear lumen GO:0005737 GO:0097014 GO:0031981	2.4736	40.6	1.30661	4	4	4	30.8	30.8	30.8	25.724	0	59.778	346470000	16	0	18951000	19199000	20361000	14984000	0	18625000	16749000	17694000
		0.0308164	0.0614662	∞			0.681759	0.916766	∞	LisH domain-containing protein FOPNL, putative	Tb927.11.3090:mRNA-p1	Tb927.11.3090:mRNA-p1	>Tb927.11.3090:mRNA-p1 | transcript=Tb927.11.3090:mRNA | gene=Tb927.11.3090 | organism=Trypanosoma_brucei_brucei_TREU927 | gene_product=LisH domain-containing protein FOPNL, putative | transcript_product=LisH domain-containing protein FOPNL, putative | location=Tb927_11_v5.1:883709-884164(-) | protein_length=151 | sequence_SO=chromosome | SO=protein_coding | is_pseudo=false	Tb927.11.3090	GO:0005815	microtubule organizing center	GO:0005515	protein binding	GO:0036064;GO:0031514	ciliary basal body;motile cilium	N/A	N/A	0	N-term:basal body(region), cytoplasm(weak, points) GO:0036064				4	4	4	57.6	57.6	57.6	16.505	0	5.4903	146620000	6	0	0	0	0	0	0	0	0	6302600
		0.0346471	-0.0891997	∞			0.448551	0.9158	∞	hypothetical protein, conserved	Tb927.8.910:mRNA-p1	Tb927.8.910:mRNA-p1	>Tb927.8.910:mRNA-p1 | transcript=Tb927.8.910:mRNA | gene=Tb927.8.910 | organism=Trypanosoma_brucei_brucei_TREU927 | gene_product=hypothetical protein, conserved | transcript_product=hypothetical protein, conserved | location=Tb927_08_v5.1:283743-285140(-) | protein_length=465 | sequence_SO=chromosome | SO=protein_coding | is_pseudo=false	Tb927.8.910	N/A	N/A	N/A	N/A	GO:0005737	cytoplasm	N/A	N/A	0	C-term:cytoplasm(points) GO:0005737;N-term:cytoplasm(points, 25%) GO:0005737	1.5691	24.3	0.649937	2	2	2	10.3	10.3	10.3	50.195	0	29.441	110650000	3	0	0	0	0	0	0	0	7449700	0
		1.20518	0.410133	1.32255			2.61331	0.913867	1.86831	transcription factor BTF3, putative	Tb927.11.9700:mRNA-p1	Tb927.11.9700:mRNA-p1	>Tb927.11.9700:mRNA-p1 | transcript=Tb927.11.9700:mRNA | gene=Tb927.11.9700 | organism=Trypanosoma_brucei_brucei_TREU927 | gene_product=transcription factor BTF3, putative | transcript_product=transcription factor BTF3, putative | location=Tb927_11_v5.1:2632375-2632680(-) | protein_length=101 | sequence_SO=chromosome | SO=protein_coding | is_pseudo=false	Tb927.11.9700	N/A	N/A	N/A	N/A	GO:0005737;GO:0005854	cytoplasm;nascent polypeptide-associated complex	GO:0003700;GO:0042301	DNA-binding transcription factor activity;phosphate ion binding	0	N-term:cytoplasm(patchy) GO:0005737				14	14	14	76.2	76.2	76.2	11.406	0	323.31	67063000000	172	1691600000	2327800064	1955100032	2401100032	2548400128	2952100096	3632499968	3753400064	3776300032
		1.34528	1.6944	3.5659			1.4875	0.913233	1.84614	Eukaryotic protein of unknown function (DUF866), putative	Tb927.1.3390:mRNA-p1	Tb927.1.3390:mRNA-p1	>Tb927.1.3390:mRNA-p1 | transcript=Tb927.1.3390:mRNA | gene=Tb927.1.3390 | organism=Trypanosoma_brucei_brucei_TREU927 | gene_product=Eukaryotic protein of unknown function (DUF866), putative | transcript_product=Eukaryotic protein of unknown function (DUF866), putative | location=Tb927_01_v5.1:731723-732211(-) | protein_length=162 | sequence_SO=chromosome | SO=protein_coding | is_pseudo=false	Tb927.1.3390	N/A	N/A	N/A	N/A	GO:0097014;GO:0005737;GO:0031981	ciliary plasm;cytoplasm;nuclear lumen	N/A	N/A	0	C-term:cytoplasm(patchy) GO:0005737 GO:0097014 GO:0031981;N-term:cytoplasm, flagellar cytoplasm, nuclear lumen GO:0005737 GO:0097014 GO:0031981	0.38352	22.9	-1.38263	6	6	6	66	66	66	17.88	0	294.53	8574200000	47	163040000	98791000	170060000	228070000	503760000	808249984	314480000	231180000	251670000
		0.859983	1.2275	4.88265			0.496607	0.9111	3.59941	PhoD-like phosphatase, putative	Tb927.10.13090:mRNA-p1	Tb927.10.13090:mRNA-p1	>Tb927.10.13090:mRNA-p1 | transcript=Tb927.10.13090:mRNA | gene=Tb927.10.13090 | organism=Trypanosoma_brucei_brucei_TREU927 | gene_product=PhoD-like phosphatase, putative | transcript_product=PhoD-like phosphatase, putative | location=Tb927_10_v5.1:3186497-3188260(-) | protein_length=587 | sequence_SO=chromosome | SO=protein_coding | is_pseudo=false	Tb927.10.13090	N/A	N/A	N/A	N/A	GO:0005783	endoplasmic reticulum	N/A	N/A	2	N-term:endoplasmic reticulum, nuclear envelope GO:0005783 GO:0005635				10	10	10	24	24	24	65.922	0	46.582	668510000	19	0	11453000	0	15119000	23698000	17104000	0	22008000	19216000
		0.995184	1.44827	∞			0.597057	0.9092	∞	hypothetical protein, conserved	Tb927.10.11380:mRNA-p1	Tb927.10.11380:mRNA-p1	>Tb927.10.11380:mRNA-p1 | transcript=Tb927.10.11380:mRNA | gene=Tb927.10.11380 | organism=Trypanosoma_brucei_brucei_TREU927 | gene_product=hypothetical protein, conserved | transcript_product=hypothetical protein, conserved | location=Tb927_10_v5.1:2775826-2776998(+) | protein_length=390 | sequence_SO=chromosome | SO=protein_coding | is_pseudo=false	Tb927.10.11380	N/A	N/A	GO:0005515	protein binding	GO:0005737	cytoplasm	N/A	N/A	0	C-term:cytoplasm GO:0005737	6.3516	42.2	2.66712	5	5	5	17.2	17.2	17.2	44.731	0	7.451	198960000	7	0	0	0	0	0	10710000	0	0	0
		0.608153	0.583967	2.08173			0.823434	0.908766	2.68206	hypothetical protein, conserved	Tb927.8.7760:mRNA-p1	Tb927.8.7760:mRNA-p1	>Tb927.8.7760:mRNA-p1 | transcript=Tb927.8.7760:mRNA | gene=Tb927.8.7760 | organism=Trypanosoma_brucei_brucei_TREU927 | gene_product=hypothetical protein, conserved | transcript_product=hypothetical protein, conserved | location=Tb927_08_v5.1:2252048-2254747(+) | protein_length=899 | sequence_SO=chromosome | SO=protein_coding | is_pseudo=false	Tb927.8.7760	N/A	N/A	N/A	N/A	GO:0005737	cytoplasm	N/A	N/A	0	N-term:cytoplasm(reticulated, points) GO:0005737				8	7	7	10	9.1	9.1	98.982	0	5.9491	291290000	13	12545000	0	11425000	12638000	25890000	11371000	20121000	33236000	10932000
		1.58503	0.656467	∞			0.277754	0.9087	∞	trypanothione/tryparedoxin dependent peroxidase 3	Tb927.7.1140:mRNA-p1	Tb927.7.1140:mRNA-p1	>Tb927.7.1140:mRNA-p1 | transcript=Tb927.7.1140:mRNA | gene=Tb927.7.1140 | organism=Trypanosoma_brucei_brucei_TREU927 | gene_product=trypanothione/tryparedoxin dependent peroxidase 3 | transcript_product=trypanothione/tryparedoxin dependent peroxidase 3 | location=Tb927_07_v5.1:292140-292670(+) | protein_length=176 | sequence_SO=chromosome | SO=protein_coding | is_pseudo=false	Tb927.7.1140	N/A	N/A	GO:0004602	glutathione peroxidase activity	GO:0097014;GO:0005737;GO:0020015;GO:0031981	ciliary plasm;cytoplasm;glycosome;nuclear lumen	N/A	N/A	0	C-term:cytoplasm(75%), flagellar cytoplasm(75%), nuclear lumen(75%) GO:0005737 GO:0097014 GO:0031981				14	1	1	65.9	5.1	5.1	19.655	0.0056028	1.8441	627210000	5	0	0	0	0	0	0	0	0	48950000
		1.32335	3.92517	∞			1.63416	0.906733	∞	65 kDa invariant surface glycoprotein;65 kDa invariant surface glycoprotein;65 kDa invariant surface glycoprotein;65 kDa invariant surface glycoprotein	Tb927.2.3300:mRNA-p1;Tb927.2.3290:mRNA-p1;Tb927.2.3280:mRNA-p1;Tb927.2.3310:mRNA-p1	Tb927.2.3300:mRNA-p1;Tb927.2.3290:mRNA-p1;Tb927.2.3280:mRNA-p1;Tb927.2.3310:mRNA-p1	>Tb927.2.3280:mRNA-p1 | transcript=Tb927.2.3280:mRNA | gene=Tb927.2.3280 | organism=Trypanosoma_brucei_brucei_TREU927 | gene_product=65 kDa invariant surface glycoprotein | transcript_product=65 kDa invariant surface glycoprotein | location=Tb927_02_v5.1:601594-602904(+) | protein_length=436 | sequence_SO=chromosome | SO=protein_coding | is_pseudo=false;>Tb927.2.3290:mRNA-p1 | transcript=Tb927.2.…	Tb927.2.3280;Tb927.2.3290;Tb927.2.3300;Tb927.2.3310	N/A;N/A;N/A;N/A	N/A;N/A;N/A;N/A	N/A;N/A;N/A;N/A	N/A;N/A;N/A;N/A	GO:0005886;GO:0005886;GO:0005886;GO:0005886	plasma membrane;plasma membrane;plasma membrane;plasma membrane	N/A;N/A;N/A;N/A	N/A;N/A;N/A;N/A	1;1;1;1		0.050659	105.5	-4.30304	9	2	2	21.1	3.9	3.9	48.199	0	3.6218	4200400000	29	0	0	0	0	124230000	139820000	0	0	0
		0.0467001	0.176066	∞			0.352561	0.905333	∞	conserved protein, unknown function	Tb927.1.1470:mRNA-p1;Tb11.v5.0315	Tb927.1.1470:mRNA-p1;Tb11.v5.0315	>Tb927.1.1470:mRNA-p1 | transcript=Tb927.1.1470:mRNA | gene=Tb927.1.1470 | organism=Trypanosoma_brucei_brucei_TREU927 | gene_product=conserved protein, unknown function | transcript_product=conserved protein, unknown function | location=Tb927_01_v5.1:367865-369622(+) | protein_length=585 | sequence_SO=chromosome | SO=protein_coding | is_pseudo=false;>Tb11.v5.0315 | transcript=Tb11.v5.0315.1 | gen…	Tb927.1.1470;Tb11.v5.0315	N/A	N/A	N/A	N/A	GO:0005737	cytoplasm	N/A	N/A	0	N-term:cytoplasm(75%) GO:0005737	3.7271	145.2	1.89805	2	2	2	1.4	1.4	1.4	64.876	0.0082297	1.6701	628880000	6	0	0	0	37052000	0	0	40706000	0	0
		0.229837	-0.4978	∞			0.375458	0.9049	1.25813	ATP11 protein, putative	Tb927.9.15240:mRNA-p1	Tb927.9.15240:mRNA-p1	>Tb927.9.15240:mRNA-p1 | transcript=Tb927.9.15240:mRNA | gene=Tb927.9.15240 | organism=Trypanosoma_brucei_brucei_TREU927 | gene_product=ATP11 protein, putative | transcript_product=ATP11 protein, putative | location=Tb927_09_v5.1:2365598-2366344(+) | protein_length=248 | sequence_SO=chromosome | SO=protein_coding | is_pseudo=false	Tb927.9.15240	GO:0005739	mitochondrion	N/A	N/A	GO:0005737;GO:0020023;GO:0005739	cytoplasm;kinetoplast;mitochondrion	N/A	N/A	0	N-term:cytoplasm GO:0005737 GO:0005739 GO:0020023;C-term:mitochondrion, kinetoplast(region, strong) GO:0005737 GO:0005739 GO:0020023				5	5	5	37.5	37.5	37.5	28.749	0	11.449	331880000	12	18227000	0	0	0	0	0	22932000	0	0
		0.441669	0.943233	1.57524			0.418236	0.9028	1.53605	endosomal integral membrane protein, putative	Tb927.11.3470:mRNA-p1	Tb927.11.3470:mRNA-p1	>Tb927.11.3470:mRNA-p1 | transcript=Tb927.11.3470:mRNA | gene=Tb927.11.3470 | organism=Trypanosoma_brucei_brucei_TREU927 | gene_product=endosomal integral membrane protein, putative | transcript_product=endosomal integral membrane protein, putative | location=Tb927_11_v5.1:1026379-1028202(+) | protein_length=607 | sequence_SO=chromosome | SO=protein_coding | is_pseudo=false	Tb927.11.3470	GO:0016021	integral component of membrane	N/A	N/A	GO:0016021	integral component of membrane	N/A	N/A	9	C-term:endocytic GO:0030133				5	5	5	8.9	8.9	8.9	68.273	0	53.615	944300000	17	33166000	26159000	0	39218000	24462000	29771000	27452000	24281000	39393000
		1.07023	0.296567	1.22183			2.63748	0.9014	1.85819	chaperone protein ClpB1, putative	Tb927.2.5980:mRNA-p1	Tb927.2.5980:mRNA-p1	>Tb927.2.5980:mRNA-p1 | transcript=Tb927.2.5980:mRNA | gene=Tb927.2.5980 | organism=Trypanosoma_brucei_brucei_TREU927 | gene_product=chaperone protein ClpB1, putative | transcript_product=chaperone protein ClpB1, putative | location=Tb927_02_v5.1:1084458-1087070(+) | protein_length=870 | sequence_SO=chromosome | SO=protein_coding | is_pseudo=false	Tb927.2.5980	N/A	N/A	GO:0005524	ATP binding	GO:0005737;GO:0005654;GO:0005886	cytoplasm;nucleoplasm;plasma membrane	GO:0016887	ATPase activity	0	N-term:nucleoplasm(points), cytoplasm GO:0005654 GO:0005737;C-term:nucleoplasm(strong, 75%), cytoplasm(75%) GO:0005654 GO:0005737	0.74136	19.9	-0.431754	89	89	88	83.4	83.4	82.8	97.037	0	323.31	79748000000	1190	3612000000	4053700096	3056399872	4338200064	4667100160	4095300096	7012899840	6163800064	6746999808
		0.309175	-1.1888	0.74001			0.560973	0.899899	1.7153	Phosphate transport (Pho88), putative	Tb927.11.3060:mRNA-p1	Tb927.11.3060:mRNA-p1	>Tb927.11.3060:mRNA-p1 | transcript=Tb927.11.3060:mRNA | gene=Tb927.11.3060 | organism=Trypanosoma_brucei_brucei_TREU927 | gene_product=Phosphate transport (Pho88), putative | transcript_product=Phosphate transport (Pho88), putative | location=Tb927_11_v5.1:878850-879392(-) | protein_length=180 | sequence_SO=chromosome | SO=protein_coding | is_pseudo=false	Tb927.11.3060	GO:0005783	endoplasmic reticulum	N/A	N/A	GO:0005783;GO:0005635	endoplasmic reticulum;nuclear envelope	N/A	N/A	2	C-term:endoplasmic reticulum, nuclear envelope GO:0005783 GO:0005635				5	5	5	29.4	29.4	29.4	21.018	0	19.915	894570000	12	0	49185000	44330000	47068000	22134000	0	58028000	52741000	49637000
		0.012532	-0.0171661	∞			0.764382	0.8993	∞	Present in the outer mitochondrial membrane proteome 8	Tb927.9.13120:mRNA-p1	Tb927.9.13120:mRNA-p1	>Tb927.9.13120:mRNA-p1 | transcript=Tb927.9.13120:mRNA | gene=Tb927.9.13120 | organism=Trypanosoma_brucei_brucei_TREU927 | gene_product=Present in the outer mitochondrial membrane proteome 8 | transcript_product=Present in the outer mitochondrial membrane proteome 8 | location=Tb927_09_v5.1:2073954-2074700(+) | protein_length=248 | sequence_SO=chromosome | SO=protein_coding | is_pseudo=false	Tb927.9.13120	N/A	N/A	N/A	N/A	GO:0005741;GO:0005739	mitochondrial outer membrane;mitochondrion	N/A	N/A	4	C-term:mitochondrion GO:0005739;N-term:mitochondrion GO:0005739				1	1	1	6.9	6.9	6.9	27.916	0	4.164	57970000	3	0	0	0	0	0	0	0	11637000	0
		0.619913	1.294	∞			1.19589	0.898966	∞	hypothetical protein, conserved	Tb927.10.6990:mRNA-p1	Tb927.10.6990:mRNA-p1	>Tb927.10.6990:mRNA-p1 | transcript=Tb927.10.6990:mRNA | gene=Tb927.10.6990 | organism=Trypanosoma_brucei_brucei_TREU927 | gene_product=hypothetical protein, conserved | transcript_product=hypothetical protein, conserved | location=Tb927_10_v5.1:1762557-1763003(+) | protein_length=148 | sequence_SO=chromosome | SO=protein_coding | is_pseudo=false	Tb927.10.6990	N/A	N/A	N/A	N/A	GO:0097014;GO:0020018;GO:0005737;GO:0005739	ciliary plasm;ciliary pocket membrane;cytoplasm;mitochondrion	N/A	N/A	0	C-term:cytoplasm(reticulated), flagellar cytoplasm, flagellar pocket(ring,;N-term:flagellar pocket membrane(cell cycle dependent), cytoplasm, flagellar cytoplasm, cytoplasm(weak), flagellar cytoplasm(weak), nuclear lumen(weak) GO:0020018 GO:0005737 GO:0097014	1.2659	15.7	0.340163	3	3	3	23	23	23	16.639	0	10.772	233470000	7	0	0	0	0	17740000	15917000	0	0	0
		0.716222	0.499533	1.35215			1.16793	0.898933	1.80832	60S ribosomal protein L37a, putative;60S ribosomal proteins L37, putative	Tb927.10.6370:mRNA-p1;Tb927.10.220:mRNA-p1	Tb927.10.6370:mRNA-p1;Tb927.10.220:mRNA-p1	>Tb927.10.220:mRNA-p1 | transcript=Tb927.10.220:mRNA | gene=Tb927.10.220 | organism=Trypanosoma_brucei_brucei_TREU927 | gene_product=60S ribosomal protein L37a, putative | transcript_product=60S ribosomal protein L37a, putative | location=Tb927_10_v5.1:77130-77411(+) | protein_length=93 | sequence_SO=chromosome | SO=protein_coding | is_pseudo=false;>Tb927.10.6370:mRNA-p1 | transcript=Tb927.10.637…	Tb927.10.220;Tb927.10.6370	GO:0005622;GO:0005840;GO:0005622;GO:0005840	intracellular;ribosome;intracellular;ribosome	GO:0003735;GO:0003735	structural constituent of ribosome;structural constituent of ribosome	GO:0005840;GO:0005737;GO:0005840	ribosome;cytoplasm;ribosome	GO:0003735;GO:0003735;GO:0008270	structural constituent of ribosome;structural constituent of ribosome;zinc ion binding	0;0	C-term:cytoplasm(patchy) GO:0005737;C-term:cytoplasm(reticulated, points), cytoplasm(patchy, strong,;N-term:nucleolus GO:0005730 GO:0005737	1.3234	18.5	0.404249	6	6	6	45.2	45.2	45.2	10.458	0	84.203	45230000000	71	805150016	1315600000	1696499968	1619500032	1739699968	1802300032	1811299968	2326000128	2765499904
		0.540065	-1.60607	0.612309			0.7878	0.898067	2.01102	Neural precursor cell-expressed, developmently downregulated 8	Tb927.4.2540:mRNA-p1	Tb927.4.2540:mRNA-p1	>Tb927.4.2540:mRNA-p1 | transcript=Tb927.4.2540:mRNA | gene=Tb927.4.2540 | organism=Trypanosoma_brucei_brucei_TREU927 | gene_product=ubiquitin, putative | transcript_product=ubiquitin, putative | location=Tb927_04_v5.1:670241-670477(+) | protein_length=78 | sequence_SO=chromosome | SO=protein_coding | is_pseudo=false	Tb927.4.2540	N/A	N/A	GO:0005515	protein binding	GO:0097014;GO:0005737;GO:0005829;GO:0031981;GO:0005634	ciliary plasm;cytoplasm;cytosol;nuclear lumen;nucleus	N/A	N/A	0	C-term:cytoplasm, flagellar cytoplasm, nuclear lumen GO:0005654 GO:0030133 GO:0005737 GO:0097014 GO:0031981;N-term:nucleoplasm, endocytic GO:0005654 GO:0030133 GO:0005737 GO:0097014 GO:0031981	1.3759	18.5	0.460376	4	4	4	48.7	48.7	48.7	8.668	0	68.362	1494600000	26	42639000	27283000	42972000	69126000	0	0	87050000	35612000	104370000
		0.927741	0.503367	1.3895			1.6939	0.896133	1.81859	DNA-dependent RNA polymerases, putative	Tb927.11.8890:mRNA-p1	Tb927.11.8890:mRNA-p1	>Tb927.11.8890:mRNA-p1 | transcript=Tb927.11.8890:mRNA | gene=Tb927.11.8890 | organism=Trypanosoma_brucei_brucei_TREU927 | gene_product=DNA-dependent RNA polymerases, putative | transcript_product=DNA-dependent RNA polymerases, putative | location=Tb927_11_v5.1:2443963-2444367(+) | protein_length=134 | sequence_SO=chromosome | SO=protein_coding | is_pseudo=false	Tb927.11.8890	N/A	N/A	GO:0046983	protein dimerization activity	GO:0031981;GO:0005634	nuclear lumen;nucleus	GO:0003899	DNA-directed 5'-3' RNA polymerase activity	0	N-term:nuclear lumen GO:0031981				8	8	8	92.5	92.5	92.5	14.851	0	237.46	2691100000	40	60467000	86491000	104600000	101650000	129840000	118050000	144140000	147580000	165760000
		0.407116	-0.559033	∞			0.684244	0.893833	∞	hypothetical protein, conserved	Tb927.11.9950:mRNA-p1	Tb927.11.9950:mRNA-p1	>Tb927.11.9950:mRNA-p1 | transcript=Tb927.11.9950:mRNA | gene=Tb927.11.9950 | organism=Trypanosoma_brucei_brucei_TREU927 | gene_product=hypothetical protein, conserved | transcript_product=hypothetical protein, conserved | location=Tb927_11_v5.1:2680725-2683043(+) | protein_length=772 | sequence_SO=chromosome | SO=protein_coding | is_pseudo=false	Tb927.11.9950	N/A	N/A	N/A	N/A	GO:0005654;GO:0005634	nucleoplasm;nucleus	N/A	N/A	0	N-term:nucleoplasm(75%, points) GO:0005654;C-term:nucleoplasm(point, strong), nucleoplasm(points) GO:0005654				7	7	7	13.7	13.7	13.7	86.056	0	11.95	135340000	13	0	13013000	8890900	0	0	0	0	0	0
		1.41525	0.255801	1.19364			3.73232	0.893801	1.85518	stress-induced protein sti1, putative	Tb927.5.2940:mRNA-p1	Tb927.5.2940:mRNA-p1	>Tb927.5.2940:mRNA-p1 | transcript=Tb927.5.2940:mRNA | gene=Tb927.5.2940 | organism=Trypanosoma_brucei_brucei_TREU927 | gene_product=stress-induced protein sti1, putative | transcript_product=stress-induced protein sti1, putative | location=Tb927_05_v5.1:984246-985898(+) | protein_length=550 | sequence_SO=chromosome | SO=protein_coding | is_pseudo=false	Tb927.5.2940	N/A	N/A	GO:0005515	protein binding	GO:0005737;GO:0005654	cytoplasm;nucleoplasm	N/A	N/A	0	C-term:cytoplasm GO:0005737 GO:0005654;N-term:cytoplasm, nucleoplasm GO:0005737 GO:0005654	0.52075	31.1	-0.941337	70	70	70	87.8	87.8	87.8	62.327	0	323.31	279560000000	1219	5679699968	6021899776	6586699776	7625200128	6720500224	7483899904	10913999872	11557999616	11456000000
		0.43208	0.4875	∞			0.639391	0.891566	∞	hypothetical protein, conserved	Tb927.9.4660:mRNA-p1	Tb927.9.4660:mRNA-p1	>Tb927.9.4660:mRNA-p1 | transcript=Tb927.9.4660:mRNA | gene=Tb927.9.4660 | organism=Trypanosoma_brucei_brucei_TREU927 | gene_product=hypothetical protein, conserved | transcript_product=hypothetical protein, conserved | location=Tb927_09_v5.1:862635-864122(+) | protein_length=495 | sequence_SO=chromosome | SO=protein_coding | is_pseudo=false	Tb927.9.4660	N/A	N/A	N/A	N/A	GO:0005737;GO:0020023;GO:0005739	cytoplasm;kinetoplast;mitochondrion	N/A	N/A	0	N-term:cytoplasm, flagellar cytoplasm(weak) GO:0005737 GO:0005739 GO:0020023;C-term:mitochondrion, kinetoplast(region) GO:0005737 GO:0005739 GO:0020023				1	1	1	2.8	2.8	2.8	55.558	0.0016019	2.7025	13878000	1	0	3615300	0	0	0	0	0	0	0
		0.716772	1.5062	∞			0.44453	0.888166	∞	Phosducin, putative	Tb927.11.4930:mRNA-p1	Tb927.11.4930:mRNA-p1	>Tb927.11.4930:mRNA-p1 | transcript=Tb927.11.4930:mRNA | gene=Tb927.11.4930 | organism=Trypanosoma_brucei_brucei_TREU927 | gene_product=Phosducin, putative | transcript_product=Phosducin, putative | location=Tb927_11_v5.1:1406973-1407704(+) | protein_length=243 | sequence_SO=chromosome | SO=protein_coding | is_pseudo=false	Tb927.11.4930	N/A	N/A	N/A	N/A	GO:0005930;GO:0097014;GO:0005737	axoneme;ciliary plasm;cytoplasm	N/A	N/A	0	C-term:cytoplasm, flagellar cytoplasm GO:0005737 GO:0097014;N-term:cytoplasm, flagellar cytoplasm GO:0005737 GO:0097014				4	4	4	25.5	25.5	25.5	27.878	0	13.852	466630000	10	0	0	0	25495000	0	0	0	0	0
		0.38807	0.213333	1.16465			2.22746	0.8866	1.83421	nucleolar GTP-binding protein 1	Tb927.11.3120:mRNA-p1	Tb927.11.3120:mRNA-p1	>Tb927.11.3120:mRNA-p1 | transcript=Tb927.11.3120:mRNA | gene=Tb927.11.3120 | organism=Trypanosoma_brucei_brucei_TREU927 | gene_product=nucleolar GTP-binding protein 1 | transcript_product=nucleolar GTP-binding protein 1 | location=Tb927_11_v5.1:888100-890067(-) | protein_length=655 | sequence_SO=chromosome | SO=protein_coding | is_pseudo=false	Tb927.11.3120	GO:0005730	nucleolus	GO:0005525	GTP binding	GO:0005634	nucleus	GO:0005525	GTP binding	0	C-term:nucleolus(75%) GO:0005730				18	18	18	40	40	40	74.753	0	82.407	2888000000	74	78281000	67594000	54844000	62108000	95091000	76569000	112230000	122110000	133820000
		0.887443	0.6649	1.58157			1.62458	0.885534	1.79374	Selenoprotein T, putative	Tb927.5.860:mRNA-p1	Tb927.5.860:mRNA-p1	>Tb927.5.860:mRNA-p1 | transcript=Tb927.5.860:mRNA | gene=Tb927.5.860 | organism=Trypanosoma_brucei_brucei_TREU927 | gene_product=Selenoprotein T, putative | transcript_product=Selenoprotein T, putative | location=Tb927_05_v5.1:351334-352113(+) | protein_length=259 | sequence_SO=chromosome | SO=protein_coding | is_pseudo=false	Tb927.5.860	N/A	N/A	N/A	N/A	GO:0005737	cytoplasm	N/A	N/A	3	C-term:cytoplasm(weak, points);N-term:cytoplasm(weak, reticulated)	0.016389	238.4	-5.93113	10	10	10	37.5	37.5	37.5	28.792	0	64.214	2417500000	36	50208000	49054000	82676000	66488000	116460000	104800000	111870000	102510000	111970000
		0.488836	0.348399	∞			0.58695	0.885433	∞		Tb927.10.9590.2:mRNA-p1;Tb927.10.9590.1:mRNA-p1	Tb927.10.9590.2:mRNA-p1;Tb927.10.9590.1:mRNA-p1	>Tb927.10.9590.1:mRNA-p1 | transcript=Tb927.10.9590.1:mRNA | gene=Tb927.10.9590 | organism=Trypanosoma_brucei_brucei_TREU927 | gene_product=hypothetical protein, conserved | transcript_product=hypothetical protein, conserved | location=Tb927_10_v5.1:2366163-2366807(+) | protein_length=214 | sequence_SO=chromosome | SO=protein_coding | is_pseudo=false;>Tb927.10.9590.2:mRNA-p1 | transcript=Tb927.10…	Tb927.10.9590.1;Tb927.10.9590.2														2	2	2	7.2	7.2	7.2	46.702	0.0063596	1.7962	51166000	2	0	3347700	0	0	0	0	0	0	0
		0.0704522	0.0877005	∞			0.441357	0.8842	∞	hypothetical protein, conserved	Tb927.10.8570:mRNA-p1	Tb927.10.8570:mRNA-p1	>Tb927.10.8570:mRNA-p1 | transcript=Tb927.10.8570:mRNA | gene=Tb927.10.8570 | organism=Trypanosoma_brucei_brucei_TREU927 | gene_product=hypothetical protein, conserved | transcript_product=hypothetical protein, conserved | location=Tb927_10_v5.1:2121359-2123224(+) | protein_length=621 | sequence_SO=chromosome | SO=protein_coding | is_pseudo=false	Tb927.10.8570	N/A	N/A	N/A	N/A	GO:0005737	cytoplasm	N/A	N/A	0	C-term:cytoplasm(weak, reticulated)				2	2	2	5.3	5.3	5.3	67.521	0.0006079	3.0151	158810000	1	0	0	0	0	0	0	0	0	16858000
		0.376054	0.9437	∞			0.431822	0.882133	∞	kinetoplast ribosomal PPR-repeat containing protein 12	Tb927.4.2790:mRNA-p1	Tb927.4.2790:mRNA-p1	>Tb927.4.2790:mRNA-p1 | transcript=Tb927.4.2790:mRNA | gene=Tb927.4.2790 | organism=Trypanosoma_brucei_brucei_TREU927 | gene_product=kinetoplast ribosomal PPR-repeat containing protein 12 | transcript_product=kinetoplast ribosomal PPR-repeat containing protein 12 | location=Tb927_04_v5.1:738781-740490(+) | protein_length=569 | sequence_SO=chromosome | SO=protein_coding | is_pseudo=false	Tb927.4.2790	N/A	N/A	N/A	N/A	GO:0005737;GO:0020023;GO:0005739	cytoplasm;kinetoplast;mitochondrion	N/A	N/A	0	N-term:cytoplasm(points) GO:0005737 GO:0005739 GO:0020023;C-term:mitochondrion(75%), kinetoplast(region, strong, 75%) GO:0005737 GO:0005739 GO:0020023				4	4	4	6.7	6.7	6.7	62.809	0.00060938	3.0718	589000000	3	0	0	0	18129000	0	0	0	0	0
		1.51745	0.556568	1.45226			1.41869	0.879767	1.86583	Ras-related protein Rab4	Tb927.11.13750:mRNA-p1	Tb927.11.13750:mRNA-p1	>Tb927.11.13750:mRNA-p1 | transcript=Tb927.11.13750:mRNA | gene=Tb927.11.13750 | organism=Trypanosoma_brucei_brucei_TREU927 | gene_product=Ras-related protein Rab4 | transcript_product=Ras-related protein Rab4 | location=Tb927_11_v5.1:3669517-3670113(+) | protein_length=198 | sequence_SO=chromosome | SO=protein_coding | is_pseudo=false	Tb927.11.13750	N/A	N/A	GO:0005525;GO:0003924	GTP binding;GTPase activity	N/A	N/A	GO:0003924	GTPase activity	0	N-term:endocytic GO:0030133				12	11	11	73.2	73.2	73.2	22.057	0	177.49	7732800000	52	239890000	162640000	215500000	289660000	309510016	298369984	287800000	360680000	504660000
		0.342503	0.772666	1.34267			0.397471	0.879166	1.44749	hypothetical protein, conserved	Tb927.9.7250:mRNA-p1	Tb927.9.7250:mRNA-p1	>Tb927.9.7250:mRNA-p1 | transcript=Tb927.9.7250:mRNA | gene=Tb927.9.7250 | organism=Trypanosoma_brucei_brucei_TREU927 | gene_product=hypothetical protein, conserved | transcript_product=hypothetical protein, conserved | location=Tb927_09_v5.1:1175774-1176325(+) | protein_length=183 | sequence_SO=chromosome | SO=protein_coding | is_pseudo=false	Tb927.9.7250	N/A	N/A	N/A	N/A	GO:0005737	cytoplasm	N/A	N/A	0	C-term:cytoplasm(reticulated) GO:0005730 GO:0005737;N-term:nucleolus, nucleus(weak) GO:0005730 GO:0005737				4	4	4	30.1	30.1	30.1	20.911	0	18.237	900340000	13	39491000	0	40539000	35751000	34454000	37249000	35377000	39728000	40738000
		0.106302	0.327033	1.87336			0.379846	0.877066	2.40445	protein-L-isoaspartate, putative	Tb927.10.7850:mRNA-p1	Tb927.10.7850:mRNA-p1	>Tb927.10.7850:mRNA-p1 | transcript=Tb927.10.7850:mRNA | gene=Tb927.10.7850 | organism=Trypanosoma_brucei_brucei_TREU927 | gene_product=protein-L-isoaspartate, putative | transcript_product=protein-L-isoaspartate, putative | location=Tb927_10_v5.1:1963386-1964111(-) | protein_length=241 | sequence_SO=chromosome | SO=protein_coding | is_pseudo=false	Tb927.10.7850	N/A	N/A	N/A	N/A	N/A	N/A	N/A	N/A	0					7	7	7	47.7	47.7	47.7	25.68	0	19.857	355480000	13	16630000	0	0	0	16989000	14165000	19769000	0	20217000
		1.12734	1.02977	∞			1.1301	0.876399	∞	variant surface glycoprotein (VSG, pseudogene)-related, putative	Tb927.9.690	Tb927.9.690	>Tb927.9.690 | transcript=Tb927.9.690:pseudogenic_transcript | gene=Tb927.9.690 | organism=Trypanosoma_brucei_brucei_TREU927 | gene_product=variant surface glycoprotein (VSG, pseudogene)-related, putative | transcript_product=variant surface glycoprotein (VSG, pseudogene)-related, putative | location=Tb927_09_v5.1:168199-169074(-) | protein_length=291 | sequence_SO=chromosome | SO=protein_coding …	Tb927.9.690	N/A	N/A	N/A	N/A	N/A	N/A	N/A	N/A	0					1	1	1	8.9	8.9	8.9	32.449	0.0016084	2.806	13232000	2	0	0	0	0	0	0	4204800	0	0
		0.73177	0.859367	1.87587			0.634629	0.875634	1.98166	Alpha/beta hydrolase family, putative	Tb927.6.1810:mRNA-p1	Tb927.6.1810:mRNA-p1	>Tb927.6.1810:mRNA-p1 | transcript=Tb927.6.1810:mRNA | gene=Tb927.6.1810 | organism=Trypanosoma_brucei_brucei_TREU927 | gene_product=Alpha/beta hydrolase family, putative | transcript_product=Alpha/beta hydrolase family, putative | location=Tb927_06_v5.1:605394-606635(-) | protein_length=413 | sequence_SO=chromosome | SO=protein_coding | is_pseudo=false	Tb927.6.1810	N/A	N/A	N/A	N/A	N/A	N/A	N/A	N/A	0	C-term:endocytic(strong), cytoplasm GO:0030133 GO:0005737	1.3043	76.1	0.383276	7	7	7	24.2	24.2	24.2	46.072	0	27.369	1515000000	27	0	36299000	41421000	49652000	46531000	49610000	65922000	55953000	32140000
		1.64104	3.0152	∞			0.941233	0.875134	∞	endonuclease III, putative	Tb927.11.12090:mRNA-p1	Tb927.11.12090:mRNA-p1	>Tb927.11.12090:mRNA-p1 | transcript=Tb927.11.12090:mRNA | gene=Tb927.11.12090 | organism=Trypanosoma_brucei_brucei_TREU927 | gene_product=endonuclease III, putative | transcript_product=endonuclease III, putative | location=Tb927_11_v5.1:3231652-3232431(+) | protein_length=259 | sequence_SO=chromosome | SO=protein_coding | is_pseudo=false	Tb927.11.12090	N/A	N/A	GO:0051539;GO:0003677;GO:0003824	4 iron, 4 sulfur cluster binding;DNA binding;catalytic activity	N/A	N/A	GO:0019104;GO:0003677;GO:0004519	DNA N-glycosylase activity;DNA binding;endonuclease activity	0	N-term:nuclear lumen, cytoplasm(weak) GO:0031981 GO:0005730 GO:0005654;C-term:nucleolus(strong), nucleoplasm GO:0031981 GO:0005730 GO:0005654				5	5	5	24.7	24.7	24.7	28.592	0	14.042	2280700000	8	0	0	0	0	49793000	46515000	0	0	0
		0.312687	-0.5372	∞			0.799752	0.874034	∞	expression site-associated gene 5 (ESAG5) protein, putative	Tb927.9.15890:mRNA-p1	Tb927.9.15890:mRNA-p1	>Tb927.9.15890:mRNA-p1 | transcript=Tb927.9.15890:mRNA | gene=Tb927.9.15890 | organism=Trypanosoma_brucei_brucei_TREU927 | gene_product=expression site-associated gene 5 (ESAG5) protein, putative | transcript_product=expression site-associated gene 5 (ESAG5) protein, putative | location=Tb927_09_v5.1:2516145-2517602(-) | protein_length=485 | sequence_SO=chromosome | SO=protein_coding | is_pseudo=…	Tb927.9.15890	N/A	N/A	GO:0008289	lipid binding	GO:0005737;GO:0005886	cytoplasm;plasma membrane	N/A	N/A	1	C-term:endocytic, cytoplasm GO:0030133 GO:0005737				4	1	1	13	2.9	2.9	53.253	0.0046638	2.0025	69963000	2	0	0	0	0	0	0	0	0	6414700
		0.369828	-0.647734	∞			1.21133	0.8728	3.79863	SUMO-interacting motif-containing protein	Tb07.11L3.100:mRNA-p1;Tb927.7.2150:mRNA-p1	Tb07.11L3.100:mRNA-p1;Tb927.7.2150:mRNA-p1	>Tb927.7.2150:mRNA-p1 | transcript=Tb927.7.2150:mRNA | gene=Tb927.7.2150 | organism=Trypanosoma_brucei_brucei_TREU927 | gene_product=hypothetical protein, conserved | transcript_product=hypothetical protein, conserved | location=Tb927_07_v5.1:551648-555760(-) | protein_length=1370 | sequence_SO=chromosome | SO=protein_coding | is_pseudo=false;>Tb07.11L3.100:mRNA-p1 | transcript=Tb07.11L3.100:mRNA…	Tb927.7.2150;Tb07.11L3.100	N/A	N/A	N/A	N/A	GO:0036064;GO:0035869;GO:0005737	ciliary basal body;ciliary transition zone;cytoplasm	N/A	N/A	0	N-term:basal body GO:0036064;C-term:basal body, cytoplasm(weak), endocytic(weak) GO:0036064				7	7	7	8.9	8.9	8.9	138.18	0	8.5965	67687000	11	8274700	0	0	0	0	0	9224500	11181000	11027000
		0.14997	-0.2311	∞			0.604044	0.871533	∞	katanin, putative	Tb927.11.3870:mRNA-p1	Tb927.11.3870:mRNA-p1	>Tb927.11.3870:mRNA-p1 | transcript=Tb927.11.3870:mRNA | gene=Tb927.11.3870 | organism=Trypanosoma_brucei_brucei_TREU927 | gene_product=katanin, putative | transcript_product=katanin, putative | location=Tb927_11_v5.1:1134998-1136701(+) | protein_length=567 | sequence_SO=chromosome | SO=protein_coding | is_pseudo=false	Tb927.11.3870	N/A	N/A	GO:0005524;GO:0005515	ATP binding;protein binding	GO:0036064;GO:0097542;GO:0005737;GO:0008352	ciliary basal body;ciliary tip;cytoplasm;katanin complex	GO:0016887	ATPase activity	0	N-term:basal body, cytoplasm(reticulated) GO:0036064 GO:0005737 GO:0097542;C-term:flagellar tip GO:0036064 GO:0005737 GO:0097542				4	4	4	9.2	9.2	9.2	61.578	0.0029662	2.4061	548350000	3	0	0	0	0	0	0	0	14031000	0
		0.0666521	-0.127	0.896549			0.781822	0.868167	1.98297	hypothetical protein, conserved	Tb927.9.11890:mRNA-p1	Tb927.9.11890:mRNA-p1	>Tb927.9.11890:mRNA-p1 | transcript=Tb927.9.11890:mRNA | gene=Tb927.9.11890 | organism=Trypanosoma_brucei_brucei_TREU927 | gene_product=hypothetical protein, conserved | transcript_product=hypothetical protein, conserved | location=Tb927_09_v5.1:1856545-1859439(+) | protein_length=964 | sequence_SO=chromosome | SO=protein_coding | is_pseudo=false	Tb927.9.11890	N/A	N/A	N/A	N/A	N/A	N/A	N/A	N/A	0	N-term:basal body(;C-term:transition zone GO:0035869				6	6	6	8.5	8.5	8.5	100.1	0	15.399	210940000	10	11363000	0	12484000	10419000	10961000	0	19485000	13445000	14358000
		0.34714	0.984833	∞			0.245905	0.866433	∞	kinetoplast ribosomal PPR-repeat containing protein 6	Tb927.3.4550:mRNA-p1	Tb927.3.4550:mRNA-p1	>Tb927.3.4550:mRNA-p1 | transcript=Tb927.3.4550:mRNA | gene=Tb927.3.4550 | organism=Trypanosoma_brucei_brucei_TREU927 | gene_product=kinetoplast ribosomal PPR-repeat containing protein 6 | transcript_product=kinetoplast ribosomal PPR-repeat containing protein 6 | location=Tb927_03_v5.1:1269073-1271100(-) | protein_length=675 | sequence_SO=chromosome | SO=protein_coding | is_pseudo=false	Tb927.3.4550	N/A	N/A	N/A	N/A	GO:0020023;GO:0005739	kinetoplast;mitochondrion	N/A	N/A	0	N-term:cytoplasm(weak, points) GO:0005739;C-term:mitochondrion, kinetoplast(region, 25%) GO:0005739				2	2	2	3.3	3.3	3.3	74.839	0.0021847	2.5152	17211000	3	0	0	962590	0	0	0	0	0	0
		1.14446	1.46633	∞			0.911366	0.8653	∞	nucleolar protein	Tb927.9.2490:mRNA-p1	Tb927.9.2490:mRNA-p1	>Tb927.9.2490:mRNA-p1 | transcript=Tb927.9.2490:mRNA | gene=Tb927.9.2490 | organism=Trypanosoma_brucei_brucei_TREU927 | gene_product=nucleolar protein | transcript_product=nucleolar protein | location=Tb927_09_v5.1:531997-533736(-) | protein_length=579 | sequence_SO=chromosome | SO=protein_coding | is_pseudo=false	Tb927.9.2490	N/A	N/A	N/A	N/A	GO:0005737	cytoplasm	N/A	N/A	0	N-term:cytoplasm(reticulated) GO:0005737				49	4	4	66.5	7.6	7.6	66.546	0	5.8994	378770000	9	0	0	0	0	14309000	14524000	0	0	0
		0.70483	-0.7497	∞			0.616692	0.860334	∞	Succinate dehydrogenase assembly factor 2, mitochondrial	Tb927.6.2510:mRNA-p1	Tb927.6.2510:mRNA-p1	>Tb927.6.2510:mRNA-p1 | transcript=Tb927.6.2510:mRNA | gene=Tb927.6.2510 | organism=Trypanosoma_brucei_brucei_TREU927 | gene_product=Succinate dehydrogenase assembly factor 2, mitochondrial | transcript_product=Succinate dehydrogenase assembly factor 2, mitochondrial | location=Tb927_06_v5.1:762702-763142(+) | protein_length=146 | sequence_SO=chromosome | SO=protein_coding | is_pseudo=false	Tb927.6.2510	N/A	N/A	N/A	N/A	GO:0097014;GO:0005737;GO:0020023;GO:0005739;GO:0031981	ciliary plasm;cytoplasm;kinetoplast;mitochondrion;nuclear lumen	N/A	N/A	0	N-term:cytoplasm, flagellar cytoplasm, nuclear lumen GO:0005737 GO:0097014 GO:0031981 GO:0005739 GO:0020023;C-term:mitochondrion, kinetoplast(region, strong) GO:0005737 GO:0097014 GO:0031981 GO:0005739 GO:0020023	1.6181	184	0.694301	3	3	3	24.7	24.7	24.7	16.92	0	15.477	162420000	6	0	0	0	0	0	0	0	0	23994000
		0.259521	-0.583701	1.14292			2.08107	0.859133	2.53856	40S ribosomal protein S8, putative	Tb927.10.7710:mRNA-p1	Tb927.10.7710:mRNA-p1	>Tb927.10.7710:mRNA-p1 | transcript=Tb927.10.7710:mRNA | gene=Tb927.10.7710 | organism=Trypanosoma_brucei_brucei_TREU927 | gene_product=40S ribosomal protein S8, putative | transcript_product=40S ribosomal protein S8, putative | location=Tb927_10_v5.1:1941177-1941959(-) | protein_length=260 | sequence_SO=chromosome | SO=protein_coding | is_pseudo=false	Tb927.10.7710	N/A	N/A	N/A	N/A	GO:0005840	ribosome	GO:0003735	structural constituent of ribosome	0	C-term:nucleolus GO:0005730;N-term:nucleolus GO:0005730				5	5	5	19.2	19.2	19.2	29.838	0	13.622	548640000	17	0	17089000	20925000	0	22192000	21255000	27644000	32242000	36615000
		0.843071	0.381933	1.29687			1.8375	0.858066	1.80319	40S ribosomal protein S12	Tb927.11.4290:mRNA-p1	Tb927.11.4290:mRNA-p1	>Tb927.11.4290:mRNA-p1 | transcript=Tb927.11.4290:mRNA | gene=Tb927.11.4290 | organism=Trypanosoma_brucei_brucei_TREU927 | gene_product=40S ribosomal protein S12 | transcript_product=40S ribosomal protein S12 | location=Tb927_11_v5.1:1253083-1253517(-) | protein_length=144 | sequence_SO=chromosome | SO=protein_coding | is_pseudo=false	Tb927.11.4290	N/A	N/A	N/A	N/A	GO:0097014;GO:0005737;GO:0005840	ciliary plasm;cytoplasm;ribosome	GO:0003735	structural constituent of ribosome	0	C-term:cytoplasm GO:0005737;N-term:cytoplasm(patchy) GO:0005737				6	6	6	55.6	55.6	55.6	15.869	0	32.013	2182900000	19	77018000	53066000	57683000	67319000	91566000	84625000	94319000	127620000	116640000
		0.564237	0.234233	1.17504			1.70576	0.8528	1.82019	DNA polymerase alpha/epsilon subunit B, putative	Tb927.11.14890:mRNA-p1	Tb927.11.14890:mRNA-p1	>Tb927.11.14890:mRNA-p1 | transcript=Tb927.11.14890:mRNA | gene=Tb927.11.14890 | organism=Trypanosoma_brucei_brucei_TREU927 | gene_product=DNA polymerase alpha/epsilon subunit B, putative | transcript_product=DNA polymerase alpha/epsilon subunit B, putative | location=Tb927_11_v5.1:3953252-3955198(-) | protein_length=648 | sequence_SO=chromosome | SO=protein_coding | is_pseudo=false	Tb927.11.14890	N/A	N/A	GO:0003677;GO:0003887	DNA binding;DNA-directed DNA polymerase activity	GO:0005737;GO:0005654	cytoplasm;nucleoplasm	N/A	N/A	0	N-term:nucleoplasm, cytoplasm(points) GO:0005654 GO:0005737 GO:0140525;C-term:nucleoplasm, mitochondrion(				8	8	8	20.5	20.5	20.5	72.319	0	37.356	4886200000	21	177250000	137340000	131930000	201620000	174500000	148560000	244840000	225950000	341960000
		0.609095	-1.12797	∞			0.374565	0.8507	∞	hypothetical protein, conserved	Tb927.11.13850:mRNA-p1	Tb927.11.13850:mRNA-p1	>Tb927.11.13850:mRNA-p1 | transcript=Tb927.11.13850:mRNA | gene=Tb927.11.13850 | organism=Trypanosoma_brucei_brucei_TREU927 | gene_product=hypothetical protein, conserved | transcript_product=hypothetical protein, conserved | location=Tb927_11_v5.1:3683906-3684877(+) | protein_length=323 | sequence_SO=chromosome | SO=protein_coding | is_pseudo=false	Tb927.11.13850	N/A	N/A	GO:0005515	protein binding	GO:0005737	cytoplasm	N/A	N/A	0	N-term:cytoplasm GO:0005737;C-term:cytoplasm(patchy) GO:0005737				3	3	3	11.1	11.1	11.1	36.339	0	5.3739	210310000	2	0	0	0	0	0	0	0	0	25726000
		0.0284501	0.0588328	1.00283			0.739753	0.850067	1.89686	hypothetical protein	Tb927.10.7770:mRNA-p1	Tb927.10.7770:mRNA-p1	>Tb927.10.7770:mRNA-p1 | transcript=Tb927.10.7770:mRNA | gene=Tb927.10.7770 | organism=Trypanosoma_brucei_brucei_TREU927 | gene_product=hypothetical protein | transcript_product=hypothetical protein | location=Tb927_10_v5.1:1951270-1951962(-) | protein_length=230 | sequence_SO=chromosome | SO=protein_coding | is_pseudo=false	Tb927.10.7770	N/A	N/A	N/A	N/A	GO:0005739	mitochondrion	N/A	N/A	0	N-term:axoneme(proximal) GO:0005930				3	3	3	23	23	23	25.759	0	57.28	592020000	10	33179000	24692000	0	31480000	26555000	0	40101000	31819000	37853000
		1.33975	2.25833	∞			0.698861	0.849434	∞	Simiate family protein, putative	Tb927.4.1520:mRNA-p1	Tb927.4.1520:mRNA-p1	>Tb927.4.1520:mRNA-p1 | transcript=Tb927.4.1520:mRNA | gene=Tb927.4.1520 | organism=Trypanosoma_brucei_brucei_TREU927 | gene_product=Pestivirus Npro endopeptidase C53, putative | transcript_product=Pestivirus Npro endopeptidase C53, putative | location=Tb927_04_v5.1:392499-393092(-) | protein_length=197 | sequence_SO=chromosome | SO=protein_coding | is_pseudo=false	Tb927.4.1520	N/A	N/A	N/A	N/A	GO:0005737;GO:0005654	cytoplasm;nucleoplasm	N/A	N/A	0	C-term:nuclear lumen GO:0005730 GO:0005737 GO:0031981;N-term:nucleolus(peripheral, points), cytoplasm(points) GO:0005730 GO:0005737 GO:0031981	2.1205	22.1	1.0844	5	5	5	37.6	37.6	37.6	21.129	0	75.841	353150000	12	0	0	0	35157000	0	0	0	0	0
		0.383237	1.00057	1.40429			0.264079	0.845999	1.32526	D-Tyr-tRNA(Tyr) deacylase, putative	Tb927.4.1380:mRNA-p1	Tb927.4.1380:mRNA-p1	>Tb927.4.1380:mRNA-p1 | transcript=Tb927.4.1380:mRNA | gene=Tb927.4.1380 | organism=Trypanosoma_brucei_brucei_TREU927 | gene_product=D-Tyr-tRNA(Tyr) deacylase, putative | transcript_product=D-Tyr-tRNA(Tyr) deacylase, putative | location=Tb927_04_v5.1:358693-359220(-) | protein_length=175 | sequence_SO=chromosome | SO=protein_coding | is_pseudo=false	Tb927.4.1380	GO:0005737	cytoplasm	GO:0051499;GO:0002161	D-aminoacyl-tRNA deacylase activity;aminoacyl-tRNA editing activity	GO:0097014;GO:0005737;GO:0031981	ciliary plasm;cytoplasm;nuclear lumen	N/A	N/A	0	N-term:cytoplasm, flagellar cytoplasm, nuclear lumen GO:0005737 GO:0097014 GO:0031981;C-term:endocytic(weak), cytoplasm(weak) GO:0005737 GO:0097014 GO:0031981	3.3824	35.4	1.75805	6	6	6	53.1	53.1	53.1	18.536	0	82.558	658100000	16	24117000	0	33347000	26419000	30565000	23712000	0	38923000	37232000
		1.44011	0.429667	1.35503			3.60992	0.841765	1.79075	Chaperone protein DnaJ 2	Tb927.2.5160:mRNA-p1	Tb927.2.5160:mRNA-p1	>Tb927.2.5160:mRNA-p1 | transcript=Tb927.2.5160:mRNA | gene=Tb927.2.5160 | organism=Trypanosoma_brucei_brucei_TREU927 | gene_product=chaperone protein DnaJ, putative | transcript_product=chaperone protein DnaJ, putative | location=Tb927_02_v5.1:910854-912056(+) | protein_length=400 | sequence_SO=chromosome | SO=protein_coding | is_pseudo=false	Tb927.2.5160	N/A	N/A	GO:0031072;GO:0051082	heat shock protein binding;unfolded protein binding	GO:0097014;GO:0005737;GO:0005829	ciliary plasm;cytoplasm;cytosol	GO:0051087;GO:0032403;GO:0051082	chaperone binding;protein complex binding;unfolded protein binding	0	N-term:cytoplasm(points), endocytic GO:0005737 GO:0030133 GO:0097014 GO:0005654;C-term:cytoplasm, flagellar cytoplasm, nucleoplasm GO:0005737 GO:0030133 GO:0097014 GO:0005654	0.63986	33.4	-0.644172	38	38	38	80	80	80	44.327	0	323.31	167500000000	593	3161499904	3055899904	3480199936	3657499904	4608099840	4874899968	5613499904	6100100096	5652400128
		0.221467	0.426466	1.26696			0.513886	0.839199	1.64782	Endonuclease/Exonuclease/phosphatase family, putative	Tb927.4.2430:mRNA-p1	Tb927.4.2430:mRNA-p1	>Tb927.4.2430:mRNA-p1 | transcript=Tb927.4.2430:mRNA | gene=Tb927.4.2430 | organism=Trypanosoma_brucei_brucei_TREU927 | gene_product=Endonuclease/Exonuclease/phosphatase family, putative | transcript_product=Endonuclease/Exonuclease/phosphatase family, putative | location=Tb927_04_v5.1:631854-633818(+) | protein_length=654 | sequence_SO=chromosome | SO=protein_coding | is_pseudo=false	Tb927.4.2430	N/A	N/A	N/A	N/A	GO:0005737	cytoplasm	N/A	N/A	0		2.4407	50.6	1.28729	8	8	8	15.9	15.9	15.9	72.371	0	30.744	707820000	17	19839000	22846000	0	22241000	19271000	12568000	23556000	20625000	26156000
		0.250863	-0.2519	∞			1.30986	0.837967	∞	hypothetical protein, conserved	Tb927.4.3010:mRNA-p1;Tb11.v5.0966	Tb927.4.3010:mRNA-p1;Tb11.v5.0966	>Tb927.4.3010:mRNA-p1 | transcript=Tb927.4.3010:mRNA | gene=Tb927.4.3010 | organism=Trypanosoma_brucei_brucei_TREU927 | gene_product=hypothetical protein, conserved | transcript_product=hypothetical protein, conserved | location=Tb927_04_v5.1:797540-798154(+) | protein_length=204 | sequence_SO=chromosome | SO=protein_coding | is_pseudo=false;>Tb11.v5.0966 | transcript=Tb11.v5.0966.1 | gene=Tb11.v…	Tb927.4.3010;Tb11.v5.0966	N/A	N/A	N/A	N/A	GO:0005739	mitochondrion	N/A	N/A	1	C-term:mitochondrion GO:0005739				1	1	1	9.3	9.3	9.3	24.33	0.0078574	1.6888	16211000	3	0	0	0	3966500	0	0	0	0	0
		0.37938	0.4083	∞			0.51037	0.835467	∞	hypothetical protein, conserved	Tb927.1.3860:mRNA-p1	Tb927.1.3860:mRNA-p1	>Tb927.1.3860:mRNA-p1 | transcript=Tb927.1.3860:mRNA | gene=Tb927.1.3860 | organism=Trypanosoma_brucei_brucei_TREU927 | gene_product=hypothetical protein, conserved | transcript_product=hypothetical protein, conserved | location=Tb927_01_v5.1:822570-826118(+) | protein_length=1182 | sequence_SO=chromosome | SO=protein_coding | is_pseudo=false	Tb927.1.3860	N/A	N/A	GO:0005515	protein binding	N/A	N/A	N/A	N/A	0					5	5	5	7.3	7.3	7.3	131.44	0	3.6329	33101000	6	0	0	0	0	2760500	0	0	0	0
		1.06504	-0.9007	∞			0.551325	0.834667	∞	LSU ribosomal protein, mitochondrial, putative	Tb927.5.4120:mRNA-p1	Tb927.5.4120:mRNA-p1	>Tb927.5.4120:mRNA-p1 | transcript=Tb927.5.4120:mRNA | gene=Tb927.5.4120 | organism=Trypanosoma_brucei_brucei_TREU927 | gene_product=LSU ribosomal protein, mitochondrial, putative | transcript_product=LSU ribosomal protein, mitochondrial, putative | location=Tb927_05_v5.1:1318166-1318741(-) | protein_length=191 | sequence_SO=chromosome | SO=protein_coding | is_pseudo=false	Tb927.5.4120	N/A	N/A	N/A	N/A	GO:0005737;GO:0005762;GO:0005739	cytoplasm;mitochondrial large ribosomal subunit;mitochondrion	N/A	N/A	0	N-term:cytoplasm(weak, points, 100%), cytoplasm(strong,;C-term:mitochondrion GO:0005739				3	3	3	17.8	17.8	17.8	22.32	0	19.251	306590000	3	0	0	0	0	0	0	0	0	22480000
		0.0717144	0.187066	1.02533			0.478391	0.829334	1.65653	hypothetical protein, conserved	Tb927.9.5000:mRNA-p1	Tb927.9.5000:mRNA-p1	>Tb927.9.5000:mRNA-p1 | transcript=Tb927.9.5000:mRNA | gene=Tb927.9.5000 | organism=Trypanosoma_brucei_brucei_TREU927 | gene_product=hypothetical protein, conserved | transcript_product=hypothetical protein, conserved | location=Tb927_09_v5.1:900605-901429(+) | protein_length=274 | sequence_SO=chromosome | SO=protein_coding | is_pseudo=false	Tb927.9.5000	N/A	N/A	N/A	N/A	GO:0097014;GO:0005737;GO:0020023;GO:0005739;GO:0031981	ciliary plasm;cytoplasm;kinetoplast;mitochondrion;nuclear lumen	N/A	N/A	0	N-term:cytoplasm(25%), flagellar cytoplasm(25%), nuclear lumen(25%), mitochondrion(75%), kinetoplast(region, 25%) GO:0005739;C-term:mitochondrion GO:0005739				5	5	5	29.9	29.9	29.9	31.326	0	9.8654	144410000	14	9210000	0	8515400	11164000	7010300	0	7132600	10191000	12039000
		1.06595	1.30283	∞			0.680555	0.828234	∞	kinesin, putative	Tb927.7.3000:mRNA-p1	Tb927.7.3000:mRNA-p1	>Tb927.7.3000:mRNA-p1 | transcript=Tb927.7.3000:mRNA | gene=Tb927.7.3000 | organism=Trypanosoma_brucei_brucei_TREU927 | gene_product=kinesin, putative | transcript_product=kinesin, putative | location=Tb927_07_v5.1:753395-757423(+) | protein_length=1342 | sequence_SO=chromosome | SO=protein_coding | is_pseudo=false	Tb927.7.3000	N/A	N/A	GO:0005524;GO:0008017;GO:0003777	ATP binding;microtubule binding;microtubule motor activity	GO:0036064;GO:0020016;GO:0005737;GO:0005875	ciliary basal body;ciliary pocket;cytoplasm;microtubule associated complex	GO:0003774	motor activity	0	C-term:basal body(region) GO:0005737 GO:0036064;N-term:cytoplasm(reticulated, points) GO:0005737 GO:0036064				10	10	10	11	11	11	151.33	0	22.687	116470000	13	0	0	0	0	7692700	0	7770800	0	0
		0.449552	0.763767	∞			0.449248	0.828166	∞	cdc2-related kinase 2	Tb927.7.7360:mRNA-p1	Tb927.7.7360:mRNA-p1	>Tb927.7.7360:mRNA-p1 | transcript=Tb927.7.7360:mRNA | gene=Tb927.7.7360 | organism=Trypanosoma_brucei_brucei_TREU927 | gene_product=cdc2-related kinase 2 | transcript_product=cdc2-related kinase 2 | location=Tb927_07_v5.1:2120947-2121984(-) | protein_length=345 | sequence_SO=chromosome | SO=protein_coding | is_pseudo=false	Tb927.7.7360	N/A	N/A	GO:0005524;GO:0004672	ATP binding;protein kinase activity	GO:0005739	mitochondrion	GO:0005524;GO:0004674	ATP binding;protein serine/threonine kinase activity	0	N-term:cytoplasm, flagellar cytoplasm GO:0005737 GO:0097014 GO:0005929 GO:0030133;C-term:cytoplasm, flagellum, endocytic GO:0005737 GO:0097014 GO:0005929 GO:0030133	1.8508	59.3	0.888149	4	3	3	11.9	9.6	9.6	39.238	0.0054117	1.8673	101450000	2	0	0	0	0	0	0	0	7269400	0
		0.420692	0.811267	1.50454			0.429228	0.821367	1.51027	hypothetical protein, conserved	Tb927.9.9260:mRNA-p1	Tb927.9.9260:mRNA-p1	>Tb927.9.9260:mRNA-p1 | transcript=Tb927.9.9260:mRNA | gene=Tb927.9.9260 | organism=Trypanosoma_brucei_brucei_TREU927 | gene_product=hypothetical protein, conserved | transcript_product=hypothetical protein, conserved | location=Tb927_09_v5.1:1473251-1473745(-) | protein_length=164 | sequence_SO=chromosome | SO=protein_coding | is_pseudo=false	Tb927.9.9260	N/A	N/A	N/A	N/A	N/A	N/A	N/A	N/A	0	C-term:cytoplasm(points, strong), cytoplasm, cell tip(posterior) GO:0005737 GO:0051286;N-term:cytoplasm, cytoplasm(points, strong), cell tip(posterior) GO:0005737 GO:0051286				2	2	2	13.4	13.4	13.4	18.806	0	8.6958	987840000	17	37389000	0	44140000	46991000	39921000	35752000	45054000	37064000	41013000
		1.58814	0.543067	1.45292			2.12013	0.820367	1.76273	60S ribosomal protein L23, putative;60S ribosomal protein L23, putative	Tb927.9.11410:mRNA-p1;Tb927.9.11380:mRNA-p1	Tb927.9.11410:mRNA-p1;Tb927.9.11380:mRNA-p1	>Tb927.9.11380:mRNA-p1 | transcript=Tb927.9.11380:mRNA | gene=Tb927.9.11380 | organism=Trypanosoma_brucei_brucei_TREU927 | gene_product=60S ribosomal protein L23, putative | transcript_product=60S ribosomal protein L23, putative | location=Tb927_09_v5.1:1788564-1788983(+) | protein_length=139 | sequence_SO=chromosome | SO=protein_coding | is_pseudo=false;>Tb927.9.11410:mRNA-p1 | transcript=Tb927.…	Tb927.9.11380;Tb927.9.11410	GO:0005840;GO:0005840	ribosome;ribosome	GO:0003735;GO:0003735	structural constituent of ribosome;structural constituent of ribosome	GO:0005737;GO:0005840;GO:0005840	cytoplasm;ribosome;ribosome	GO:0003735;GO:0003735	structural constituent of ribosome;structural constituent of ribosome	0;0	C-term:cytoplasm(points), nucleolus GO:0005737 GO:0005730;N-term:nucleolus(strong), cytoplasm(patchy) GO:0005730 GO:0005737				19	19	19	87.1	87.1	87.1	14.962	0	323.31	191310000000	372	4681699840	5236899840	6278099968	6939800064	7832200192	8760500224	8167199744	9891200000	10492000256
		0.0725986	0.2306	∞			0.475927	0.82	∞	hypothetical protein, conserved	Tb927.11.13760:mRNA-p1	Tb927.11.13760:mRNA-p1	>Tb927.11.13760:mRNA-p1 | transcript=Tb927.11.13760:mRNA | gene=Tb927.11.13760 | organism=Trypanosoma_brucei_brucei_TREU927 | gene_product=hypothetical protein, conserved | transcript_product=hypothetical protein, conserved | location=Tb927_11_v5.1:3670418-3671203(+) | protein_length=261 | sequence_SO=chromosome | SO=protein_coding | is_pseudo=false	Tb927.11.13760	N/A	N/A	N/A	N/A	GO:0005739	mitochondrion	N/A	N/A	0	C-term:paraflagellar rod, cytoplasm(reticulated, points) GO:0097740 GO:0005737;N-term:paraflagellar rod, cytoplasm(weak), endocytic(weak) GO:0097740 GO:0005737				1	1	1	5.7	5.7	5.7	29.979	0	22.666	163420000	4	0	0	0	0	0	0	0	0	19782000
		0.0313938	0.0887337	∞			0.67955	0.817067	∞	Cardiolipin-dependent protein 25kDa	Tb927.8.2300:mRNA-p1	Tb927.8.2300:mRNA-p1	>Tb927.8.2300:mRNA-p1 | transcript=Tb927.8.2300:mRNA | gene=Tb927.8.2300 | organism=Trypanosoma_brucei_brucei_TREU927 | gene_product=hypothetical protein, conserved | transcript_product=hypothetical protein, conserved | location=Tb927_08_v5.1:698275-698940(+) | protein_length=221 | sequence_SO=chromosome | SO=protein_coding | is_pseudo=false	Tb927.8.2300	N/A	N/A	N/A	N/A	GO:0005737;GO:0005743;GO:0005739	cytoplasm;mitochondrial inner membrane;mitochondrion	N/A	N/A	1	N-term:cytoplasm(reticulated) GO:0005737 GO:0005739;C-term:mitochondrion(points), mitochondrion GO:0005737 GO:0005739	4.5945	53	2.19991	2	2	2	12.7	12.7	12.7	25.468	0	9.3072	259730000	6	0	0	0	0	0	0	14805000	0	0
		0.242294	0.4018	1.55199			0.672949	0.816767	1.94344	NADH dehydrogenase [ubiquinone] flavoprotein 2, mitochondrial	Tb927.7.6350:mRNA-p1	Tb927.7.6350:mRNA-p1	>Tb927.7.6350:mRNA-p1 | transcript=Tb927.7.6350:mRNA | gene=Tb927.7.6350 | organism=Trypanosoma_brucei_brucei_TREU927 | gene_product=NADH dehydrogenase [ubiquinone] flavoprotein 2, mitochondrial | transcript_product=NADH dehydrogenase [ubiquinone] flavoprotein 2, mitochondrial | location=Tb927_07_v5.1:1725859-1726680(-) | protein_length=273 | sequence_SO=chromosome | SO=protein_coding | is_pseudo…	Tb927.7.6350	N/A	N/A	GO:0016491	oxidoreductase activity	GO:0030964;GO:0005739	NADH dehydrogenase complex;mitochondrion	N/A	N/A	0	C-term:cytoplasm(weak, reticulated)	6.9794	188.2	2.8031	4	4	4	26	26	26	30.925	0	39.572	344710000	14	16780000	10624000	0	23102000	10938000	8490600	24367000	14528000	14363000
		0.158613	-0.3847	∞			0.495088	0.8162	∞	5-methyltetrahydropteroyltriglutamate-homocysteine S-methyltransferase, putative	Tb927.8.2610:mRNA-p1	Tb927.8.2610:mRNA-p1	>Tb927.8.2610:mRNA-p1 | transcript=Tb927.8.2610:mRNA | gene=Tb927.8.2610 | organism=Trypanosoma_brucei_brucei_TREU927 | gene_product=5-methyltetrahydropteroyltriglutamate-homocysteine S-methyltransferase, putative | transcript_product=5-methyltetrahydropteroyltriglutamate-homocysteine S-methyltransferase, putative | location=Tb927_08_v5.1:767681-770026(+) | protein_length=781 | sequence_SO=chromo…	Tb927.8.2610	N/A	N/A	GO:0003871;GO:0008270	5-methyltetrahydropteroyltriglutamate-homocysteine S-methyltransferase activity;zinc ion binding	N/A	N/A	GO:0003871	5-methyltetrahydropteroyltriglutamate-homocysteine S-methyltransferase activity	0	N-term:cytoplasm(reticulated, weak) GO:0005739 GO:0020023;C-term:mitochondrion, kinetoplast(region) GO:0005739 GO:0020023				4	4	4	6.1	6.1	6.1	88.611	0	4.0342	79005000	4	0	0	0	0	6617800	4510100	0	0	0
		0.228542	0.378733	∞			0.326295	0.815133	∞	TPR repeat, putative	Tb927.10.6570:mRNA-p1;Tb11.v5.0809	Tb927.10.6570:mRNA-p1;Tb11.v5.0809	>Tb927.10.6570:mRNA-p1 | transcript=Tb927.10.6570:mRNA | gene=Tb927.10.6570 | organism=Trypanosoma_brucei_brucei_TREU927 | gene_product=TPR repeat, putative | transcript_product=TPR repeat, putative | location=Tb927_10_v5.1:1661863-1662825(+) | protein_length=320 | sequence_SO=chromosome | SO=protein_coding | is_pseudo=false;>Tb11.v5.0809 | transcript=Tb11.v5.0809.1 | gene=Tb11.v5.0809 | organism…	Tb927.10.6570;Tb11.v5.0809	N/A	N/A	GO:0005515	protein binding	GO:0097014;GO:0005737;GO:0005654	ciliary plasm;cytoplasm;nucleoplasm	N/A	N/A	0	C-term:nucleoplasm(strong), cytoplasm, flagellar cytoplasm, flagellum(distal) GO:0097740 GO:0005737 GO:0005654 GO:0097014 GO:0005929;N-term:paraflagellar rod(distal, strong), cytoplasm(points) GO:0097740 GO:0005737 GO:0005654 GO:0097014 GO:0005929				6	6	6	24.4	24.4	24.4	36.092	0	28.502	123360000	10	0	0	0	0	0	0	18608000	0	0
		0.291171	-0.4152	∞			0.615503	0.8149	∞	Dpy-30 motif containing protein, putative	Tb927.8.640:mRNA-p1	Tb927.8.640:mRNA-p1	>Tb927.8.640:mRNA-p1 | transcript=Tb927.8.640:mRNA | gene=Tb927.8.640 | organism=Trypanosoma_brucei_brucei_TREU927 | gene_product=Dpy-30 motif containing protein, putative | transcript_product=Dpy-30 motif containing protein, putative | location=Tb927_08_v5.1:178808-179149(-) | protein_length=113 | sequence_SO=chromosome | SO=protein_coding | is_pseudo=false	Tb927.8.640	N/A	N/A	N/A	N/A	N/A	N/A	N/A	N/A	0	C-term:axoneme(strong), cytoplasm GO:0005930 GO:0005737	0.83032	26.7	-0.268261	2	2	2	35.4	35.4	35.4	12.203	0	22.689	87056000	4	0	0	0	0	0	4166900	0	0	0
		0.478494	0.714933	∞			0.57258	0.814766	∞	hypothetical protein, conserved	Tb927.8.2150:mRNA-p1	Tb927.8.2150:mRNA-p1	>Tb927.8.2150:mRNA-p1 | transcript=Tb927.8.2150:mRNA | gene=Tb927.8.2150 | organism=Trypanosoma_brucei_brucei_TREU927 | gene_product=hypothetical protein, conserved | transcript_product=hypothetical protein, conserved | location=Tb927_08_v5.1:666462-666827(+) | protein_length=121 | sequence_SO=chromosome | SO=protein_coding | is_pseudo=false	Tb927.8.2150	N/A	N/A	N/A	N/A	N/A	N/A	N/A	N/A	0	N-term:nuclear lumen GO:0031981 GO:0005654;C-term:nucleoplasm GO:0031981 GO:0005654	1.0145	15.4	0.0207689	2	2	2	28.1	28.1	28.1	13.573	0	22.471	120600000	9	0	0	0	11789000	0	0	12965000	0	0
		0.275663	0.620333	∞			0.545018	0.814133	∞	FAD dependent oxidoreductase, putative	Tb927.10.9140:mRNA-p1	Tb927.10.9140:mRNA-p1	>Tb927.10.9140:mRNA-p1 | transcript=Tb927.10.9140:mRNA | gene=Tb927.10.9140 | organism=Trypanosoma_brucei_brucei_TREU927 | gene_product=FAD dependent oxidoreductase, putative | transcript_product=FAD dependent oxidoreductase, putative | location=Tb927_10_v5.1:2264622-2266556(+) | protein_length=644 | sequence_SO=chromosome | SO=protein_coding | is_pseudo=false	Tb927.10.9140	N/A	N/A	GO:0016491	oxidoreductase activity	GO:0005737;GO:0005741;GO:0005739	cytoplasm;mitochondrial outer membrane;mitochondrion	N/A	N/A	0	N-term:cytoplasm GO:0005737 GO:0005739;C-term:mitochondrion GO:0005737 GO:0005739				4	4	4	12.6	12.6	12.6	71.858	0	8.3842	267790000	4	0	0	0	0	0	22619000	0	0	0
		0.589825	-0.737134	∞			0.959467	0.808867	∞	TFIIH basal transcription factor subunit	Tb927.10.5210:mRNA-p1;Tb11.v5.0236	Tb927.10.5210:mRNA-p1;Tb11.v5.0236	>Tb927.10.5210:mRNA-p1 | transcript=Tb927.10.5210:mRNA | gene=Tb927.10.5210 | organism=Trypanosoma_brucei_brucei_TREU927 | gene_product=TFIIH basal transcription factor subunit | transcript_product=TFIIH basal transcription factor subunit | location=Tb927_10_v5.1:1290964-1292466(+) | protein_length=500 | sequence_SO=chromosome | SO=protein_coding | is_pseudo=false;>Tb11.v5.0236 | transcript=Tb11.…	Tb927.10.5210;Tb11.v5.0236	GO:0005634;GO:0000439	nucleus;transcription factor TFIIH core complex	GO:0001671	ATPase activator activity	GO:0005654;GO:0005634	nucleoplasm;nucleus	GO:0003700	DNA-binding transcription factor activity	0	N-term:nucleoplasm(points) GO:0005654;C-term:nucleoplasm, cytoplasm(weak) GO:0005654				4	4	4	11	11	11	55.956	0	11.309	141120000	4	0	0	0	0	0	4623200	0	0	0
		0.0579689	-0.0850671	∞			1.60078	0.807833	∞	GPI-GlcNAc transferase complex, PIG-H component, putative	Tb927.5.3680:mRNA-p1	Tb927.5.3680:mRNA-p1	>Tb927.5.3680:mRNA-p1 | transcript=Tb927.5.3680:mRNA | gene=Tb927.5.3680 | organism=Trypanosoma_brucei_brucei_TREU927 | gene_product=GPI-GlcNAc transferase complex, PIG-H component, putative | transcript_product=GPI-GlcNAc transferase complex, PIG-H component, putative | location=Tb927_05_v5.1:1212409-1213179(+) | protein_length=256 | sequence_SO=chromosome | SO=protein_coding | is_pseudo=false	Tb927.5.3680	N/A	N/A	GO:0017176	phosphatidylinositol N-acetylglucosaminyltransferase activity	N/A	N/A	N/A	N/A	2	C-term:endoplasmic reticulum GO:0005783 GO:0005635;N-term:endoplasmic reticulum, nuclear envelope GO:0005783 GO:0005635				3	3	3	13.3	13.3	13.3	28.818	0	6.7055	98577000	3	0	0	0	0	0	0	0	0	12790000
		1.31346	1.9238	∞			0.689421	0.806867	∞	glutaminyl cyclase, putative	Tb927.7.6940:mRNA-p1	Tb927.7.6940:mRNA-p1	>Tb927.7.6940:mRNA-p1 | transcript=Tb927.7.6940:mRNA | gene=Tb927.7.6940 | organism=Trypanosoma_brucei_brucei_TREU927 | gene_product=glutaminyl cyclase, putative | transcript_product=glutaminyl cyclase, putative | location=Tb927_07_v5.1:1976842-1979085(-) | protein_length=747 | sequence_SO=chromosome | SO=protein_coding | is_pseudo=false	Tb927.7.6940	N/A	N/A	N/A	N/A	GO:0005739	mitochondrion	N/A	N/A	1	N-term:cytoplasm(points) GO:0005737 GO:0030133;C-term:cytoplasm(reticulated), endocytic GO:0005737 GO:0030133				3	3	3	5.5	5.5	5.5	84.09	0	15.385	209190000	3	0	0	0	0	23940000	14409000	0	0	0
		0.112604	0.296	∞			0.451365	0.804	∞	Cleavage stimulating factor 64, putative;Cleavage stimulating factor 64, putative	Tb927.8.8210:mRNA-p1;Tb927.4.4120:mRNA-p1	Tb927.8.8210:mRNA-p1;Tb927.4.4120:mRNA-p1	>Tb927.4.4120:mRNA-p1 | transcript=Tb927.4.4120:mRNA | gene=Tb927.4.4120 | organism=Trypanosoma_brucei_brucei_TREU927 | gene_product=Cleavage stimulating factor 64, putative | transcript_product=Cleavage stimulating factor 64, putative | location=Tb927_04_v5.1:1090113-1090511(-) | protein_length=132 | sequence_SO=chromosome | SO=protein_coding | is_pseudo=false;>Tb927.8.8210:mRNA-p1 | transcript=…	Tb927.4.4120;Tb927.8.8210	N/A;N/A	N/A;N/A	N/A;N/A	N/A;N/A	GO:0005654;GO:0005847;GO:0005654	nucleoplasm;mRNA cleavage and polyadenylation specificity factor complex;nucleoplasm	N/A;N/A	N/A;N/A	0;0	C-term:nucleoplasm GO:0005654;N-term:nucleoplasm(75%), cytoplasm(25%, weak) GO:0005654;N-term:nucleoplasm(75%), cytoplasm(weak, 25%) GO:0005654				3	3	3	39.4	39.4	39.4	14.697	0.0052305	1.9174	144800000	3	0	0	0	0	0	0	14257000	0	0
		0.0781604	0.1891	∞			0.576166	0.800833	∞		Tb927.9.2070.2:mRNA-p1;Tb927.9.2070.1:mRNA-p1	Tb927.9.2070.2:mRNA-p1	>Tb927.9.2070.2:mRNA-p1 | transcript=Tb927.9.2070.2:mRNA | gene=Tb927.9.2070 | organism=Trypanosoma_brucei_brucei_TREU927 | gene_product=hypothetical protein, conserved | transcript_product=hypothetical protein, conserved | location=Tb927_09_v5.1:464283-466529(-) | protein_length=748 | sequence_SO=chromosome | SO=protein_coding | is_pseudo=false	Tb927.9.2070.2														3	3	3	6.7	6.7	6.7	82.112	0	6.1168	94295000	8	0	0	0	10632000	0	0	0	0	11312000
		0.772094	1.4144	2.70007			0.284368	0.798066	1.98155	hypothetical protein, conserved	Tb927.4.790:mRNA-p1	Tb927.4.790:mRNA-p1	>Tb927.4.790:mRNA-p1 | transcript=Tb927.4.790:mRNA | gene=Tb927.4.790 | organism=Trypanosoma_brucei_brucei_TREU927 | gene_product=hypothetical protein, conserved | transcript_product=hypothetical protein, conserved | location=Tb927_04_v5.1:218135-218797(-) | protein_length=220 | sequence_SO=chromosome | SO=protein_coding | is_pseudo=false	Tb927.4.790	N/A	N/A	N/A	N/A	GO:0020016	ciliary pocket	N/A	N/A	0	C-term:microtubule quartet GO:0120260;N-term:microtubule quartet GO:0120260				7	7	7	52.7	52.7	52.7	25.447	0	54.302	680360000	18	0	0	38802000	42191000	28917000	33660000	0	35089000	41799000
		1.03098	1.23753	∞			0.522279	0.796433	∞	hypothetical protein, conserved	Tb927.4.4790:mRNA-p1	Tb927.4.4790:mRNA-p1	>Tb927.4.4790:mRNA-p1 | transcript=Tb927.4.4790:mRNA | gene=Tb927.4.4790 | organism=Trypanosoma_brucei_brucei_TREU927 | gene_product=hypothetical protein, conserved | transcript_product=hypothetical protein, conserved | location=Tb927_04_v5.1:1313454-1314140(-) | protein_length=228 | sequence_SO=chromosome | SO=protein_coding | is_pseudo=false	Tb927.4.4790	N/A	N/A	N/A	N/A	N/A	N/A	N/A	N/A	1	C-term:endocytic, cytoplasm(reticulated, weak) GO:0030133				4	4	4	33.3	33.3	33.3	25.244	0	9.2271	193260000	10	0	0	0	0	0	15602000	0	0	14688000
		3.03428	-2.05423	∞			0.261001	0.795833	∞	expression site-associated gene 3 (ESAG3), degenerate	Tb927.6.5490	Tb927.6.5490	>Tb927.6.5490 | transcript=Tb927.6.5490:pseudogenic_transcript | gene=Tb927.6.5490 | organism=Trypanosoma_brucei_brucei_TREU927 | gene_product=expression site-associated gene 3 (ESAG3), degenerate | transcript_product=expression site-associated gene 3 (ESAG3), degenerate | location=Tb927_06_v5.1:1524124-1525212(-) | protein_length=363 | sequence_SO=chromosome | SO=protein_coding | is_pseudo=true	Tb927.6.5490	N/A	N/A	N/A	N/A	N/A	N/A	N/A	N/A	1					4	1	1	5.8	2.8	2.8	40.006	0.000611	3.151	3744200000	16	0	0	0	0	0	0	0	0	86326000
		0.149754	0.265366	∞			0.694492	0.7952	∞	hypothetical protein, conserved	Tb927.11.6520:mRNA-p1	Tb927.11.6520:mRNA-p1	>Tb927.11.6520:mRNA-p1 | transcript=Tb927.11.6520:mRNA | gene=Tb927.11.6520 | organism=Trypanosoma_brucei_brucei_TREU927 | gene_product=hypothetical protein, conserved | transcript_product=hypothetical protein, conserved | location=Tb927_11_v5.1:1835558-1836103(-) | protein_length=181 | sequence_SO=chromosome | SO=protein_coding | is_pseudo=false	Tb927.11.6520	N/A	N/A	N/A	N/A	N/A	N/A	N/A	N/A	0	C-term:endocytic GO:0030133;N-term:endocytic(points) GO:0030133				3	3	3	17.1	17.1	17.1	19.988	0	6.7147	91921000	5	0	0	0	0	0	0	0	9936000	0
		0.59713	0.8333	∞			0.473011	0.7923	∞	cytochrome b5-like Heme/Steroid binding domain containing protein, putative	Tb927.7.520:mRNA-p1	Tb927.7.520:mRNA-p1	>Tb927.7.520:mRNA-p1 | transcript=Tb927.7.520:mRNA | gene=Tb927.7.520 | organism=Trypanosoma_brucei_brucei_TREU927 | gene_product=cytochrome b5-like Heme/Steroid binding domain containing protein, putative | transcript_product=cytochrome b5-like Heme/Steroid binding domain containing protein, putative | location=Tb927_07_v5.1:102082-102630(-) | protein_length=182 | sequence_SO=chromosome | SO=pro…	Tb927.7.520	N/A	N/A	N/A	N/A	N/A	N/A	N/A	N/A	0	N-term:cytoplasm, flagellar cytoplasm(weak) GO:0005737				3	3	3	16.5	16.5	16.5	20.761	0	5.3107	69707000	2	0	0	0	0	6255900	0	0	0	0
		0.192284	0.417	∞			0.768303	0.791433	∞	PIG-P, putative	Tb927.10.10110:mRNA-p1	Tb927.10.10110:mRNA-p1	>Tb927.10.10110:mRNA-p1 | transcript=Tb927.10.10110:mRNA | gene=Tb927.10.10110 | organism=Trypanosoma_brucei_brucei_TREU927 | gene_product=PIG-P, putative | transcript_product=PIG-P, putative | location=Tb927_10_v5.1:2492263-2492709(+) | protein_length=148 | sequence_SO=chromosome | SO=protein_coding | is_pseudo=false	Tb927.10.10110	N/A	N/A	GO:0017176	phosphatidylinositol N-acetylglucosaminyltransferase activity	GO:0005783;GO:0005739	endoplasmic reticulum;mitochondrion	N/A	N/A	2	N-term:endoplasmic reticulum(75%), cytoplasm(25%), flagellar cytoplasm(25%), nuclear lumen(25%) GO:0005783 GO:0005635;C-term:endoplasmic reticulum, nuclear envelope GO:0005783 GO:0005635				1	1	1	18.2	18.2	18.2	16.504	0.0042927	2.1006	33865000	2	0	0	0	0	0	0	0	0	5076500
		0.958105	2.06113	∞			0.427799	0.789534	∞	hypothetical protein, conserved	Tb927.9.8650:mRNA-p1	Tb927.9.8650:mRNA-p1	>Tb927.9.8650:mRNA-p1 | transcript=Tb927.9.8650:mRNA | gene=Tb927.9.8650 | organism=Trypanosoma_brucei_brucei_TREU927 | gene_product=hypothetical protein, conserved | transcript_product=hypothetical protein, conserved | location=Tb927_09_v5.1:1396770-1397075(-) | protein_length=101 | sequence_SO=chromosome | SO=protein_coding | is_pseudo=false	Tb927.9.8650	N/A	N/A	N/A	N/A	N/A	N/A	N/A	N/A	0	N-term:flagellum attachment zone, cytoplasm(weak), flagellum(weak) GO:0120119				2	2	2	26.7	26.7	26.7	12.292	0.00041093	3.4827	490420000	3	0	0	0	0	0	43699000	0	0	0
		0.431657	-0.5044	∞			0.538779	0.789333	∞	Cap-specific mRNA (nucleoside-2'-O-)-methyltransferase	Tb927.11.4890:mRNA-p1	Tb927.11.4890:mRNA-p1	>Tb927.11.4890:mRNA-p1 | transcript=Tb927.11.4890:mRNA | gene=Tb927.11.4890 | organism=Trypanosoma_brucei_brucei_TREU927 | gene_product=Cap-specific mRNA (nucleoside-2'-O-)-methyltransferase | transcript_product=Cap-specific mRNA (nucleoside-2'-O-)-methyltransferase | location=Tb927_11_v5.1:1398496-1399749(+) | protein_length=417 | sequence_SO=chromosome | SO=protein_coding | is_pseudo=false	Tb927.11.4890	N/A	N/A	GO:0004483	mRNA (nucleoside-2'-O-)-methyltransferase activity	GO:0031981	nuclear lumen	N/A	N/A	0	N-term:nuclear lumen GO:0031981				6	6	6	16.3	16.3	16.3	47.523	0	7.018	299120000	10	0	0	0	0	0	0	8243500	19007000	0
		1.46162	0.397834	1.32117			1.46769	0.788166	1.77002		Tb11.02.5090b;Tb11.02.5090	Tb11.02.5090b;Tb11.02.5090	>Tb11.02.5090 | transcript=Tb11.02.5090.1 | gene=Tb11.02.5090 | organism=Trypanosoma_brucei_brucei_TREU927 | gene_product=proliferator-activated receptor-interacting protein (PRIP) interacting protein (PIMT), putative, pseudogene | transcript_product=proliferator-activated receptor-interacting protein (PRIP) interacting protein (PIMT), putative, pseudogene | location=Tb927_11_v5.1:2027812-2028567…	Tb11.02.5090;Tb11.02.5090b														8	8	8	44.2	44.2	44.2	27.851	0	12.253	499060000	17	16049000	16797000	18937000	25645000	22805000	19964000	29830000	22288000	39539000
		0.108932	0.257367	∞			0.343746	0.787834	∞	hypothetical protein, conserved	Tb927.11.9250:mRNA-p1	Tb927.11.9250:mRNA-p1	>Tb927.11.9250:mRNA-p1 | transcript=Tb927.11.9250:mRNA | gene=Tb927.11.9250 | organism=Trypanosoma_brucei_brucei_TREU927 | gene_product=hypothetical protein, conserved | transcript_product=hypothetical protein, conserved | location=Tb927_11_v5.1:2538854-2540278(+) | protein_length=474 | sequence_SO=chromosome | SO=protein_coding | is_pseudo=false	Tb927.11.9250	N/A	N/A	N/A	N/A	GO:0005737	cytoplasm	N/A	N/A	1	C-term:endocytic, cytoplasm(reticulated) GO:0030133 GO:0005737				3	3	3	11.2	11.2	11.2	51.131	0	6.4593	61525000	2	0	0	0	2868900	0	0	0	0	0
		2.08054	2.17233	∞			1.1332	0.7854	∞	calmodulin, putative	Tb927.11.3680:mRNA-p1	Tb927.11.3680:mRNA-p1	>Tb927.11.3680:mRNA-p1 | transcript=Tb927.11.3680:mRNA | gene=Tb927.11.3680 | organism=Trypanosoma_brucei_brucei_TREU927 | gene_product=calmodulin, putative | transcript_product=calmodulin, putative | location=Tb927_11_v5.1:1084194-1084664(+) | protein_length=156 | sequence_SO=chromosome | SO=protein_coding | is_pseudo=false	Tb927.11.3680	N/A	N/A	GO:0005509	calcium ion binding	GO:0005737	cytoplasm	GO:0005509	calcium ion binding	0	C-term:paraflagellar rod, cytoplasm GO:0097740 GO:0005737				5	5	5	35.3	35.3	35.3	17.675	0	9.9189	490290000	13	0	0	0	0	22069000	23001000	0	0	0
		0.227733	0.668467	1.2017			0.393275	0.785167	1.3352	adenylyl cyclase	Tb927.4.4410:mRNA-p1;Tb927.5.1450:mRNA-p1	Tb927.4.4410:mRNA-p1	>Tb927.4.4410:mRNA-p1 | transcript=Tb927.4.4410:mRNA | gene=Tb927.4.4410 | organism=Trypanosoma_brucei_brucei_TREU927 | gene_product=adenylyl cyclase | transcript_product=adenylyl cyclase | location=Tb927_04_v5.1:1168174-1171908(-) | protein_length=1244 | sequence_SO=chromosome | SO=protein_coding | is_pseudo=false	Tb927.4.4410	N/A	N/A	GO:0016849	phosphorus-oxygen lyase activity	GO:0016021	integral component of membrane	GO:0005524;GO:0004016	ATP binding;adenylate cyclase activity	1	N-term:cytoplasm(reticulated) GO:0005737				48	2	0	43.5	3.1	0	138.25	0.0065385	1.7525	13092000	5	0	0	1284600	0	0	1543700	1715200	0	0
		0.0482196	0.0334676	1.00771			1.62609	0.7828	1.68753	hypothetical protein, conserved	Tb927.6.630:mRNA-p1	Tb927.6.630:mRNA-p1	>Tb927.6.630:mRNA-p1 | transcript=Tb927.6.630:mRNA | gene=Tb927.6.630 | organism=Trypanosoma_brucei_brucei_TREU927 | gene_product=hypothetical protein, conserved | transcript_product=hypothetical protein, conserved | location=Tb927_06_v5.1:259370-261562(-) | protein_length=730 | sequence_SO=chromosome | SO=protein_coding | is_pseudo=false	Tb927.6.630	N/A	N/A	N/A	N/A	GO:0005634	nucleus	N/A	N/A	0	N-term:nucleolus GO:0005730;C-term:nucleolus(75%) GO:0005730	1.4734	36.7	0.559149	8	8	8	17	17	17	78.795	0	84.795	1820700000	22	45396000	70779000	46409000	46812000	61447000	55579000	85543000	100420000	88402000
		0.262651	-0.4565	∞			0.874729	0.7823	∞	Present in the outer mitochondrial membrane proteome 41	Tb927.8.5130:mRNA-p1	Tb927.8.5130:mRNA-p1	>Tb927.8.5130:mRNA-p1 | transcript=Tb927.8.5130:mRNA | gene=Tb927.8.5130 | organism=Trypanosoma_brucei_brucei_TREU927 | gene_product=Present in the outer mitochondrial membrane proteome 41 | transcript_product=Present in the outer mitochondrial membrane proteome 41 | location=Tb927_08_v5.1:1529691-1531424(+) | protein_length=577 | sequence_SO=chromosome | SO=protein_coding | is_pseudo=false	Tb927.8.5130	N/A	N/A	N/A	N/A	GO:0005741;GO:0005739	mitochondrial outer membrane;mitochondrion	N/A	N/A	0	C-term:mitochondrion GO:0005739				2	2	2	6.4	6.4	6.4	62.289	0	6.1672	28271000	5	0	2840600	0	0	0	0	0	0	0
		0.342703	0.1668	1.11976			2.06908	0.782167	1.70413	40S ribosomal protein S8, putative;40S ribosomal protein S8, putative	Tb927.8.6160:mRNA-p1;Tb927.8.6150:mRNA-p1	Tb927.8.6160:mRNA-p1;Tb927.8.6150:mRNA-p1	>Tb927.8.6150:mRNA-p1 | transcript=Tb927.8.6150:mRNA | gene=Tb927.8.6150 | organism=Trypanosoma_brucei_brucei_TREU927 | gene_product=40S ribosomal protein S8, putative | transcript_product=40S ribosomal protein S8, putative | location=Tb927_08_v5.1:1795601-1796263(+) | protein_length=220 | sequence_SO=chromosome | SO=protein_coding | is_pseudo=false;>Tb927.8.6160:mRNA-p1 | transcript=Tb927.8.6160…	Tb927.8.6150;Tb927.8.6160	GO:0005622;GO:0005840;GO:0005622;GO:0005840	intracellular;ribosome;intracellular;ribosome	GO:0003735;GO:0003735	structural constituent of ribosome;structural constituent of ribosome	GO:0005737;GO:0005737;GO:0005840	cytoplasm;cytoplasm;ribosome	GO:0003735;GO:0042301;GO:0003735	structural constituent of ribosome;phosphate ion binding;structural constituent of ribosome	0;0	N-term:nucleolus(strong), cytoplasm(patchy) GO:0005730 GO:0005737;C-term:cytoplasm GO:0005737 GO:0005730;N-term:cytoplasm(points), nucleolus GO:0005737 GO:0005730	1.1431	50.6	0.192952	16	16	16	54.1	54.1	54.1	24.937	0	254.94	149600000000	308	4714999808	4054700032	5807099904	5723299840	4496000000	6103199744	7732499968	8162200064	8946100224
		2.62629	0.405267	1.32362			3.64023	0.781667	1.71846	60S acidic ribosomal protein, putative	Tb927.9.5690:mRNA-p1	Tb927.9.5690:mRNA-p1	>Tb927.9.5690:mRNA-p1 | transcript=Tb927.9.5690:mRNA | gene=Tb927.9.5690 | organism=Trypanosoma_brucei_brucei_TREU927 | gene_product=60S acidic ribosomal protein, putative | transcript_product=60S acidic ribosomal protein, putative | location=Tb927_09_v5.1:976021-976362(+) | protein_length=113 | sequence_SO=chromosome | SO=protein_coding | is_pseudo=false	Tb927.9.5690	N/A	N/A	N/A	N/A	GO:0005737;GO:0005840	cytoplasm;ribosome	GO:0003735	structural constituent of ribosome	0	C-term:cytoplasm(patchy) GO:0005737				10	10	10	95.6	95.6	95.6	11.09	0	323.31	94546000000	253	2779699968	2783899904	3074599936	3727899904	3993999872	3711800064	4684199936	5056099840	5104099840
		0.528478	0.478067	1.35656			1.0787	0.781267	1.63987	NUC130/3NT domain/SDA1, putative	Tb927.5.2660:mRNA-p1	Tb927.5.2660:mRNA-p1	>Tb927.5.2660:mRNA-p1 | transcript=Tb927.5.2660:mRNA | gene=Tb927.5.2660 | organism=Trypanosoma_brucei_brucei_TREU927 | gene_product=NUC130/3NT domain/SDA1, putative | transcript_product=NUC130/3NT domain/SDA1, putative | location=Tb927_05_v5.1:905756-908338(+) | protein_length=860 | sequence_SO=chromosome | SO=protein_coding | is_pseudo=false	Tb927.5.2660	N/A	N/A	GO:0005488	binding	N/A	N/A	N/A	N/A	0	C-term:nucleolus(50%) GO:0005730	3.3873	17.6	1.76014	15	15	15	22.3	22.3	22.3	97.84	0	21.173	457250000	35	25084000	31556000	14532000	24300000	41212000	31037000	39378000	42170000	35165000
		0.195046	-0.304533	0.727539			0.797969	0.7804	2.83817	Iguana/Dzip1-like DAZ-interacting protein N-terminal, putative	Tb927.7.4330:mRNA-p1	Tb927.7.4330:mRNA-p1	>Tb927.7.4330:mRNA-p1 | transcript=Tb927.7.4330:mRNA | gene=Tb927.7.4330 | organism=Trypanosoma_brucei_brucei_TREU927 | gene_product=Iguana/Dzip1-like DAZ-interacting protein N-terminal, putative | transcript_product=Iguana/Dzip1-like DAZ-interacting protein N-terminal, putative | location=Tb927_07_v5.1:1146860-1149664(-) | protein_length=934 | sequence_SO=chromosome | SO=protein_coding | is_pseu…	Tb927.7.4330	N/A	N/A	GO:0003676	nucleic acid binding	GO:0097014;GO:0035869;GO:0005737;GO:0031981	ciliary plasm;ciliary transition zone;cytoplasm;nuclear lumen	GO:0008270	zinc ion binding	0	C-term:basal body(75%) GO:0005737 GO:0097014 GO:0031981 GO:0036064;N-term:cytoplasm(75%), basal body(25%, strong), pro-basal body(25%), flagellar cytoplasm(75%), nuclear lumen(75%) GO:0005737 GO:0097014 GO:0031981 GO:0036064				7	7	7	11.5	11.5	11.5	99.887	0	16.229	170930000	10	14002000	0	0	0	10187000	0	12224000	13735000	13781000
		0.33223	-0.895334	∞			0.53544	0.779833	∞	hypothetical protein, conserved	Tb11.v5.0717;Tb927.10.7890:mRNA-p1	Tb11.v5.0717;Tb927.10.7890:mRNA-p1	>Tb927.10.7890:mRNA-p1 | transcript=Tb927.10.7890:mRNA | gene=Tb927.10.7890 | organism=Trypanosoma_brucei_brucei_TREU927 | gene_product=hypothetical protein, conserved | transcript_product=hypothetical protein, conserved | location=Tb927_10_v5.1:1973000-1975189(-) | protein_length=729 | sequence_SO=chromosome | SO=protein_coding | is_pseudo=false;>Tb11.v5.0717 | transcript=Tb11.v5.0717.1 | gene=T…	Tb927.10.7890;Tb11.v5.0717	N/A	N/A	N/A	N/A	GO:0005737	cytoplasm	N/A	N/A	0	C-term:cytoplasm(points) GO:0005737;N-term:cytoplasm(weak, reticulated) GO:0005737				1	1	1	6	6	6	42.944	0.0041016	2.1342	16030000	2	0	0	0	0	0	603130	0	0	0
		0.359979	-0.363667	∞			0.723351	0.779767	∞		Tb927.1.530.2:mRNA-p1	Tb927.1.530.2:mRNA-p1	>Tb927.1.530.2:mRNA-p1 | transcript=Tb927.1.530.2:mRNA | gene=Tb927.1.530 | organism=Trypanosoma_brucei_brucei_TREU927 | gene_product=hypothetical protein, conserved | transcript_product=hypothetical protein, conserved | location=Tb927_01_v5.1:203196-204017(-) | protein_length=273 | sequence_SO=chromosome | SO=protein_coding | is_pseudo=false	Tb927.1.530.2														1	1	1	4.4	4.4	4.4	30.748	0.0063572	1.7838	25349000	2	0	0	0	0	4257900	0	0	0	0
		1.92644	1.03623	2.06013			1.95368	0.774734	1.69847	60S ribosomal protein L22, putative	Tb927.11.10160:mRNA-p1	Tb927.11.10160:mRNA-p1	>Tb927.11.10160:mRNA-p1 | transcript=Tb927.11.10160:mRNA | gene=Tb927.11.10160 | organism=Trypanosoma_brucei_brucei_TREU927 | gene_product=60S ribosomal protein L22, putative | transcript_product=60S ribosomal protein L22, putative | location=Tb927_11_v5.1:2720506-2720898(+) | protein_length=130 | sequence_SO=chromosome | SO=protein_coding | is_pseudo=false	Tb927.11.10160	GO:0005622;GO:0005840	intracellular;ribosome	GO:0003735	structural constituent of ribosome	GO:0005737;GO:0005840	cytoplasm;ribosome	GO:0003735	structural constituent of ribosome	0	N-term:cytoplasm(patchy) GO:0005737				9	9	3	56.9	56.9	13.8	15.259	0	102.51	18722000000	72	370500000	456520000	531110016	714819968	1013500032	1069600000	680099968	806950016	819689984
		0.697681	0.229966	1.16696			2.12284	0.773834	1.70248	Ecotin-like protein	Tb927.5.1730:mRNA-p1	Tb927.5.1730:mRNA-p1	>Tb927.5.1730:mRNA-p1 | transcript=Tb927.5.1730:mRNA | gene=Tb927.5.1730 | organism=Trypanosoma_brucei_brucei_TREU927 | gene_product=Ecotin-like protein | transcript_product=Ecotin-like protein | location=Tb927_05_v5.1:602593-603090(+) | protein_length=165 | sequence_SO=chromosome | SO=protein_coding | is_pseudo=false	Tb927.5.1730	N/A	N/A	N/A	N/A	N/A	N/A	N/A	N/A	0	C-term:paraflagellar rod GO:0097740;N-term:paraflagellar rod(strong, 75%, cell cycle dependent) GO:0097740	0.56325	24.2	-0.828153	15	15	15	76.4	76.4	76.4	19.342	0	323.31	18728000000	116	577110016	535720000	719980032	791889984	665619968	681310016	981689984	969230016	1169400064
		2.60952	0.730801	1.65918			2.95654	0.772034	1.7048	fatty acyl CoA synthetase 2	Tb927.9.4200:mRNA-p1	Tb927.9.4200:mRNA-p1	>Tb927.9.4200:mRNA-p1 | transcript=Tb927.9.4200:mRNA | gene=Tb927.9.4200 | organism=Trypanosoma_brucei_brucei_TREU927 | gene_product=fatty acyl CoA synthetase 2 | transcript_product=fatty acyl CoA synthetase 2 | location=Tb927_09_v5.1:794396-796522(+) | protein_length=708 | sequence_SO=chromosome | SO=protein_coding | is_pseudo=false	Tb927.9.4200	N/A	N/A	GO:0003824	catalytic activity	GO:0005783	endoplasmic reticulum	GO:0004321	fatty-acyl-CoA synthase activity	0	N-term:cytoplasm(25%), cytoplasm(reticulated, weak, 75%) GO:0005783;C-term:endoplasmic reticulum GO:0005783				44	25	25	54.4	37.3	37.3	79.586	0	323.31	18912000000	233	374400000	403809984	335590016	664140032	556979968	626880000	658870016	649489984	590449984
		0.505925	0.3517	1.63193			1.27958	0.770868	2.16816	Cullin binding, putative	Tb927.10.9090:mRNA-p1	Tb927.10.9090:mRNA-p1	>Tb927.10.9090:mRNA-p1 | transcript=Tb927.10.9090:mRNA | gene=Tb927.10.9090 | organism=Trypanosoma_brucei_brucei_TREU927 | gene_product=Cullin binding, putative | transcript_product=Cullin binding, putative | location=Tb927_10_v5.1:2254321-2255046(+) | protein_length=241 | sequence_SO=chromosome | SO=protein_coding | is_pseudo=false	Tb927.10.9090	N/A	N/A	N/A	N/A	GO:0097014;GO:0005737;GO:0031981	ciliary plasm;cytoplasm;nuclear lumen	N/A	N/A	0	C-term:cytoplasm(weak), flagellar cytoplasm(weak), nuclear lumen(weak) GO:0005737 GO:0097014 GO:0031981;N-term:cytoplasm, flagellar cytoplasm, nuclear lumen GO:0005737 GO:0097014 GO:0031981				5	5	5	30.7	30.7	30.7	27.804	0	25.481	332730000	19	11098000	0	12832000	16002000	12282000	10768000	19786000	14683000	17415000
		0.0593944	0.1886	1.29819			0.445382	0.770233	1.6209	Protein of unknown function (DUF3608), putative	Tb927.8.830:mRNA-p1	Tb927.8.830:mRNA-p1	>Tb927.8.830:mRNA-p1 | transcript=Tb927.8.830:mRNA | gene=Tb927.8.830 | organism=Trypanosoma_brucei_brucei_TREU927 | gene_product=Protein of unknown function (DUF3608), putative | transcript_product=Protein of unknown function (DUF3608), putative | location=Tb927_08_v5.1:237154-241713(-) | protein_length=1519 | sequence_SO=chromosome | SO=protein_coding | is_pseudo=false	Tb927.8.830	N/A	N/A	N/A	N/A	N/A	N/A	N/A	N/A	0	N-term:cytoplasm(weak), endocytic GO:0030133;C-term:endocytic, cytoplasm(weak, points) GO:0030133				5	5	5	3.8	3.8	3.8	168.28	0	7.9036	627840000	13	15772000	0	26678000	0	37697000	17411000	16245000	21776000	30786000
		0.0837528	-0.213599	∞			0.353188	0.768101	∞	RNA-binding protein, putative	Tb927.10.11270:mRNA-p1	Tb927.10.11270:mRNA-p1	>Tb927.10.11270:mRNA-p1 | transcript=Tb927.10.11270:mRNA | gene=Tb927.10.11270 | organism=Trypanosoma_brucei_brucei_TREU927 | gene_product=RNA-binding protein, putative | transcript_product=RNA-binding protein, putative | location=Tb927_10_v5.1:2753010-2753738(-) | protein_length=242 | sequence_SO=chromosome | SO=protein_coding | is_pseudo=false	Tb927.10.11270	N/A	N/A	GO:0003676	nucleic acid binding	GO:0005737	cytoplasm	GO:0003723	RNA binding	0	C-term:cytoplasm(reticulated, weak)				2	2	2	9.1	9.1	9.1	26.664	0	5.5791	87702000	3	0	0	0	0	0	0	0	0	11086000
		0.138706	-0.194734	∞			0.286891	0.765966	∞		Tb927.7.3350.1:mRNA-p1;Tb927.7.3350.2:mRNA-p1	Tb927.7.3350.1:mRNA-p1;Tb927.7.3350.2:mRNA-p1	>Tb927.7.3350.1:mRNA-p1 | transcript=Tb927.7.3350.1:mRNA | gene=Tb927.7.3350 | organism=Trypanosoma_brucei_brucei_TREU927 | gene_product=palmitoyl acyltransferase 11, putative | transcript_product=palmitoyl acyltransferase 11, putative | location=Tb927_07_v5.1:875281-876354(-) | protein_length=357 | sequence_SO=chromosome | SO=protein_coding | is_pseudo=false;>Tb927.7.3350.2:mRNA-p1 | transcript=…	Tb927.7.3350.1;Tb927.7.3350.2														4	4	4	21.3	21.3	21.3	39.42	0	9.0026	328440000	5	0	0	0	0	0	0	0	44046000	0
		0.00197466	-0.00633303	0.486408			0.243159	0.7635	1.71378	Ribosome biogenesis protein Nop16, putative	Tb927.8.4290:mRNA-p1	Tb927.8.4290:mRNA-p1	>Tb927.8.4290:mRNA-p1 | transcript=Tb927.8.4290:mRNA | gene=Tb927.8.4290 | organism=Trypanosoma_brucei_brucei_TREU927 | gene_product=Ribosome biogenesis protein Nop16, putative | transcript_product=Ribosome biogenesis protein Nop16, putative | location=Tb927_08_v5.1:1273504-1274079(-) | protein_length=191 | sequence_SO=chromosome | SO=protein_coding | is_pseudo=false	Tb927.8.4290	N/A	N/A	N/A	N/A	GO:0005634	nucleus	N/A	N/A	0	C-term:nucleolus GO:0005730;N-term:nucleolus GO:0005730				5	5	5	20.9	20.9	20.9	22.468	0	11.227	380980000	11	13821000	17889000	0	15424000	0	0	35340000	0	19004000
		1.933	0.558233	1.46371			1.77544	0.762433	1.70317	mitochondrial RNA binding complex 1 subunit	Tb927.2.6070:mRNA-p1	Tb927.2.6070:mRNA-p1	>Tb927.2.6070:mRNA-p1 | transcript=Tb927.2.6070:mRNA | gene=Tb927.2.6070 | organism=Trypanosoma_brucei_brucei_TREU927 | gene_product=mitochondrial RNA binding complex 1 subunit | transcript_product=mitochondrial RNA binding complex 1 subunit | location=Tb927_02_v5.1:1096360-1097217(+) | protein_length=285 | sequence_SO=chromosome | SO=protein_coding | is_pseudo=false	Tb927.2.6070	N/A	N/A	N/A	N/A	GO:0097014;GO:0005737;GO:0020023;GO:0031019;GO:0005739;GO:0031981	ciliary plasm;cytoplasm;kinetoplast;mitochondrial mRNA editing complex;mitochondrion;nuclear lumen	GO:0003723;GO:0003729	RNA binding;mRNA binding	0	N-term:cytoplasm, flagellar cytoplasm, nuclear lumen GO:0005737 GO:0097014 GO:0031981 GO:0005739 GO:0140525;C-term:mitochondrion, antipodal sites(strong) GO:0005737 GO:0097014 GO:0031981 GO:0005739 GO:0140525	1.8453	15.7	0.883855	10	10	10	44.6	44.6	44.6	31.486	0	146.18	1751000000	43	43641000	52447000	57973000	73005000	72992000	79504000	102530000	71485000	88377000
		0.635403	0.677333	1.62901			1.1487	0.761567	1.62637	60S ribosomal protein L25;60S ribosomal protein L23a, putative	Tb927.7.5180:mRNA-p1;Tb927.7.5170:mRNA-p1	Tb927.7.5180:mRNA-p1;Tb927.7.5170:mRNA-p1	>Tb927.7.5170:mRNA-p1 | transcript=Tb927.7.5170:mRNA | gene=Tb927.7.5170 | organism=Trypanosoma_brucei_brucei_TREU927 | gene_product=60S ribosomal protein L25 | transcript_product=60S ribosomal protein L25 | location=Tb927_07_v5.1:1362946-1363440(+) | protein_length=164 | sequence_SO=chromosome | SO=protein_coding | is_pseudo=false;>Tb927.7.5180:mRNA-p1 | transcript=Tb927.7.5180:mRNA | gene=Tb927…	Tb927.7.5170;Tb927.7.5180	GO:0005622;GO:0005840;GO:0005622;GO:0005840	intracellular;ribosome;intracellular;ribosome	GO:0003735;GO:0003735	structural constituent of ribosome;structural constituent of ribosome	GO:0005737;GO:0005840;GO:0005737	cytoplasm;ribosome;cytoplasm	GO:0003723;GO:0003735;GO:0003723;GO:0003735	RNA binding;structural constituent of ribosome;RNA binding;structural constituent of ribosome	0;0	N-term:cytoplasm, nucleolus GO:0005737 GO:0005730;C-term:nucleolus, cytoplasm(patchy) GO:0005737 GO:0005730;N-term:cytoplasm(patchy), nucleolus GO:0005737 GO:0005730	1.429	24	0.515006	14	14	14	59.1	59.1	59.1	18.17	0	323.31	139990000000	258	2608100096	3829600000	5413100032	3701799936	6735699968	8867600384	5850299904	6571599872	6851899904
		0.291953	0.550733	∞			0.522006	0.7574	2.8114	molybdenum cofactor biosynthesis protein, putative	Tb927.11.11920:mRNA-p1	Tb927.11.11920:mRNA-p1	>Tb927.11.11920:mRNA-p1 | transcript=Tb927.11.11920:mRNA | gene=Tb927.11.11920 | organism=Trypanosoma_brucei_brucei_TREU927 | gene_product=molybdenum cofactor biosynthesis protein, putative | transcript_product=molybdenum cofactor biosynthesis protein, putative | location=Tb927_11_v5.1:3193084-3195411(+) | protein_length=775 | sequence_SO=chromosome | SO=protein_coding | is_pseudo=false	Tb927.11.11920	N/A	N/A	N/A	N/A	GO:0036064	ciliary basal body	N/A	N/A	0	C-term:antipodal sites GO:0140525				4	4	4	11.1	11.1	11.1	85.372	0	15.455	170040000	15	0	0	11397000	0	0	0	10339000	12846000	8856500
		1.07007	0.228034	1.16906			2.38874	0.757134	1.69217	60S acidic ribosomal protein P2, putative;60S acidic ribosomal protein P2, putative	Tb927.6.5130:mRNA-p1;Tb927.6.5120:mRNA-p1	Tb927.6.5130:mRNA-p1;Tb927.6.5120:mRNA-p1	>Tb927.6.5120:mRNA-p1 | transcript=Tb927.6.5120:mRNA | gene=Tb927.6.5120 | organism=Trypanosoma_brucei_brucei_TREU927 | gene_product=60S acidic ribosomal protein P2, putative | transcript_product=60S acidic ribosomal protein P2, putative | location=Tb927_06_v5.1:1401849-1402172(+) | protein_length=107 | sequence_SO=chromosome | SO=protein_coding | is_pseudo=false;>Tb927.6.5130:mRNA-p1 | transcrip…	Tb927.6.5120;Tb927.6.5130	N/A;N/A	N/A;N/A	N/A;N/A	N/A;N/A	GO:0005737;N/A	cytoplasm;N/A	N/A;N/A	N/A;N/A	0;0	N-term:cytoplasm(patchy) GO:0005737	1.3685	20.8	0.452595	13	13	13	98.1	98.1	98.1	10.444	0	225.07	29617000000	131	882929984	872060032	1042300032	1007500032	1140700032	1122000000	1407800064	1548999936	1776700032
		0.20907	0.489567	∞			0.497801	0.756767	∞	6-phosphofructo-2-kinase/fructose-2,6-biphosphatase, putative	Tb927.7.1610:mRNA-p1	Tb927.7.1610:mRNA-p1	>Tb927.7.1610:mRNA-p1 | transcript=Tb927.7.1610:mRNA | gene=Tb927.7.1610 | organism=Trypanosoma_brucei_brucei_TREU927 | gene_product=6-phosphofructo-2-kinase/fructose-2,6-biphosphatase, putative | transcript_product=6-phosphofructo-2-kinase/fructose-2,6-biphosphatase, putative | location=Tb927_07_v5.1:404547-406508(+) | protein_length=653 | sequence_SO=chromosome | SO=protein_coding | is_pseudo=f…	Tb927.7.1610	N/A	N/A	GO:0003873;GO:0005524;GO:0005515	6-phosphofructo-2-kinase activity;ATP binding;protein binding	GO:0005737	cytoplasm	GO:0005524;GO:0003824	ATP binding;catalytic activity	0	C-term:cytoplasm(points) GO:0005737;N-term:flagellum(weak), cytoplasm GO:0005737				3	3	3	5.8	5.8	5.8	72.906	0.0025768	2.4429	40902000	2	0	0	0	0	0	3299900	0	0	0
		0.612391	0.8976	1.60357			0.792548	0.756701	2.34136	expression site-associated gene 3 (ESAG3) protein, putative	Tb927.5.4600:mRNA-p1;Tb11.v5.0367;Tb05.5K5.240:mRNA-p1	Tb927.5.4600:mRNA-p1;Tb11.v5.0367;Tb05.5K5.240:mRNA-p1	>Tb927.5.4600:mRNA-p1 | transcript=Tb927.5.4600:mRNA | gene=Tb927.5.4600 | organism=Trypanosoma_brucei_brucei_TREU927 | gene_product=expression site-associated gene 3 (ESAG3) protein, putative | transcript_product=expression site-associated gene 3 (ESAG3) protein, putative | location=Tb927_05_v5.1:1425342-1426529(+) | protein_length=395 | sequence_SO=chromosome | SO=protein_coding | is_pseudo=fal…	Tb927.5.4600;Tb05.5K5.240;Tb11.v5.0367	N/A	N/A	N/A	N/A	GO:0005737	cytoplasm	N/A	N/A	1	N-term:cytoplasm(reticulated, weak), endocytic GO:0030133				6	6	2	23.5	23.5	11.9	45.394	0	28.168	309340000	10	0	0	11384000	18255000	0	0	13362000	13292000	0
		1.02046	0.263901	1.19339			2.43915	0.755168	1.67795	mitochondrial carrier protein	Tb927.2.2970:mRNA-p1	Tb927.2.2970:mRNA-p1	>Tb927.2.2970:mRNA-p1 | transcript=Tb927.2.2970:mRNA | gene=Tb927.2.2970 | organism=Trypanosoma_brucei_brucei_TREU927 | gene_product=mitochondrial carrier protein | transcript_product=mitochondrial carrier protein | location=Tb927_02_v5.1:564310-565248(+) | protein_length=312 | sequence_SO=chromosome | SO=protein_coding | is_pseudo=false	Tb927.2.2970	N/A	N/A	N/A	N/A	GO:0020023;GO:0005743;GO:0005739	kinetoplast;mitochondrial inner membrane;mitochondrion	N/A	N/A	0	N-term:mitochondrion GO:0005739 GO:0140525;C-term:mitochondrion, antipodal sites GO:0005739 GO:0140525	1.7168	30.7	0.779722	18	18	18	61.2	61.2	61.2	33.962	0	225.16	7080300000	105	233920000	211170000	278680000	287289984	276849984	299600000	404160000	385489984	424800000
		0.253475	-0.0913334	0.940947			2.93623	0.754333	1.68128	PSP1 C-terminal conserved region, putative	Tb927.11.4180:mRNA-p1	Tb927.11.4180:mRNA-p1	>Tb927.11.4180:mRNA-p1 | transcript=Tb927.11.4180:mRNA | gene=Tb927.11.4180 | organism=Trypanosoma_brucei_brucei_TREU927 | gene_product=PSP1 C-terminal conserved region, putative | transcript_product=PSP1 C-terminal conserved region, putative | location=Tb927_11_v5.1:1222550-1224073(-) | protein_length=507 | sequence_SO=chromosome | SO=protein_coding | is_pseudo=false	Tb927.11.4180	N/A	N/A	N/A	N/A	GO:0005737	cytoplasm	GO:0003729	mRNA binding	0	N-term:cytoplasm GO:0005737;C-term:cytoplasm(patchy, 50%), cytoplasm(50%, weak) GO:0005737				8	8	8	20.9	20.9	20.9	55.629	0	59.375	1715200000	40	55177000	44839000	48714000	48451000	39794000	51702000	80504000	83725000	85828000
		0.802193	2.98033	∞			0.415976	0.753833	∞	ribosomal protein L15, putative	Tb927.6.5040:mRNA-p1	Tb927.6.5040:mRNA-p1	>Tb927.6.5040:mRNA-p1 | transcript=Tb927.6.5040:mRNA | gene=Tb927.6.5040 | organism=Trypanosoma_brucei_brucei_TREU927 | gene_product=ribosomal protein L15, putative | transcript_product=ribosomal protein L15, putative | location=Tb927_06_v5.1:1380714-1381328(+) | protein_length=204 | sequence_SO=chromosome | SO=protein_coding | is_pseudo=false	Tb927.6.5040	GO:0005622;GO:0005840	intracellular;ribosome	GO:0003735	structural constituent of ribosome	N/A	N/A	N/A	N/A	0		1.1756	10.9	0.233397	9	1	1	41.2	5.4	5.4	24.433	0.0014104	2.8509	7024900000	26	0	0	0	289849984	0	0	0	0	0
		0.400194	0.660733	∞			0.403279	0.753299	∞	predicted TPR repeat protein	Tb927.10.3770:mRNA-p1	Tb927.10.3770:mRNA-p1	>Tb927.10.3770:mRNA-p1 | transcript=Tb927.10.3770:mRNA | gene=Tb927.10.3770 | organism=Trypanosoma_brucei_brucei_TREU927 | gene_product=predicted TPR repeat protein | transcript_product=predicted TPR repeat protein | location=Tb927_10_v5.1:978432-980534(-) | protein_length=700 | sequence_SO=chromosome | SO=protein_coding | is_pseudo=false	Tb927.10.3770	N/A	N/A	GO:0005515	protein binding	GO:0005737;GO:0020023;GO:0005739	cytoplasm;kinetoplast;mitochondrion	N/A	N/A	0	N-term:cytoplasm(points) GO:0005737 GO:0005739 GO:0020023;C-term:mitochondrion, kinetoplast(region, strong) GO:0005737 GO:0005739 GO:0020023	5.2229	41.1	2.38485	2	2	2	4.1	4.1	4.1	78.604	0.0015994	2.6515	15167000	2	0	0	1983700	0	0	0	0	0	0
		0.314348	0.600101	∞			0.437737	0.753001	∞	mitochondrial carrier protein	Tb927.10.13120:mRNA-p1	Tb927.10.13120:mRNA-p1	>Tb927.10.13120:mRNA-p1 | transcript=Tb927.10.13120:mRNA | gene=Tb927.10.13120 | organism=Trypanosoma_brucei_brucei_TREU927 | gene_product=mitochondrial carrier protein | transcript_product=mitochondrial carrier protein | location=Tb927_10_v5.1:3192630-3193835(-) | protein_length=401 | sequence_SO=chromosome | SO=protein_coding | is_pseudo=false	Tb927.10.13120	N/A	N/A	N/A	N/A	GO:0005737;GO:0005739	cytoplasm;mitochondrion	N/A	N/A	4	N-term:cytoplasm(reticulated) GO:0005737;C-term:mitochondrion(weak) GO:0005737				2	2	2	12.2	12.2	12.2	43.448	0	4.273	160530000	6	0	0	0	0	0	0	14715000	0	0
		0.07444	-0.2244	0.568338			0.367375	0.750067	1.40133	U6 snRNA-associated sm-like protein Lsm2	Tb927.8.5180:mRNA-p1	Tb927.8.5180:mRNA-p1	>Tb927.8.5180:mRNA-p1 | transcript=Tb927.8.5180:mRNA | gene=Tb927.8.5180 | organism=Trypanosoma_brucei_brucei_TREU927 | gene_product=U6 snRNA-associated sm-like protein Lsm2 | transcript_product=U6 snRNA-associated sm-like protein Lsm2 | location=Tb927_08_v5.1:1546393-1546770(+) | protein_length=125 | sequence_SO=chromosome | SO=protein_coding | is_pseudo=false	Tb927.8.5180	N/A	N/A	N/A	N/A	GO:0005688;GO:0005654;GO:0005634	U6 snRNP;nucleoplasm;nucleus	N/A	N/A	0	N-term:nucleoplasm GO:0005654 GO:0005634;C-term:nucleus GO:0005654 GO:0005634	1.7142	31.6	0.777535	5	5	5	55.2	55.2	55.2	13.269	0	34.333	674040000	23	26652000	0	22245000	27790000	0	0	23760000	20430000	24331000
		0.607032	0.4318	1.31656			1.28228	0.749067	1.6201	DNA-directed RNA polymerases II and III subunit RPB6, putative;DNA-directed RNA polymerase subunit, putative	Tb927.4.3510:mRNA-p1;Tb927.4.3490:mRNA-p1	Tb927.4.3510:mRNA-p1;Tb927.4.3490:mRNA-p1	>Tb927.4.3490:mRNA-p1 | transcript=Tb927.4.3490:mRNA | gene=Tb927.4.3490 | organism=Trypanosoma_brucei_brucei_TREU927 | gene_product=DNA-directed RNA polymerases II and III subunit RPB6, putative | transcript_product=DNA-directed RNA polymerases II and III subunit RPB6, putative | location=Tb927_04_v5.1:903365-903799(-) | protein_length=144 | sequence_SO=chromosome | SO=protein_coding | is_pseudo…	Tb927.4.3490;Tb927.4.3510	N/A;N/A	N/A;N/A	GO:0003677;GO:0003899;GO:0003677;GO:0003899	DNA binding;DNA-directed 5'-3' RNA polymerase activity;DNA binding;DNA-directed 5'-3' RNA polymerase activity	GO:0005665;GO:0005654;GO:0005654;GO:0005634	RNA polymerase II, core complex;nucleoplasm;nucleoplasm;nucleus	N/A;N/A	N/A;N/A	0;0	N-term:nucleoplasm GO:0005654;C-term:nucleoplasm GO:0005654;N-term:nucleoplasm GO:0005654	0.97661	26.8	-0.0341455	5	5	5	47.9	47.9	47.9	16.145	0	51.443	1770200000	31	51856000	54913000	93700000	91413000	69626000	102890000	103720000	108440000	112620000
		1.87654	1.15043	∞			0.741403	0.7487	∞	KREX1	Tb927.7.1070:mRNA-p1	Tb927.7.1070:mRNA-p1	>Tb927.7.1070:mRNA-p1 | transcript=Tb927.7.1070:mRNA | gene=Tb927.7.1070 | organism=Trypanosoma_brucei_brucei_TREU927 | gene_product=KREX1 | transcript_product=KREX1 | location=Tb927_07_v5.1:272237-274921(+) | protein_length=894 | sequence_SO=chromosome | SO=protein_coding | is_pseudo=false	Tb927.7.1070	N/A	N/A	N/A	N/A	GO:0031019;GO:0005739	mitochondrial mRNA editing complex;mitochondrion	N/A	N/A	0	N-term:cell tip(posterior), cytoplasm, flagellar cytoplasm GO:0051286 GO:0005737 GO:0097014 GO:0005739 GO:0020023;C-term:mitochondrion, kinetoplast(region) GO:0051286 GO:0005737 GO:0097014 GO:0005739 GO:0020023				2	2	2	2.9	2.9	2.9	98.694	0.0029516	2.2984	14762000	2	0	0	0	0	4531300	0	0	0	0
		0.818642	1.46937	∞			0.615806	0.7471	∞	histone-lysine n-methyltransferase	Tb927.8.1920:mRNA-p1	Tb927.8.1920:mRNA-p1	>Tb927.8.1920:mRNA-p1 | transcript=Tb927.8.1920:mRNA | gene=Tb927.8.1920 | organism=Trypanosoma_brucei_brucei_TREU927 | gene_product=histone-lysine n-methyltransferase | transcript_product=histone-lysine n-methyltransferase | location=Tb927_08_v5.1:620030-620917(-) | protein_length=295 | sequence_SO=chromosome | SO=protein_coding | is_pseudo=false	Tb927.8.1920	N/A	N/A	GO:0018024	histone-lysine N-methyltransferase activity	GO:0005694;GO:0005634	chromosome;nucleus	N/A	N/A	0	C-term:nuclear lumen GO:0031981				4	4	4	16.9	16.9	16.9	33.393	0	11.731	185360000	4	0	0	0	0	15526000	14534000	0	0	0
		1.14515	0.874734	∞			0.281821	0.7468	∞	CCCH zinc finger in TRM13 protein/U11-48K-like CHHC zinc finger/Methyltransferase TRM13, putative	Tb927.4.4030:mRNA-p1	Tb927.4.4030:mRNA-p1	>Tb927.4.4030:mRNA-p1 | transcript=Tb927.4.4030:mRNA | gene=Tb927.4.4030 | organism=Trypanosoma_brucei_brucei_TREU927 | gene_product=CCCH zinc finger in TRM13 protein/U11-48K-like CHHC zinc finger/Methyltransferase TRM13, putative | transcript_product=CCCH zinc finger in TRM13 protein/U11-48K-like CHHC zinc finger/Methyltransferase TRM13, putative | location=Tb927_04_v5.1:1071096-1072661(-) | pro…	Tb927.4.4030	N/A	N/A	GO:0008168	methyltransferase activity	GO:0005737;GO:0031981;GO:0005634	cytoplasm;nuclear lumen;nucleus	N/A	N/A	0	N-term:nuclear lumen(points), cytoplasm GO:0031981 GO:0005737 GO:0005634;C-term:nucleus, cytoplasm(points) GO:0031981 GO:0005737 GO:0005634				1	1	1	2.9	2.9	2.9	57.166	0	3.8371	20775000	1	0	0	0	0	0	0	0	1292300	0
		0.571647	0.254667	1.1825			1.50051	0.745567	1.67239	hypothetical protein, conserved	Tb927.10.820:mRNA-p1	Tb927.10.820:mRNA-p1	>Tb927.10.820:mRNA-p1 | transcript=Tb927.10.820:mRNA | gene=Tb927.10.820 | organism=Trypanosoma_brucei_brucei_TREU927 | gene_product=hypothetical protein, conserved | transcript_product=hypothetical protein, conserved | location=Tb927_10_v5.1:212506-213543(+) | protein_length=345 | sequence_SO=chromosome | SO=protein_coding | is_pseudo=false	Tb927.10.820	N/A	N/A	GO:0005515	protein binding	GO:0005737	cytoplasm	N/A	N/A	0	C-term:paraflagellar rod(25%), cytoplasm(weak) GO:0097740 GO:0005737;N-term:paraflagellar rod, cytoplasm GO:0097740 GO:0005737	1.1191	58.8	0.162339	5	4	4	14.5	12.8	12.8	37.601	0	15.169	1377500000	26	31012000	28934000	42305000	34934000	41360000	44618000	45930000	58630000	66444000
		0.329706	0.2847	1.19233			0.940983	0.740466	1.6453	U3 small nucleolar ribonucleoprotein protein IMP3, putative	Tb927.11.13930:mRNA-p1	Tb927.11.13930:mRNA-p1	>Tb927.11.13930:mRNA-p1 | transcript=Tb927.11.13930:mRNA | gene=Tb927.11.13930 | organism=Trypanosoma_brucei_brucei_TREU927 | gene_product=U3 small nucleolar ribonucleoprotein protein IMP3, putative | transcript_product=U3 small nucleolar ribonucleoprotein protein IMP3, putative | location=Tb927_11_v5.1:3697430-3698110(+) | protein_length=226 | sequence_SO=chromosome | SO=protein_coding | is_pseu…	Tb927.11.13930	GO:0005622	intracellular	GO:0003723;GO:0019843	RNA binding;rRNA binding	GO:0005634	nucleus	GO:0003723	RNA binding	0	C-term:nucleolus GO:0005730;N-term:nucleolus, glycosome(				9	9	9	45.6	45.6	45.6	26.668	0	49.549	1107100000	22	35555000	20947000	41095000	44184000	43201000	28983000	42598000	47624000	70354000
		0.19895	0.190966	1.1443			1.32859	0.740366	1.62235	hypothetical protein, conserved	Tb927.9.2160:mRNA-p1	Tb927.9.2160:mRNA-p1	>Tb927.9.2160:mRNA-p1 | transcript=Tb927.9.2160:mRNA | gene=Tb927.9.2160 | organism=Trypanosoma_brucei_brucei_TREU927 | gene_product=hypothetical protein, conserved | transcript_product=hypothetical protein, conserved | location=Tb927_09_v5.1:491279-491908(-) | protein_length=209 | sequence_SO=chromosome | SO=protein_coding | is_pseudo=false	Tb927.9.2160	N/A	N/A	N/A	N/A	N/A	N/A	N/A	N/A	0	N-term:cytoplasm, flagellar cytoplasm, nucleoplasm, nucleolus(strong) GO:0005737 GO:0097014 GO:0005654 GO:0005730 GO:0031981;C-term:flagellar cytoplasm(strong), nuclear lumen, cytoplasm GO:0005737 GO:0097014 GO:0005654 GO:0005730 GO:0031981				7	7	7	62.2	62.2	62.2	22.67	0	79.538	1247900000	25	57767000	35124000	33553000	62700000	49084000	32906000	62906000	67688000	74542000
		0.113328	-0.1932	∞			0.880635	0.739733	∞	Ribosome biogenesis protein SLX9, putative	Tb927.2.2540:mRNA-p1	Tb927.2.2540:mRNA-p1	>Tb927.2.2540:mRNA-p1 | transcript=Tb927.2.2540:mRNA | gene=Tb927.2.2540 | organism=Trypanosoma_brucei_brucei_TREU927 | gene_product=Ribosome biogenesis protein SLX9, putative | transcript_product=Ribosome biogenesis protein SLX9, putative | location=Tb927_02_v5.1:500796-501335(-) | protein_length=179 | sequence_SO=chromosome | SO=protein_coding | is_pseudo=false	Tb927.2.2540	N/A	N/A	N/A	N/A	N/A	N/A	N/A	N/A	0	C-term:nucleolus GO:0005730;N-term:nucleolus(75%) GO:0005730				1	1	1	6.7	6.7	6.7	19.21	0.00041051	3.4427	125450000	4	0	0	0	0	0	0	10070000	0	0
		0.223917	-0.273434	0.757666			0.248767	0.736666	2.72874	Vps23 core domain containing protein, putative	Tb927.11.14230:mRNA-p1	Tb927.11.14230:mRNA-p1	>Tb927.11.14230:mRNA-p1 | transcript=Tb927.11.14230:mRNA | gene=Tb927.11.14230 | organism=Trypanosoma_brucei_brucei_TREU927 | gene_product=Vps23 core domain containing protein, putative | transcript_product=Vps23 core domain containing protein, putative | location=Tb927_11_v5.1:3787667-3789031(+) | protein_length=454 | sequence_SO=chromosome | SO=protein_coding | is_pseudo=false	Tb927.11.14230	N/A	N/A	N/A	N/A	N/A	N/A	N/A	N/A	0	N-term:endocytic GO:0030133;C-term:endocytic, cytoplasm(weak) GO:0030133				8	8	8	30.4	30.4	30.4	50.257	0	44.029	2690600000	27	45580000	98871000	134280000	70108000	61187000	79890000	69471000	626819968	64293000
		1.21812	0.245834	1.18733			2.06998	0.734533	1.67726	Zinc finger CCCH domain-containing protein 38	Tb927.10.12800:mRNA-p1;Tb927.10.12780:mRNA-p1	Tb927.10.12800:mRNA-p1	>Tb927.10.12800:mRNA-p1 | transcript=Tb927.10.12800:mRNA | gene=Tb927.10.12800 | organism=Trypanosoma_brucei_brucei_TREU927 | gene_product=Zinc finger CCCH domain-containing protein 38 | transcript_product=Zinc finger CCCH domain-containing protein 38 | location=Tb927_10_v5.1:3109015-3109857(-) | protein_length=280 | sequence_SO=chromosome | SO=protein_coding | is_pseudo=false	Tb927.10.12800	N/A	N/A	GO:0046872	metal ion binding	N/A	N/A	GO:0003676	nucleic acid binding	0					7	7	7	34.6	34.6	34.6	30.977	0	72.724	2044700000	34	73816000	65616000	73473000	75623000	87397000	89769000	137550000	121340000	98208000
		0.100847	-0.442966	0.911984			0.248038	0.733967	1.37071	UEV domain/Zinc finger, C3HC4 type (RING finger), putative	Tb927.11.13150:mRNA-p1	Tb927.11.13150:mRNA-p1	>Tb927.11.13150:mRNA-p1 | transcript=Tb927.11.13150:mRNA | gene=Tb927.11.13150 | organism=Trypanosoma_brucei_brucei_TREU927 | gene_product=UEV domain/Zinc finger, C3HC4 type (RING finger), putative | transcript_product=UEV domain/Zinc finger, C3HC4 type (RING finger), putative | location=Tb927_11_v5.1:3525442-3526167(-) | protein_length=241 | sequence_SO=chromosome | SO=protein_coding | is_pseudo…	Tb927.11.13150	N/A	N/A	N/A	N/A	GO:0005737	cytoplasm	N/A	N/A	0	N-term:cytoplasm GO:0005737;C-term:cytoplasm(patchy, points) GO:0005737				5	5	5	27.4	27.4	27.4	26.733	0	56.065	904970000	10	33538000	32541000	0	0	34986000	25277000	42725000	0	47850000
		0.305323	0.293799	∞			2.61286	0.733632	∞	2OG-Fe(II) oxygenase superfamily, putative	Tb927.11.11390:mRNA-p1	Tb927.11.11390:mRNA-p1	>Tb927.11.11390:mRNA-p1 | transcript=Tb927.11.11390:mRNA | gene=Tb927.11.11390 | organism=Trypanosoma_brucei_brucei_TREU927 | gene_product=2OG-Fe(II) oxygenase superfamily, putative | transcript_product=2OG-Fe(II) oxygenase superfamily, putative | location=Tb927_11_v5.1:3041447-3042265(+) | protein_length=272 | sequence_SO=chromosome | SO=protein_coding | is_pseudo=false	Tb927.11.11390	N/A	N/A	N/A	N/A	GO:0097014;GO:0005737;GO:0020023;GO:0005739;GO:0031981	ciliary plasm;cytoplasm;kinetoplast;mitochondrion;nuclear lumen	N/A	N/A	0	N-term:cytoplasm, flagellar cytoplasm, nuclear lumen GO:0005737 GO:0097014 GO:0031981 GO:0005739 GO:0020023;C-term:mitochondrion, kinetoplast(region) GO:0005737 GO:0097014 GO:0031981 GO:0005739 GO:0020023				4	4	4	19.9	19.9	19.9	30.964	0	8.2042	188830000	6	0	0	0	10209000	0	0	8175300	0	9420100
		0.601039	0.909166	∞			0.426598	0.7335	∞	helicase, putative	Tb927.5.3940:mRNA-p1	Tb927.5.3940:mRNA-p1	>Tb927.5.3940:mRNA-p1 | transcript=Tb927.5.3940:mRNA | gene=Tb927.5.3940 | organism=Trypanosoma_brucei_brucei_TREU927 | gene_product=helicase, putative | transcript_product=helicase, putative | location=Tb927_05_v5.1:1279415-1281430(+) | protein_length=671 | sequence_SO=chromosome | SO=protein_coding | is_pseudo=false	Tb927.5.3940	N/A	N/A	GO:0005524;GO:0003676	ATP binding;nucleic acid binding	GO:0005634	nucleus	N/A	N/A	0	N-term:nucleolus(strong), nucleoplasm(weak) GO:0005730;C-term:nucleolus, nucleoplasm(weak) GO:0005730				6	6	6	11.9	11.9	11.9	74.909	0	13.199	275840000	15	0	0	0	0	12957000	10336000	0	0	0
		0.898782	2.97127	2.82446			0.130084	0.731467	1.26604	hypothetical protein, conserved	Tb927.4.4810:mRNA-p1	Tb927.4.4810:mRNA-p1	>Tb927.4.4810:mRNA-p1 | transcript=Tb927.4.4810:mRNA | gene=Tb927.4.4810 | organism=Trypanosoma_brucei_brucei_TREU927 | gene_product=hypothetical protein, conserved | transcript_product=hypothetical protein, conserved | location=Tb927_04_v5.1:1315303-1315998(-) | protein_length=231 | sequence_SO=chromosome | SO=protein_coding | is_pseudo=false	Tb927.4.4810	N/A	N/A	N/A	N/A	N/A	N/A	N/A	N/A	1	C-term:pellicular membrane(weak), endocytic GO:0030133				6	6	6	39	39	39	25.718	0	34.12	3846600000	13	155350000	0	0	154380000	123980000	160420000	196680000	0	0
		0.195603	0.269867	∞			0.462637	0.731333	∞		Tb927.8.4000.2:mRNA-p1	Tb927.8.4000.2:mRNA-p1	>Tb927.8.4000.2:mRNA-p1 | transcript=Tb927.8.4000.2:mRNA | gene=Tb927.8.4000 | organism=Trypanosoma_brucei_brucei_TREU927 | gene_product=ABC1 family, putative | transcript_product=ABC1 family, putative | location=Tb927_08_v5.1:1192394-1194304(-) | protein_length=636 | sequence_SO=chromosome | SO=protein_coding | is_pseudo=false	Tb927.8.4000.2														1	1	1	2.4	2.4	2.4	71.405	0.0029551	2.3324	43351000	1	0	0	0	0	0	0	5394700	0	0
		0.0096844	-0.0251331	∞			0.876548	0.7303	∞	cytosolic Fe-S cluster assembly factor NAR1, putative	Tb927.10.10650:mRNA-p1	Tb927.10.10650:mRNA-p1	>Tb927.10.10650:mRNA-p1 | transcript=Tb927.10.10650:mRNA | gene=Tb927.10.10650 | organism=Trypanosoma_brucei_brucei_TREU927 | gene_product=cytosolic Fe-S cluster assembly factor NAR1, putative | transcript_product=cytosolic Fe-S cluster assembly factor NAR1, putative | location=Tb927_10_v5.1:2590955-2592382(-) | protein_length=475 | sequence_SO=chromosome | SO=protein_coding | is_pseudo=false	Tb927.10.10650	N/A	N/A	N/A	N/A	GO:0097014;GO:0005737;GO:0031981	ciliary plasm;cytoplasm;nuclear lumen	N/A	N/A	0	C-term:cytoplasm, flagellar cytoplasm, nuclear lumen GO:0005737 GO:0097014 GO:0031981				3	3	3	8.2	8.2	8.2	51.836	0	6.6347	76144000	2	0	0	4473600	0	0	0	0	0	0
		0.661989	0.4889	∞			0.458385	0.729433	∞	glyoxalase II	Tb927.4.1350:mRNA-p1	Tb927.4.1350:mRNA-p1	>Tb927.4.1350:mRNA-p1 | transcript=Tb927.4.1350:mRNA | gene=Tb927.4.1350 | organism=Trypanosoma_brucei_brucei_TREU927 | gene_product=glyoxalase II | transcript_product=glyoxalase II | location=Tb927_04_v5.1:354577-356010(-) | protein_length=477 | sequence_SO=chromosome | SO=protein_coding | is_pseudo=false	Tb927.4.1350	N/A	N/A	N/A	N/A	GO:0005783	endoplasmic reticulum	N/A	N/A	1	C-term:endocytic, cytoplasm(points, reticulated, weak) GO:0005783 GO:0030133;N-term:endoplasmic reticulum GO:0005783 GO:0030133				4	4	4	13.8	13.8	13.8	52.579	0	4.9696	183100000	2	0	0	0	0	9492100	0	0	0	0
		1.33662	1.16523	2.33586			1.73323	0.7287	1.63031	Co-chaperone protein P23	Tb927.9.10230:mRNA-p1	Tb927.9.10230:mRNA-p1	>Tb927.9.10230:mRNA-p1 | transcript=Tb927.9.10230:mRNA | gene=Tb927.9.10230 | organism=Trypanosoma_brucei_brucei_TREU927 | gene_product=Co-chaperone protein P23 | transcript_product=Co-chaperone protein P23 | location=Tb927_09_v5.1:1609324-1609830(-) | protein_length=168 | sequence_SO=chromosome | SO=protein_coding | is_pseudo=false	Tb927.9.10230	N/A	N/A	N/A	N/A	GO:0097014;GO:0005737;GO:0031981;GO:0005654	ciliary plasm;cytoplasm;nuclear lumen;nucleoplasm	N/A	N/A	0	N-term:cytoplasm, flagellar cytoplasm, nuclear lumen GO:0005737 GO:0097014 GO:0031981 GO:0005654;C-term:nucleoplasm, cytoplasm GO:0005737 GO:0097014 GO:0031981 GO:0005654				15	15	15	64.3	64.3	64.3	18.769	0	139.55	103250000000	184	1834599936	1992400000	2793999872	2958000128	5845000192	6662700032	3403500032	3704800000	3686000128
		0.092095	0.0289338	1.0205			2.80303	0.726601	1.6523	ribosomal protein S6, putative	Tb927.9.5150:mRNA-p1	Tb927.9.5150:mRNA-p1	>Tb927.9.5150:mRNA-p1 | transcript=Tb927.9.5150:mRNA | gene=Tb927.9.5150 | organism=Trypanosoma_brucei_brucei_TREU927 | gene_product=ribosomal protein S6, putative | transcript_product=ribosomal protein S6, putative | location=Tb927_09_v5.1:912912-913292(+) | protein_length=126 | sequence_SO=chromosome | SO=protein_coding | is_pseudo=false	Tb927.9.5150	N/A	N/A	N/A	N/A	GO:0005634;GO:0005840	nucleus;ribosome	GO:0042301;GO:0003735	phosphate ion binding;structural constituent of ribosome	0					7	7	7	54.8	54.8	54.8	13.572	0	215.51	24233000000	82	749809984	787790016	897249984	819510016	913270016	751990016	1241600000	1374099968	1407399936
		0.984542	0.380367	1.31806			3.43959	0.7263	1.65156	hypothetical protein	Tb927.11.7190	Tb927.11.7190	>Tb927.11.7190 | transcript=Tb927.11.7190.1 | gene=Tb927.11.7190 | organism=Trypanosoma_brucei_brucei_TREU927 | gene_product=hypothetical protein | transcript_product=hypothetical protein | location=Tb927_11_v5.1:2010264-2010923(-) | protein_length=219 | sequence_SO=chromosome | SO=protein_coding | is_pseudo=false	Tb927.11.7190	N/A	N/A	GO:0003676	nucleic acid binding	GO:0005634	nucleus	N/A	N/A	0	N-term:nucleolus(75%) GO:0005730				5	5	5	24.7	24.7	24.7	24.904	0	11.062	1143900000	21	33865000	38836000	38249000	60813000	42930000	42496000	59743000	61202000	62296000
		0.0663159	-0.0581665	0.997541			1.93374	0.7259	1.66389	PSP1 C-terminal conserved region, putative	Tb927.11.14750:mRNA-p1	Tb927.11.14750:mRNA-p1	>Tb927.11.14750:mRNA-p1 | transcript=Tb927.11.14750:mRNA | gene=Tb927.11.14750 | organism=Trypanosoma_brucei_brucei_TREU927 | gene_product=PSP1 C-terminal conserved region, putative | transcript_product=PSP1 C-terminal conserved region, putative | location=Tb927_11_v5.1:3922763-3923881(-) | protein_length=372 | sequence_SO=chromosome | SO=protein_coding | is_pseudo=false	Tb927.11.14750	N/A	N/A	N/A	N/A	GO:0005737	cytoplasm	GO:0003729	mRNA binding	0	C-term:cytoplasm(patchy), nucleolus GO:0030133 GO:0005737 GO:0005730;N-term:endocytic(75%), cytoplasm(25%) GO:0030133 GO:0005737 GO:0005730				15	15	15	47.6	47.6	47.6	42.2	0	165.2	4170000000	79	123130000	147130000	146150000	132330000	93556000	189500000	188280000	246940000	257640000
		0.0154516	-0.0257994	∞			0.650207	0.7251	∞	hypothetical protein, conserved	Tb927.2.1740:mRNA-p1	Tb927.2.1740:mRNA-p1	>Tb927.2.1740:mRNA-p1 | transcript=Tb927.2.1740:mRNA | gene=Tb927.2.1740 | organism=Trypanosoma_brucei_brucei_TREU927 | gene_product=hypothetical protein, conserved | transcript_product=hypothetical protein, conserved | location=Tb927_02_v5.1:322763-323380(+) | protein_length=205 | sequence_SO=chromosome | SO=protein_coding | is_pseudo=false	Tb927.2.1740	N/A	N/A	N/A	N/A	GO:0005737;GO:0005654	cytoplasm;nucleoplasm	N/A	N/A	0	C-term:nucleoplasm GO:0005654 GO:0005737;N-term:nucleoplasm, cytoplasm(reticulated) GO:0005654 GO:0005737				3	3	3	21.5	21.5	21.5	23.172	0	15.879	143050000	4	0	0	0	15580000	0	6777400	19878000	0	16967000
		1.61321	0.405633	1.32325			2.87329	0.725067	1.64729	Ribosome biogenesis regulatory protein RRS1	Tb927.6.2050:mRNA-p1	Tb927.6.2050:mRNA-p1	>Tb927.6.2050:mRNA-p1 | transcript=Tb927.6.2050:mRNA | gene=Tb927.6.2050 | organism=Trypanosoma_brucei_brucei_TREU927 | gene_product=ribosome biogenesis regulatory protein (RRS1), putative | transcript_product=ribosome biogenesis regulatory protein (RRS1), putative | location=Tb927_06_v5.1:669690-670331(-) | protein_length=213 | sequence_SO=chromosome | SO=protein_coding | is_pseudo=false	Tb927.6.2050	GO:0005634	nucleus	N/A	N/A	GO:0005634	nucleus	GO:0008097;GO:0005515	5S rRNA binding;protein binding	0	C-term:nucleolus GO:0005730;N-term:nucleolus(				11	11	11	47.4	47.4	47.4	24.654	0	70.846	1966600000	50	61206000	64239000	74847000	95840000	80148000	89048000	113100000	106590000	110250000
		0.31422	-1.1051	0.643255			0.353046	0.724267	1.39856	Domain of unknown function (DUF4499), putative	Tb927.10.1280:mRNA-p1	Tb927.10.1280:mRNA-p1	>Tb927.10.1280:mRNA-p1 | transcript=Tb927.10.1280:mRNA | gene=Tb927.10.1280 | organism=Trypanosoma_brucei_brucei_TREU927 | gene_product=Domain of unknown function (DUF4499), putative | transcript_product=Domain of unknown function (DUF4499), putative | location=Tb927_10_v5.1:343461-343982(-) | protein_length=173 | sequence_SO=chromosome | SO=protein_coding | is_pseudo=false	Tb927.10.1280	N/A	N/A	N/A	N/A	GO:0005783;GO:0005635	endoplasmic reticulum;nuclear envelope	N/A	N/A	2	C-term:endoplasmic reticulum, nuclear envelope GO:0005783 GO:0005635				2	2	2	8.7	8.7	8.7	19.139	0	3.7972	451730000	12	0	25733000	26733000	33749000	0	0	29303000	20757000	23317000
		0.928088	1.12103	2.21759			0.562919	0.723532	1.68939	dynein light chain, putative	Tb927.10.15580:mRNA-p1	Tb927.10.15580:mRNA-p1	>Tb927.10.15580:mRNA-p1 | transcript=Tb927.10.15580:mRNA | gene=Tb927.10.15580 | organism=Trypanosoma_brucei_brucei_TREU927 | gene_product=dynein light chain, putative | transcript_product=dynein light chain, putative | location=Tb927_10_v5.1:3823866-3824258(+) | protein_length=130 | sequence_SO=chromosome | SO=protein_coding | is_pseudo=false	Tb927.10.15580	GO:0030286	dynein complex	N/A	N/A	GO:0005930;GO:0005875	axoneme;microtubule associated complex	GO:0003777	microtubule motor activity	0	C-term:axoneme(75%) GO:0005930	0.59317	41.1	-0.753482	4	4	4	46.9	46.9	46.9	14.624	0	225.69	1357700000	20	45328000	0	39184000	57168000	67812000	62433000	43483000	44246000	55045000
		0.10773	-0.672866	2.54301			0.39572	0.7216	1.45351	hypothetical protein, conserved	Tb927.2.2530:mRNA-p1	Tb927.2.2530:mRNA-p1	>Tb927.2.2530:mRNA-p1 | transcript=Tb927.2.2530:mRNA | gene=Tb927.2.2530 | organism=Trypanosoma_brucei_brucei_TREU927 | gene_product=hypothetical protein, conserved | transcript_product=hypothetical protein, conserved | location=Tb927_02_v5.1:497929-500241(-) | protein_length=770 | sequence_SO=chromosome | SO=protein_coding | is_pseudo=false	Tb927.2.2530	N/A	N/A	N/A	N/A	GO:0036064	ciliary basal body	N/A	N/A	0	N-term:basal body, pro-basal body GO:0036064 GO:0120280;C-term:basal body, pro-basal body GO:0036064 GO:0120280				5	5	5	8.3	8.3	8.3	80.471	0.0086042	1.6505	6433800000	8	59424000	0	45261000	0	18975000	247240000	51762000	45532000	54867000
		0.608498	0.517333	∞			0.494412	0.720933	∞	hypothetical protein, conserved	Tb927.11.13540:mRNA-p1	Tb927.11.13540:mRNA-p1	>Tb927.11.13540:mRNA-p1 | transcript=Tb927.11.13540:mRNA | gene=Tb927.11.13540 | organism=Trypanosoma_brucei_brucei_TREU927 | gene_product=hypothetical protein, conserved | transcript_product=hypothetical protein, conserved | location=Tb927_11_v5.1:3619640-3621154(-) | protein_length=504 | sequence_SO=chromosome | SO=protein_coding | is_pseudo=false	Tb927.11.13540	N/A	N/A	N/A	N/A	GO:0005634	nucleus	N/A	N/A	0	N-term:nucleoplasm, cytoplasm(weak) GO:0005654;C-term:nucleoplasm, cytoplasm(weak) GO:0005654				3	3	3	7.1	7.1	7.1	54.96	0	4.1153	108360000	9	0	0	4885400	0	0	0	0	0	0
		0.421549	0.434767	0.718852			0.717982	0.7197	∞	Mitochondrial SSU ribosomal protein, putative	Tb927.8.5200:mRNA-p1	Tb927.8.5200:mRNA-p1	>Tb927.8.5200:mRNA-p1 | transcript=Tb927.8.5200:mRNA | gene=Tb927.8.5200 | organism=Trypanosoma_brucei_brucei_TREU927 | gene_product=Mitochondrial SSU ribosomal protein, putative | transcript_product=Mitochondrial SSU ribosomal protein, putative | location=Tb927_08_v5.1:1549691-1555057(+) | protein_length=1788 | sequence_SO=chromosome | SO=protein_coding | is_pseudo=false	Tb927.8.5200	N/A	N/A	N/A	N/A	GO:0005763;GO:0005739	mitochondrial small ribosomal subunit;mitochondrion	N/A	N/A	0	N-term:cytoplasm(reticulated) GO:0005737 GO:0005739 GO:0020023;C-term:mitochondrion, kinetoplast(region, strong) GO:0005737 GO:0005739 GO:0020023	6.5101	70.2	2.70268	4	4	4	4.1	4.1	4.1	201.55	0	6.3026	54148000	5	0	0	6298100	0	4527400	0	0	0	0
		0.309029	-0.3508	∞			0.826447	0.719333	∞	NADH-ubiquinone oxidoreductase complex I subunit, putative	Tb927.10.5500:mRNA-p1	Tb927.10.5500:mRNA-p1	>Tb927.10.5500:mRNA-p1 | transcript=Tb927.10.5500:mRNA | gene=Tb927.10.5500 | organism=Trypanosoma_brucei_brucei_TREU927 | gene_product=NADH-ubiquinone oxidoreductase complex I subunit, putative | transcript_product=NADH-ubiquinone oxidoreductase complex I subunit, putative | location=Tb927_10_v5.1:1380081-1381121(+) | protein_length=346 | sequence_SO=chromosome | SO=protein_coding | is_pseudo=fa…	Tb927.10.5500	N/A	N/A	N/A	N/A	GO:0030964;GO:0005739	NADH dehydrogenase complex;mitochondrion	N/A	N/A	0	C-term:mitochondrion GO:0005739				1	1	1	4.9	4.9	4.9	41.419	0.0041024	2.1345	7442400	0	3244200	0	0	0	0	0	0	0	0
		0.167052	0.107333	1.05519			1.06397	0.719266	1.64611	hypothetical protein, conserved	Tb927.9.9140:mRNA-p1	Tb927.9.9140:mRNA-p1	>Tb927.9.9140:mRNA-p1 | transcript=Tb927.9.9140:mRNA | gene=Tb927.9.9140 | organism=Trypanosoma_brucei_brucei_TREU927 | gene_product=hypothetical protein, conserved | transcript_product=hypothetical protein, conserved | location=Tb927_09_v5.1:1455387-1456532(-) | protein_length=381 | sequence_SO=chromosome | SO=protein_coding | is_pseudo=false	Tb927.9.9140	N/A	N/A	N/A	N/A	GO:0005737	cytoplasm	N/A	N/A	0	C-term:endocytic(weak)				6	6	6	22.6	22.6	22.6	42.329	0	48.613	1211500000	25	34748000	26970000	46331000	33687000	41492000	38833000	56164000	44953000	76744000
		0.0455182	0.117766	∞			0.36524	0.717566	∞	hypothetical protein, conserved	Tb927.11.5110:mRNA-p1	Tb927.11.5110:mRNA-p1	>Tb927.11.5110:mRNA-p1 | transcript=Tb927.11.5110:mRNA | gene=Tb927.11.5110 | organism=Trypanosoma_brucei_brucei_TREU927 | gene_product=hypothetical protein, conserved | transcript_product=hypothetical protein, conserved | location=Tb927_11_v5.1:1461359-1462723(+) | protein_length=454 | sequence_SO=chromosome | SO=protein_coding | is_pseudo=false	Tb927.11.5110	N/A	N/A	N/A	N/A	GO:0005737;GO:0005635;GO:0005634;GO:0005819	cytoplasm;nuclear envelope;nucleus;spindle	N/A	N/A	0	C-term:spindle, nuclear envelope, cytoplasm GO:0005819 GO:0005635 GO:0005737				3	3	3	9.3	9.3	9.3	51.097	0	7.6545	83200000	6	0	0	0	0	0	0	0	11338000	0
		1.20318	0.395866	1.30592			2.02565	0.7171	1.63127	40S ribosomal protein S16, putative;40S ribosomal protein S16, putative	Tb927.7.1050:mRNA-p1;Tb927.7.1040:mRNA-p1	Tb927.7.1050:mRNA-p1;Tb927.7.1040:mRNA-p1	>Tb927.7.1040:mRNA-p1 | transcript=Tb927.7.1040:mRNA | gene=Tb927.7.1040 | organism=Trypanosoma_brucei_brucei_TREU927 | gene_product=40S ribosomal protein S16, putative | transcript_product=40S ribosomal protein S16, putative | location=Tb927_07_v5.1:268228-268677(+) | protein_length=149 | sequence_SO=chromosome | SO=protein_coding | is_pseudo=false;>Tb927.7.1050:mRNA-p1 | transcript=Tb927.7.1050…	Tb927.7.1040;Tb927.7.1050	GO:0005840;GO:0005840	ribosome;ribosome	GO:0003735;GO:0003735	structural constituent of ribosome;structural constituent of ribosome	GO:0005737;GO:0005840;GO:0005840	cytoplasm;ribosome;ribosome	GO:0003729;GO:0003735;GO:0003729;GO:0003735	mRNA binding;structural constituent of ribosome;mRNA binding;structural constituent of ribosome	0;0	N-term:cytoplasm(patchy), nucleolus(weak) GO:0005737	1.1072	20	0.146916	21	21	21	65.1	65.1	65.1	16.998	0	124.96	135080000000	227	4578500096	3632800000	5053799936	5895199744	5296000000	6131999744	6655799808	7334900224	7648200192
		0.184668	-0.361167	∞			0.744503	0.716232	1.94331	cAMP response protein 1, putative	Tb927.11.16210:mRNA-p1	Tb927.11.16210:mRNA-p1	>Tb927.11.16210:mRNA-p1 | transcript=Tb927.11.16210:mRNA | gene=Tb927.11.16210 | organism=Trypanosoma_brucei_brucei_TREU927 | gene_product=cAMP response protein 1, putative | transcript_product=cAMP response protein 1, putative | location=Tb927_11_v5.1:4290832-4292949(-) | protein_length=705 | sequence_SO=chromosome | SO=protein_coding | is_pseudo=false	Tb927.11.16210	N/A	N/A	N/A	N/A	GO:0005930;GO:0005737	axoneme;cytoplasm	GO:0030552;GO:0030551	cAMP binding;cyclic nucleotide binding	0	N-term:axoneme, cytoplasm(weak) GO:0005930 GO:0030133 GO:0005737;C-term:endocytic, axoneme, cytoplasm GO:0005930 GO:0030133 GO:0005737				4	4	4	10.4	10.4	10.4	81.39	0	5.0638	117110000	8	9162400	0	0	0	0	0	9150000	8655400	0
		1.20848	0.424899	1.34823			2.51811	0.715933	1.6375	60S ribosomal protein L28, putative;60S ribosomal protein L28, putative	Tb927.11.6200:mRNA-p1;Tb927.11.6180:mRNA-p1	Tb927.11.6200:mRNA-p1;Tb927.11.6180:mRNA-p1	>Tb927.11.6180:mRNA-p1 | transcript=Tb927.11.6180:mRNA | gene=Tb927.11.6180 | organism=Trypanosoma_brucei_brucei_TREU927 | gene_product=60S ribosomal protein L28, putative | transcript_product=60S ribosomal protein L28, putative | location=Tb927_11_v5.1:1742498-1742938(-) | protein_length=146 | sequence_SO=chromosome | SO=protein_coding | is_pseudo=false;>Tb927.11.6200:mRNA-p1 | transcript=Tb927.…	Tb927.11.6180;Tb927.11.6200	N/A;N/A	N/A;N/A	N/A;N/A	N/A;N/A	GO:0005737;GO:0005840;GO:0005737;GO:0005840	cytoplasm;ribosome;cytoplasm;ribosome	GO:0003729;GO:0003735;GO:0003729;GO:0003735	mRNA binding;structural constituent of ribosome;mRNA binding;structural constituent of ribosome	0;0	N-term:cytoplasm GO:0005737;C-term:cytoplasm(patchy, 75%) GO:0005737;N-term:cytoplasm GO:0005737				12	12	12	47.9	47.9	47.9	16.861	0	187.92	105090000000	149	3140800000	2741100032	3457900032	3854200064	3735300096	5002699776	5198000128	4729099776	5366799872
		0.861588	0.849834	∞			0.724671	0.715567	∞	succinate dehydrogenase cytochrome B subunit	Tb927.10.11770:mRNA-p1	Tb927.10.11770:mRNA-p1	>Tb927.10.11770:mRNA-p1 | transcript=Tb927.10.11770:mRNA | gene=Tb927.10.11770 | organism=Trypanosoma_brucei_brucei_TREU927 | gene_product=succinate dehydrogenase cytochrome B subunit | transcript_product=succinate dehydrogenase cytochrome B subunit | location=Tb927_10_v5.1:2877260-2877649(+) | protein_length=129 | sequence_SO=chromosome | SO=protein_coding | is_pseudo=false	Tb927.10.11770	N/A	N/A	N/A	N/A	GO:0005737;GO:0005743;GO:0005739	cytoplasm;mitochondrial inner membrane;mitochondrion	N/A	N/A	2	N-term:cytoplasm(reticulated) GO:0005737 GO:0005739;C-term:mitochondrion GO:0005737 GO:0005739				1	1	1	10.1	10.1	10.1	14.109	0	14.781	164200000	7	0	0	0	0	12177000	0	0	0	0
		0.057118	-0.222233	1.00376			0.227356	0.714067	1.52702	metacaspase MCA2	Tb927.6.940:mRNA-p1	Tb927.6.940:mRNA-p1	>Tb927.6.940:mRNA-p1 | transcript=Tb927.6.940:mRNA | gene=Tb927.6.940 | organism=Trypanosoma_brucei_brucei_TREU927 | gene_product=metacaspase MCA2 | transcript_product=metacaspase MCA2 | location=Tb927_06_v5.1:400174-401217(-) | protein_length=347 | sequence_SO=chromosome | SO=protein_coding | is_pseudo=false	Tb927.6.940	N/A	N/A	N/A	N/A	GO:0005634	nucleus	GO:0008234;GO:0008233	cysteine-type peptidase activity;peptidase activity	0	N-term:cytoplasm(points), flagellar cytoplasm GO:0005737 GO:0097014	0.14749	82.4	-2.76131	13	1	1	60.2	2.6	2.6	37.779	0.00041085	3.4794	554730000	6	0	27644000	0	27748000	0	0	0	0	42213000
		0.319708	-0.5906	0.520394			0.653863	0.713467	1.74964	hypothetical protein, conserved	Tb927.8.4660:mRNA-p1;Tb11.v5.0863	Tb927.8.4660:mRNA-p1	>Tb927.8.4660:mRNA-p1 | transcript=Tb927.8.4660:mRNA | gene=Tb927.8.4660 | organism=Trypanosoma_brucei_brucei_TREU927 | gene_product=hypothetical protein, conserved | transcript_product=hypothetical protein, conserved | location=Tb927_08_v5.1:1368846-1372010(-) | protein_length=1054 | sequence_SO=chromosome | SO=protein_coding | is_pseudo=false	Tb927.8.4660	N/A	N/A	GO:0005488	binding	N/A	N/A	N/A	N/A	0	C-term:nucleoplasm GO:0005654;N-term:nucleoplasm GO:0005654				5	5	5	5.8	5.8	5.8	117.96	0	4.3992	401510000	11	0	15560000	17980000	17454000	0	0	19334000	18825000	20524000
		0.25527	0.5337	0.823832			0.301807	0.7133	1.21124	hypothetical protein	Tb927.9.10650:mRNA-p1	Tb927.9.10650:mRNA-p1	>Tb927.9.10650:mRNA-p1 | transcript=Tb927.9.10650:mRNA | gene=Tb927.9.10650 | organism=Trypanosoma_brucei_brucei_TREU927 | gene_product=hypothetical protein | transcript_product=hypothetical protein | location=Tb927_09_v5.1:1686880-1687275(-) | protein_length=131 | sequence_SO=chromosome | SO=protein_coding | is_pseudo=false	Tb927.9.10650	N/A	N/A	N/A	N/A	GO:0005737;GO:0005783	cytoplasm;endoplasmic reticulum	N/A	N/A	1	N-term:endocytic, cytoplasm GO:0030133 GO:0005737 GO:0005783 GO:0005635;C-term:endoplasmic reticulum, nuclear envelope GO:0030133 GO:0005737 GO:0005783 GO:0005635				3	3	3	48.9	48.9	48.9	15.012	0	24.31	233810000	15	0	18278000	0	15058000	0	0	22139000	0	0
		0.0300227	0.0591666	∞			0.375793	0.712566	∞	hypothetical protein, conserved	Tb927.11.8750:mRNA-p1	Tb927.11.8750:mRNA-p1	>Tb927.11.8750:mRNA-p1 | transcript=Tb927.11.8750:mRNA | gene=Tb927.11.8750 | organism=Trypanosoma_brucei_brucei_TREU927 | gene_product=hypothetical protein, conserved | transcript_product=hypothetical protein, conserved | location=Tb927_11_v5.1:2407391-2407789(+) | protein_length=132 | sequence_SO=chromosome | SO=protein_coding | is_pseudo=false	Tb927.11.8750	N/A	N/A	N/A	N/A	N/A	N/A	N/A	N/A	0	C-term:cytoplasm(points, weak) GO:0005737;N-term:cytoplasm(reticulated) GO:0005737				1	1	1	14.4	14.4	14.4	14.537	0	4.4153	86613000	6	0	0	0	0	0	0	9012500	0	0
		0.199963	0.534134	1.77347			0.258252	0.7104	2.13798	LSU ribosomal protein, mitochondrial, putative	Tb927.9.3640:mRNA-p1	Tb927.9.3640:mRNA-p1	>Tb927.9.3640:mRNA-p1 | transcript=Tb927.9.3640:mRNA | gene=Tb927.9.3640 | organism=Trypanosoma_brucei_brucei_TREU927 | gene_product=LSU ribosomal protein, mitochondrial, putative | transcript_product=LSU ribosomal protein, mitochondrial, putative | location=Tb927_09_v5.1:729422-730018(+) | protein_length=198 | sequence_SO=chromosome | SO=protein_coding | is_pseudo=false	Tb927.9.3640	N/A	N/A	N/A	N/A	GO:0005737;GO:0005762;GO:0005739	cytoplasm;mitochondrial large ribosomal subunit;mitochondrion	N/A	N/A	0	N-term:cytoplasm(points, reticulated) GO:0005737				4	4	4	25.8	25.8	25.8	22.632	0	70.011	431410000	11	23648000	0	0	0	21537000	20402000	25616000	24943000	0
		0.396567	-0.757133	∞			0.342768	0.709833	∞	hypothetical protein, conserved	Tb927.11.490:mRNA-p1	Tb927.11.490:mRNA-p1	>Tb927.11.490:mRNA-p1 | transcript=Tb927.11.490:mRNA | gene=Tb927.11.490 | organism=Trypanosoma_brucei_brucei_TREU927 | gene_product=hypothetical protein, conserved | transcript_product=hypothetical protein, conserved | location=Tb927_11_v5.1:111834-112307(-) | protein_length=157 | sequence_SO=chromosome | SO=protein_coding | is_pseudo=false	Tb927.11.490	N/A	N/A	N/A	N/A	N/A	N/A	N/A	N/A	2	C-term:endoplasmic reticulum(50%), nuclear envelope(50%), cytoplasm(weak, 50%) GO:0005783 GO:0005635				2	2	2	5.1	5.1	5.1	18.18	0.0029603	2.362	56586000	4	0	0	0	0	0	0	0	12931000	13845000
		1.33372	0.268834	1.20025			2.31223	0.709067	1.63391	60S ribosomal protein L30	Tb927.10.4120.2:mRNA-p1;Tb927.10.4110:mRNA-p1;Tb927.10.4120.1:mRNA-p1	Tb927.10.4120.2:mRNA-p1;Tb927.10.4110:mRNA-p1;Tb927.10.4120.1:mRNA-p1	>Tb927.10.4110:mRNA-p1 | transcript=Tb927.10.4110:mRNA | gene=Tb927.10.4110 | organism=Trypanosoma_brucei_brucei_TREU927 | gene_product=60S ribosomal protein L30 | transcript_product=60S ribosomal protein L30 | location=Tb927_10_v5.1:1082179-1082496(-) | protein_length=105 | sequence_SO=chromosome | SO=protein_coding | is_pseudo=false;>Tb927.10.4120.1:mRNA-p1 | transcript=Tb927.10.4120.1:mRNA | g…	Tb927.10.4110;Tb927.10.4120.1;Tb927.10.4120.2	N/A	N/A	N/A	N/A	GO:0005737;GO:0005840	cytoplasm;ribosome	GO:0003735	structural constituent of ribosome	0	C-term:cytoplasm(patchy) GO:0005737	1.1464	20.4	0.197111	12	12	12	85.7	85.7	85.7	11.512	0	248.11	151310000000	231	4817699840	4589899776	5658699776	5997799936	5872500224	6213100032	7305299968	8346999808	8964700160
		0.425888	0.155599	1.10993			1.68222	0.705799	1.63474	60S ribosomal protein L14, putative;40S ribosomal protein L14, putative	Tb927.6.720:mRNA-p1;Tb927.11.11230:mRNA-p1	Tb927.6.720:mRNA-p1;Tb927.11.11230:mRNA-p1	>Tb927.6.720:mRNA-p1 | transcript=Tb927.6.720:mRNA | gene=Tb927.6.720 | organism=Trypanosoma_brucei_brucei_TREU927 | gene_product=40S ribosomal protein L14, putative | transcript_product=40S ribosomal protein L14, putative | location=Tb927_06_v5.1:298195-298764(-) | protein_length=189 | sequence_SO=chromosome | SO=protein_coding | is_pseudo=false;>Tb927.11.11230:mRNA-p1 | transcript=Tb927.11.1123…	Tb927.6.720;Tb927.11.11230	GO:0005622;GO:0005840;GO:0005622;GO:0005840	intracellular;ribosome;intracellular;ribosome	GO:0003735;GO:0003735	structural constituent of ribosome;structural constituent of ribosome	GO:0005737;GO:0005840;GO:0005737	cytoplasm;ribosome;cytoplasm	GO:0003735;N/A	structural constituent of ribosome;N/A	0;0	N-term:cytoplasm(patchy), nucleolus GO:0005737 GO:0005730;N-term:cytoplasm(patchy), nucleolus GO:0005737 GO:0005730;C-term:nucleolus, cytoplasm(patchy) GO:0005737 GO:0005730	1.2106	22.9	0.275722	14	14	14	38.1	38.1	38.1	21.443	0	246.05	135070000000	173	3866599936	4471600128	5227100160	5377699840	4398499840	5280300032	6164800000	7312900096	8698099712
		0.293794	0.561668	∞			0.336135	0.703568	∞	mitochondrial ribosomal protein L28	Tb927.6.4040:mRNA-p1	Tb927.6.4040:mRNA-p1	>Tb927.6.4040:mRNA-p1 | transcript=Tb927.6.4040:mRNA | gene=Tb927.6.4040 | organism=Trypanosoma_brucei_brucei_TREU927 | gene_product=mitochondrial ribosomal protein L28 | transcript_product=mitochondrial ribosomal protein L28 | location=Tb927_06_v5.1:1178691-1179416(-) | protein_length=241 | sequence_SO=chromosome | SO=protein_coding | is_pseudo=false	Tb927.6.4040	N/A	N/A	N/A	N/A	GO:0005762;GO:0005739	mitochondrial large ribosomal subunit;mitochondrion	N/A	N/A	0	N-term:cytoplasm(75%), flagellar cytoplasm(75%), nuclear lumen(75%) GO:0005737 GO:0097014 GO:0031981 GO:0005739;C-term:mitochondrion(75%), kinetoplast(25%, region, strong) GO:0005737 GO:0097014 GO:0031981 GO:0005739				2	2	2	15.4	15.4	15.4	28.009	0	6.3341	181160000	5	0	0	0	0	0	0	0	0	19157000
		0.788928	1.08463	∞			0.781877	0.702834	∞	hypothetical protein, conserved	Tb927.9.3030:mRNA-p1	Tb927.9.3030:mRNA-p1	>Tb927.9.3030:mRNA-p1 | transcript=Tb927.9.3030:mRNA | gene=Tb927.9.3030 | organism=Trypanosoma_brucei_brucei_TREU927 | gene_product=hypothetical protein, conserved | transcript_product=hypothetical protein, conserved | location=Tb927_09_v5.1:672636-673766(-) | protein_length=376 | sequence_SO=chromosome | SO=protein_coding | is_pseudo=false	Tb927.9.3030	N/A	N/A	N/A	N/A	GO:0005930	axoneme	N/A	N/A	0	N-term:axoneme, cytoplasm(weak) GO:0005930				2	2	2	13.3	13.3	13.3	43.102	0	8.889	253700000	4	0	0	0	0	0	22018000	0	0	9643700
		0.107319	0.245799	∞			0.495822	0.7012	∞	Mitochondrial SSU ribosomal protein, putative	Tb927.5.1510:mRNA-p1	Tb927.5.1510:mRNA-p1	>Tb927.5.1510:mRNA-p1 | transcript=Tb927.5.1510:mRNA | gene=Tb927.5.1510 | organism=Trypanosoma_brucei_brucei_TREU927 | gene_product=Mitochondrial SSU ribosomal protein, putative | transcript_product=Mitochondrial SSU ribosomal protein, putative | location=Tb927_05_v5.1:534918-535856(-) | protein_length=312 | sequence_SO=chromosome | SO=protein_coding | is_pseudo=false	Tb927.5.1510	N/A	N/A	N/A	N/A	GO:0097014;GO:0005737;GO:0020023;GO:0005763;GO:0005739	ciliary plasm;cytoplasm;kinetoplast;mitochondrial small ribosomal subunit;mitochondrion	N/A	N/A	0	N-term:cytoplasm(strong,;C-term:mitochondrion, kinetoplast(region, strong) GO:0097014 GO:0030133 GO:0005739 GO:0020023	5.4203	64.4	2.43837	3	3	3	13.5	13.5	13.5	35.464	0	15.99	45848000	5	8657000	0	0	0	0	0	0	0	0
		0.0351114	-0.0738341	1.41301			1.15831	0.699166	3.4038	kinetoplastid kinetochore protein 6	Tb927.6.1210:mRNA-p1	Tb927.6.1210:mRNA-p1	>Tb927.6.1210:mRNA-p1 | transcript=Tb927.6.1210:mRNA | gene=Tb927.6.1210 | organism=Trypanosoma_brucei_brucei_TREU927 | gene_product=kinetoplastid kinetochore protein 6 | transcript_product=kinetoplastid kinetochore protein 6 | location=Tb927_06_v5.1:461776-462393(-) | protein_length=205 | sequence_SO=chromosome | SO=protein_coding | is_pseudo=false	Tb927.6.1210	N/A	N/A	N/A	N/A	GO:0000776;GO:0005634	kinetochore;nucleus	N/A	N/A	0	C-term:cytoplasm(weak, points, reticulated), kinetochore GO:0000776;N-term:kinetochore GO:0000776				4	4	4	25.4	25.4	25.4	23.46	0	7.9846	128180000	8	6639600	0	0	9381800	0	0	13563000	0	9036900
		0.542709	1.31963	∞			0.309662	0.6981	∞	hypothetical protein	Tb927.7.5615:mRNA-p1	Tb927.7.5615:mRNA-p1	>Tb927.7.5615:mRNA-p1 | transcript=Tb927.7.5615:mRNA | gene=Tb927.7.5615 | organism=Trypanosoma_brucei_brucei_TREU927 | gene_product=hypothetical protein | transcript_product=hypothetical protein | location=Tb927_07_v5.1:1520539-1520925(+) | protein_length=128 | sequence_SO=chromosome | SO=protein_coding | is_pseudo=false	Tb927.7.5615	N/A	N/A	N/A	N/A	N/A	N/A	N/A	N/A	3	N-term:cytoplasm(points) GO:0005737;C-term:endoplasmic reticulum(				3	3	3	26.6	26.6	26.6	14.437	0	6.3603	431660000	11	0	0	0	0	0	23118000	0	0	0
		0.257816	0.196834	1.09763			0.711704	0.692734	1.6332	Phosphorylated CTD interacting factor 1 WW domain containing protein, putative	Tb927.5.2310:mRNA-p1	Tb927.5.2310:mRNA-p1	>Tb927.5.2310:mRNA-p1 | transcript=Tb927.5.2310:mRNA | gene=Tb927.5.2310 | organism=Trypanosoma_brucei_brucei_TREU927 | gene_product=Phosphorylated CTD interacting factor 1 WW domain containing protein, putative | transcript_product=Phosphorylated CTD interacting factor 1 WW domain containing protein, putative | location=Tb927_05_v5.1:778438-780573(+) | protein_length=711 | sequence_SO=chromosome…	Tb927.5.2310	N/A	N/A	N/A	N/A	N/A	N/A	N/A	N/A	0	N-term:nucleoplasm GO:0005654 GO:0005730;C-term:nucleoplasm, nucleolus(peripheral) GO:0005654 GO:0005730				13	13	13	26.2	26.2	26.2	78.824	0	26.837	850430000	29	21011000	30746000	14881000	25345000	23667000	24132000	28078000	26793000	53962000
		0.391061	0.149401	1.11476			1.87531	0.692666	1.62424	60S ribosomal protein L34, putative;60S ribosomal protein L34, putative	Tb927.11.9730:mRNA-p1;Tb927.10.12680:mRNA-p1	Tb927.11.9730:mRNA-p1;Tb927.10.12680:mRNA-p1	>Tb927.10.12680:mRNA-p1 | transcript=Tb927.10.12680:mRNA | gene=Tb927.10.12680 | organism=Trypanosoma_brucei_brucei_TREU927 | gene_product=60S ribosomal protein L34, putative | transcript_product=60S ribosomal protein L34, putative | location=Tb927_10_v5.1:3080353-3080865(-) | protein_length=170 | sequence_SO=chromosome | SO=protein_coding | is_pseudo=false;>Tb927.11.9730:mRNA-p1 | transcript=Tb9…	Tb927.10.12680;Tb927.11.9730	GO:0005622;GO:0005840;GO:0005622;GO:0005840	intracellular;ribosome;intracellular;ribosome	GO:0003735;GO:0003735	structural constituent of ribosome;structural constituent of ribosome	GO:0005737;GO:0005840;GO:0005737;GO:0005840	cytoplasm;ribosome;cytoplasm;ribosome	GO:0003735;GO:0003735	structural constituent of ribosome;structural constituent of ribosome	0;0	C-term:cytoplasm(reticulated, points) GO:0005737;C-term:cytoplasm(patchy), nucleolus GO:0005737 GO:0005730				10	10	10	28.2	28.2	28.2	19.336	0	154.16	86094000000	267	2906099968	3473799936	3526299904	3292699904	3359099904	4391199744	5951300096	4403500032	5735199744
		3.0961	0.654933	1.57103			1.41948	0.692066	1.64728	60S ribosomal protein L22	Tb927.10.9800:mRNA-p1	Tb927.10.9800:mRNA-p1	>Tb927.10.9800:mRNA-p1 | transcript=Tb927.10.9800:mRNA | gene=Tb927.10.9800 | organism=Trypanosoma_brucei_brucei_TREU927 | gene_product=60S ribosomal protein L22 | transcript_product=60S ribosomal protein L22 | location=Tb927_10_v5.1:2426896-2427288(+) | protein_length=130 | sequence_SO=chromosome | SO=protein_coding | is_pseudo=false	Tb927.10.9800	GO:0005622;GO:0005840	intracellular;ribosome	GO:0003735	structural constituent of ribosome	GO:0005737;GO:0005840	cytoplasm;ribosome	GO:0003735	structural constituent of ribosome	0	N-term:cytoplasm(patchy), nucleolus GO:0005737 GO:0005730;C-term:cytoplasm, nucleolus GO:0005737 GO:0005730	0.97252	0.2	-0.0402002	9	3	3	56.9	13.8	13.8	15.271	0	26.202	6670700000	38	166730000	145340000	169410000	247020000	256030000	253370000	271809984	195450000	325870016
		0.578041	-0.170833	0.89382			0.918714	0.691833	1.71688	WD domain, G-beta repeat/BING4CT (NUC141) domain containing protein, putative	Tb927.8.2600:mRNA-p1	Tb927.8.2600:mRNA-p1	>Tb927.8.2600:mRNA-p1 | transcript=Tb927.8.2600:mRNA | gene=Tb927.8.2600 | organism=Trypanosoma_brucei_brucei_TREU927 | gene_product=WD domain, G-beta repeat/BING4CT (NUC141) domain containing protein, putative | transcript_product=WD domain, G-beta repeat/BING4CT (NUC141) domain containing protein, putative | location=Tb927_08_v5.1:764947-766887(+) | protein_length=646 | sequence_SO=chromosome |…	Tb927.8.2600	N/A	N/A	GO:0005515	protein binding	GO:0005634	nucleus	N/A	N/A	0	C-term:nucleolus GO:0005730;N-term:nucleolus(50%) GO:0005730	2.2014	18.2	1.13842	12	12	12	25.4	25.4	25.4	73.024	0	100.46	1925800000	47	49820000	49505000	45184000	48114000	44855000	36196000	63415000	58869000	125820000
		0.160464	0.318734	∞			0.688962	0.691734	∞	2OG-Fe(II) oxygenase superfamily, putative	Tb927.5.3950:mRNA-p1	Tb927.5.3950:mRNA-p1	>Tb927.5.3950:mRNA-p1 | transcript=Tb927.5.3950:mRNA | gene=Tb927.5.3950 | organism=Trypanosoma_brucei_brucei_TREU927 | gene_product=2OG-Fe(II) oxygenase superfamily, putative | transcript_product=2OG-Fe(II) oxygenase superfamily, putative | location=Tb927_05_v5.1:1281744-1282700(+) | protein_length=318 | sequence_SO=chromosome | SO=protein_coding | is_pseudo=false	Tb927.5.3950	N/A	N/A	GO:0031418;GO:0005506;GO:0016491;GO:0016705	L-ascorbic acid binding;iron ion binding;oxidoreductase activity;oxidoreductase activity, acting on paired donors, with incorporation or reduction of molecular oxygen	N/A	N/A	N/A	N/A	0	C-term:cytoplasm GO:0005737 GO:0097014;N-term:cytoplasm, flagellar cytoplasm GO:0005737 GO:0097014				3	3	3	14.5	14.5	14.5	35.598	0	47.875	86274000	8	0	0	0	0	0	2401400	0	0	0
		0.0167557	0.0637334	∞			0.280957	0.691167	∞	hypothetical protein, conserved	Tb927.10.7900:mRNA-p1	Tb927.10.7900:mRNA-p1	>Tb927.10.7900:mRNA-p1 | transcript=Tb927.10.7900:mRNA | gene=Tb927.10.7900 | organism=Trypanosoma_brucei_brucei_TREU927 | gene_product=hypothetical protein, conserved | transcript_product=hypothetical protein, conserved | location=Tb927_10_v5.1:1976287-1977444(-) | protein_length=385 | sequence_SO=chromosome | SO=protein_coding | is_pseudo=false	Tb927.10.7900	N/A	N/A	N/A	N/A	GO:0005737	cytoplasm	N/A	N/A	8	N-term:cytoplasm(points) GO:0005737 GO:0030133;C-term:endocytic GO:0005737 GO:0030133				4	4	4	15.1	15.1	15.1	42.422	0	12.448	163840000	14	0	0	0	8818300	0	0	8870100	0	0
		0.185776	0.0434996	1.03325			3.9268	0.6909	1.61396	Snf7, putative	Tb927.9.10350:mRNA-p1	Tb927.9.10350:mRNA-p1	>Tb927.9.10350:mRNA-p1 | transcript=Tb927.9.10350:mRNA | gene=Tb927.9.10350 | organism=Trypanosoma_brucei_brucei_TREU927 | gene_product=Snf7, putative | transcript_product=Snf7, putative | location=Tb927_09_v5.1:1624766-1625389(-) | protein_length=207 | sequence_SO=chromosome | SO=protein_coding | is_pseudo=false	Tb927.9.10350	N/A	N/A	N/A	N/A	GO:0097014;GO:0005737	ciliary plasm;cytoplasm	N/A	N/A	0	N-term:cytoplasm, flagellar cytoplasm GO:0005737 GO:0097014 GO:0030133;C-term:endocytic(points) GO:0005737 GO:0097014 GO:0030133				8	8	8	36.7	36.7	36.7	23.469	0	118.3	3221100000	37	115200000	108910000	105830000	123040000	116250000	101620000	183400000	170980000	178130000
		0.267909	-0.3425	∞			0.270261	0.6898	∞	histone chaperone ASF1A	Tb927.1.630:mRNA-p1	Tb927.1.630:mRNA-p1	>Tb927.1.630:mRNA-p1 | transcript=Tb927.1.630:mRNA | gene=Tb927.1.630 | organism=Trypanosoma_brucei_brucei_TREU927 | gene_product=histone chaperone ASF1A | transcript_product=histone chaperone ASF1A | location=Tb927_01_v5.1:219568-220083(-) | protein_length=171 | sequence_SO=chromosome | SO=protein_coding | is_pseudo=false	Tb927.1.630	GO:0005634	nucleus	N/A	N/A	GO:0005737;GO:0005829;GO:0031981;GO:0005654;GO:0005634	cytoplasm;cytosol;nuclear lumen;nucleoplasm;nucleus	GO:0003682;GO:0042393;GO:0005515	chromatin binding;histone binding;protein binding	0	N-term:nuclear lumen GO:0031981 GO:0005654;C-term:nucleoplasm(75%), cytoplasm(weak) GO:0031981 GO:0005654				4	4	4	31	31	31	19.121	0	39.474	475700000	12	0	0	0	0	0	0	0	0	27803000
		0.0668587	0.127867	∞			0.57648	0.6876	∞	hypothetical protein, conserved	Tb927.11.2220:mRNA-p1	Tb927.11.2220:mRNA-p1	>Tb927.11.2220:mRNA-p1 | transcript=Tb927.11.2220:mRNA | gene=Tb927.11.2220 | organism=Trypanosoma_brucei_brucei_TREU927 | gene_product=hypothetical protein, conserved | transcript_product=hypothetical protein, conserved | location=Tb927_11_v5.1:629333-630670(+) | protein_length=445 | sequence_SO=chromosome | SO=protein_coding | is_pseudo=false	Tb927.11.2220	N/A	N/A	N/A	N/A	GO:0005737;GO:0020023;GO:0005739;GO:0005654	cytoplasm;kinetoplast;mitochondrion;nucleoplasm	N/A	N/A	0	C-term:mitochondrion(50%), kinetoplast(50%, region), cytoplasm(weak, 50%) GO:0005654 GO:0005737 GO:0005739 GO:0020023;N-term:nucleoplasm, cytoplasm(points) GO:0005654 GO:0005737 GO:0005739 GO:0020023				1	1	1	4	4	4	50.086	0.00060889	3.0544	41692000	1	0	0	0	0	0	2306200	0	0	0
		0.695362	-1.73017	0.459156			1.49563	0.686099	1.57858	ubiquitin-activating enzyme E1, putative	Tb927.5.3430:mRNA-p1	Tb927.5.3430:mRNA-p1	>Tb927.5.3430:mRNA-p1 | transcript=Tb927.5.3430:mRNA | gene=Tb927.5.3430 | organism=Trypanosoma_brucei_brucei_TREU927 | gene_product=ubiquitin-activating enzyme E1, putative | transcript_product=ubiquitin-activating enzyme E1, putative | location=Tb927_05_v5.1:1138857-1141247(-) | protein_length=796 | sequence_SO=chromosome | SO=protein_coding | is_pseudo=false	Tb927.5.3430	N/A	N/A	GO:0008641	ubiquitin-like modifier activating enzyme activity	GO:0031510	SUMO activating enzyme complex	GO:0019948;GO:0061656;GO:0005515;GO:0008641	SUMO activating enzyme activity;SUMO conjugating enzyme activity;protein binding;ubiquitin-like modifier activating enzyme activity	0	N-term:nucleoplasm GO:0005654;C-term:nucleoplasm, cytoplasm(weak) GO:0005654	1.2857	25.9	0.362554	13	13	12	27.5	27.5	26.8	86.593	0	34.023	511610000	30	18233000	29876000	24374000	33281000	0	0	39924000	35695000	38801000
		0.350185	0.165467	1.15007			0.922291	0.684166	∞	transmembrane protein, conserved	Tb927.1.1310:mRNA-p1;Tb11.v5.0372	Tb927.1.1310:mRNA-p1;Tb11.v5.0372	>Tb927.1.1310:mRNA-p1 | transcript=Tb927.1.1310:mRNA | gene=Tb927.1.1310 | organism=Trypanosoma_brucei_brucei_TREU927 | gene_product=transmembrane protein, conserved | transcript_product=transmembrane protein, conserved | location=Tb927_01_v5.1:339557-340849(+) | protein_length=430 | sequence_SO=chromosome | SO=protein_coding | is_pseudo=false;>Tb11.v5.0372 | transcript=Tb11.v5.0372.1 | gene=Tb11…	Tb927.1.1310;Tb11.v5.0372	N/A	N/A	N/A	N/A	GO:0005737	cytoplasm	N/A	N/A	1	C-term:cytoplasm(points) GO:0005737 GO:0030133;C-term:cytoplasm(points) GO:0005737 GO:0030133;N-term:cytoplasm(reticulated), endocytic GO:0005737 GO:0030133;N-term:cytoplasm(reticulated), endocytic GO:0005737 GO:0030133				2	2	2	9.1	9.1	9.1	47.016	0	5.7072	25698000	5	3097900	0	0	3562800	0	0	0	0	0
		0.848163	0.507533	1.43592			1.2239	0.682934	1.61685	60S ribosomal protein L19, putative;60S ribosomal protein L19, putative	Tb927.7.5020:mRNA-p1;Tb927.7.5000:mRNA-p1;Tb11.v5.0182;Tb11.v5.0181	Tb927.7.5020:mRNA-p1;Tb927.7.5000:mRNA-p1;Tb11.v5.0182;Tb11.v5.0181	>Tb927.7.5000:mRNA-p1 | transcript=Tb927.7.5000:mRNA | gene=Tb927.7.5000 | organism=Trypanosoma_brucei_brucei_TREU927 | gene_product=60S ribosomal protein L19, putative | transcript_product=60S ribosomal protein L19, putative | location=Tb927_07_v5.1:1323906-1324688(+) | protein_length=260 | sequence_SO=chromosome | SO=protein_coding | is_pseudo=false;>Tb927.7.5020:mRNA-p1 | transcript=Tb927.7.50…	Tb927.7.5000;Tb927.7.5020;Tb11.v5.0181;Tb11.v5.0182	GO:0005622;GO:0005840;GO:0005622;GO:0005840	intracellular;ribosome;intracellular;ribosome	GO:0003735;GO:0003735	structural constituent of ribosome;structural constituent of ribosome	GO:0005737;GO:0005737	cytoplasm;cytoplasm	GO:0003735;GO:0003735	structural constituent of ribosome;structural constituent of ribosome	0;0	N-term:cytoplasm(patchy), nucleolus, nucleolus(strong,;N-term:cytoplasm GO:0005737	1.2802	28.5	0.356369	13	13	13	32.7	32.7	32.7	29.408	0	123.38	76101000000	113	1888700032	1987699968	2724400128	2333199872	3161700096	3983300096	3126500096	4609699840	2936300032
		0.0466239	0.0809333	∞			1.10101	0.681233	0.646042	hypothetical protein, conserved	Tb927.10.14230:mRNA-p1	Tb927.10.14230:mRNA-p1	>Tb927.10.14230:mRNA-p1 | transcript=Tb927.10.14230:mRNA | gene=Tb927.10.14230 | organism=Trypanosoma_brucei_brucei_TREU927 | gene_product=hypothetical protein, conserved | transcript_product=hypothetical protein, conserved | location=Tb927_10_v5.1:3452178-3456293(-) | protein_length=1371 | sequence_SO=chromosome | SO=protein_coding | is_pseudo=false	Tb927.10.14230	N/A	N/A	GO:0005515	protein binding	GO:0005930;GO:0005737	axoneme;cytoplasm	N/A	N/A	0	N-term:cytoplasm(reticulated), axoneme GO:0005737 GO:0005930 GO:0030133 GO:0005929;C-term:endocytic, cytoplasm(points), flagellum GO:0005737 GO:0005930 GO:0030133 GO:0005929				5	5	5	4.7	4.7	4.7	151.19	0	3.6881	344790000	6	6460900	0	6235800	0	0	0	0	8202600	0
		0.0261372	0.0401993	∞			1.26952	0.6788	∞	TFIIH basal transcription factor subunit	Tb927.8.6540:mRNA-p1	Tb927.8.6540:mRNA-p1	>Tb927.8.6540:mRNA-p1 | transcript=Tb927.8.6540:mRNA | gene=Tb927.8.6540 | organism=Trypanosoma_brucei_brucei_TREU927 | gene_product=TFIIH basal transcription factor subunit | transcript_product=TFIIH basal transcription factor subunit | location=Tb927_08_v5.1:1887580-1888635(+) | protein_length=351 | sequence_SO=chromosome | SO=protein_coding | is_pseudo=false	Tb927.8.6540	N/A	N/A	N/A	N/A	GO:0005737;GO:0005654;GO:0005634;GO:0005675	cytoplasm;nucleoplasm;nucleus;transcription factor TFIIH holo complex	N/A	N/A	0	C-term:nucleoplasm(points), nucleoplasm, cytoplasm(weak, reticulated, points) GO:0005634 GO:0005654;N-term:nucleus(points), cytoplasm(weak) GO:0005634 GO:0005654				4	4	4	17.4	17.4	17.4	37.989	0	6.3962	139280000	5	0	0	0	0	5689600	0	10006000	0	0
		0.496616	0.824666	1.59568			0.395081	0.678666	0.95767	UDP-Gal or UDP-GlcNAc-dependent glycosyltransferase, putative	Tb927.5.2760:mRNA-p1	Tb927.5.2760:mRNA-p1	>Tb927.5.2760:mRNA-p1 | transcript=Tb927.5.2760:mRNA | gene=Tb927.5.2760 | organism=Trypanosoma_brucei_brucei_TREU927 | gene_product=UDP-Gal or UDP-GlcNAc-dependent glycosyltransferase, putative | transcript_product=UDP-Gal or UDP-GlcNAc-dependent glycosyltransferase, putative | location=Tb927_05_v5.1:927706-928860(+) | protein_length=384 | sequence_SO=chromosome | SO=protein_coding | is_pseudo=f…	Tb927.5.2760	GO:0016020	membrane	GO:0008378	galactosyltransferase activity	GO:0005737;GO:0016021	cytoplasm;integral component of membrane	GO:0008194	UDP-glycosyltransferase activity	1	C-term:endocytic(50%), cytoplasm(weak, points) GO:0030133				8	8	8	29.4	29.4	29.4	45.335	0	35.216	774820000	16	17791000	31370000	0	28150000	26454000	23841000	21317000	25763000	0
		0.824636	1.2347	∞			0.473797	0.677467	0.725103	hypothetical protein, conserved	Tb927.6.2800:mRNA-p1	Tb927.6.2800:mRNA-p1	>Tb927.6.2800:mRNA-p1 | transcript=Tb927.6.2800:mRNA | gene=Tb927.6.2800 | organism=Trypanosoma_brucei_brucei_TREU927 | gene_product=hypothetical protein, conserved | transcript_product=hypothetical protein, conserved | location=Tb927_06_v5.1:839182-841824(+) | protein_length=880 | sequence_SO=chromosome | SO=protein_coding | is_pseudo=false	Tb927.6.2800	N/A	N/A	N/A	N/A	GO:0005634	nucleus	N/A	N/A	0	C-term:nucleoplasm(points) GO:0005634 GO:0005654;N-term:nucleus(points), cytoplasm(points, reticulated, weak) GO:0005634 GO:0005654				4	4	4	7	7	7	96.853	0	3.9436	47323000	5	6602100	0	0	0	0	0	4787200	0	0
		1.96631	0.5892	1.4939			1.38875	0.676934	1.61308	Cardiolipin-dependent protein 17kDa	Tb927.4.1760:mRNA-p1	Tb927.4.1760:mRNA-p1	>Tb927.4.1760:mRNA-p1 | transcript=Tb927.4.1760:mRNA | gene=Tb927.4.1760 | organism=Trypanosoma_brucei_brucei_TREU927 | gene_product=hypothetical protein, conserved | transcript_product=hypothetical protein, conserved | location=Tb927_04_v5.1:445153-445626(-) | protein_length=157 | sequence_SO=chromosome | SO=protein_coding | is_pseudo=false	Tb927.4.1760	N/A	N/A	N/A	N/A	GO:0005743;GO:0005739	mitochondrial inner membrane;mitochondrion	N/A	N/A	0	N-term:endocytic, cytoplasm GO:0030133 GO:0005737 GO:0005739;C-term:mitochondrion GO:0030133 GO:0005737 GO:0005739	2.6965	14.7	1.43109	5	5	5	42	42	42	17.442	0	66.993	763280000	21	17437000	20163000	23591000	29767000	29652000	31994000	25055000	34965000	38686000
		0.103831	0.192167	∞			0.245413	0.673466	∞	Checkpoint protein HUS1, putative	Tb927.8.2230:mRNA-p1	Tb927.8.2230:mRNA-p1	>Tb927.8.2230:mRNA-p1 | transcript=Tb927.8.2230:mRNA | gene=Tb927.8.2230 | organism=Trypanosoma_brucei_brucei_TREU927 | gene_product=Checkpoint protein HUS1, putative | transcript_product=Checkpoint protein HUS1, putative | location=Tb927_08_v5.1:684928-685950(+) | protein_length=340 | sequence_SO=chromosome | SO=protein_coding | is_pseudo=false	Tb927.8.2230	GO:0030896	checkpoint clamp complex	N/A	N/A	GO:0030896;GO:0005634	checkpoint clamp complex;nucleus	GO:0003684	damaged DNA binding	0	C-term:nucleoplasm, cytoplasm(weak) GO:0005654				1	1	1	7.9	7.9	7.9	37.144	0	33.284	161460000	5	0	8916700	0	0	0	0	0	0	0
		0.0832911	-0.341934	0.6149			0.228805	0.672834	1.00922	hypothetical protein, conserved	Tb927.6.1560:mRNA-p1	Tb927.6.1560:mRNA-p1	>Tb927.6.1560:mRNA-p1 | transcript=Tb927.6.1560:mRNA | gene=Tb927.6.1560 | organism=Trypanosoma_brucei_brucei_TREU927 | gene_product=hypothetical protein, conserved | transcript_product=hypothetical protein, conserved | location=Tb927_06_v5.1:541236-542987(-) | protein_length=583 | sequence_SO=chromosome | SO=protein_coding | is_pseudo=false	Tb927.6.1560	N/A	N/A	N/A	N/A	N/A	N/A	N/A	N/A	0	C-term:nucleoplasm(strong), cytoplasm, flagellar cytoplasm GO:0005654 GO:0005737 GO:0097014;N-term:nucleoplasm(strong), cytoplasm, flagellar cytoplasm GO:0005654 GO:0005737 GO:0097014				8	8	8	21.1	21.1	21.1	65.925	0	21.594	914420000	15	0	151570000	34169000	0	67833000	46378000	53281000	87343000	46828000
		0.00346421	0.0113665	∞			0.31529	0.672333	∞	hypothetical protein, conserved	Tb927.11.3460:mRNA-p1	Tb927.11.3460:mRNA-p1	>Tb927.11.3460:mRNA-p1 | transcript=Tb927.11.3460:mRNA | gene=Tb927.11.3460 | organism=Trypanosoma_brucei_brucei_TREU927 | gene_product=hypothetical protein, conserved | transcript_product=hypothetical protein, conserved | location=Tb927_11_v5.1:1024638-1025534(+) | protein_length=298 | sequence_SO=chromosome | SO=protein_coding | is_pseudo=false	Tb927.11.3460	N/A	N/A	N/A	N/A	N/A	N/A	N/A	N/A	0	C-term:basal body(region), cytoplasm(weak, reticulated), flagellar pocket GO:0020016 GO:0036064;N-term:flagellar pocket, basal body GO:0020016 GO:0036064				1	1	1	5	5	5	32.116	0.0052315	1.9197	17734000	2	0	0	0	0	0	1902000	0	0	0
		1.22421	0.372899	1.30387			2.73626	0.671633	1.59431	cytosolic nonspecific dipeptidase, putative	Tb927.10.12260:mRNA-p1	Tb927.10.12260:mRNA-p1	>Tb927.10.12260:mRNA-p1 | transcript=Tb927.10.12260:mRNA | gene=Tb927.10.12260 | organism=Trypanosoma_brucei_brucei_TREU927 | gene_product=cytosolic nonspecific dipeptidase, putative | transcript_product=cytosolic nonspecific dipeptidase, putative | location=Tb927_10_v5.1:2980314-2981741(+) | protein_length=475 | sequence_SO=chromosome | SO=protein_coding | is_pseudo=false	Tb927.10.12260	N/A	N/A	GO:0016787	hydrolase activity	GO:0005737	cytoplasm	GO:0008237	metallopeptidase activity	0	C-term:cytoplasm(75%), flagellar cytoplasm(75%) GO:0005737 GO:0097014;N-term:cytoplasm, flagellar cytoplasm(weak) GO:0005737 GO:0097014	12.021	72.5	3.58749	14	14	14	43.4	43.4	43.4	51.578	0	231.28	3662700000	61	80894000	92254000	83521000	98203000	132250000	104210000	132940000	126630000	149640000
		0.0783295	-0.0248998	0.980103			2.55251	0.671499	1.5866	S. cerevisiae PSP1 homologue, putative	Tb927.10.8330:mRNA-p1	Tb927.10.8330:mRNA-p1	>Tb927.10.8330:mRNA-p1 | transcript=Tb927.10.8330:mRNA | gene=Tb927.10.8330 | organism=Trypanosoma_brucei_brucei_TREU927 | gene_product=S. cerevisiae PSP1 homologue, putative | transcript_product=S. cerevisiae PSP1 homologue, putative | location=Tb927_10_v5.1:2058131-2058838(-) | protein_length=235 | sequence_SO=chromosome | SO=protein_coding | is_pseudo=false	Tb927.10.8330	N/A	N/A	N/A	N/A	N/A	N/A	N/A	N/A	0					11	11	11	62.6	62.6	62.6	26.821	0	34.916	1176100000	42	41844000	40509000	50131000	46735000	40855000	42258000	70649000	66750000	72800000
		0.398772	0.752866	∞			0.466919	0.671467	∞	Sec20, putative	Tb927.11.6930:mRNA-p1	Tb927.11.6930:mRNA-p1	>Tb927.11.6930:mRNA-p1 | transcript=Tb927.11.6930:mRNA | gene=Tb927.11.6930 | organism=Trypanosoma_brucei_brucei_TREU927 | gene_product=Sec20, putative | transcript_product=Sec20, putative | location=Tb927_11_v5.1:1956416-1957114(-) | protein_length=232 | sequence_SO=chromosome | SO=protein_coding | is_pseudo=false	Tb927.11.6930	N/A	N/A	N/A	N/A	N/A	N/A	N/A	N/A	1	C-term:cytoplasm(weak, points, reticulated), flagellar pocket collar(region, 50%) GO:0005794 GO:0005737 GO:1990900;N-term:Golgi apparatus(ring), cytoplasm(reticulated) GO:0005794 GO:0005737 GO:1990900				3	3	3	20.3	20.3	20.3	25.444	0.0031471	2.2877	68379000	3	0	0	0	0	0	0	0	3962300	0
		0.0587489	0.149533	0.645973			0.300362	0.669667	1.33338	hypothetical protein, conserved	Tb927.11.10130:mRNA-p1	Tb927.11.10130:mRNA-p1	>Tb927.11.10130:mRNA-p1 | transcript=Tb927.11.10130:mRNA | gene=Tb927.11.10130 | organism=Trypanosoma_brucei_brucei_TREU927 | gene_product=hypothetical protein, conserved | transcript_product=hypothetical protein, conserved | location=Tb927_11_v5.1:2713503-2714477(+) | protein_length=324 | sequence_SO=chromosome | SO=protein_coding | is_pseudo=false	Tb927.11.10130	N/A	N/A	N/A	N/A	N/A	N/A	N/A	N/A	0	N-term:cytoplasm, flagellar cytoplasm, nuclear lumen GO:0005737 GO:0097014 GO:0031981 GO:0005654;C-term:cytoplasm, nucleoplasm, flagellar cytoplasm GO:0005737 GO:0097014 GO:0031981 GO:0005654				5	5	5	23.5	23.5	23.5	34.304	0	59.593	447530000	20	0	20590000	25045000	0	14522000	14957000	27207000	16387000	17255000
		1.26983	0.435401	∞			1.37958	0.669	∞	frataxin-like, mitochondrial precursor, putative	Tb927.3.1000:mRNA-p1	Tb927.3.1000:mRNA-p1	>Tb927.3.1000:mRNA-p1 | transcript=Tb927.3.1000:mRNA | gene=Tb927.3.1000 | organism=Trypanosoma_brucei_brucei_TREU927 | gene_product=frataxin-like, mitochondrial precursor, putative | transcript_product=frataxin-like, mitochondrial precursor, putative | location=Tb927_03_v5.1:245606-246148(+) | protein_length=180 | sequence_SO=chromosome | SO=protein_coding | is_pseudo=false	Tb927.3.1000	GO:0005739	mitochondrion	GO:0008199;GO:0004322	ferric iron binding;ferroxidase activity	GO:0020023;GO:0005739	kinetoplast;mitochondrion	N/A	N/A	0	C-term:mitochondrion(75%), kinetoplast(region, strong, 50%) GO:0005739 GO:0020023	1.9699	15.3	0.978122	1	1	1	11.7	11.7	11.7	19.407	0	29.603	96064000	3	0	0	0	0	0	0	0	0	4829000
		0.277627	0.0763334	1.04859			2.26652	0.667867	1.58207	40S ribosomal protein S6, putative	Tb927.10.190:mRNA-p1;REV__Tb927.3.5050:mRNA-p1	Tb927.10.190:mRNA-p1	>Tb927.10.190:mRNA-p1 | transcript=Tb927.10.190:mRNA | gene=Tb927.10.190 | organism=Trypanosoma_brucei_brucei_TREU927 | gene_product=40S ribosomal protein S6, putative | transcript_product=40S ribosomal protein S6, putative | location=Tb927_10_v5.1:73558-74310(+) | protein_length=250 | sequence_SO=chromosome | SO=protein_coding | is_pseudo=false	Tb927.10.190	GO:0005622;GO:0005840	intracellular;ribosome	GO:0003735	structural constituent of ribosome	GO:0005840	ribosome	GO:0003729;GO:0003735	mRNA binding;structural constituent of ribosome	0	C-term:cytoplasm(patchy, strong, 25%), cytoplasm(reticulated, weak), nucleolus(25%)	1.2126	31.8	0.278104	22	22	10	50	50	32.4	28.44	0	219.37	146120000000	285	4345999872	5207600128	5605100032	5178399744	5401099776	5315700224	7401099776	8279099904	8302000128
		0.242942	0.634833	3.90856			0.269584	0.6668	3.97293	Mitochondrial ribosomal protein L22	Tb927.7.2760:mRNA-p1	Tb927.7.2760:mRNA-p1	>Tb927.7.2760:mRNA-p1 | transcript=Tb927.7.2760:mRNA | gene=Tb927.7.2760 | organism=Trypanosoma_brucei_brucei_TREU927 | gene_product=Mitochondrial ribosomal protein L22 | transcript_product=Mitochondrial ribosomal protein L22 | location=Tb927_07_v5.1:719444-720280(+) | protein_length=278 | sequence_SO=chromosome | SO=protein_coding | is_pseudo=false	Tb927.7.2760	GO:0005840	ribosome	GO:0003735	structural constituent of ribosome	GO:0005762;GO:0005739	mitochondrial large ribosomal subunit;mitochondrion	N/A	N/A	0	N-term:cytoplasm(weak, reticulated) GO:0005739 GO:0020023;C-term:mitochondrion, kinetoplast(region, strong, 75%) GO:0005739 GO:0020023	3.1356	49.2	1.64874	5	5	5	19.4	19.4	19.4	31.986	0	33.385	484910000	8	13594000	0	0	0	27393000	25740000	17978000	0	36030000
		0.084185	0.149434	∞			0.551742	0.666234	∞	hypothetical protein, conserved	Tb927.7.4800:mRNA-p1	Tb927.7.4800:mRNA-p1	>Tb927.7.4800:mRNA-p1 | transcript=Tb927.7.4800:mRNA | gene=Tb927.7.4800 | organism=Trypanosoma_brucei_brucei_TREU927 | gene_product=hypothetical protein, conserved | transcript_product=hypothetical protein, conserved | location=Tb927_07_v5.1:1268040-1268351(-) | protein_length=103 | sequence_SO=chromosome | SO=protein_coding | is_pseudo=false	Tb927.7.4800	N/A	N/A	N/A	N/A	N/A	N/A	N/A	N/A	1	N-term:cytoplasm(weak, reticulated, points) GO:0005739;C-term:mitochondrion GO:0005739				3	3	3	29.1	29.1	29.1	12.152	0	3.718	220820000	8	0	0	0	0	0	9261400	0	0	0
		0.0822588	-0.196633	∞			0.261874	0.665966	∞	hypothetical protein, conserved	Tb927.11.3180:mRNA-p1	Tb927.11.3180:mRNA-p1	>Tb927.11.3180:mRNA-p1 | transcript=Tb927.11.3180:mRNA | gene=Tb927.11.3180 | organism=Trypanosoma_brucei_brucei_TREU927 | gene_product=hypothetical protein, conserved | transcript_product=hypothetical protein, conserved | location=Tb927_11_v5.1:901311-901889(-) | protein_length=192 | sequence_SO=chromosome | SO=protein_coding | is_pseudo=false	Tb927.11.3180	N/A	N/A	N/A	N/A	GO:0005737	cytoplasm	N/A	N/A	4	C-term:cytoplasm(points, weak) GO:0005794;N-term:golgi apparatus GO:0005794				2	2	2	17.2	17.2	17.2	22.096	0	10.336	57312000	4	0	0	3227200	0	0	0	0	0	0
		0.0293439	-0.0499001	0.956011			0.581357	0.664767	1.52999	double-strand break repair protein MRE11	Tb927.2.4390:mRNA-p1	Tb927.2.4390:mRNA-p1	>Tb927.2.4390:mRNA-p1 | transcript=Tb927.2.4390:mRNA | gene=Tb927.2.4390 | organism=Trypanosoma_brucei_brucei_TREU927 | gene_product=endo/exonuclease Mre11 | transcript_product=endo/exonuclease Mre11 | location=Tb927_02_v5.1:775166-777424(-) | protein_length=752 | sequence_SO=chromosome | SO=protein_coding | is_pseudo=false	Tb927.2.4390	GO:0005634	nucleus	GO:0004519;GO:0016787;GO:0030145	endonuclease activity;hydrolase activity;manganese ion binding	GO:0005634	nucleus	GO:0003684;GO:0016787	damaged DNA binding;hydrolase activity	0	C-term:nucleoplasm GO:0005654	1.2083	58.9	0.272979	15	15	15	29.8	29.8	29.8	82.155	0	73.549	6601300000	45	305950016	414940000	156140000	318180000	367449984	152820000	417440000	305889984	618520000
		1.17804	0.610834	1.54074			1.63262	0.664334	1.58043	ribosomal protein S7, putative;ribosomal protein S7, putative	Tb927.9.3990:mRNA-p1;Tb927.9.3920:mRNA-p1	Tb927.9.3990:mRNA-p1;Tb927.9.3920:mRNA-p1	>Tb927.9.3920:mRNA-p1 | transcript=Tb927.9.3920:mRNA | gene=Tb927.9.3920 | organism=Trypanosoma_brucei_brucei_TREU927 | gene_product=ribosomal protein S7, putative | transcript_product=ribosomal protein S7, putative | location=Tb927_09_v5.1:764776-765384(+) | protein_length=202 | sequence_SO=chromosome | SO=protein_coding | is_pseudo=false;>Tb927.9.3990:mRNA-p1 | transcript=Tb927.9.3990:mRNA | ge…	Tb927.9.3920;Tb927.9.3990	GO:0005622;GO:0005840;GO:0005622;GO:0005840	intracellular;ribosome;intracellular;ribosome	GO:0003735;GO:0003735	structural constituent of ribosome;structural constituent of ribosome	GO:0005737;GO:0005840;GO:0005737;GO:0005840	cytoplasm;ribosome;cytoplasm;ribosome	GO:0003735;GO:0003735	structural constituent of ribosome;structural constituent of ribosome	0;0	C-term:cytoplasm(patchy) GO:0005737;N-term:cytoplasm(patchy), nucleolus(weak) GO:0005737;N-term:cytoplasm(patchy) GO:0005737				28	28	28	75.2	75.2	75.2	23.841	0	323.31	178790000000	487	4241999872	4490200064	5829300224	5729099776	7484499968	9221900288	6612899840	7562599936	8837999616
		2.00806	0.543133	1.45007			1.15337	0.662834	1.61893	caltractin, putative	Tb927.10.6980:mRNA-p1	Tb927.10.6980:mRNA-p1	>Tb927.10.6980:mRNA-p1 | transcript=Tb927.10.6980:mRNA | gene=Tb927.10.6980 | organism=Trypanosoma_brucei_brucei_TREU927 | gene_product=caltractin, putative | transcript_product=caltractin, putative | location=Tb927_10_v5.1:1761405-1761959(+) | protein_length=184 | sequence_SO=chromosome | SO=protein_coding | is_pseudo=false	Tb927.10.6980	N/A	N/A	GO:0005509	calcium ion binding	GO:0005737	cytoplasm	GO:0005509	calcium ion binding	0	N-term:axoneme(25%), cytoplasm(reticulated, 75%) GO:0005737 GO:0005930;C-term:axoneme, cytoplasm GO:0005737 GO:0005930	0.7887	6.5	-0.342451	7	7	7	71.7	71.7	71.7	20.68	0	233.84	1105200000	23	28125000	33751000	36319000	45761000	50217000	46412000	37101000	66038000	55832000
		0.466144	0.226534	1.15065			1.16145	0.661701	1.57548	hypothetical protein	Tb927.8.1945:mRNA-p1	Tb927.8.1945:mRNA-p1	>Tb927.8.1945:mRNA-p1 | transcript=Tb927.8.1945:mRNA | gene=Tb927.8.1945 | organism=Trypanosoma_brucei_brucei_TREU927 | gene_product=hypothetical protein | transcript_product=hypothetical protein | location=Tb927_08_v5.1:626551-626988(+) | protein_length=145 | sequence_SO=chromosome | SO=protein_coding | is_pseudo=false	Tb927.8.1945	N/A	N/A	N/A	N/A	N/A	N/A	N/A	N/A	0					9	9	9	80.7	80.7	80.7	16.349	0	76.76	6208500000	39	222940000	155670000	246150000	259880000	224940000	234060000	252970000	362360000	368969984
		0.702937	-0.390834	∞			0.305352	0.659499	∞	hypothetical protein, conserved	Tb927.10.8380:mRNA-p1	Tb927.10.8380:mRNA-p1	>Tb927.10.8380:mRNA-p1 | transcript=Tb927.10.8380:mRNA | gene=Tb927.10.8380 | organism=Trypanosoma_brucei_brucei_TREU927 | gene_product=hypothetical protein, conserved | transcript_product=hypothetical protein, conserved | location=Tb927_10_v5.1:2068386-2068964(+) | protein_length=192 | sequence_SO=chromosome | SO=protein_coding | is_pseudo=false	Tb927.10.8380	N/A	N/A	N/A	N/A	GO:0005634	nucleus	N/A	N/A	0	N-term:cytoplasm(weak, patchy), endocytic GO:0030133				2	2	2	11.5	11.5	11.5	21.732	0.0059822	1.8234	126700000	2	0	0	0	0	0	0	0	18290000	0
		1.57488	0.531934	1.42974			1.70135	0.657534	1.56484	peptidyl-prolyl cis-trans isomerase, putative	Tb927.10.4620:mRNA-p1	Tb927.10.4620:mRNA-p1	>Tb927.10.4620:mRNA-p1 | transcript=Tb927.10.4620:mRNA | gene=Tb927.10.4620 | organism=Trypanosoma_brucei_brucei_TREU927 | gene_product=peptidyl-prolyl cis-trans isomerase, putative | transcript_product=peptidyl-prolyl cis-trans isomerase, putative | location=Tb927_10_v5.1:1175924-1176250(-) | protein_length=108 | sequence_SO=chromosome | SO=protein_coding | is_pseudo=false	Tb927.10.4620	N/A	N/A	N/A	N/A	GO:0097014;GO:0005737;GO:0031981	ciliary plasm;cytoplasm;nuclear lumen	GO:0005528;GO:0003755;GO:0005515	FK506 binding;peptidyl-prolyl cis-trans isomerase activity;protein binding	0	N-term:cytoplasm, flagellar cytoplasm, nuclear lumen GO:0005737 GO:0097014 GO:0031981	3.9239	41.2	1.97229	7	7	7	56.5	56.5	56.5	11.669	0	11.046	1992800000	31	46049000	55127000	66660000	79457000	82034000	78471000	80943000	83935000	97758000
		0.353806	-0.552366	0.696219			1.26049	0.657467	1.57982	SUMO-interacting motif-containing protein	Tb927.11.5750:mRNA-p1	Tb927.11.5750:mRNA-p1	>Tb927.11.5750:mRNA-p1 | transcript=Tb927.11.5750:mRNA | gene=Tb927.11.5750 | organism=Trypanosoma_brucei_brucei_TREU927 | gene_product=hypothetical protein, conserved | transcript_product=hypothetical protein, conserved | location=Tb927_11_v5.1:1628599-1631355(+) | protein_length=918 | sequence_SO=chromosome | SO=protein_coding | is_pseudo=false	Tb927.11.5750	N/A	N/A	N/A	N/A	GO:0035869	ciliary transition zone	N/A	N/A	0	N-term:transition zone GO:0035869;C-term:transition zone(75%) GO:0035869				9	9	9	14.6	14.6	14.6	103.85	0	18.062	369640000	19	17338000	25224000	18640000	25752000	16858000	0	33460000	25025000	38203000
		0.926941	1.27633	∞			1.32291	0.6572	∞	mitochondrial chaperone BCS1, putative	Tb927.10.9420:mRNA-p1	Tb927.10.9420:mRNA-p1	>Tb927.10.9420:mRNA-p1 | transcript=Tb927.10.9420:mRNA | gene=Tb927.10.9420 | organism=Trypanosoma_brucei_brucei_TREU927 | gene_product=mitochondrial chaperone BCS1, putative | transcript_product=mitochondrial chaperone BCS1, putative | location=Tb927_10_v5.1:2327235-2328833(+) | protein_length=532 | sequence_SO=chromosome | SO=protein_coding | is_pseudo=false	Tb927.10.9420	N/A	N/A	GO:0005524	ATP binding	GO:0005739	mitochondrion	GO:0005524;GO:0008320	ATP binding;protein transmembrane transporter activity	1	N-term:endocytic, cytoplasm(reticulated, points, weak) GO:0030133 GO:0005739;C-term:mitochondrion GO:0030133 GO:0005739				3	3	3	8.6	8.6	8.6	59.563	0	8.3105	35529000	4	0	0	0	0	0	0	5047300	0	0
		0.0712831	-0.0848999	∞			1.10682	0.656633	∞	ATP-dependent DEAD/H RNA helicase, putative	Tb927.10.10380:mRNA-p1	Tb927.10.10380:mRNA-p1	>Tb927.10.10380:mRNA-p1 | transcript=Tb927.10.10380:mRNA | gene=Tb927.10.10380 | organism=Trypanosoma_brucei_brucei_TREU927 | gene_product=ATP-dependent DEAD/H RNA helicase, putative | transcript_product=ATP-dependent DEAD/H RNA helicase, putative | location=Tb927_10_v5.1:2559766-2561328(-) | protein_length=520 | sequence_SO=chromosome | SO=protein_coding | is_pseudo=false	Tb927.10.10380	N/A	N/A	GO:0005524;GO:0003676	ATP binding;nucleic acid binding	GO:0005634	nucleus	GO:0005524;GO:0008026	ATP binding;ATP-dependent helicase activity	0	N-term:nucleolus GO:0005730;C-term:nucleolus GO:0005730				5	4	4	14	12.1	12.1	56.623	0	8.3746	192350000	6	0	0	0	0	0	0	0	6684700	0
[truncated: 4,657 more rows]

## Sheet: legend
	Sheet name	Contains
	CULE RNAi	LFQ data for whole cell proteome changes upon Cul-E RNAi (12h and 24h after RNAi induction)
	Deposition
	All proteomics data have been deposited at the ProteomeXchange Consortium via the PRIDE partner repository (Perez-Riverol et al, 2019; https://www.ebi.ac.uk/pride) with the dataset identifier with accession number: PXD042022.
	Description
	TbCul-A and TbCul-E function were further studied by analysis of proteome changes upon RNAi.
	Significance intervals
[truncated: 2 more rows]
